# Supplementary material for: Interactomic Analyses and a Reverse Engineering Study Identify Specific Functional Activities of One-to-One Interactions of the S1 Subunit of the SARS-CoV-2 Spike Protein with the Human Proteome
Source: Biomolecules. 2024 Dec 3;14(12):1549. doi: 10.3390/biom14121549 (PMC12121346; doi:10.3390/biom14121549)
Supplement: Supplementary file 1 [file biomolecules-14-01549-s001.zip]

Archive with 7 entries (6 files):
- COLONNA G EXCEL schemes/
- COLONNA G EXCEL schemes/EXCEL-File S1-1060.xlsx
- COLONNA G EXCEL schemes/EXCEL-File-S2-814.xlsx
- COLONNA G EXCEL schemes/EXCEL-File-S3-Reverse engineering.xlsx
- COLONNA G EXCEL schemes/EXCEL-File-S4-DATA MERGING.xlsx
- COLONNA G EXCEL schemes/EXCEL-File-S5-CLUSTERING.xlsx
- biomolecules-3267845-supplementary.pdf
