# Supplementary material for: Interactomic Analyses and a Reverse Engineering Study Identify Specific Functional Activities of One-to-One Interactions of the S1 Subunit of the SARS-CoV-2 Spike Protein with the Human Proteome
Source: Biomolecules. 2024 Dec 3;14(12):1549. doi: 10.3390/biom14121549 (PMC12121346; doi:10.3390/biom14121549)
Supplement: Supplementary file 1 [file biomolecules-14-01549-s001.zip › COLONNA G EXCEL schemes/EXCEL-File S1-1060.xlsx]

## Sheet: 1 degree
#node	node_degree						node
RPS27A	230						APOA4
RPS11	209						ATP10A		87 PRUNED NODES
RPS3A	209						ATP10B
RPS6	209						ATP10D
RPS18	208						ATP11A
RPS24	208						ATP11C
RPS8	208	HUBs (blue)					ATP8A1
RPS19	206						ATP8B1
RPS28	206						BTN3A1
RPS7	205	In red four peculiar Hubs					BTN3A2
RPS9	203						BTN3A3
UBA52	200						CALCOCO2
RPS23	194						CD207
RPS16	190						CD33
RPS5	188						CKAP4
RPS13	183						CLEC10A
RPS14	179						CLEC4G
RPS12	178						CRP
RPS3	173						CSPG4
FAU	172						FSCN1
RPS15	172						FURIN
RPS27	171						GDI1
RPS17	169						GDI2
RPS25	168						GOLGA7
RPS21	166						GOLM1
RPS4X	166						HAVCR1
RPS26	165						IFITM1
RPS15A	159						IFITM2
RPS20	157						IFITM3
RPS2	156						KREMEN1
RACK1	144						LDLRAD3
RPL23A	144						LGALS3
RPL5	144						LGALS3
RPL11	143						LGALS7
RPL19	143						LGALS7B
RPL18A	142						LGALS8
RPL23	142						LRRC15
RPL30	142						LTF
RPL31	142						MAL2
RPL35	142						MARCHF8
RPL15	141						MRC1
RPL21	141						MRC2
RPL24	141						NCL
RPSA	141						ORMDL3
RPL18	140						PLA2R1
RPL34	139						RAB1A
RPL13	138						RAB1B
RPL36	137						RRAD
RPL37A	137						SCAMP3
RPL35A	135						SDC3
RPL38	135						SDF2L1
RPS29	135						SEC11C
RPL28	132						SFTPD
RPLP0	132						SIGLEC10
RPL29	130						SIGLEC9
RPS10	128						SLC1A5
RPL4	126						SNX1
RPL6	126						SNX2
RPL27A	124						SNX3
RPL8	124						SNX32
RPLP1	123						SNX5
RPL14	122						SNX6
RPL9	120						SPCS1
RPLP2	116						SPCS2
RPL13A	114						SPCS3
RPL27	113						SPTLC3
RPL7A	113						SPTSSA
RPL32	112						SPTSSB
RPL26	111						TBC1D20
EEF2	109						TBC1D5
RPL17	109						TMEM106B
IMP3	108						TMEM30A
RPL26L1	108						TMPRSS2
RPL37	107						TMPRSS4
RPL12	106						TSSK3
RPL3	106						TTYH2
RPL7	106						TUBB8
PIK3R1	105						VPS26A
RPL39	105						VPS26B
CD74	104						VPS29
RPL10A	103						VPS35
RPL10	102						ZC3HAV1
PIK3CA	101						ZDHHC2
PIK3CD	101						ZDHHC20
PIK3R2	101						ZDHHC3
RPL17-C18orf32	101						ZDHHC5
PIK3CB	100						ZDHHC9
PIK3R3	100
RPS10-NUDT3	100
RPL22	96
MED1	95
FLT3LG	94
RPL10L	94
RPS27L	94
RPL36AL	93
RPL36A	92
RPS4Y1	90
H3BNC9_HUMAN	89
SERBP1	88
RPL3L	87
RPL7L1	87
DCAF13	85
EEF1A1	85
FANCE	82
RPL39L	82
ETF1	80
EIF5B	78
PA2G4	78
EIF5A	77
ITGB1	77
MRTO4	77
BYSL	76
SRC	76
UBC	76
CXorf66	75
RPS4Y2	75
EEFSEC	74
MRNIP	74
UBB	74
GSPT1	72
RSAD1	72
RPL22L1	71
DOCK4	70
IFI35	70
MRPS5	70
PNO1	70
MRPS11	69
MRPS10	68
RPL36A-HNRNPH2	68
RSRC1	68
MRPS12	67
UQCR10	66
KRR1	65
UQCRB	65
UQCRFS1	65
CYC1	64
EEF1B2	64
EIF1AX	64
MRPS7	64
NOP58	64
ARL6IP1	63
H3C13	62
SNU13	62
UQCRQ	62
CCDC105	61
H3BN98_HUMAN	61
H3C12	61
NOL6	61
WDR31	61
EGFR	60
EIF2S1	60
FBL	60
H3C1	60
H3C10	60
H3C2	60
H3C4	60
H3C7	60
HEATR1	60
NOC4L	60
NOL10	60
NOP56	60
UQCRC2	60
UTP14A	60
UTP3	60
UTP6	60
WDR46	60
BMS1	59
COX5B	59
EMG1	59
H3C14	59
H3C8	59
IMP4	59
MPHOSPH10	59
NAT10	59
RRP9	59
UQCRH	59
WDR36	59
WDR43	59
WDR75	59
AATF	58
DNTTIP2	58
FCF1	58
H3C11	58
H3C15	58
H3C3	58
H4C6	58
PTK2	58
PWP2	58
RCL1	58
RRP7A	58
TBL3	58
UTP11	58
UTP15	58
UTP18	58
UTP20	58
UTP4	58
WDR3	58
COX5A	57
COX7C	57
H3C6	57
MRPL22	57
MRPS15	57
ABCE1	56
AKNAD1	56
COX4I1	56
MRPL13	56
MRPS14	56
NGDN	56
UQCRC1	56
MRPL4	55
NDUFB9	55
NDUFS8	55
NDUFV2	55
COX6B1	54
EIF3I	54
JAK2	54
MRPL24	54
NDUFA12	54
NDUFA2	54
NDUFA6	54
NDUFS2	54
NDUFV1	54
NSA2	54
CUL7	53
EIF2S3	53
EIF3B	53
EIF3D	53
MRPL3	53
NDUFA5	53
NDUFA8	53
NDUFA9	53
NDUFB5	53
NDUFB7	53
NDUFS4	53
UQCR11	53
EIF3A	52
EIF3C	52
EIF3E	52
EIF3G	52
MRPL2	52
NDUFB10	52
NDUFB8	52
NDUFS5	52
NDUFS6	52
NDUFS7	52
TPT1	52
CDKN1B	51
EIF1	51
EIF2S2	51
MRPL1	51
NDUFA13	51
NDUFA4	51
NDUFB6	51
NDUFS1	51
EIF3J	50
H4-16	50
H4C1	50
H4C11	50
H4C12	50
H4C13	50
H4C14	50
H4C15	50
H4C2	50
H4C3	50
H4C4	50
H4C5	50
H4C8	50
H4C9	50
NDUFA7	50
NDUFB4	50
NPSR1	50
PLCG1	50
EIF3K	49
EIF3L	49
H2AC8	49
NDUFB11	49
NDUFB3	49
NDUFC2	49
PLCG2	49
EIF3F	48
MT-ND4	48
EIF3H	47
MT-ND1	47
MT-ND3	47
MT-ND5	47
NDUFA11	47
ITGB3	46
JAK1	46
MT-ND2	46
MT-ND4L	46
ACTB	45
H2AC4	45
H2AC6	45
H2BC12	45
HRAS	45
NDUFA1	45
RBX1	45
ACTG1	44
H2BC11	44
MT-CYB	44
CREBBP	43
EDF1	43
EIF5	43
GRB2	43
H3-3B	43
MT-CO3	43
NDUFB1	43
TSR1	43
KRAS	42
DOT1L	41
EIF3M	41
LTV1	41
MT-CO1	41
NOB1	41
NRAS	41
COX6A2	40
HBA1	40
HBA2	40
MT-CO2	40
RIOK2	40
CDK2	39
DDB2	39
PTPN11	39
SHC1	39
ITGB2	38
RAC2	38
H3-4	37
PRKACA	37
PRKACB	37
PRKACG	37
UQCRHL	37
H2AC11	36
H2AC13	36
H2AC15	36
H2AC16	36
H2AC17	36
H2BC10	36
H3-3A	36
HLA-A	36
IGF1R	36
PIK3CG	36
RAC3	36
RHOA	36
TEX48	36
FYN	35
ITGAV	35
COX6C	34
H2BC7	34
LYN	34
SYK	33
CD44	32
H2BC6	32
H3-2	32
HMGN1	32
HMGN2	32
PRKCA	32
PTPN6	32
RAP1B	32
ITGAL	31
JAK3	31
RAF1	31
RAP1A	31
SHC2	31
SHC3	31
SHC4	31
DENR	30
GAB1	30
H3-5	30
ITGA2	30
MAPK1	30
COX7B	29
DDB1	29
EP300	29
FBXW5	29
HMGN4	29
PDGFRA	29
PDGFRB	29
VAV1	29
CBL	28
CRBN	28
DTL	28
ERBB3	28
GNAQ	28
LOC102723407	28
AMBRA1	27
CARM1	27
CDC42	27
COP1	27
CUL4A	27
CUL4B	27
DCAF1	27
DCAF10	27
DCAF11	27
DCAF12	27
DCAF15	27
DCAF16	27
DCAF17	27
DCAF4	27
DCAF5	27
DCAF6	27
DCAF7	27
DCAF8	27
DDA1	27
DET1	27
ERBB2	27
ERCC8	27
H2AC1	27
MAPK9	27
PRKCB	27
TRPC4AP	27
ITGA4	26
PIK3R5	26
PIK3R6	26
VAV2	26
VAV3	26
COX6A1	25
F2	25
GNA13	25
GNAI1	25
H2AB2	25
H2AB3	25
H2AC19	25
ITGA5	25
ITGB6	25
STAT3	25
GAB2	24
GNAI3	24
MET	24
PRKCG	24
RPL41	24
STAT1	24
BUD23	23
GNAI2	23
HLA-B	23
IGHV3-43D	23
IRS1	23
ITGB5	23
KDR	23
PIP5K1C	23
COX7A1	22
HLA-E	22
IGHV3-16	22
ITGA2B	22
ITGA3	22
ITGB7	22
PIP5K1A	22
PIP5K1B	22
SOS1	22
ZAP70	22
AKT2	21
AKT3	21
B2M	21
COX4I2	21
ERBB4	21
HLA-C	21
INSR	21
ITGB8	21
KIT	21
SOS2	21
WASF2	21
C3	20
CBLB	20
CDKN1A	20
FN1	20
HLA-F	20
IRS2	20
IRS4	20
PRKCD	20
PRKCE	20
TRAF6	20
CBX6	19
CBX7	19
ESR1	19
ITGAM	19
SKP1	19
ABL1	18
ARHGEF12	18
ARPC1B	18
ARPC2	18
ARPC3	18
ARPC4	18
ARPC5	18
CCND1	18
CDC25C	18
CDK1	18
CDK4	18
FGFR1	18
FGFR2	18
FGFR3	18
GNA12	18
HLA-DRA	18
IKBKG	18
ING1	18
ING4	18
ITK	18
MORC3	18
PTK2B	18
PYGO1	18
PYGO2	18
RRAS	18
SDC1	18
SGF29	18
SPIN1	18
TMED7	18
TRIM66	18
TYK2	18
ZCWPW2	18
ARPC1A	17
ARPC5L	17
CDK6	17
COX7A2L	17
LPAR1	17
PIP4K2A	17
PIP4K2B	17
PIP4K2C	17
RIOK1	17
STAT2	17
STAT5A	17
TRAF2	17
WASF1	17
ACTR2	16
ACTR3	16
CD247	16
COX7A2	16
CUL1	16
EZR	16
HCLS1	16
HDGFL2	16
HLA-DRB1	16
IFNGR1	16
IL6ST	16
NTRK1	16
SDC4	16
STAT5B	16
WASL	16
ACTR3B	15
ALK	15
BRK1	15
BRPF1	15
CALR	15
CCNA2	15
CCND2	15
CCND3	15
CCNE1	15
COX6B2	15
EML4	15
F2R	15
GNA11	15
HCK	15
HLA-DMA	15
HLA-DMB	15
HLA-DOA	15
HLA-DOB	15
HLA-DPA1	15
HLA-DPB1	15
HLA-G	15
IGLL5	15
IL6R	15
ITGA1	15
ITGA10	15
ITGA11	15
MRAS	15
PHF1	15
SEC24A	15
UBE2D2	15
AGT	14
BCL2	14
BCL2L1	14
C1orf198	14
CDKN1C	14
ILK	14
KIR3DL1	14
NRP1	14
PIP4P1	14
PIP4P2	14
RB1	14
SEC13	14
SEC23A	14
SEC24B	14
SEC24C	14
SEC24D	14
SKP2	14
TLR4	14
WAS	14
ACTN1	13
BTK	13
CCNE2	13
FCER1G	13
KIR2DL3	13
KIR3DL2	13
KIR3DL3	13
LPAR2	13
LPAR4	13
LPAR5	13
PCNA	13
PDIA3	13
PIKFYVE	13
RASSF5	13
RRAS2	13
SAR1A	13
SEC31A	13
SLC9A1	13
STAT4	13
ACTN4	12
CAMK2A	12
CAMK2B	12
COPA	12
CYCS	12
FLT3	12
GNAS	12
GNG2	12
GP6	12
ICAM1	12
IGKV1-33	12
IGKV1D-33	12
KLHL12	12
KLRC1	12
NCOA3	12
NEDD4	12
PDPK1	12
PGR	12
SEC23B	12
SMURF2	12
SP1	12
ACE2	11
CKS1B	11
COPB2	11
COPG2	11
COPZ1	11
COPZ2	11
CRKL	11
IKBKE	11
KIR2DL1	11
LIFR	11
LPAR3	11
MSN	11
NGFR	11
PDCD6	11
PEF1	11
PREX1	11
PRKCI	11
PRKD1	11
PRKD2	11
PRKD3	11
PTPN2	11
RBL1	11
RBL2	11
RDX	11
TAPBP	11
TLN1	11
ABI2	10
ARHGEF1	10
AXL	10
BAD	10
BCR	10
CALM1	10
CD28	10
CDC25A	10
CYLD	10
EDNRB	10
INPP5D	10
INPPL1	10
IRF3	10
IRF9	10
ITGA8	10
MAVS	10
NAPA	10
NCKAP1	10
RNF31	10
SMURF1	10
STAM	10
STAT6	10
THRA	10
TXK	10
ARCN1	9
BDKRB2	9
BID	9
CALM2	9
CD209	9
CHRM1	9
COPB1	9
CYFIP1	9
HCST	9
IFNAR1	9
IFNAR2	9
IGKV2D-29	9
IL12RB1	9
INPP5F	9
IQGAP1	9
IRF7	9
KLRC2	9
KLRC3-2	9
LPAR6	9
PRKN	9
RAC1	9
SEC31B	9
SH3KBP1	9
SLC9A3R1	9
SOCS3	9
STAM2	9
TLN2	9
TRIR	9
WASF3	9
ARIH1	8
BAX	8
CACNA1S	8
COPE	8
COPG1	8
CTSB	8
ITPR2	8
KISS1R	8
KLRC4	8
NEDD4L	8
RGS14	8
SCYL1	8
SNCA	8
SPP1	8
STX12	8
STX7	8
THRB	8
TNC	8
TNN	8
TNR	8
TNXB	8
UBE2L5	8
VAMP4	8
VTI1A	8
AVPR1A	7
AVPR1B	7
C1QB	7
C1QC	7
C4B	7
CD8B2	7
CISH	7
COMP	7
CTSL	7
DAB1	7
DIPK2A	7
EDNRA	7
F10	7
F2RL3	7
FGA	7
FHL1	7
GATC	7
HBB	7
ICOS	7
IL27RA	7
IL2RG	7
ITGA9	7
LILRB1	7
LSP1	7
MME	7
NCKIPSD	7
PIK3AP1	7
PROC	7
SDC2	7
SEC22B	7
SMAD7	7
STX10	7
THBS1	7
THBS2	7
THBS3	7
THBS4	7
VTN	7
AGTR1	6
APOE	6
ARHGEF28	6
BDKRB1	6
BIRC7	6
BSG	6
C2	6
C4A	6
CASP9	6
CLEC4M	6
CTSS	6
DCN	6
DPP4	6
FGG	6
FLNA	6
HBD	6
HSPA5	6
ICAM2	6
IL12RB2	6
LAMB1	6
LAMC1	6
LCAT	6
LRP2	6
MEP1A	6
MEP1B	6
MYH10	6
MYH14	6
MYH9	6
MYLK	6
OTULIN	6
PRCP	6
RPS6KA5	6
SEC16A	6
STX8	6
TAP1	6
TAP2	6
TGFBR2	6
TRPV5	6
TTF1	6
UBE2D3	6
VCAM1	6
XPNPEP2	6
ARHGDIG	5
AVPR2	5
CAV1	5
CBLC	5
CDKN2C	5
CDKN2D	5
CFB	5
CFH	5
COL1A1	5
COL1A2	5
DCC	5
EBI3	5
F11	5
F9	5
FGB	5
HBE1	5
HBG1	5
HBM	5
ICAM3	5
IGHV3-72	5
IGKV2D-28	5
IL12B	5
IL27	5
KCNMB2	5
KCNMB3	5
KCNMB4	5
LAMA5	5
MASP2	5
MBL2	5
NAPG	5
NGEF	5
NGF	5
ORAI1	5
PTCH1	5
PTCH2	5
RNF13	5
RNF38	5
SERPINC1	5
SH3BP2	5
SMAD1	5
SPDYA	5
STX16	5
TICAM1	5
VPS36	5
ACTR5	4
ADRA2B	4
ADRA2C	4
AHSP	4
B4E1Z4_HUMAN	4
CANX	4
CAV2	4
CEBPA	4
COL9A1	4
COL9A2	4
COL9A3	4
CTSK	4
CTSV	4
HBG2	4
HBZ	4
HP	4
HSPG2	4
IL12A	4
IL17D	4
IL23A	4
ISG15	4
JOSD2	4
MINDY1	4
MINDY2	4
MYH13	4
MYH8	4
NRG2	4
OTUB2	4
OTUD7B	4
PARVB	4
PDGFC	4
PDGFD	4
PLB1	4
PLXNA1	4
PLXNA2	4
PLXNA3	4
PLXNA4	4
PNPLA7	4
PPP1R1A	4
RNF216	4
SMAD6	4
SPDYE1	4
SPDYE5	4
SRA1	4
TGFBR1	4
TOM1	4
USP12	4
USP21	4
USP46	4
VWF	4
WWP1	4
ZFAND2B	4
APOC1	3
AVP	3
BOC	3
CFD	3
CFI	3
CFP	3
CLC	3
CSNK1A1L	3
CSTA	3
DSPP	3
ENSP00000493607	3
F5	3
FLT1	3
FREM1	3
FREM2	3
GPC1	3
GPCPD1	3
HBQ1	3
HPF1	3
HPR	3
IBSP	3
IGHV3OR16-9	3
ITGAX	3
KCNE1B	3
KSR1	3
LAMA1	3
LAMA3	3
LAMB2	3
LAMB3	3
LAMC2	3
LAMC3	3
LDLR	3
LYPLA2	3
PKIA	3
PLK3	3
SH2D2A	3
SKAP2	3
SPDYC	3
SPDYE16	3
SPDYE2	3
SPDYE2B	3
SPDYE3	3
SPDYE4	3
SPDYE6	3
SPN	3
STING1	3
TFRC	3
TG	3
TICAM2	3
TRDV1	3
VSIG4	3
ZBP1	3
AAMP	2
AP1M1	2
AP1S3	2
APOB	2
APOC2	2
ARFGAP3	2
ASGR1	2
ASGR2	2
BTC	2
CAMP	2
CD14	2
CD46	2
CFHR1	2
CHAD	2
COL4A4	2
COL4A6	2
COL6A5	2
COL6A6	2
DBI	2
DMP1	2
EPHA7	2
EREG	2
F2RL2	2
FERMT3	2
FGL1	2
H1-1	2
HFE	2
HPSE	2
HPSE2	2
JAM2	2
L1CAM	2
LDLRAP1	2
MASP1	2
NANOGP8	2
NID1	2
NPNT	2
PARP1	2
PEX3	2
PIAS1	2
PTPN12	2
SCNN1B	2
SERPINA5	2
SLC18A1	2
SLC18A2	2
SLC25A31	2
SNCAIP	2
SUN1	2
TIRAP	2
TRIL	2
USE1	2
VIM	2
ARFIP2	1
ASPH	1
BTN2A1	1
C5	1
CHL1	1
CPB2	1
CR1	1
CR1L	1
CR2	1
EPGN	1
EPN1	1
ERRFI1	1
F13B	1
F7	1
FICD	1
GABPB1	1
GYPC	1
H1-5	1
ITGA7	1
ITGB1BP1	1
LAMB4	1
MANF	1
MYLIP	1
NRIP1	1
NRP2	1
NUDT16L1	1
OCLN	1
PGF	1
PPIA	1
SEMA3B	1
SEMA3C	1
SEMA3D	1
SEMA3E	1
SEMA3F	1
SEMA3G	1
SEMA7A	1
SERPINB13	1
SERPIND1	1
SIAH1	1
SIGLEC1	1
SLC16A1	1
SLC16A8	1
SLC6A19	1
SLC6A20	1
SNX27	1
TF	1
TFF1	1
TNS4	1
TWIST2	1
VEGFB	1
WBP2	1
WBP2NL	1
WWP2	1
XKR8	1
XYLT1	1

## Sheet: 2-Interactions
#node1	node2	neighborhood_on_chromosome	gene_fusion	phylogenetic_cooccurrence	homology	coexpression	experimentally_determined_interaction	database_annotated	automated_textmining	combined_score		34,986 interactions with the highest confidence score (without Text mining)
AAMP	EGFR	0	0	0	0	0.047	0.130	0.900	0	0.909
AAMP	RPL10	0	0	0	0	0.049	0.939	0	0	0.939
AATF	FBL	0	0	0	0	0.221	0.970	0	0	0.976
AATF	UTP18	0	0	0	0	0.654	0.991	0	0	0.996
AATF	KRR1	0	0	0	0	0.526	0.995	0	0	0.997
AATF	RPS12	0	0	0	0	0.147	0.957	0	0	0.962
AATF	BYSL	0	0	0	0	0.690	0.988	0	0	0.996
AATF	RRP9	0	0	0	0	0.618	0.991	0	0	0.996
AATF	MPHOSPH10	0	0	0	0	0.611	0.994	0	0	0.997
AATF	UTP3	0	0	0	0	0.616	0.991	0	0	0.996
AATF	NAT10	0	0	0	0	0.841	0.993	0	0	0.998
AATF	IMP4	0	0	0	0	0.718	0.991	0	0	0.997
AATF	UTP20	0	0	0	0	0.262	0.991	0	0	0.993
AATF	UTP6	0	0	0	0	0.771	0.991	0	0	0.997
AATF	PNO1	0	0	0	0	0.604	0.955	0	0	0.981
AATF	NOP58	0	0	0	0	0.799	0.991	0	0	0.998
AATF	RPS11	0	0	0	0	0.054	0.987	0	0	0.988
AATF	PWP2	0	0	0	0	0.418	0.967	0	0	0.980
AATF	RPS23	0	0	0	0	0.104	0.987	0	0	0.988
AATF	UTP15	0	0	0	0	0.399	0.991	0	0	0.994
AATF	DCAF13	0	0	0	0	0.833	0.991	0	0	0.998
AATF	NOL6	0	0	0	0	0.684	0.993	0	0	0.997
AATF	WDR3	0	0	0	0	0.796	0.991	0	0	0.998
AATF	WDR75	0	0	0	0	0.583	0.991	0	0	0.996
AATF	RPS15A	0	0	0	0	0.055	0.951	0	0	0.952
AATF	RRP7A	0	0	0	0	0.437	0.991	0	0	0.994
AATF	IMP3	0	0	0	0	0.373	0.991	0	0	0.994
AATF	UTP4	0	0	0	0	0.640	0.991	0	0	0.996
AATF	NOC4L	0	0	0	0	0.435	0.991	0	0	0.994
AATF	FCF1	0	0	0	0	0.397	0.991	0	0	0.994
AATF	RPS3A	0	0	0	0	0.054	0.990	0	0	0.990
AATF	HEATR1	0	0	0	0	0.529	0.991	0	0	0.995
AATF	UTP11	0	0	0	0	0.691	0.991	0	0	0.997
AATF	RPS4X	0	0	0	0	0.050	0.951	0	0	0.951
AATF	BMS1	0	0	0	0	0.690	0.991	0	0	0.997
AATF	WDR46	0	0	0	0	0.839	0.991	0	0	0.998
AATF	RPS16	0	0	0	0	0.054	0.987	0	0	0.988
AATF	RPS6	0	0	0	0	0.054	0.991	0	0	0.991
AATF	NOP56	0	0	0	0	0.571	0.991	0	0	0.996
AATF	NOL10	0	0	0	0	0.702	0.997	0	0	0.999
AATF	RCL1	0	0	0	0	0.387	0.991	0	0	0.994
AATF	RPS9	0	0	0	0	0.151	0.987	0	0	0.989
AATF	UTP14A	0	0	0	0	0.830	0.967	0	0	0.994
AATF	RPS8	0	0	0	0	0.054	0.990	0	0	0.990
AATF	SNU13	0	0	0	0	0.209	0.991	0	0	0.992
AATF	WDR43	0	0	0	0	0.837	0.991	0	0	0.998
AATF	RPS14	0	0	0	0	0.054	0.964	0	0	0.964
AATF	NGDN	0	0	0	0	0.704	0.997	0	0	0.999
AATF	RPS18	0	0	0	0	0.054	0.982	0	0	0.983
AATF	DNTTIP2	0	0	0	0	0.597	0.991	0	0	0.996
AATF	RPS24	0	0	0	0	0.055	0.988	0	0	0.989
AATF	WDR36	0	0	0	0	0.676	0.993	0	0	0.997
AATF	RPS13	0	0	0	0	0.087	0.991	0	0	0.991
AATF	TBL3	0	0	0	0	0.698	0.993	0	0	0.998
AATF	EMG1	0	0	0	0	0.610	0.991	0	0	0.996
AATF	RPS19	0	0	0	0	0.055	0.899	0	0	0.901
AATF	RPS28	0	0	0	0	0.055	0.987	0	0	0.988
AATF	RPS5	0	0	0	0	0.062	0.991	0	0	0.991
AATF	RPS27	0	0	0	0	0.056	0.964	0	0	0.964
AATF	RPS7	0	0	0	0	0.055	0.987	0	0	0.988
ABCE1	EIF3D	0	0	0	0	0.335	0.876	0	0	0.914
ABCE1	EIF3E	0	0	0	0	0.407	0.899	0	0	0.937
ABCE1	RPS12	0	0	0	0	0.309	0.975	0	0	0.982
ABCE1	EIF2S1	0	0	0	0	0.641	0.815	0	0	0.931
ABCE1	EIF3J	0	0	0	0	0.479	0.977	0	0	0.987
ABCE1	RPS11	0	0	0	0	0.291	0.959	0	0	0.970
ABCE1	RPS27A	0	0	0	0	0.097	0.960	0	0	0.962
ABCE1	RPS3	0	0	0	0	0.306	0.981	0	0	0.986
ABCE1	RPL23	0	0	0	0	0.260	0.879	0	0	0.907
ABCE1	RPL7	0	0	0	0	0.447	0.847	0	0	0.911
ABCE1	RPL21	0	0	0	0	0.456	0.852	0	0	0.916
ABCE1	RPL12	0	0	0	0	0.270	0.891	0	0	0.917
ABCE1	EIF3L	0	0	0	0	0.403	0.848	0	0	0.905
ABCE1	RPS9	0	0	0	0	0.304	0.900	0	0	0.927
ABCE1	RPS10-NUDT3	0	0	0	0	0.063	0.924	0	0	0.926
ABCE1	EIF3H	0	0	0	0	0.259	0.899	0	0	0.922
ABCE1	RPS15A	0	0	0	0	0.295	0.911	0	0	0.935
ABCE1	RPL7A	0	0	0	0	0.307	0.882	0	0	0.915
ABCE1	EIF1AX	0	0	0	0	0.260	0.914	0	0	0.933
ABCE1	RPL9	0	0	0	0	0.316	0.915	0	0	0.939
ABCE1	RPS4X	0	0	0	0	0.331	0.925	0	0	0.948
ABCE1	RPS27	0	0	0	0	0.247	0.938	0	0	0.951
ABCE1	RPS10	0	0	0	0	0.241	0.924	0	0	0.940
ABCE1	RPS21	0	0	0	0	0.159	0.959	0	0	0.964
ABCE1	RPS14	0	0	0	0	0.306	0.946	0	0	0.961
ABCE1	RPSA	0	0	0	0	0.259	0.957	0	0	0.967
ABCE1	RPL4	0	0	0	0	0.246	0.937	0	0	0.950
ABCE1	RPS17	0.212	0	0	0	0.145	0.956	0	0	0.968
ABCE1	RPS18	0	0	0	0	0.324	0.958	0	0	0.970
ABCE1	EIF3M	0	0	0	0	0.724	0.883	0	0	0.966
ABCE1	RPS26	0	0	0	0	0.256	0.950	0	0	0.961
ABCE1	RPS5	0	0	0	0	0.304	0.960	0	0	0.971
ABCE1	RPS29	0	0	0	0	0.237	0.963	0	0	0.970
ABCE1	RPS19	0	0	0	0	0.288	0.959	0	0	0.970
ABCE1	RPS2	0	0	0	0	0.264	0.960	0	0	0.969
ABCE1	RPS8	0	0	0	0	0.288	0.966	0	0	0.974
ABCE1	RPS15	0	0	0	0	0.187	0.967	0	0	0.972
ABCE1	RPS16	0	0	0	0	0.273	0.965	0	0	0.974
ABCE1	RPS13	0	0	0	0	0.310	0.967	0	0	0.976
ABCE1	RPS7	0	0	0	0	0.317	0.960	0	0	0.972
ABCE1	RPS25	0	0	0	0	0.257	0.972	0	0	0.979
ABCE1	EIF3I	0	0	0	0	0.442	0.954	0	0	0.973
ABCE1	EIF1	0	0	0	0	0.112	0.902	0	0	0.909
ABCE1	RPS3A	0	0	0	0	0.335	0.972	0	0	0.980
ABCE1	RPS20	0	0	0	0	0.208	0.975	0	0	0.979
ABCE1	EIF3C	0	0	0	0	0.492	0.966	0	0	0.982
ABCE1	RACK1	0	0	0	0	0.371	0.973	0	0	0.982
ABCE1	RPS24	0.045	0	0	0	0.331	0.982	0	0	0.988
ABCE1	RPS28	0	0	0	0	0.163	0.986	0	0	0.988
ABCE1	RPS6	0	0	0	0	0.332	0.983	0	0	0.988
ABCE1	RPLP0	0	0	0	0	0.379	0.985	0	0	0.990
ABCE1	FAU	0	0	0	0	0.047	0.993	0	0	0.993
ABCE1	RPS23	0	0	0	0	0.263	0.983	0	0	0.987
ABCE1	EIF3A	0	0	0	0	0.323	0.990	0	0	0.993
ABCE1	EIF3B	0	0	0	0	0.720	0.969	0	0	0.991
ABCE1	ETF1	0	0	0	0	0.854	0.990	0	0	0.998
ABI2	RAC2	0	0	0	0	0	0.190	0.900	0	0.915
ABI2	SRA1	0	0	0	0	0	0	0.900	0	0.900
ABI2	RAC3	0	0	0	0	0	0.190	0.900	0	0.915
ABI2	RAC1	0	0	0	0	0.044	0.873	0.500	0	0.934
ABI2	ABL1	0	0	0	0	0.043	0.868	0.400	0	0.918
ABI2	WASF1	0	0	0	0	0.064	0.990	0.900	0	0.999
ABI2	CYFIP1	0	0	0	0	0.058	0.988	0.800	0	0.997
ABI2	WASF2	0	0	0	0	0	0.885	0.900	0	0.988
ABI2	BRK1	0	0	0	0	0	0.985	0.900	0	0.998
ABI2	NCKAP1	0	0	0	0	0.110	0.989	0.900	0	0.999
ABL1	RAC2	0	0	0	0	0.086	0.110	0.900	0	0.911
ABL1	CBL	0	0	0	0	0.063	0.896	0.900	0	0.989
ABL1	SHC2	0	0	0	0.554	0.042	0.073	0.900	0	0.903
ABL1	RB1	0	0	0	0	0.049	0.736	0.900	0	0.972
ABL1	STAT5B	0	0	0	0	0.065	0.439	0.900	0	0.942
ABL1	ABI2	0	0	0	0	0.043	0.868	0.400	0	0.918
ABL1	BCR	0	0	0	0	0.083	0.737	0.900	0	0.973
ABL1	RAC3	0	0	0	0	0.116	0.110	0.900	0	0.914
ABL1	SHC4	0	0	0	0.553	0	0.073	0.900	0	0.903
ABL1	STAT5A	0	0	0	0	0.088	0.332	0.900	0	0.933
ABL1	CRKL	0	0	0	0.597	0.049	0.887	0.900	0	0.988
ABL1	FYN	0	0	0.075	0.876	0.083	0.136	0.900	0	0.916
ABL1	FN1	0	0	0	0	0.078	0.900	0	0	0.903
ABL1	EPHA7	0	0	0	0.607	0.074	0	0.900	0	0.903
ABL1	SHC3	0	0	0	0	0	0.073	0.900	0	0.903
ABL1	NTRK1	0	0	0	0.642	0	0.510	0.900	0	0.948
ABL1	SHC1	0	0	0	0.555	0.141	0.610	0.900	0	0.963
ABL1	GRB2	0	0	0	0.748	0.083	0.846	0.900	0	0.984
ACE2	MEP1A	0	0	0	0	0.198	0	0.900	0	0.916
ACE2	MEP1B	0	0	0	0	0.139	0	0.900	0	0.910
ACE2	SLC6A19	0	0	0	0	0.152	0.981	0	0	0.983
ACE2	SLC6A20	0	0	0	0	0.122	0.901	0	0	0.909
ACE2	DPP4	0	0	0	0	0.060	0	0.900	0	0.901
ACE2	AGT	0	0	0	0	0.042	0.739	0.750	0	0.932
ACE2	XPNPEP2	0	0	0	0	0.159	0	0.900	0	0.912
ACE2	PRCP	0	0	0	0	0	0	0.900	0	0.900
ACE2	IGHV3-43D	0	0	0	0	0	0.900	0	0	0.900
ACE2	IGHV3-72	0	0	0	0	0	0.900	0	0	0.900
ACE2	MME	0	0	0	0	0.043	0	0.900	0	0.900
ACTB	MYH9	0	0	0	0	0.420	0.680	0.900	0	0.979
ACTB	ITGB8	0	0	0	0	0	0.070	0.900	0	0.903
ACTB	WASL	0	0	0	0	0.046	0.492	0.900	0	0.947
ACTB	ARPC3	0	0	0	0	0.336	0.405	0.900	0	0.957
ACTB	H4C6	0	0	0	0	0.054	0.867	0.400	0	0.918
ACTB	ACTN4	0	0	0	0	0.124	0.249	0.900	0	0.928
ACTB	ACTR3B	0	0	0	0.871	0.067	0.298	0.900	0	0.928
ACTB	ITGA2B	0	0	0	0	0.046	0	0.900	0	0.900
ACTB	ARPC1A	0	0	0	0	0.121	0.362	0.900	0	0.939
ACTB	ACTR3	0	0	0	0.867	0.268	0.443	0.900	0	0.955
ACTB	THRA	0	0	0	0	0	0.047	0.900	0	0.900
ACTB	PIP5K1B	0	0	0	0	0.048	0.058	0.900	0	0.902
ACTB	ITGB7	0	0	0	0	0.047	0.070	0.900	0	0.903
ACTB	IQGAP1	0	0	0	0	0.101	0.661	0.900	0	0.966
ACTB	ITGB6	0	0	0	0	0.064	0.070	0.900	0	0.905
ACTB	ARPC5	0	0	0	0	0.202	0.281	0.900	0	0.937
ACTB	ARPC2	0	0	0	0	0.259	0.365	0.900	0	0.948
ACTB	ITGB5	0	0	0	0	0.042	0.070	0.900	0	0.903
ACTB	TLN1	0	0	0	0	0.074	0.053	0.900	0	0.904
ACTB	HCLS1	0	0	0	0	0.083	0.092	0.900	0	0.909
ACTB	WASF3	0	0	0	0	0	0.047	0.900	0	0.900
ACTB	EZR	0	0	0	0	0.087	0.126	0.900	0	0.913
ACTB	ARPC5L	0	0	0	0	0.049	0.388	0.900	0	0.936
ACTB	MSN	0	0	0	0	0.132	0.141	0.900	0	0.919
ACTB	MYH10	0	0	0	0	0.084	0.238	0.900	0	0.924
ACTB	PIP5K1A	0	0	0	0	0.048	0.058	0.900	0	0.902
ACTB	WAS	0	0	0	0	0.087	0.284	0.900	0	0.928
ACTB	ACTR2	0	0	0	0.935	0.335	0.525	0.900	0	0.965
ACTB	WASF1	0	0	0	0	0	0.063	0.900	0	0.902
ACTB	ACTN1	0	0	0	0	0.134	0.402	0.900	0	0.943
ACTB	ITGB1	0	0	0	0	0.084	0.077	0.900	0	0.908
ACTB	ILK	0	0	0	0	0.115	0.092	0.900	0	0.912
ACTB	PARVB	0	0	0	0	0.047	0	0.900	0	0.900
ACTB	ARPC4	0	0	0	0	0.335	0.414	0.900	0	0.957
ACTB	ARPC1B	0	0	0	0	0.259	0.361	0.900	0	0.948
ACTB	RHOA	0	0	0	0	0.426	0.070	0.900	0	0.941
ACTB	PRKCA	0	0	0	0	0.047	0.162	0.900	0	0.913
ACTB	ITGB3	0	0	0	0	0.044	0.070	0.900	0	0.903
ACTB	TLN2	0	0	0	0	0.042	0.053	0.900	0	0.901
ACTB	ACTG1	0	0	0.047	0.987	0.778	0.983	0.900	0	0.999
ACTB	PIP5K1C	0	0	0	0	0.053	0.058	0.900	0	0.903
ACTB	WASF2	0	0	0	0	0.072	0.221	0.900	0	0.921
ACTB	MYH14	0	0	0	0	0.044	0.073	0.900	0	0.903
ACTB	RDX	0	0	0	0	0.058	0.136	0.900	0	0.911
ACTB	CDC42	0	0	0	0	0.415	0.070	0.900	0	0.940
ACTG1	MYH9	0	0	0	0	0.177	0.337	0.900	0	0.940
ACTG1	ITGB8	0	0	0	0	0	0.070	0.900	0	0.903
ACTG1	WASL	0	0	0	0	0.046	0.705	0.900	0	0.969
ACTG1	ARPC3	0	0	0	0	0.201	0.405	0.900	0	0.948
ACTG1	ACTN4	0	0	0	0	0.127	0.125	0.900	0	0.916
ACTG1	ACTR3B	0	0	0	0.870	0.067	0.298	0.900	0	0.928
ACTG1	ITGA2B	0	0	0	0	0.046	0	0.900	0	0.900
ACTG1	ARPC1A	0	0	0	0	0.107	0.250	0.900	0	0.927
ACTG1	ACTR3	0	0	0	0.868	0.114	0.298	0.900	0	0.932
ACTG1	THRA	0	0	0	0	0.043	0.047	0.900	0	0.900
ACTG1	PIP5K1B	0	0	0	0	0.048	0.058	0.900	0	0.902
ACTG1	ITGB7	0	0	0	0	0	0.070	0.900	0	0.903
ACTG1	IQGAP1	0	0	0	0	0.067	0.247	0.900	0	0.923
ACTG1	ITGB6	0	0	0	0	0.064	0.070	0.900	0	0.905
ACTG1	ARPC5	0	0	0	0	0.072	0.386	0.900	0	0.938
ACTG1	ARPC2	0	0	0	0	0.192	0.365	0.900	0	0.944
ACTG1	ITGB5	0	0	0	0	0.044	0.070	0.900	0	0.903
ACTG1	TLN1	0	0	0	0	0.056	0.053	0.900	0	0.902
ACTG1	HCLS1	0	0	0	0	0.055	0.092	0.900	0	0.906
ACTG1	WASF3	0	0	0	0	0	0.202	0.900	0	0.916
ACTG1	EZR	0	0	0	0	0.087	0.054	0.900	0	0.906
ACTG1	ARPC5L	0	0	0	0	0.054	0.386	0.900	0	0.936
ACTG1	MSN	0	0	0	0	0.093	0.054	0.900	0	0.906
ACTG1	MYH10	0	0	0	0	0.084	0.238	0.900	0	0.924
ACTG1	PIP5K1A	0	0	0	0	0.048	0.058	0.900	0	0.902
ACTG1	WAS	0	0	0	0	0.057	0.284	0.900	0	0.926
ACTG1	ACTR2	0	0	0	0.935	0.131	0.402	0.900	0	0.943
ACTG1	WASF1	0	0	0	0	0	0.214	0.900	0	0.918
ACTG1	ACTN1	0	0	0	0	0.102	0.125	0.900	0	0.914
ACTG1	ITGB1	0	0	0	0	0.102	0.077	0.900	0	0.909
ACTG1	ILK	0	0	0	0	0.062	0.092	0.900	0	0.907
ACTG1	PARVB	0	0	0	0	0.044	0	0.900	0	0.900
ACTG1	ARPC4	0	0	0	0	0.086	0.302	0.900	0	0.930
ACTG1	ARPC1B	0	0	0	0	0.262	0.360	0.900	0	0.948
ACTG1	RHOA	0	0	0	0	0.171	0.070	0.900	0	0.916
ACTG1	PRKCA	0	0	0	0	0.049	0.161	0.900	0	0.913
ACTG1	ITGB3	0	0	0	0	0.043	0.070	0.900	0	0.903
ACTG1	TLN2	0	0	0	0	0.042	0.053	0.900	0	0.901
ACTG1	PIP5K1C	0	0	0	0	0.048	0.058	0.900	0	0.902
ACTG1	RDX	0	0	0	0	0.060	0.054	0.900	0	0.903
ACTG1	WASF2	0	0	0	0	0.049	0.188	0.900	0	0.916
ACTG1	CDC42	0	0	0	0	0.118	0.070	0.900	0	0.910
ACTG1	MYH14	0	0	0	0	0.042	0.903	0.900	0	0.989
ACTG1	ACTB	0	0	0.047	0.987	0.778	0.983	0.900	0	0.999
ACTN1	ACTN4	0	0	0.049	0.982	0.177	0.949	0.900	0	0.995
ACTN1	PIKFYVE	0	0	0	0	0.042	0	0.900	0	0.900
ACTN1	PIP5K1B	0	0	0	0	0.063	0	0.900	0	0.902
ACTN1	ITGA5	0	0	0	0	0.266	0	0.900	0	0.923
ACTN1	PIP4K2C	0	0	0	0	0.055	0	0.900	0	0.901
ACTN1	PIP5K1A	0	0	0	0	0.063	0	0.900	0	0.902
ACTN1	PIP4K2A	0	0	0	0	0.075	0	0.900	0	0.903
ACTN1	PIP4K2B	0	0	0	0	0.062	0	0.900	0	0.902
ACTN1	PIP5K1C	0	0	0	0	0.082	0	0.900	0	0.904
ACTN1	PARVB	0	0	0	0	0.049	0	0.900	0	0.900
ACTN1	ACTG1	0	0	0	0	0.102	0.125	0.900	0	0.914
ACTN1	ITGB1	0	0	0	0	0.174	0.328	0.900	0	0.939
ACTN1	ACTB	0	0	0	0	0.134	0.402	0.900	0	0.943
ACTN4	PIKFYVE	0	0	0	0	0.047	0	0.900	0	0.900
ACTN4	PIP4K2B	0	0	0	0	0.055	0	0.900	0	0.901
ACTN4	PIP4K2A	0	0	0	0	0.060	0	0.900	0	0.902
ACTN4	PIP5K1A	0	0	0	0	0.063	0	0.900	0	0.902
ACTN4	PIP5K1B	0	0	0	0	0.063	0	0.900	0	0.902
ACTN4	PIP4K2C	0	0	0	0	0.071	0	0.900	0	0.903
ACTN4	PIP5K1C	0	0	0	0	0.175	0	0.900	0	0.914
ACTN4	ITGA5	0	0	0	0	0.126	0	0.900	0	0.908
ACTN4	ITGB1	0	0	0	0	0.067	0.091	0.900	0	0.907
ACTN4	ACTG1	0	0	0	0	0.127	0.125	0.900	0	0.916
ACTN4	ACTB	0	0	0	0	0.124	0.249	0.900	0	0.928
ACTN4	ACTN1	0	0	0.049	0.982	0.177	0.949	0.900	0	0.995
ACTR2	WASL	0	0	0	0	0.056	0.985	0.900	0	0.998
ACTR2	ARPC3	0	0	0	0	0.769	0.997	0.900	0	0.999
ACTR2	ACTR3B	0	0	0.079	0.814	0.390	0.962	0.650	0	0.991
ACTR2	ARPC1A	0	0	0	0	0.112	0.995	0.720	0	0.998
ACTR2	ACTR3	0	0	0.079	0.810	0.855	0.997	0.900	0	0.999
ACTR2	NCKIPSD	0	0	0	0	0.049	0.928	0.500	0	0.963
ACTR2	ARPC5	0	0	0	0	0.782	0.997	0.900	0	0.999
ACTR2	ARPC2	0	0	0	0	0.759	0.995	0.900	0	0.999
ACTR2	HCLS1	0	0	0	0	0.162	0.092	0.900	0	0.917
ACTR2	ARPC5L	0	0	0	0	0.118	0.997	0.540	0	0.998
ACTR2	WAS	0	0	0	0	0.056	0.861	0.900	0	0.985
ACTR2	ACTG1	0	0	0	0.935	0.131	0.402	0.900	0	0.943
ACTR2	ACTB	0	0	0	0.935	0.335	0.525	0.900	0	0.965
ACTR2	WASF2	0	0	0	0	0.074	0.045	0.900	0	0.903
ACTR2	ARPC1B	0	0	0	0	0.746	0.997	0.900	0	0.999
ACTR2	ARPC4	0	0	0	0	0.779	0.997	0.900	0	0.999
ACTR3	WASL	0	0	0	0	0	0.962	0.900	0	0.996
ACTR3	ARPC3	0	0	0	0	0.741	0.997	0.900	0	0.999
ACTR3	ACTR3B	0	0	0.048	0.985	0	0.824	0.650	0	0.936
ACTR3	ARPC1A	0	0	0	0	0.262	0.991	0.720	0	0.998
ACTR3	ACTG1	0	0	0	0.868	0.114	0.298	0.900	0	0.932
ACTR3	WASF2	0	0	0	0	0.083	0.364	0.900	0	0.936
ACTR3	ACTB	0	0	0	0.867	0.268	0.443	0.900	0	0.955
ACTR3	NCKIPSD	0	0	0	0	0.049	0.941	0.500	0	0.969
ACTR3	HCLS1	0	0	0	0	0.122	0.329	0.900	0	0.936
ACTR3	WAS	0	0	0	0	0.055	0.645	0.900	0	0.963
ACTR3	ARPC5L	0	0	0	0	0.126	0.989	0.540	0	0.995
ACTR3	ARPC2	0	0	0	0	0.808	0.995	0.900	0	0.999
ACTR3	ARPC1B	0	0	0	0	0.787	0.995	0.900	0	0.999
ACTR3	ARPC4	0	0	0	0	0.720	0.997	0.900	0	0.999
ACTR3	ARPC5	0	0	0	0	0.798	0.989	0.900	0	0.999
ACTR3	ACTR2	0	0	0.079	0.810	0.855	0.997	0.900	0	0.999
ACTR3B	WASL	0	0	0	0	0.050	0.520	0.900	0	0.950
ACTR3B	ARPC3	0	0	0	0	0.053	0.970	0	0	0.971
ACTR3B	WASF2	0	0	0	0	0	0.046	0.900	0	0.900
ACTR3B	ACTG1	0	0	0	0.870	0.067	0.298	0.900	0	0.928
ACTR3B	ACTR3	0	0	0.048	0.985	0	0.824	0.650	0	0.936
ACTR3B	HCLS1	0	0	0	0	0.058	0.092	0.900	0	0.906
ACTR3B	ARPC1B	0	0	0	0	0.248	0.929	0	0	0.944
ACTR3B	ARPC1A	0	0	0	0	0.269	0.915	0	0	0.935
ACTR3B	ACTB	0	0	0	0.871	0.067	0.298	0.900	0	0.928
ACTR3B	ARPC4	0	0	0	0	0.072	0.962	0	0	0.963
ACTR3B	WAS	0	0	0	0	0	0.520	0.900	0	0.949
ACTR3B	ARPC5L	0	0	0	0	0.119	0.920	0	0	0.927
ACTR3B	ARPC5	0	0	0	0	0.119	0.919	0	0	0.925
ACTR3B	ARPC2	0	0	0	0	0.188	0.927	0	0	0.938
ACTR3B	ACTR2	0	0	0.079	0.814	0.390	0.962	0.650	0	0.991
ACTR5	H3C12	0	0	0	0	0.049	0.943	0	0	0.943
ACTR5	H2BC11	0	0	0	0	0	0.943	0	0	0.943
ACTR5	H4C6	0	0	0	0	0.049	0.955	0	0	0.955
ACTR5	H2AC8	0	0	0	0	0	0.959	0	0	0.959
ADRA2B	GNA11	0	0	0	0	0	0.115	0.900	0	0.907
ADRA2B	GNA12	0	0	0	0	0	0.128	0.900	0	0.909
ADRA2B	GNAQ	0	0	0	0	0	0.115	0.900	0	0.907
ADRA2B	GNA13	0	0	0	0	0	0.128	0.900	0	0.909
ADRA2C	GNA11	0	0	0	0	0	0.115	0.900	0	0.907
ADRA2C	GNA12	0	0	0	0	0	0.128	0.900	0	0.909
ADRA2C	GNAQ	0	0	0	0	0	0.115	0.900	0	0.907
ADRA2C	GNA13	0	0	0	0	0	0.128	0.900	0	0.909
AGT	BDKRB1	0	0	0	0	0	0	0.900	0	0.900
AGT	F2RL3	0	0	0	0	0	0.051	0.900	0	0.901
AGT	EDNRA	0	0	0	0	0.059	0	0.900	0	0.901
AGT	F2R	0	0	0	0	0.047	0.051	0.900	0	0.901
AGT	LPAR5	0	0	0	0	0	0	0.900	0	0.900
AGT	LPAR6	0	0	0	0	0	0	0.900	0	0.900
AGT	LPAR4	0	0	0	0	0	0	0.900	0	0.900
AGT	LPAR2	0	0	0	0	0	0	0.900	0	0.900
AGT	LPAR3	0	0	0	0	0	0	0.900	0	0.900
AGT	LPAR1	0	0	0	0	0.080	0	0.900	0	0.904
AGT	EDNRB	0	0	0	0	0.106	0	0.900	0	0.906
AGT	BDKRB2	0	0	0	0	0.062	0	0.900	0	0.902
AGT	AGTR1	0	0	0	0	0.060	0.994	0.900	0	0.999
AGT	ACE2	0	0	0	0	0.042	0.739	0.750	0	0.932
AGTR1	GNA11	0	0	0	0	0	0.115	0.900	0	0.907
AGTR1	GNA12	0	0	0	0	0	0.125	0.900	0	0.908
AGTR1	GNAQ	0	0	0	0	0.047	0.346	0.900	0	0.932
AGTR1	F2	0	0	0	0	0.054	0.052	0.900	0	0.902
AGTR1	AGT	0	0	0	0	0.060	0.994	0.900	0	0.999
AGTR1	GNA13	0	0	0	0	0	0.125	0.900	0	0.908
AHSP	HBA2	0	0	0	0	0.175	0.962	0.720	0	0.990
AHSP	HBM	0	0	0	0	0.792	0	0.540	0	0.900
AHSP	HBA1	0	0	0	0	0.366	0.900	0.720	0	0.980
AHSP	HBD	0	0	0	0	0.966	0	0.540	0	0.983
AKNAD1	RPL18A	0	0	0	0	0.684	0.841	0	0	0.947
AKNAD1	RPL19	0	0	0	0	0.727	0.841	0	0	0.954
AKNAD1	RPS12	0	0	0	0	0.625	0.747	0	0	0.901
AKNAD1	RPL35	0	0	0	0	0.821	0.841	0	0	0.970
AKNAD1	RPL8	0	0	0	0	0.691	0.841	0	0	0.948
AKNAD1	RPS11	0	0	0	0	0.829	0.840	0	0	0.971
AKNAD1	RPS27A	0	0	0	0	0.710	0.841	0	0	0.951
AKNAD1	RPS3	0	0	0	0	0.690	0.840	0	0	0.948
AKNAD1	MRNIP	0	0	0	0	0.690	0.746	0	0	0.917
AKNAD1	RPL29	0	0	0	0	0.829	0.841	0	0	0.971
AKNAD1	RPL13	0	0	0	0	0.689	0.841	0	0	0.948
AKNAD1	RPL15	0	0	0	0	0.741	0.841	0	0	0.957
AKNAD1	RPL38	0	0	0	0	0.828	0.841	0	0	0.971
AKNAD1	RPL4	0.042	0	0	0	0.764	0.841	0	0	0.960
AKNAD1	RPS2	0	0	0	0	0.692	0.841	0	0	0.948
AKNAD1	RPS21	0	0	0	0	0.829	0.841	0	0	0.971
AKNAD1	RPL27A	0	0	0	0	0.812	0.841	0	0	0.968
AKNAD1	RPLP1	0	0	0	0	0.691	0.773	0	0	0.926
AKNAD1	RPS3A	0	0	0	0	0.692	0.841	0	0	0.948
AKNAD1	RPS26	0	0	0	0	0.688	0.841	0	0	0.948
AKNAD1	RPL39	0	0	0	0	0.671	0.747	0	0	0.913
AKNAD1	RSRC1	0	0	0	0	0.625	0.747	0	0	0.901
AKNAD1	RPL27	0.047	0	0	0	0.639	0.744	0	0	0.904
AKNAD1	IFI35	0.047	0	0	0	0.639	0.744	0	0	0.904
AKNAD1	RPLP0	0	0	0	0	0.549	0.841	0	0	0.925
AKNAD1	RPS13	0	0	0	0	0.690	0.746	0	0	0.917
AKNAD1	RPL26	0	0	0	0	0.685	0.747	0	0	0.916
AKNAD1	RPL26L1	0	0	0	0	0.685	0.747	0	0	0.916
AKNAD1	RPL39L	0	0	0	0	0.671	0.747	0	0	0.913
AKNAD1	RPLP2	0	0	0	0	0.692	0.756	0	0	0.921
AKNAD1	RPL28	0	0	0	0	0.597	0.841	0	0	0.933
AKNAD1	RPS19	0	0	0	0	0.602	0.841	0	0	0.934
AKNAD1	UBA52	0	0	0	0	0.672	0.840	0	0	0.945
AKNAD1	RPS9	0	0	0	0	0.692	0.840	0	0	0.948
AKNAD1	RPL36	0	0	0	0	0.690	0.841	0	0	0.948
AKNAD1	RPS20	0	0	0	0	0.670	0.841	0	0	0.945
AKNAD1	RPL18	0.050	0	0	0	0.686	0.841	0	0	0.948
AKNAD1	RPL30	0	0	0	0	0.703	0.840	0	0	0.950
AKNAD1	RPS6	0	0	0	0	0.689	0.841	0	0	0.948
AKNAD1	RPS16	0.042	0	0	0	0.747	0.841	0	0	0.958
AKNAD1	RPS28	0	0	0	0	0.688	0.841	0	0	0.948
AKNAD1	RPL5	0	0	0	0	0.776	0.841	0	0	0.962
AKNAD1	RPS8	0	0	0	0	0.793	0.841	0	0	0.965
AKNAD1	RPS17	0	0	0	0	0.823	0.841	0	0	0.970
AKNAD1	RPS15	0	0	0	0	0.826	0.840	0	0	0.970
AKNAD1	RPS25	0	0	0	0	0.829	0.841	0	0	0.971
AKNAD1	RPL6	0.047	0	0	0	0.827	0.841	0	0	0.971
AKNAD1	RPL23A	0	0	0	0	0.787	0.841	0	0	0.964
AKNAD1	RPS24	0	0	0	0	0.828	0.841	0	0	0.971
AKNAD1	RPL31	0	0	0	0	0.820	0.841	0	0	0.970
AKNAD1	RPL24	0	0	0	0	0.829	0.841	0	0	0.971
AKNAD1	RPS7	0	0	0	0	0.810	0.841	0	0	0.968
AKNAD1	RPL11	0	0	0	0	0.827	0.841	0	0	0.971
AKNAD1	RPL14	0.047	0	0	0	0.824	0.841	0	0	0.971
AKNAD1	RPS18	0.042	0	0	0	0.827	0.841	0	0	0.971
AKNAD1	FAU	0	0	0	0	0.782	0.967	0	0	0.992
AKT2	MAPK1	0	0	0	0.592	0.083	0.110	0.900	0	0.911
AKT2	PIK3R2	0	0	0	0	0.074	0.093	0.900	0	0.908
AKT2	CDKN1B	0	0	0	0	0	0.047	0.900	0	0.900
AKT2	PIK3R3	0	0	0	0	0.051	0.093	0.900	0	0.906
AKT2	PIK3CA	0	0	0	0	0.042	0.098	0.900	0	0.906
AKT2	CASP9	0	0	0	0	0.049	0.067	0.900	0	0.903
AKT2	PDPK1	0	0	0.089	0.753	0.162	0.464	0.900	0	0.953
AKT2	BCL2L1	0	0	0	0	0.049	0	0.900	0	0.900
AKT2	PIK3CD	0	0	0	0	0.042	0.286	0.900	0	0.925
AKT2	PIK3R6	0	0	0	0	0	0	0.900	0	0.900
AKT2	BAD	0	0	0	0	0.054	0.065	0.900	0	0.903
AKT2	IKBKG	0	0	0	0	0.049	0.072	0.900	0	0.904
AKT2	RAF1	0	0	0.135	0.586	0.074	0.045	0.900	0	0.913
AKT2	PIK3R5	0	0	0	0	0	0	0.900	0	0.900
AKT2	ILK	0	0	0	0	0.064	0.095	0.900	0	0.907
AKT2	BCL2	0	0	0	0	0.047	0	0.900	0	0.900
AKT2	CDKN1A	0	0	0	0	0	0.296	0.900	0	0.926
AKT2	AKT3	0	0	0.051	0.979	0	0.162	0.900	0	0.913
AKT2	PIK3CG	0	0	0	0	0	0.098	0.900	0	0.905
AKT2	PIK3R1	0	0	0	0	0.066	0.093	0.900	0	0.907
AKT2	PIK3CB	0	0	0	0	0.048	0.276	0.900	0	0.925
AKT3	MAPK1	0	0	0	0.601	0.085	0.110	0.900	0	0.911
AKT3	PIK3R2	0	0	0	0	0.067	0.093	0.900	0	0.907
AKT3	CDKN1B	0	0	0	0	0	0.047	0.900	0	0.900
AKT3	PIK3R3	0	0	0	0	0.051	0.093	0.900	0	0.906
AKT3	PIK3CA	0	0	0	0	0.075	0.098	0.900	0	0.909
AKT3	CASP9	0	0	0	0	0	0.067	0.900	0	0.902
AKT3	PDPK1	0	0	0.085	0.747	0	0.275	0.900	0	0.927
AKT3	BCL2L1	0	0	0	0	0	0	0.900	0	0.900
AKT3	PIK3CD	0	0	0	0	0	0.098	0.900	0	0.905
AKT3	AKT2	0	0	0.051	0.979	0	0.162	0.900	0	0.913
AKT3	BAD	0	0	0	0	0	0.065	0.900	0	0.902
AKT3	ILK	0	0	0	0	0.058	0.095	0.900	0	0.907
AKT3	BCL2	0	0	0	0	0.056	0	0.900	0	0.901
AKT3	CDKN1A	0	0	0	0	0	0.047	0.900	0	0.900
AKT3	PIK3R5	0	0	0	0	0.042	0	0.900	0	0.900
AKT3	RAF1	0	0	0.141	0.590	0	0.045	0.900	0	0.910
AKT3	PIK3CG	0	0	0	0	0	0.098	0.900	0	0.905
AKT3	PIK3R1	0	0	0	0	0.071	0.093	0.900	0	0.908
AKT3	PIK3R6	0	0	0	0	0	0	0.900	0	0.900
AKT3	IKBKG	0	0	0	0	0	0.072	0.900	0	0.903
AKT3	PIK3CB	0	0	0	0	0	0.098	0.900	0	0.905
ALK	PIK3R2	0	0	0	0	0	0.180	0.900	0	0.914
ALK	PLCG1	0	0	0	0	0	0.594	0.900	0	0.957
ALK	KRAS	0	0	0	0	0.074	0.110	0.900	0	0.910
ALK	PIK3R3	0	0	0	0	0	0.093	0.900	0	0.905
ALK	PIK3CA	0	0	0	0	0	0.069	0.900	0	0.902
ALK	EML4	0	0	0	0	0.074	0.067	0.900	0	0.906
ALK	NRAS	0	0	0	0	0.074	0.110	0.900	0	0.910
ALK	PIK3CD	0	0	0	0	0	0.069	0.900	0	0.902
ALK	JAK2	0	0	0	0.562	0	0.162	0.900	0	0.912
ALK	PLCG2	0	0	0	0	0	0	0.900	0	0.900
ALK	PIK3CB	0	0	0	0	0	0.186	0.900	0	0.915
ALK	JAK1	0	0	0	0.561	0	0	0.900	0	0.900
ALK	JAK3	0	0	0	0.560	0	0.369	0.900	0	0.934
ALK	HRAS	0	0	0	0	0.074	0.110	0.900	0	0.910
ALK	PIK3R1	0	0	0	0	0	0.378	0.900	0	0.935
AMBRA1	RBX1	0	0	0	0	0	0.324	0.900	0	0.929
AMBRA1	CDKN1B	0	0	0	0	0.060	0	0.900	0	0.901
AMBRA1	CRBN	0	0	0	0	0	0	0.900	0	0.900
AMBRA1	TRPC4AP	0	0	0	0	0.109	0	0.900	0	0.907
AMBRA1	DCAF15	0	0	0	0	0.067	0	0.900	0	0.902
AMBRA1	DDB2	0	0	0	0	0.062	0	0.900	0	0.902
AMBRA1	ERCC8	0	0	0	0	0	0	0.900	0	0.900
AMBRA1	DCAF13	0	0	0	0	0.054	0	0.900	0	0.901
AMBRA1	DDB1	0	0	0	0	0.049	0.849	0.900	0	0.984
AMBRA1	FBXW5	0	0	0	0	0.060	0	0.900	0	0.901
AMBRA1	DCAF5	0	0	0	0	0.125	0.083	0.900	0	0.912
AMBRA1	DCAF4	0	0	0	0	0.067	0	0.900	0	0.902
AMBRA1	DDA1	0	0	0	0	0.049	0.826	0.900	0	0.982
AMBRA1	DCAF12	0	0	0	0	0.066	0	0.900	0	0.902
AMBRA1	DTL	0	0	0	0	0	0	0.900	0	0.900
AMBRA1	COP1	0	0	0	0	0	0.095	0.900	0	0.905
AMBRA1	DCAF6	0	0	0	0	0.060	0	0.900	0	0.901
AMBRA1	DCAF8	0	0	0	0	0.053	0.292	0.900	0	0.927
AMBRA1	DCAF17	0	0	0	0	0.214	0	0.900	0	0.918
AMBRA1	CUL4A	0	0	0	0	0.049	0.832	0.900	0	0.982
AMBRA1	DCAF10	0	0	0	0	0.053	0.331	0.900	0	0.931
AMBRA1	DCAF16	0	0	0	0	0.049	0	0.900	0	0.900
AMBRA1	CUL4B	0	0	0	0	0.067	0.825	0.900	0	0.982
AMBRA1	DCAF1	0	0	0	0	0.487	0	0.900	0	0.946
AMBRA1	DCAF11	0	0	0	0	0	0	0.900	0	0.900
AMBRA1	DET1	0	0	0	0	0.049	0	0.900	0	0.900
AMBRA1	DCAF7	0	0	0	0	0.049	0.362	0.900	0	0.934
AP1M1	HLA-A	0	0	0	0	0	0.900	0.650	0	0.963
AP1M1	AP1S3	0	0	0	0	0	0.939	0.900	0	0.993
AP1S3	HLA-A	0	0	0	0	0	0.800	0.650	0	0.927
AP1S3	AP1M1	0	0	0	0	0	0.939	0.900	0	0.993
APOB	LDLR	0	0	0	0	0.045	0.422	0.900	0	0.940
APOB	APOE	0	0	0	0	0.361	0.422	0.800	0	0.919
APOC1	APOE	0	0	0	0	0.816	0	0.720	0	0.946
APOC1	LCAT	0	0	0	0	0.123	0	0.900	0	0.908
APOC1	APOC2	0	0	0	0	0.280	0	0.900	0	0.925
APOC2	APOE	0	0	0	0	0.139	0.564	0.800	0	0.918
APOC2	APOC1	0	0	0	0	0.280	0	0.900	0	0.925
APOE	APOB	0	0	0	0	0.361	0.422	0.800	0	0.919
APOE	PEX3	0	0	0	0	0	0	0.900	0	0.900
APOE	DBI	0	0	0	0	0.067	0	0.900	0	0.902
APOE	APOC2	0	0	0	0	0.139	0.564	0.800	0	0.918
APOE	LRP2	0	0	0	0	0.044	0.292	0.900	0	0.926
APOE	APOC1	0	0	0	0	0.816	0	0.720	0	0.946
ARCN1	COPB1	0	0	0	0	0.895	0.993	0.800	0	0.999
ARCN1	SCYL1	0	0	0	0	0.074	0.720	0.720	0	0.921
ARCN1	COPZ2	0	0	0	0	0.111	0.833	0.720	0	0.954
ARCN1	COPG2	0	0	0	0	0.187	0.795	0.720	0	0.949
ARCN1	COPZ1	0	0	0	0	0.308	0.953	0.720	0	0.990
ARCN1	COPG1	0	0	0	0	0.567	0.942	0.720	0	0.992
ARCN1	COPE	0	0	0	0	0.304	0.972	0.720	0	0.994
ARCN1	COPB2	0	0	0	0	0.765	0.976	0.720	0	0.998
ARCN1	COPA	0	0	0	0	0.601	0.988	0.720	0	0.998
ARFGAP3	COPB1	0	0	0	0	0.118	0.811	0.500	0	0.909
ARFGAP3	COPA	0	0	0	0	0.103	0.797	0.500	0	0.901
ARFIP2	RAC1	0	0	0	0	0.088	0.987	0	0	0.988
ARHGDIG	NGFR	0	0	0	0	0	0.513	0.900	0	0.949
ARHGDIG	PRKACA	0	0	0	0	0.067	0	0.900	0	0.902
ARHGDIG	PRKACG	0	0	0	0	0.067	0	0.900	0	0.902
ARHGDIG	PRKACB	0	0	0	0	0.067	0	0.900	0	0.902
ARHGDIG	RHOA	0	0	0	0	0.082	0.645	0.900	0	0.964
ARHGEF1	GNA12	0	0	0	0	0	0.593	0.900	0	0.957
ARHGEF1	GNAQ	0	0	0	0	0.044	0.292	0.900	0	0.926
ARHGEF1	ARHGEF12	0	0	0.073	0.841	0.049	0	0.900	0	0.904
ARHGEF1	ARHGEF28	0	0	0	0.586	0.055	0.092	0.900	0	0.906
ARHGEF1	PTK2B	0	0	0	0	0.144	0	0.900	0	0.910
ARHGEF1	PTK2	0	0	0	0	0.075	0	0.900	0	0.903
ARHGEF1	CDC42	0	0	0	0	0.088	0.134	0.900	0	0.914
ARHGEF1	CD44	0	0	0	0	0.049	0.292	0.900	0	0.926
ARHGEF1	RHOA	0	0	0	0	0.100	0.760	0.900	0	0.976
ARHGEF1	GNA13	0	0	0	0	0	0.845	0.900	0	0.983
ARHGEF12	RRAS	0	0	0	0	0.042	0.134	0.900	0	0.909
ARHGEF12	KRAS	0	0	0	0	0.049	0.134	0.900	0	0.910
ARHGEF12	RRAS2	0	0	0	0	0.042	0.134	0.900	0	0.909
ARHGEF12	GNA12	0	0	0	0	0.054	0.555	0.900	0	0.954
ARHGEF12	GNAQ	0	0	0	0	0.064	0.292	0.900	0	0.928
ARHGEF12	MRAS	0	0	0	0	0	0.134	0.900	0	0.909
ARHGEF12	CD209	0	0	0	0	0	0	0.900	0	0.900
ARHGEF12	CLEC4M	0	0	0	0	0	0	0.900	0	0.900
ARHGEF12	ARHGEF1	0	0	0.073	0.841	0.049	0	0.900	0	0.904
ARHGEF12	PTK2	0	0	0	0	0.118	0	0.900	0	0.908
ARHGEF12	NRAS	0	0	0	0	0.042	0.134	0.900	0	0.909
ARHGEF12	LSP1	0	0	0	0	0.044	0	0.900	0	0.900
ARHGEF12	PTK2B	0	0	0	0	0.075	0	0.900	0	0.903
ARHGEF12	HRAS	0	0	0	0	0	0.134	0.900	0	0.909
ARHGEF12	ARHGEF28	0	0	0	0.559	0.097	0.098	0.900	0	0.911
ARHGEF12	CD44	0	0	0	0	0.042	0.292	0.900	0	0.926
ARHGEF12	RHOA	0	0	0	0	0.098	0.983	0.900	0	0.998
ARHGEF12	GNA13	0	0	0	0	0	0.726	0.900	0	0.971
ARHGEF28	GNAQ	0	0	0	0	0	0	0.900	0	0.900
ARHGEF28	ARHGEF1	0	0	0	0.586	0.055	0.092	0.900	0	0.906
ARHGEF28	PTK2	0	0	0	0	0.077	0	0.900	0	0.903
ARHGEF28	PTK2B	0	0	0	0	0.057	0	0.900	0	0.901
ARHGEF28	ARHGEF12	0	0	0	0.559	0.097	0.098	0.900	0	0.911
ARHGEF28	RHOA	0	0	0	0	0.067	0.623	0.900	0	0.961
ARIH1	RBX1	0	0	0	0	0.063	0.956	0	0	0.957
ARIH1	CDKN1B	0	0	0	0	0.049	0.948	0	0	0.948
ARIH1	RPS27A	0	0	0	0	0.049	0.943	0	0	0.943
ARIH1	CUL1	0	0	0	0	0.170	0.960	0	0	0.965
ARIH1	UBA52	0	0	0	0	0.049	0.908	0	0	0.909
ARIH1	UBB	0	0	0	0	0.047	0.906	0	0	0.906
ARIH1	UBE2L5	0	0	0	0	0.056	0.928	0	0	0.929
ARIH1	UBC	0	0	0	0	0.061	0.962	0	0	0.963
ARL6IP1	RPL18A	0	0	0	0	0.686	0.784	0	0	0.929
ARL6IP1	RPL19	0.091	0	0	0	0.675	0.782	0	0	0.930
ARL6IP1	RPS12	0.046	0	0	0	0.694	0.782	0	0	0.930
ARL6IP1	RPL35	0.091	0	0	0	0.602	0.785	0	0	0.915
ARL6IP1	RPL8	0.058	0	0	0	0.681	0.785	0	0	0.929
ARL6IP1	RPS11	0.091	0	0	0	0.694	0.801	0	0	0.939
ARL6IP1	RPS27A	0	0	0	0	0.693	0.785	0	0	0.931
ARL6IP1	RPL37	0	0	0	0	0.774	0.785	0	0	0.949
ARL6IP1	RPS3	0.091	0	0	0	0.685	0.787	0	0	0.933
ARL6IP1	RPL29	0	0	0	0	0.694	0.785	0	0	0.931
ARL6IP1	RPS23	0.061	0	0	0	0.692	0.839	0	0	0.949
ARL6IP1	RPL13A	0.058	0	0	0	0.600	0.760	0	0	0.901
ARL6IP1	RPL4	0.058	0	0	0	0.598	0.783	0	0	0.910
ARL6IP1	RPL12	0.057	0	0	0	0.624	0.784	0	0	0.916
ARL6IP1	RPL18	0.042	0	0	0	0.637	0.784	0	0	0.918
ARL6IP1	RPLP0	0.061	0	0	0	0.646	0.784	0	0	0.922
ARL6IP1	RPS14	0.058	0	0	0	0.612	0.800	0	0	0.920
ARL6IP1	RPS26	0	0	0	0	0.681	0.784	0	0	0.928
ARL6IP1	RPL7A	0.046	0	0	0	0.691	0.784	0	0	0.930
ARL6IP1	RPS17	0	0	0	0	0.685	0.784	0	0	0.929
ARL6IP1	RPL35A	0	0	0	0	0.694	0.785	0	0	0.931
ARL6IP1	RPL14	0.057	0	0	0	0.696	0.784	0	0	0.932
ARL6IP1	RPL28	0	0	0	0	0.685	0.784	0	0	0.929
ARL6IP1	RACK1	0	0	0	0	0.689	0.780	0	0	0.928
ARL6IP1	RPS25	0	0	0	0	0.694	0.784	0	0	0.931
ARL6IP1	RPL36	0	0	0	0	0.693	0.785	0	0	0.931
ARL6IP1	RPL15	0	0	0	0	0.698	0.784	0	0	0.932
ARL6IP1	RPL9	0.061	0	0	0	0.689	0.784	0	0	0.931
ARL6IP1	RPL13	0	0	0	0	0.710	0.784	0	0	0.934
ARL6IP1	RPL27	0.057	0	0	0	0.701	0.784	0	0	0.933
ARL6IP1	RPS9	0.061	0	0	0	0.693	0.782	0	0	0.931
ARL6IP1	RPS20	0.061	0	0	0	0.692	0.783	0	0	0.931
ARL6IP1	RPL34	0.091	0	0	0	0.693	0.785	0	0	0.934
ARL6IP1	RPS16	0.058	0	0	0	0.696	0.783	0	0	0.932
ARL6IP1	RPL6	0.057	0	0	0	0.719	0.784	0	0	0.937
ARL6IP1	RPL23A	0.091	0	0	0	0.694	0.784	0	0	0.934
ARL6IP1	RPS5	0.058	0	0	0	0.689	0.790	0	0	0.933
ARL6IP1	RPL5	0.091	0	0	0	0.682	0.784	0	0	0.932
ARL6IP1	RPL37A	0	0	0	0	0.748	0.784	0	0	0.943
ARL6IP1	RPS19	0	0	0	0	0.718	0.783	0	0	0.936
ARL6IP1	RPSA	0.052	0	0	0	0.693	0.804	0	0	0.938
ARL6IP1	RPL11	0.091	0	0	0	0.689	0.783	0	0	0.933
ARL6IP1	RPL38	0	0	0	0	0.743	0.784	0	0	0.942
ARL6IP1	RPS24	0	0	0	0	0.699	0.798	0	0	0.936
ARL6IP1	RPL21	0	0	0	0	0.744	0.783	0	0	0.942
ARL6IP1	RPS29	0.058	0	0	0	0.690	0.808	0	0	0.939
ARL6IP1	RPL30	0	0	0	0	0.694	0.784	0	0	0.931
ARL6IP1	RPL24	0	0	0	0	0.716	0.784	0	0	0.936
ARL6IP1	RPS2	0.061	0	0	0	0.691	0.803	0	0	0.937
ARL6IP1	RPL32	0.052	0	0	0	0.760	0.783	0	0	0.946
ARL6IP1	RPS6	0	0	0	0	0.760	0.784	0	0	0.946
ARL6IP1	RPS8	0	0	0	0	0.770	0.783	0	0	0.947
ARL6IP1	RPS7	0	0	0	0	0.697	0.839	0	0	0.949
ARL6IP1	RPS28	0	0	0	0	0.750	0.792	0	0	0.945
ARL6IP1	RPS3A	0	0	0	0	0.778	0.784	0	0	0.950
ARL6IP1	RPL31	0	0	0	0	0.766	0.784	0	0	0.947
ARL6IP1	RPL23	0.091	0	0	0	0.751	0.784	0	0	0.946
ARL6IP1	RPS13	0	0	0	0	0.754	0.839	0	0	0.958
ARL6IP1	RPS15	0.091	0	0	0	0.773	0.793	0	0	0.953
ARL6IP1	RPS18	0.091	0	0	0	0.802	0.794	0	0	0.959
ARL6IP1	RPS21	0	0	0	0	0.771	0.840	0	0	0.961
ARL6IP1	RPL27A	0.046	0	0	0	0.769	0.839	0	0	0.961
ARL6IP1	FAU	0	0	0	0	0.600	0.967	0	0	0.986
ARPC1A	WASL	0	0	0	0	0.063	0.405	0.900	0	0.939
ARPC1A	ARPC3	0	0	0	0	0.147	0.995	0.900	0	0.999
ARPC1A	ACTR3B	0	0	0	0	0.269	0.915	0	0	0.935
ARPC1A	WASF1	0	0	0	0	0.044	0	0.900	0	0.900
ARPC1A	BRK1	0	0	0	0	0.161	0	0.900	0	0.912
ARPC1A	WASF2	0	0	0	0	0.049	0	0.900	0	0.900
ARPC1A	HCLS1	0	0	0	0	0.100	0	0.900	0	0.906
ARPC1A	ACTG1	0	0	0	0	0.107	0.250	0.900	0	0.927
ARPC1A	ACTB	0	0	0	0	0.121	0.362	0.900	0	0.939
ARPC1A	WAS	0	0	0	0	0.042	0.405	0.900	0	0.938
ARPC1A	ARPC1B	0	0	0.054	0.973	0.105	0.225	0.900	0	0.925
ARPC1A	ACTR2	0	0	0	0	0.112	0.995	0.720	0	0.998
ARPC1A	ARPC5	0	0	0	0	0.062	0.992	0.900	0	0.999
ARPC1A	ARPC4	0	0	0	0	0.118	0.994	0.900	0	0.999
ARPC1A	ARPC5L	0	0	0	0	0.056	0.953	0.900	0	0.995
ARPC1A	ACTR3	0	0	0	0	0.262	0.991	0.720	0	0.998
ARPC1A	ARPC2	0	0	0	0	0.106	0.992	0.900	0	0.999
ARPC1B	WASL	0	0	0	0	0	0.967	0.900	0	0.996
ARPC1B	ARPC3	0	0	0	0	0.781	0.995	0.900	0	0.999
ARPC1B	ACTR3B	0	0	0	0	0.248	0.929	0	0	0.944
ARPC1B	ARPC1A	0	0	0.054	0.973	0.105	0.225	0.900	0	0.925
ARPC1B	ACTR3	0	0	0	0	0.787	0.995	0.900	0	0.999
ARPC1B	NCKIPSD	0	0	0	0	0.049	0.826	0.500	0	0.910
ARPC1B	ARPC5	0	0	0	0	0.500	0.995	0.900	0	0.999
ARPC1B	ARPC2	0	0	0	0	0.777	0.995	0.900	0	0.999
ARPC1B	HCLS1	0	0	0	0	0.236	0	0.900	0	0.920
ARPC1B	ARPC5L	0	0	0	0	0.049	0.995	0.900	0	0.999
ARPC1B	WAS	0	0	0	0	0.084	0.695	0.900	0	0.969
ARPC1B	ACTR2	0	0	0	0	0.746	0.997	0.900	0	0.999
ARPC1B	WASF1	0	0	0	0	0	0	0.900	0	0.900
ARPC1B	ARPC4	0	0	0	0	0.776	0.997	0.900	0	0.999
ARPC1B	BRK1	0	0	0	0	0.121	0	0.900	0	0.908
ARPC1B	WASF2	0	0	0	0	0.085	0	0.900	0	0.904
ARPC1B	ACTB	0	0	0	0	0.259	0.361	0.900	0	0.948
ARPC1B	ACTG1	0	0	0	0	0.262	0.360	0.900	0	0.948
ARPC2	WASL	0	0	0	0	0	0.910	0.900	0	0.990
ARPC2	ARPC3	0	0	0	0	0.829	0.997	0.900	0	0.999
ARPC2	ACTR3B	0	0	0	0	0.188	0.927	0	0	0.938
ARPC2	ARPC1A	0	0	0	0	0.106	0.992	0.900	0	0.999
ARPC2	ACTR3	0	0	0	0	0.808	0.995	0.900	0	0.999
ARPC2	NCKIPSD	0	0	0	0	0.075	0.941	0.500	0	0.970
ARPC2	ARPC5	0	0	0	0	0.792	0.992	0.900	0	0.999
ARPC2	WASF2	0	0	0	0	0.097	0	0.900	0	0.905
ARPC2	BRK1	0	0	0	0	0.161	0	0.900	0	0.912
ARPC2	ACTB	0	0	0	0	0.259	0.365	0.900	0	0.948
ARPC2	WASF1	0	0	0	0	0	0	0.900	0	0.900
ARPC2	HCLS1	0	0	0	0	0.155	0.053	0.900	0	0.913
ARPC2	ACTG1	0	0	0	0	0.192	0.365	0.900	0	0.944
ARPC2	WAS	0	0	0	0	0.060	0.573	0.900	0	0.956
ARPC2	ACTR2	0	0	0	0	0.759	0.995	0.900	0	0.999
ARPC2	ARPC5L	0	0	0	0	0.150	0.992	0.900	0	0.999
ARPC2	ARPC4	0	0	0	0	0.784	0.997	0.900	0	0.999
ARPC2	ARPC1B	0	0	0	0	0.777	0.995	0.900	0	0.999
ARPC3	WASL	0	0	0	0	0	0.930	0.900	0	0.992
ARPC3	WASF2	0	0	0	0	0.067	0.100	0.900	0	0.908
ARPC3	ACTG1	0	0	0	0	0.201	0.405	0.900	0	0.948
ARPC3	WASF1	0	0	0	0	0	0.100	0.900	0	0.906
ARPC3	BRK1	0	0	0	0	0.177	0.081	0.900	0	0.917
ARPC3	HCLS1	0	0	0	0	0.110	0.048	0.900	0	0.907
ARPC3	ACTB	0	0	0	0	0.336	0.405	0.900	0	0.957
ARPC3	NCKIPSD	0	0	0	0	0.049	0.940	0.500	0	0.968
ARPC3	ACTR3B	0	0	0	0	0.053	0.970	0	0	0.971
ARPC3	WAS	0	0	0	0	0.062	0.796	0.900	0	0.979
ARPC3	ARPC2	0	0	0	0	0.829	0.997	0.900	0	0.999
ARPC3	ACTR3	0	0	0	0	0.741	0.997	0.900	0	0.999
ARPC3	ARPC1B	0	0	0	0	0.781	0.995	0.900	0	0.999
ARPC3	ARPC5L	0	0	0	0	0.211	0.997	0.900	0	0.999
ARPC3	ARPC4	0	0	0	0	0.912	0.997	0.900	0	0.999
ARPC3	ARPC5	0	0	0	0	0.803	0.997	0.900	0	0.999
ARPC3	ACTR2	0	0	0	0	0.769	0.997	0.900	0	0.999
ARPC3	ARPC1A	0	0	0	0	0.147	0.995	0.900	0	0.999
ARPC4	WASL	0	0	0	0	0	0.934	0.900	0	0.993
ARPC4	ARPC3	0	0	0	0	0.912	0.997	0.900	0	0.999
ARPC4	ACTR3B	0	0	0	0	0.072	0.962	0	0	0.963
ARPC4	ARPC1A	0	0	0	0	0.118	0.994	0.900	0	0.999
ARPC4	ACTR3	0	0	0	0	0.720	0.997	0.900	0	0.999
ARPC4	NCKIPSD	0	0	0	0	0.049	0.967	0.500	0	0.982
ARPC4	ARPC5	0	0	0	0	0.786	0.997	0.900	0	0.999
ARPC4	ARPC2	0	0	0	0	0.784	0.997	0.900	0	0.999
ARPC4	HCLS1	0	0	0	0	0.109	0.061	0.900	0	0.909
ARPC4	ARPC5L	0	0	0	0	0.255	0.997	0.900	0	0.999
ARPC4	WAS	0	0	0	0	0.061	0.566	0.900	0	0.955
ARPC4	ACTR2	0	0	0	0	0.779	0.997	0.900	0	0.999
ARPC4	WASF1	0	0	0	0	0	0	0.900	0	0.900
ARPC4	WASF2	0	0	0	0	0.098	0	0.900	0	0.905
ARPC4	ACTG1	0	0	0	0	0.086	0.302	0.900	0	0.930
ARPC4	BRK1	0	0	0	0	0.376	0	0.900	0	0.935
ARPC4	ACTB	0	0	0	0	0.335	0.414	0.900	0	0.957
ARPC4	ARPC1B	0	0	0	0	0.776	0.997	0.900	0	0.999
ARPC5	WASL	0	0	0	0	0	0.853	0.900	0	0.984
ARPC5	ARPC3	0	0	0	0	0.803	0.997	0.900	0	0.999
ARPC5	ACTR3B	0	0	0	0	0.119	0.919	0	0	0.925
ARPC5	ARPC1A	0	0	0	0	0.062	0.992	0.900	0	0.999
ARPC5	ACTR3	0	0	0	0	0.798	0.989	0.900	0	0.999
ARPC5	NCKIPSD	0	0	0	0	0.049	0.967	0.500	0	0.982
ARPC5	WASF2	0	0	0	0	0.067	0	0.900	0	0.902
ARPC5	BRK1	0	0	0	0	0.139	0	0.900	0	0.910
ARPC5	ARPC5L	0	0	0.057	0.967	0.089	0.447	0.900	0	0.946
ARPC5	WASF1	0	0	0	0	0	0	0.900	0	0.900
ARPC5	ACTB	0	0	0	0	0.202	0.281	0.900	0	0.937
ARPC5	HCLS1	0	0	0	0	0.099	0	0.900	0	0.906
ARPC5	ACTG1	0	0	0	0	0.072	0.386	0.900	0	0.938
ARPC5	WAS	0	0	0	0	0.068	0.299	0.900	0	0.928
ARPC5	ARPC1B	0	0	0	0	0.500	0.995	0.900	0	0.999
ARPC5	ARPC2	0	0	0	0	0.792	0.992	0.900	0	0.999
ARPC5	ACTR2	0	0	0	0	0.782	0.997	0.900	0	0.999
ARPC5	ARPC4	0	0	0	0	0.786	0.997	0.900	0	0.999
ARPC5L	WASL	0	0	0	0	0.047	0.299	0.900	0	0.927
ARPC5L	ARPC3	0	0	0	0	0.211	0.997	0.900	0	0.999
ARPC5L	ACTR3B	0	0	0	0	0.119	0.920	0	0	0.927
ARPC5L	ARPC1A	0	0	0	0	0.056	0.953	0.900	0	0.995
ARPC5L	ACTR3	0	0	0	0	0.126	0.989	0.540	0	0.995
ARPC5L	ARPC5	0	0	0.057	0.967	0.089	0.447	0.900	0	0.946
ARPC5L	ARPC2	0	0	0	0	0.150	0.992	0.900	0	0.999
ARPC5L	HCLS1	0	0	0	0	0.060	0	0.900	0	0.901
ARPC5L	WASF2	0	0	0	0	0.044	0	0.900	0	0.900
ARPC5L	WASF1	0	0	0	0	0	0	0.900	0	0.900
ARPC5L	BRK1	0	0	0	0	0.075	0	0.900	0	0.903
ARPC5L	ACTB	0	0	0	0	0.049	0.388	0.900	0	0.936
ARPC5L	WAS	0	0	0	0	0.055	0.299	0.900	0	0.927
ARPC5L	ACTG1	0	0	0	0	0.054	0.386	0.900	0	0.936
ARPC5L	ARPC1B	0	0	0	0	0.049	0.995	0.900	0	0.999
ARPC5L	ACTR2	0	0	0	0	0.118	0.997	0.540	0	0.998
ARPC5L	ARPC4	0	0	0	0	0.255	0.997	0.900	0	0.999
ASGR1	TG	0	0	0	0	0.055	0	0.900	0	0.901
ASGR1	ASGR2	0	0	0.058	0.959	0.555	0	0.900	0	0.954
ASGR2	TG	0	0	0	0	0.055	0	0.900	0	0.901
ASGR2	ASGR1	0	0	0.058	0.959	0.555	0	0.900	0	0.954
ASPH	F10	0	0	0	0	0	0.900	0	0	0.900
AVP	AVPR1A	0	0	0	0	0.057	0.994	0.900	0	0.999
AVP	AVPR1B	0	0	0	0	0.057	0	0.900	0	0.901
AVP	AVPR2	0	0	0	0	0.088	0.292	0.900	0	0.929
AVPR1A	GNA11	0	0	0	0	0	0.115	0.900	0	0.907
AVPR1A	GNA12	0	0	0	0	0	0.125	0.900	0	0.908
AVPR1A	GNAQ	0	0	0	0	0	0.115	0.900	0	0.907
AVPR1A	GNA13	0	0	0	0	0	0.125	0.900	0	0.908
AVPR1A	AVPR1B	0	0	0.072	0.923	0	0	0.900	0	0.903
AVPR1A	AVPR2	0	0	0.069	0.874	0.044	0	0.900	0	0.903
AVPR1A	AVP	0	0	0	0	0.057	0.994	0.900	0	0.999
AVPR1B	GNA11	0	0	0	0	0	0.115	0.900	0	0.907
AVPR1B	GNA12	0	0	0	0	0	0.125	0.900	0	0.908
AVPR1B	GNAQ	0	0	0	0	0	0.115	0.900	0	0.907
AVPR1B	AVPR1A	0	0	0.072	0.923	0	0	0.900	0	0.903
AVPR1B	GNA13	0	0	0	0	0	0.125	0.900	0	0.908
AVPR1B	AVPR2	0	0	0.073	0.885	0.072	0	0.900	0	0.906
AVPR1B	AVP	0	0	0	0	0.057	0	0.900	0	0.901
AVPR2	AVPR1A	0	0	0.069	0.874	0.044	0	0.900	0	0.903
AVPR2	GNG2	0	0	0	0	0	0.856	0.500	0	0.925
AVPR2	AVPR1B	0	0	0.073	0.885	0.072	0	0.900	0	0.906
AVPR2	GNAS	0	0	0	0	0	0.937	0.900	0	0.993
AVPR2	AVP	0	0	0	0	0.088	0.292	0.900	0	0.929
AXL	PLCG1	0	0	0	0	0	0.292	0.900	0	0.926
AXL	GAB1	0	0	0	0	0	0.153	0.900	0	0.911
AXL	SHC2	0	0	0	0	0.054	0.073	0.900	0	0.904
AXL	SHC3	0	0	0	0	0.056	0.092	0.900	0	0.906
AXL	SHC4	0	0	0	0	0.054	0.073	0.900	0	0.904
AXL	JAK1	0	0	0	0.575	0	0.051	0.900	0	0.901
AXL	JAK2	0	0	0	0.583	0	0.051	0.900	0	0.901
AXL	PLCG2	0	0	0	0	0	0	0.900	0	0.900
AXL	SHC1	0	0	0	0	0.077	0.095	0.900	0	0.909
AXL	SRC	0	0	0	0.691	0.049	0.485	0.900	0	0.946
B2M	HLA-F	0	0	0	0.727	0.634	0.989	0.900	0	0.999
B2M	PDIA3	0	0	0	0	0.044	0.800	0.900	0	0.979
B2M	LILRB1	0	0	0	0	0.094	0.978	0.500	0	0.989
B2M	CALR	0	0	0	0	0.094	0.873	0.900	0	0.987
B2M	KIR2DL3	0	0	0	0	0.055	0.811	0.500	0	0.902
B2M	TAP1	0	0	0	0	0.403	0.514	0.900	0	0.968
B2M	CD247	0	0	0	0	0.138	0.800	0.500	0	0.906
B2M	TAP2	0	0	0	0	0.155	0.294	0.900	0	0.935
B2M	HLA-C	0	0	0	0	0.439	0.990	0.900	0	0.999
B2M	HLA-E	0	0	0	0	0.638	0.989	0.900	0	0.999
B2M	HLA-G	0	0	0	0	0.267	0.991	0.900	0	0.999
B2M	KIR3DL1	0	0	0	0	0.055	0.940	0.500	0	0.969
B2M	TFRC	0	0	0	0	0.049	0.921	0.720	0	0.977
B2M	HLA-A	0	0	0	0	0.747	0.995	0.900	0	0.999
B2M	HLA-B	0	0	0	0	0.767	0.995	0.900	0	0.999
B2M	TAPBP	0	0	0	0	0.203	0.926	0.900	0	0.993
B2M	HFE	0	0	0	0	0.064	0.986	0.720	0	0.996
B2M	IGLL5	0	0	0	0	0.086	0.908	0	0	0.913
B2M	KLRC1	0	0	0	0	0.074	0.933	0.500	0	0.966
B2M	IGHV3-16	0	0	0	0	0	0.900	0	0	0.900
B2M	TRDV1	0	0	0	0	0	0.914	0	0	0.914
B4E1Z4_HUMAN	C3	0	0	0	0	0.103	0.908	0	0	0.914
B4E1Z4_HUMAN	CFP	0	0	0	0	0.110	0.908	0	0	0.915
B4E1Z4_HUMAN	CFB	0	0	0.046	0.987	0	0.900	0	0	0.900
B4E1Z4_HUMAN	CFD	0	0	0	0	0	0.900	0	0	0.900
BAD	MAPK1	0	0	0	0	0.060	0	0.900	0	0.901
BAD	PRKACA	0	0	0	0	0.063	0.621	0.900	0	0.961
BAD	PRKACB	0	0	0	0	0.055	0.193	0.900	0	0.917
BAD	BCL2L1	0	0	0	0	0.102	0.999	0.900	0	0.999
BAD	PRKACG	0	0	0	0	0.055	0.064	0.900	0	0.903
BAD	AKT2	0	0	0	0	0.054	0.065	0.900	0	0.903
BAD	MAPK9	0	0	0	0	0	0	0.900	0	0.900
BAD	AKT3	0	0	0	0	0	0.065	0.900	0	0.902
BAD	RAF1	0	0	0	0	0	0.828	0.900	0	0.982
BAD	BCL2	0	0	0	0	0.063	0.908	0.900	0	0.990
BAX	PRKACG	0	0	0	0	0	0	0.900	0	0.900
BAX	PRKACB	0	0	0	0	0.042	0	0.900	0	0.900
BAX	PRKACA	0	0	0	0	0.055	0	0.900	0	0.901
BAX	PRKN	0	0	0	0	0	0.243	0.900	0	0.921
BAX	CYCS	0	0	0	0	0.055	0.287	0.900	0	0.926
BAX	BID	0	0	0	0	0.067	0.869	0.900	0	0.986
BAX	BCL2	0	0	0	0.641	0	0.991	0.900	0	0.999
BAX	BCL2L1	0	0	0	0.639	0.082	0.999	0.900	0	0.999
BCL2	MAPK1	0	0	0	0	0.086	0.292	0.900	0	0.929
BCL2	CTSV	0	0	0	0	0.073	0	0.900	0	0.903
BCL2	CTSK	0	0	0	0	0.079	0	0.900	0	0.904
BCL2	BAX	0	0	0	0.641	0	0.991	0.900	0	0.999
BCL2	CYCS	0	0	0	0	0	0	0.900	0	0.900
BCL2	BID	0	0	0	0	0.055	0.872	0.900	0	0.986
BCL2	CTSL	0	0	0	0	0.073	0	0.900	0	0.903
BCL2	CTSB	0	0	0	0	0.055	0	0.900	0	0.901
BCL2	CTSS	0	0	0	0	0.091	0	0.900	0	0.905
BCL2	BCL2L1	0	0	0	0.894	0	0.863	0.900	0	0.985
BCL2	AKT2	0	0	0	0	0.047	0	0.900	0	0.900
BCL2	BAD	0	0	0	0	0.063	0.908	0.900	0	0.990
BCL2	AKT3	0	0	0	0	0.056	0	0.900	0	0.901
BCL2	MAPK9	0	0	0	0	0.093	0.042	0.900	0	0.905
BCL2L1	KRAS	0	0	0	0	0.047	0.165	0.900	0	0.913
BCL2L1	CTSV	0	0	0	0	0	0	0.900	0	0.900
BCL2L1	CTSK	0	0	0	0	0	0	0.900	0	0.900
BCL2L1	BAX	0	0	0	0.639	0.082	0.999	0.900	0	0.999
BCL2L1	CYCS	0	0	0	0	0.054	0.678	0.900	0	0.966
BCL2L1	BID	0	0	0	0	0.055	0.990	0.900	0	0.999
BCL2L1	CTSL	0	0	0	0	0	0	0.900	0	0.900
BCL2L1	CTSB	0	0	0	0	0.075	0	0.900	0	0.903
BCL2L1	CTSS	0	0	0	0	0.042	0	0.900	0	0.900
BCL2L1	AKT3	0	0	0	0	0	0	0.900	0	0.900
BCL2L1	AKT2	0	0	0	0	0.049	0	0.900	0	0.900
BCL2L1	MAPK9	0	0	0	0	0.083	0.292	0.900	0	0.929
BCL2L1	BCL2	0	0	0	0.894	0	0.863	0.900	0	0.985
BCL2L1	BAD	0	0	0	0	0.102	0.999	0.900	0	0.999
BCR	CBL	0	0	0	0	0.067	0.683	0.900	0	0.967
BCR	SHC2	0	0	0	0	0	0	0.900	0	0.900
BCR	STAT5B	0	0	0	0	0.138	0	0.900	0	0.910
BCR	SHC4	0	0	0	0	0	0	0.900	0	0.900
BCR	SHC3	0	0	0	0	0	0	0.900	0	0.900
BCR	STAT5A	0	0	0	0	0	0	0.900	0	0.900
BCR	SHC1	0	0	0	0	0.056	0.163	0.900	0	0.914
BCR	CRKL	0	0	0	0	0.049	0.624	0.900	0	0.961
BCR	GRB2	0	0	0	0	0.042	0.887	0.900	0	0.988
BCR	ABL1	0	0	0	0	0.083	0.737	0.900	0	0.973
BDKRB1	GNA11	0	0	0	0	0.043	0.115	0.900	0	0.907
BDKRB1	GNG2	0	0	0	0	0	0.816	0.500	0	0.904
BDKRB1	F2	0	0	0	0	0.044	0.052	0.900	0	0.901
BDKRB1	BDKRB2	0	0	0	0.853	0.430	0	0.900	0	0.940
BDKRB1	AGT	0	0	0	0	0	0	0.900	0	0.900
BDKRB1	GNAQ	0	0	0	0	0	0.115	0.900	0	0.907
BDKRB2	GNA11	0	0	0	0	0.072	0.115	0.900	0	0.910
BDKRB2	BDKRB1	0	0	0	0.853	0.430	0	0.900	0	0.940
BDKRB2	GNAQ	0	0	0	0	0	0.115	0.900	0	0.907
BDKRB2	F2	0	0	0	0	0	0.052	0.900	0	0.901
BDKRB2	GNAI2	0	0	0	0	0	0.125	0.900	0	0.908
BDKRB2	GNG2	0	0	0	0	0	0.816	0.500	0	0.904
BDKRB2	AGT	0	0	0	0	0.062	0	0.900	0	0.902
BDKRB2	GNAI3	0	0	0	0	0	0.125	0.900	0	0.908
BDKRB2	GNAI1	0	0	0	0	0.042	0.125	0.900	0	0.908
BID	CTSV	0	0	0	0	0.096	0	0.900	0	0.905
BID	CTSK	0	0	0	0	0.102	0	0.900	0	0.906
BID	BAX	0	0	0	0	0.067	0.869	0.900	0	0.986
BID	MAPK9	0	0	0	0	0.042	0	0.900	0	0.900
BID	CTSL	0	0	0	0	0.096	0	0.900	0	0.905
BID	CTSB	0	0	0	0	0.064	0	0.900	0	0.902
BID	CTSS	0	0	0	0	0.154	0	0.900	0	0.911
BID	BCL2	0	0	0	0	0.055	0.872	0.900	0	0.986
BID	BCL2L1	0	0	0	0	0.055	0.990	0.900	0	0.999
BIRC7	UBA52	0	0	0	0	0	0.900	0	0	0.900
BIRC7	UBB	0	0	0	0	0.083	0.905	0	0	0.909
BIRC7	RPS27A	0	0	0	0	0.056	0.940	0	0	0.941
BIRC7	UBC	0	0	0	0	0.083	0.948	0	0	0.951
BIRC7	UBE2D2	0	0	0	0	0.058	0.964	0	0	0.965
BIRC7	CASP9	0	0	0	0	0.067	0.862	0.900	0	0.986
BMS1	FBL	0	0	0	0	0.440	0.970	0	0	0.983
BMS1	UTP18	0	0	0	0	0.706	0.991	0.540	0	0.998
BMS1	KRR1	0	0	0	0	0.868	0.991	0	0	0.998
BMS1	RPS12	0	0	0	0	0.143	0.922	0	0	0.930
BMS1	BYSL	0	0	0	0	0.869	0.991	0	0	0.998
BMS1	RRP9	0	0	0	0	0.601	0.991	0	0	0.996
BMS1	MPHOSPH10	0	0	0	0	0.910	0.991	0.540	0	0.999
BMS1	UTP3	0	0	0	0	0.878	0.991	0	0	0.998
BMS1	NAT10	0	0	0	0	0.952	0.991	0	0	0.999
BMS1	IMP4	0	0	0	0	0.728	0.991	0.540	0	0.998
BMS1	UTP20	0	0	0	0	0.857	0.991	0.540	0	0.999
BMS1	UTP6	0	0	0	0	0.783	0.991	0.540	0	0.999
BMS1	PNO1	0	0	0	0	0.295	0.955	0	0	0.967
BMS1	NOP58	0	0	0	0	0.726	0.991	0	0	0.997
BMS1	RPS11	0	0	0	0	0.056	0.987	0.400	0	0.992
BMS1	PWP2	0	0	0	0	0.746	0.967	0.540	0	0.995
BMS1	RPS23	0	0	0	0	0.056	0.989	0.400	0	0.993
BMS1	UTP15	0	0	0	0	0.624	0.991	0.500	0	0.998
BMS1	DCAF13	0	0	0	0	0.742	0.991	0	0	0.997
BMS1	NOL6	0	0	0	0	0.830	0.991	0.540	0	0.999
BMS1	TSR1	0	0	0	0.570	0.918	0.256	0	0	0.937
BMS1	WDR3	0	0	0	0	0.945	0.991	0.540	0	0.999
BMS1	WDR75	0	0	0	0	0.857	0.991	0.500	0	0.999
BMS1	RPS15A	0	0	0	0	0.058	0.951	0.400	0	0.970
BMS1	RRP7A	0	0	0	0	0.451	0.991	0.540	0	0.997
BMS1	IMP3	0	0	0	0	0.317	0.991	0.540	0	0.996
BMS1	UTP4	0	0	0	0	0.840	0.991	0.540	0	0.999
BMS1	NOC4L	0	0	0	0	0.635	0.991	0.540	0	0.998
BMS1	FCF1	0	0	0	0	0.226	0.991	0.500	0	0.996
BMS1	RPS3A	0	0	0	0	0.055	0.990	0.400	0	0.993
BMS1	HEATR1	0	0	0	0	0.853	0.991	0.540	0	0.999
BMS1	UTP11	0	0	0	0	0.463	0.991	0	0	0.994
BMS1	RPS4X	0	0	0	0	0.055	0.951	0	0	0.952
BMS1	RPS27	0	0	0	0	0.066	0.964	0.400	0	0.978
BMS1	RPS19	0	0	0	0	0.062	0.977	0	0	0.978
BMS1	RPS18	0	0	0	0	0.058	0.987	0	0	0.988
BMS1	RPS14	0	0	0	0	0.080	0.974	0.500	0	0.987
BMS1	RPS8	0	0	0	0	0.049	0.987	0.400	0	0.992
BMS1	RPS28	0	0	0	0	0.058	0.987	0.400	0	0.992
BMS1	RPS7	0	0	0	0	0.058	0.987	0.500	0	0.993
BMS1	RPS24	0	0	0	0	0.058	0.988	0.400	0	0.992
BMS1	RPS9	0	0	0	0	0.121	0.987	0.500	0	0.994
BMS1	RPS6	0	0	0	0	0.056	0.990	0.500	0	0.995
BMS1	RPS5	0	0	0	0	0.058	0.991	0.400	0	0.994
BMS1	RPS16	0	0	0	0	0.058	0.989	0.400	0	0.993
BMS1	RPS13	0	0	0	0	0.055	0.992	0.400	0	0.995
BMS1	SNU13	0	0	0	0	0.252	0.991	0	0	0.993
BMS1	DNTTIP2	0	0	0	0	0.399	0.991	0	0	0.994
BMS1	EMG1	0	0	0	0	0.238	0.991	0	0	0.992
BMS1	NGDN	0	0	0	0	0.735	0.991	0	0	0.997
BMS1	UTP14A	0	0	0	0	0.836	0.967	0	0	0.994
BMS1	AATF	0	0	0	0	0.690	0.991	0	0	0.997
BMS1	NOP56	0	0	0	0	0.854	0.991	0	0	0.998
BMS1	WDR46	0	0	0	0	0.917	0.991	0	0	0.999
BMS1	TBL3	0	0	0	0	0.840	0.991	0.540	0	0.999
BMS1	WDR36	0	0	0	0	0.929	0.991	0.540	0	0.999
BMS1	RCL1	0	0	0	0	0.524	0.995	0.900	0	0.999
BMS1	NOL10	0	0	0	0	0.929	0.991	0	0	0.999
BMS1	WDR43	0	0	0	0	0.828	0.991	0.500	0	0.999
BOC	LRP2	0	0	0	0	0.059	0	0.900	0	0.901
BOC	PTCH2	0	0	0	0	0.060	0.124	0.900	0	0.910
BOC	PTCH1	0	0	0	0	0.084	0.124	0.900	0	0.912
BRK1	ARPC3	0	0	0	0	0.177	0.081	0.900	0	0.917
BRK1	ARPC1A	0	0	0	0	0.161	0	0.900	0	0.912
BRK1	ARPC5	0	0	0	0	0.139	0	0.900	0	0.910
BRK1	ARPC2	0	0	0	0	0.161	0	0.900	0	0.912
BRK1	ABI2	0	0	0	0	0	0.985	0.900	0	0.998
BRK1	WASF3	0	0	0	0	0	0.772	0.800	0	0.952
BRK1	SRA1	0	0	0	0	0.049	0	0.900	0	0.900
BRK1	ARPC5L	0	0	0	0	0.075	0	0.900	0	0.903
BRK1	RAC1	0	0	0	0	0.069	0.870	0.500	0	0.934
BRK1	NCKAP1	0	0	0	0	0.044	0.959	0.900	0	0.995
BRK1	WASF1	0	0	0	0	0	0.987	0.800	0	0.997
BRK1	ARPC4	0	0	0	0	0.376	0	0.900	0	0.935
BRK1	ARPC1B	0	0	0	0	0.121	0	0.900	0	0.908
BRK1	WASF2	0	0	0	0	0.060	0.796	0.900	0	0.979
BRK1	CYFIP1	0	0	0	0	0.072	0.971	0.900	0	0.997
BRPF1	H3C13	0	0	0	0	0	0.908	0.400	0	0.942
BRPF1	H3C12	0	0	0	0	0	0.908	0.400	0	0.942
BRPF1	H3-4	0	0	0	0	0	0.908	0	0	0.908
BRPF1	H3C14	0	0	0	0	0	0.950	0	0	0.950
BRPF1	H3C10	0	0	0	0	0	0.908	0	0	0.908
BRPF1	H3C4	0	0	0	0	0	0.908	0	0	0.908
BRPF1	H3C2	0	0	0	0	0	0.908	0	0	0.908
BRPF1	H3C7	0	0	0	0	0	0.908	0	0	0.908
BRPF1	H3C11	0	0	0	0	0	0.908	0	0	0.908
BRPF1	H3C8	0	0	0	0	0	0.908	0	0	0.908
BRPF1	H3C6	0	0	0	0	0	0.908	0	0	0.908
BRPF1	H3C3	0	0	0	0	0	0.908	0	0	0.908
BRPF1	H3C15	0	0	0	0	0	0.908	0	0	0.908
BRPF1	H3C1	0	0	0	0	0	0.950	0	0	0.950
BRPF1	H3-2	0	0	0	0	0	0.908	0	0	0.908
BSG	SLC16A8	0	0	0	0	0	0.041	0.900	0	0.900
BSG	SPN	0	0	0	0	0.042	0.087	0.900	0	0.904
BSG	XKR8	0	0	0	0	0	0.900	0	0	0.900
BSG	CAV1	0	0	0	0	0.047	0.118	0.900	0	0.908
BSG	SLC16A1	0	0	0	0	0.064	0.976	0.900	0	0.997
BSG	PPIA	0	0	0	0	0.067	0.550	0.900	0	0.954
BTC	EGFR	0	0	0	0	0.086	0.684	0.900	0	0.968
BTC	ERBB4	0	0	0	0	0.044	0.045	0.900	0	0.900
BTK	PIK3R2	0	0	0	0.551	0.049	0.093	0.900	0	0.906
BTK	PLCG1	0	0	0	0.552	0.069	0.045	0.900	0	0.903
BTK	TRAF2	0	0	0	0	0.069	0.090	0.900	0	0.907
BTK	PIK3R3	0	0	0	0.567	0	0.241	0.900	0	0.920
BTK	PIK3CA	0	0	0	0	0.057	0.069	0.900	0	0.904
BTK	SYK	0	0	0	0.652	0.297	0.292	0.900	0	0.945
BTK	PIK3CD	0	0	0	0	0.112	0.069	0.900	0	0.910
BTK	PTPN6	0	0	0	0	0.280	0.097	0.900	0	0.929
BTK	PIK3R1	0	0	0	0.551	0.044	0.093	0.900	0	0.905
BTK	LYN	0	0	0.098	0.857	0.175	0.292	0.900	0	0.940
BTK	PLCG2	0	0	0	0	0.302	0.512	0.900	0	0.962
BTK	IKBKG	0	0	0	0	0.073	0.072	0.900	0	0.906
BTK	PIK3CB	0	0	0	0	0.057	0.069	0.900	0	0.904
BTN2A1	CD209	0	0	0	0	0	0	0.900	0	0.900
BUD23	BYSL	0	0	0	0	0.621	0.877	0.400	0	0.969
BUD23	PNO1	0	0	0	0	0.348	0.874	0.400	0	0.946
BUD23	NOB1	0	0	0	0	0.589	0.811	0.400	0	0.949
BUD23	RPS11	0	0	0	0	0.093	0.879	0.400	0	0.928
BUD23	RPS23	0	0	0	0	0.081	0.939	0.400	0	0.964
BUD23	TSR1	0	0	0	0	0.582	0.915	0.400	0	0.976
BUD23	RPS15A	0	0	0	0	0.086	0.872	0.400	0	0.923
BUD23	RPS2	0	0	0	0	0.054	0.975	0.400	0	0.984
BUD23	RPS3A	0	0	0	0	0.078	0.895	0.400	0	0.936
BUD23	LTV1	0	0	0	0	0.824	0.811	0.400	0	0.978
BUD23	RPS4X	0	0	0	0	0.073	0.854	0.400	0	0.912
BUD23	RPS6	0	0	0	0	0.080	0.895	0.400	0	0.937
BUD23	RPS9	0	0	0	0	0.085	0.895	0.400	0	0.937
BUD23	UTP14A	0	0	0	0	0.474	0.817	0	0	0.900
BUD23	RPS8	0	0	0	0	0.056	0.895	0.400	0	0.935
BUD23	RPS14	0	0	0	0	0.111	0.878	0.400	0	0.929
BUD23	FAU	0	0	0	0	0.084	0.851	0.400	0	0.911
BUD23	RPS27	0	0	0	0	0.081	0.878	0.400	0	0.927
BUD23	RPS24	0	0	0	0	0.087	0.879	0.400	0	0.928
BUD23	RPS7	0	0	0	0	0.076	0.895	0.400	0	0.936
BUD23	RPS5	0	0	0	0	0.115	0.900	0.400	0	0.942
BUD23	RPS15	0	0	0	0	0.122	0.909	0.400	0	0.948
BUD23	RPS13	0	0	0	0	0.070	0.952	0.400	0	0.971
BYSL	FBL	0	0	0	0	0.605	0.976	0	0	0.990
BYSL	UTP18	0	0	0	0	0.867	0.991	0	0	0.998
BYSL	KRR1	0	0	0	0	0.880	0.991	0	0	0.998
BYSL	RPS12	0	0	0	0	0.174	0.994	0	0	0.995
BYSL	RPS27L	0	0	0	0	0.049	0.813	0.500	0	0.903
BYSL	RPS25	0	0	0	0	0.097	0.913	0	0	0.918
BYSL	MRTO4	0	0	0	0	0.908	0.126	0	0	0.916
BYSL	RPS27A	0	0	0	0	0.058	0.956	0	0	0.957
BYSL	RPS15A	0	0	0	0	0.096	0.958	0	0	0.961
BYSL	RACK1	0	0	0	0	0.105	0.966	0	0	0.968
BYSL	RPSA	0	0	0	0	0.131	0.971	0	0	0.974
BYSL	FAU	0	0	0	0	0.058	0.973	0	0	0.973
BYSL	RPS17	0	0	0	0	0.092	0.972	0	0	0.973
BYSL	RPS27	0	0	0	0	0.101	0.958	0.500	0	0.979
BYSL	RPS4X	0	0	0	0	0.067	0.965	0.500	0	0.982
BYSL	RPS23	0	0	0	0	0.082	0.981	0	0	0.981
BYSL	BUD23	0	0	0	0	0.621	0.877	0.400	0	0.969
BYSL	RPS20	0	0	0	0	0.080	0.971	0	0	0.972
BYSL	RPS28	0	0	0	0	0.097	0.989	0	0	0.989
BYSL	RPS18	0	0	0	0	0.099	0.989	0	0	0.990
BYSL	RPS24	0	0	0	0	0.097	0.989	0	0	0.990
BYSL	RPS21	0	0	0	0	0.097	0.992	0	0	0.992
BYSL	RPS3A	0	0	0	0	0.075	0.989	0	0	0.990
BYSL	SNU13	0	0	0	0	0.181	0.986	0	0	0.988
BYSL	RPS11	0	0	0	0	0.137	0.989	0	0	0.990
BYSL	RPS13	0	0	0	0	0.082	0.991	0	0	0.992
BYSL	RPS8	0	0	0	0	0.067	0.991	0	0	0.991
BYSL	RPS19	0	0	0	0	0.132	0.991	0	0	0.992
BYSL	DNTTIP2	0	0	0	0	0.413	0.987	0	0	0.992
BYSL	RPS5	0	0	0	0	0.113	0.992	0	0	0.992
BYSL	RPS15	0	0	0	0	0.108	0.991	0	0	0.992
BYSL	RPS14	0	0	0	0	0.083	0.969	0.800	0	0.993
BYSL	FCF1	0	0	0	0	0.338	0.987	0	0	0.991
BYSL	RPS16	0	0	0	0	0.080	0.996	0	0	0.996
BYSL	IMP3	0	0	0	0	0.726	0.991	0	0	0.997
BYSL	UTP14A	0	0	0	0	0.747	0.974	0	0	0.993
BYSL	HEATR1	0	0	0	0	0.598	0.991	0	0	0.996
BYSL	RPS2	0	0	0	0	0.099	0.992	0.800	0	0.998
BYSL	WDR75	0	0	0	0	0.825	0.987	0	0	0.997
BYSL	RPS7	0	0	0	0	0.092	0.989	0.800	0	0.997
BYSL	NOP56	0	0	0	0	0.650	0.988	0	0	0.995
BYSL	NGDN	0	0	0	0	0.828	0.986	0	0	0.997
BYSL	NOP58	0	0	0	0	0.838	0.989	0	0	0.998
BYSL	TBL3	0	0	0	0	0.840	0.987	0	0	0.997
BYSL	UTP20	0	0	0	0	0.414	0.991	0.540	0	0.997
BYSL	RPS3	0	0	0	0	0.081	0.986	0	0	0.987
BYSL	UTP11	0	0	0	0	0.667	0.987	0	0	0.995
BYSL	PWP2	0	0	0	0	0.824	0.972	0	0	0.994
BYSL	RRP7A	0	0	0	0	0.712	0.986	0	0	0.995
BYSL	RPS9	0	0	0	0	0.264	0.989	0.800	0	0.998
BYSL	AATF	0	0	0	0	0.690	0.988	0	0	0.996
BYSL	WDR43	0	0	0	0	0.838	0.991	0	0	0.998
BYSL	MPHOSPH10	0	0	0	0	0.703	0.991	0	0	0.997
BYSL	UTP4	0	0	0	0	0.879	0.989	0	0	0.998
BYSL	RPS6	0	0	0	0	0.097	0.991	0.800	0	0.998
BYSL	UTP15	0	0	0	0	0.823	0.991	0	0	0.998
BYSL	PNO1	0	0	0	0	0.742	0.995	0	0	0.998
BYSL	UTP6	0	0	0	0	0.842	0.991	0	0	0.998
BYSL	DCAF13	0	0	0	0	0.832	0.991	0	0	0.998
BYSL	WDR46	0	0	0	0	0.889	0.991	0	0	0.998
BYSL	NOC4L	0	0	0	0	0.845	0.994	0.540	0	0.999
BYSL	BMS1	0	0	0	0	0.869	0.991	0	0	0.998
BYSL	WDR36	0	0	0	0	0.902	0.991	0	0	0.999
BYSL	TSR1	0	0	0	0	0.966	0.997	0.540	0	0.999
BYSL	RCL1	0	0	0	0	0.835	0.989	0	0	0.998
BYSL	UTP3	0	0	0	0	0.912	0.991	0	0	0.999
BYSL	RRP9	0	0	0	0	0.934	0.991	0	0	0.999
BYSL	EMG1	0	0	0	0	0.646	0.992	0	0	0.997
BYSL	WDR3	0	0	0	0	0.909	0.995	0	0	0.999
BYSL	NAT10	0	0	0	0	0.840	0.991	0	0	0.998
BYSL	IMP4	0	0	0	0	0.889	0.991	0	0	0.998
BYSL	RIOK2	0	0	0	0	0.349	0.991	0.540	0	0.997
BYSL	NOB1	0	0	0	0	0.970	0.995	0.800	0	0.999
BYSL	NOL6	0	0	0	0	0.851	0.991	0	0	0.998
BYSL	LTV1	0	0	0	0	0.916	0.997	0.540	0	0.999
BYSL	NOL10	0	0	0	0	0.909	0.987	0	0	0.998
C1QB	C2	0	0	0	0	0.382	0.051	0.900	0	0.936
C1QB	LOC102723407	0	0	0	0	0	0	0.900	0	0.900
C1QB	CALR	0	0	0	0	0.060	0.236	0.900	0	0.921
C1QB	VSIG4	0	0	0	0	0.940	0	0	0	0.940
C1QB	C4B	0	0	0	0	0.120	0	0.900	0	0.908
C1QB	C4A	0	0	0	0	0.109	0	0.900	0	0.907
C1QB	C1QC	0	0	0.077	0.925	0.999	0.928	0.900	0	0.999
C1QC	C2	0	0	0	0	0.262	0	0.900	0	0.923
C1QC	C1QB	0	0	0.077	0.925	0.999	0.928	0.900	0	0.999
C1QC	CALR	0	0	0	0	0.060	0	0.900	0	0.901
C1QC	LOC102723407	0	0	0	0	0	0.045	0.900	0	0.900
C1QC	VSIG4	0	0	0	0	0.920	0	0	0	0.920
C1QC	C4B	0	0	0	0	0.169	0	0.900	0	0.913
C1QC	C4A	0	0	0	0	0.167	0	0.900	0	0.913
C1orf198	UQCRC1	0	0	0	0	0.588	0.747	0.241	0	0.913
C1orf198	UQCRC2	0	0	0	0	0.594	0.839	0.404	0	0.957
C1orf198	UQCRFS1	0	0	0	0	0.830	0.842	0.406	0	0.982
C1orf198	CYC1	0	0	0	0	0.794	0.842	0.237	0	0.972
C1orf198	COX5A	0	0	0	0	0.828	0.840	0.769	0	0.993
C1orf198	UQCR10	0	0	0	0	0.717	0.840	0.405	0	0.970
C1orf198	MT-CO1	0	0	0	0	0.087	0.829	0.467	0	0.909
C1orf198	MT-CO2	0	0	0	0	0	0.831	0.769	0	0.959
C1orf198	MT-CO3	0	0	0	0	0	0.840	0.769	0	0.961
C1orf198	COX4I2	0	0	0	0	0.677	0.626	0.362	0	0.916
C1orf198	COX4I1	0	0	0	0	0.677	0.626	0.362	0	0.916
C1orf198	UQCRB	0	0	0	0	0.776	0.840	0.405	0	0.976
C1orf198	UQCRQ	0	0	0	0	0.818	0.842	0.404	0	0.981
C1orf198	COX7C	0	0	0	0	0.823	0.831	0.769	0	0.992
C2	C3	0	0	0	0	0.184	0.126	0.900	0	0.922
C2	MASP2	0	0	0	0.558	0.103	0	0.900	0	0.906
C2	C1QC	0	0	0	0	0.262	0	0.900	0	0.923
C2	MBL2	0	0	0	0	0.116	0.046	0.900	0	0.908
C2	C1QB	0	0	0	0	0.382	0.051	0.900	0	0.936
C2	C4B	0	0	0	0	0.127	0.553	0.800	0	0.915
C3	C5	0	0	0	0.747	0.123	0.292	0.900	0	0.932
C3	ENSP00000493607	0	0	0	0	0.068	0.908	0	0	0.911
C3	B4E1Z4_HUMAN	0	0	0	0	0.103	0.908	0	0	0.914
C3	CR1L	0	0	0	0	0.057	0	0.900	0	0.901
C3	ITGAX	0	0	0	0	0.071	0.292	0.900	0	0.928
C3	C2	0	0	0	0	0.184	0.126	0.900	0	0.922
C3	ITGB2	0	0	0	0	0.074	0.292	0.900	0	0.928
C3	C4A	0	0	0	0.741	0.174	0	0.900	0	0.913
C3	C4B	0	0	0	0.744	0.148	0	0.900	0	0.911
C3	CFD	0	0	0	0	0.081	0.817	0.900	0	0.981
C3	CFP	0	0	0	0	0.113	0.960	0.900	0	0.996
C3	CR1	0	0	0	0	0.059	0.969	0.700	0	0.990
C3	CD46	0	0	0	0	0	0.977	0.700	0	0.992
C3	CFI	0	0	0	0	0.219	0.987	0.900	0	0.998
C3	CFHR1	0	0	0	0	0.055	0.982	0.500	0	0.990
C3	ITGAM	0	0	0	0	0.054	0.926	0.900	0	0.992
C3	CR2	0	0	0	0	0.063	0.971	0.700	0	0.991
C3	VSIG4	0	0	0	0	0.087	0.937	0	0	0.940
C3	CFH	0	0	0	0	0.217	0.991	0.900	0	0.999
C3	CFB	0	0	0	0	0.374	0.987	0.900	0	0.999
C4A	C3	0	0	0	0.741	0.174	0	0.900	0	0.913
C4A	C1QB	0	0	0	0	0.109	0	0.900	0	0.907
C4A	MBL2	0	0	0	0	0.092	0	0.900	0	0.905
C4A	C1QC	0	0	0	0	0.167	0	0.900	0	0.913
C4A	MASP2	0	0	0	0	0.074	0.828	0.900	0	0.982
C4A	C4B	0	0	0.046	0.988	0.819	0.623	0.900	0	0.992
C4B	C3	0	0	0	0.744	0.148	0	0.900	0	0.911
C4B	C2	0	0	0	0	0.127	0.553	0.800	0	0.915
C4B	C1QB	0	0	0	0	0.120	0	0.900	0	0.908
C4B	MBL2	0	0	0	0	0.087	0	0.900	0	0.904
C4B	C1QC	0	0	0	0	0.169	0	0.900	0	0.913
C4B	MASP2	0	0	0	0	0.074	0.662	0.900	0	0.966
C4B	C4A	0	0	0.046	0.988	0.819	0.623	0.900	0	0.992
C5	C3	0	0	0	0.747	0.123	0.292	0.900	0	0.932
CACNA1S	PRKCG	0	0	0	0	0.062	0	0.900	0	0.902
CACNA1S	PRKACA	0	0	0	0	0.042	0	0.900	0	0.900
CACNA1S	PRKCB	0	0	0	0	0	0	0.900	0	0.900
CACNA1S	PRKACB	0	0	0	0	0	0	0.900	0	0.900
CACNA1S	PRKACG	0	0	0	0	0.053	0	0.900	0	0.901
CACNA1S	PRKCA	0	0	0	0	0	0	0.900	0	0.900
CACNA1S	CALM1	0	0	0	0	0	0.939	0	0	0.939
CACNA1S	CALM2	0	0	0	0	0	0.939	0	0	0.939
CALM1	SLC9A1	0	0	0	0	0.062	0.945	0	0	0.946
CALM1	IQGAP1	0	0	0	0	0.063	0.852	0.500	0	0.924
CALM1	MYLK	0	0	0	0	0.049	0.970	0.700	0	0.990
CALM1	CACNA1S	0	0	0	0	0	0.939	0	0	0.939
CALM1	CAMK2B	0	0	0	0	0.061	0.952	0.800	0	0.990
CALM1	ESR1	0	0	0	0	0	0.927	0	0	0.927
CALM1	ORAI1	0	0	0	0	0.042	0.900	0.500	0	0.947
CALM1	CALM2	0	0	0.048	0.985	0.082	0.917	0	0	0.921
CALM1	SNCA	0	0	0	0	0.044	0.948	0	0	0.948
CALM1	CAMK2A	0	0	0	0	0.061	0.942	0.800	0	0.988
CALM2	SLC9A1	0	0	0	0	0.057	0.900	0	0	0.902
CALM2	MYLK	0	0	0	0	0.054	0.925	0	0	0.926
CALM2	CACNA1S	0	0	0	0	0	0.939	0	0	0.939
CALM2	CAMK2B	0	0	0	0	0.056	0.952	0	0	0.953
CALM2	ESR1	0	0	0	0	0	0.900	0	0	0.900
CALM2	ORAI1	0	0	0	0	0	0.900	0	0	0.900
CALM2	CALM1	0	0	0.048	0.985	0.082	0.917	0	0	0.921
CALM2	SNCA	0	0	0	0	0.049	0.900	0	0	0.901
CALM2	CAMK2A	0	0	0	0	0.056	0.942	0	0	0.943
CALR	CANX	0	0	0	0.846	0.554	0.491	0.900	0	0.975
CALR	HLA-F	0	0	0	0	0.068	0	0.900	0	0.902
CALR	PDIA3	0	0	0	0	0.717	0.978	0.900	0	0.999
CALR	C1QB	0	0	0	0	0.060	0.236	0.900	0	0.921
CALR	C1QC	0	0	0	0	0.060	0	0.900	0	0.901
CALR	HLA-G	0	0	0	0	0.102	0	0.900	0	0.906
CALR	TAP2	0	0	0	0	0.063	0	0.900	0	0.902
CALR	HLA-C	0	0	0	0	0.063	0	0.900	0	0.902
CALR	HLA-E	0	0	0	0	0.056	0.292	0.900	0	0.927
CALR	TAP1	0	0	0	0	0.074	0.510	0.900	0	0.950
CALR	HLA-B	0	0	0	0	0.063	0.292	0.900	0	0.927
CALR	HSPA5	0	0	0	0	0.766	0.279	0.500	0	0.908
CALR	HLA-A	0	0	0	0	0.074	0.926	0.900	0	0.992
CALR	TAPBP	0	0	0	0	0.066	0.955	0.900	0	0.995
CALR	B2M	0	0	0	0	0.094	0.873	0.900	0	0.987
CAMK2A	PLCG1	0	0	0	0	0	0.292	0.900	0	0.926
CAMK2A	RAP1B	0	0	0	0	0	0	0.900	0	0.900
CAMK2A	CREBBP	0	0	0	0	0	0	0.900	0	0.900
CAMK2A	EP300	0	0	0	0	0	0	0.900	0	0.900
CAMK2A	CDC25C	0	0	0	0	0	0	0.900	0	0.900
CAMK2A	STAT1	0	0	0	0	0.087	0	0.900	0	0.904
CAMK2A	RAP1A	0	0	0	0	0	0	0.900	0	0.900
CAMK2A	FLNA	0	0	0	0	0	0	0.900	0	0.900
CAMK2A	CAMK2B	0	0	0.051	0.979	0.208	0.944	0.900	0	0.995
CAMK2A	PLCG2	0	0	0	0	0	0	0.900	0	0.900
CAMK2A	CALM1	0	0	0	0	0.061	0.942	0.800	0	0.988
CAMK2A	CALM2	0	0	0	0	0.056	0.942	0	0	0.943
CAMK2B	PLCG1	0	0	0	0	0	0	0.900	0	0.900
CAMK2B	RAP1B	0	0	0	0	0	0	0.900	0	0.900
CAMK2B	CREBBP	0	0	0	0	0	0	0.900	0	0.900
CAMK2B	EP300	0	0	0	0	0	0	0.900	0	0.900
CAMK2B	CDC25C	0	0	0	0	0	0	0.900	0	0.900
CAMK2B	STAT1	0	0	0	0	0.087	0	0.900	0	0.904
CAMK2B	RAP1A	0	0	0	0	0	0	0.900	0	0.900
CAMK2B	FLNA	0	0	0	0	0	0	0.900	0	0.900
CAMK2B	PLCG2	0	0	0	0	0	0	0.900	0	0.900
CAMK2B	CALM2	0	0	0	0	0.056	0.952	0	0	0.953
CAMK2B	CALM1	0	0	0	0	0.061	0.952	0.800	0	0.990
CAMK2B	CAMK2A	0	0	0.051	0.979	0.208	0.944	0.900	0	0.995
CAMP	HLA-DRA	0	0	0	0	0.123	0.905	0	0	0.913
CAMP	HLA-DRB1	0	0	0	0	0.084	0.921	0	0	0.924
CANX	EBI3	0	0	0	0	0	0.292	0.900	0	0.926
CANX	HSPA5	0	0	0	0	0.657	0.690	0.500	0	0.942
CANX	PDIA3	0	0	0	0	0.599	0.626	0.700	0	0.951
CANX	CALR	0	0	0	0.846	0.554	0.491	0.900	0	0.975
CARM1	H3-3B	0	0	0	0	0.076	0.909	0	0	0.913
CARM1	EP300	0	0	0	0	0.060	0.842	0.800	0	0.967
CARM1	MED1	0	0	0	0	0.119	0.052	0.900	0	0.909
CARM1	PRKACA	0	0	0	0	0.067	0	0.900	0	0.902
CARM1	MAPK9	0	0	0	0	0.116	0.066	0.900	0	0.910
CARM1	H3-3A	0	0	0	0	0.062	0.908	0	0	0.910
CARM1	PRKACB	0	0	0	0	0	0	0.900	0	0.900
CARM1	PRKACG	0	0	0	0	0	0	0.900	0	0.900
CARM1	SP1	0	0	0	0	0.108	0.066	0.900	0	0.909
CARM1	H3C4	0	0	0	0	0.062	0.917	0	0	0.919
CARM1	H3C2	0	0	0	0	0.062	0.917	0	0	0.919
CARM1	H3C10	0	0	0	0	0.062	0.917	0	0	0.919
CARM1	H3C7	0	0	0	0	0.062	0.917	0	0	0.919
CARM1	H3C11	0	0	0	0	0.062	0.917	0	0	0.919
CARM1	H3C8	0	0	0	0	0.062	0.917	0	0	0.919
CARM1	H3C14	0	0	0	0	0.062	0.923	0	0	0.924
CARM1	H3C15	0	0	0	0	0.062	0.923	0	0	0.924
CARM1	H3C3	0	0	0	0	0.062	0.917	0	0	0.919
CARM1	H3C6	0	0	0	0	0.062	0.917	0	0	0.919
CARM1	SRC	0	0	0	0	0.094	0.046	0.900	0	0.906
CARM1	ESR1	0	0	0	0	0	0.479	0.900	0	0.945
CARM1	H3-5	0	0	0	0	0.062	0.908	0	0	0.910
CARM1	H3-2	0	0	0	0	0.062	0.923	0	0	0.924
CARM1	H3C1	0	0	0	0	0.062	0.981	0	0	0.981
CARM1	H3C13	0	0	0	0	0.087	0.923	0.750	0	0.980
CARM1	H3C12	0	0	0	0	0.069	0.917	0.750	0	0.979
CARM1	NCOA3	0	0	0	0	0.063	0.826	0.900	0	0.982
CASP9	BIRC7	0	0	0	0	0.067	0.862	0.900	0	0.986
CASP9	CYCS	0	0	0	0	0.068	0.915	0.900	0	0.991
CASP9	AKT3	0	0	0	0	0	0.067	0.900	0	0.902
CASP9	AKT2	0	0	0	0	0.049	0.067	0.900	0	0.903
CASP9	DCC	0	0	0	0	0	0.625	0.900	0	0.960
CASP9	PARP1	0	0	0	0	0.049	0.091	0.900	0	0.906
CAV1	CAV2	0	0	0.106	0.852	0.794	0.829	0.900	0	0.996
CAV1	EGFR	0	0	0	0	0.206	0.882	0.800	0	0.979
CAV1	BSG	0	0	0	0	0.047	0.118	0.900	0	0.908
CAV1	FYN	0	0	0	0	0.051	0.511	0.900	0	0.949
CAV1	SRC	0	0	0	0	0.051	0.622	0.900	0	0.961
CAV2	FYN	0	0	0	0	0.051	0.046	0.900	0	0.901
CAV2	SRC	0	0	0	0	0.051	0.295	0.900	0	0.927
CAV2	EGFR	0	0	0	0	0.122	0.742	0.800	0	0.950
CAV2	CAV1	0	0	0.106	0.852	0.794	0.829	0.900	0	0.996
CBL	PIK3R2	0	0	0	0	0.055	0.846	0.650	0	0.944
CBL	UBE2L5	0	0	0	0	0	0.900	0	0	0.900
CBL	CBLC	0	0	0.076	0.925	0	0.091	0.900	0	0.908
CBL	INSR	0	0	0	0	0	0.130	0.900	0	0.909
CBL	FN1	0	0	0	0	0	0.900	0	0	0.900
CBL	UBA52	0	0	0	0	0	0.900	0.500	0	0.947
CBL	CBLB	0	0	0.068	0.929	0	0.438	0.900	0	0.943
CBL	UBB	0	0	0	0	0	0.902	0.500	0	0.949
CBL	RPS27A	0	0	0	0	0.057	0.900	0.500	0	0.948
CBL	TGFBR2	0	0	0	0	0.056	0.555	0.900	0	0.954
CBL	INPPL1	0	0	0	0	0.049	0.813	0.500	0	0.903
CBL	BCR	0	0	0	0	0.067	0.683	0.900	0	0.967
CBL	LYN	0	0	0	0	0.063	0.852	0.500	0	0.924
CBL	UBE2D2	0	0	0	0	0	0.989	0	0	0.989
CBL	UBC	0	0	0	0	0	0.986	0.500	0	0.992
CBL	SHC1	0	0	0	0	0.049	0.877	0.500	0	0.936
CBL	ABL1	0	0	0	0	0.063	0.896	0.900	0	0.989
CBL	SYK	0	0	0	0	0.056	0.927	0.500	0	0.962
CBL	VAV1	0	0	0	0	0.055	0.833	0.900	0	0.982
CBL	FYN	0	0	0	0	0.056	0.930	0.500	0	0.964
CBL	MET	0	0	0	0	0.043	0.941	0.900	0	0.993
CBL	GRB2	0	0	0	0	0.097	0.996	0.900	0	0.999
CBL	SRC	0	0	0	0	0.049	0.912	0.500	0	0.954
CBL	ZAP70	0	0	0	0	0	0.988	0	0	0.988
CBL	EGFR	0	0	0	0	0.042	0.996	0.900	0	0.999
CBL	CRKL	0	0	0	0	0.063	0.993	0.800	0	0.998
CBL	SH3KBP1	0	0	0	0	0.049	0.993	0.800	0	0.998
CBL	PIK3R1	0	0	0	0	0.042	0.994	0.650	0	0.998
CBLB	PIK3R2	0	0	0	0	0	0.331	0.900	0	0.930
CBLB	PIK3R3	0	0	0	0	0	0.094	0.900	0	0.905
CBLB	PIK3CA	0	0	0	0	0.058	0.045	0.900	0	0.902
CBLB	CBL	0	0	0.068	0.929	0	0.438	0.900	0	0.943
CBLB	ZAP70	0	0	0	0	0.054	0.952	0.900	0	0.995
CBLB	RPS27A	0	0	0	0	0	0.939	0	0	0.939
CBLB	EGFR	0	0	0	0	0	0.942	0.900	0	0.993
CBLB	INSR	0	0	0	0	0	0.130	0.900	0	0.909
CBLB	FYN	0	0	0	0	0.131	0.296	0.900	0	0.933
CBLB	SYK	0	0	0	0	0.044	0.555	0.900	0	0.953
CBLB	PIK3CD	0	0	0	0	0.044	0.045	0.900	0	0.900
CBLB	GRB2	0	0	0	0	0	0.946	0	0	0.946
CBLB	SH3KBP1	0	0	0	0	0.072	0.897	0.800	0	0.979
CBLB	UBE2D2	0	0	0	0	0	0.957	0	0	0.957
CBLB	UBA52	0	0	0	0	0	0.900	0	0	0.900
CBLB	PIK3R1	0	0	0	0	0.056	0.749	0.900	0	0.974
CBLB	UBC	0	0	0	0	0	0.979	0	0	0.979
CBLB	UBB	0	0	0	0	0	0.902	0	0	0.902
CBLB	CBLC	0	0	0.074	0.922	0	0.095	0.900	0	0.908
CBLB	PIK3CB	0	0	0	0	0	0.045	0.900	0	0.900
CBLC	CBL	0	0	0.076	0.925	0	0.091	0.900	0	0.908
CBLC	EGFR	0	0	0	0	0.081	0.989	0.650	0	0.996
CBLC	FYN	0	0	0	0	0	0.932	0	0	0.932
CBLC	SRC	0	0	0	0	0.044	0.973	0	0	0.973
CBLC	CBLB	0	0	0.074	0.922	0	0.095	0.900	0	0.908
CBX6	CBX7	0	0	0	0.778	0.067	0	0.900	0	0.902
CBX6	H3-3B	0	0	0	0	0.042	0.926	0.500	0	0.961
CBX6	H3C13	0	0	0	0	0	0.926	0.500	0	0.961
CBX6	H3-5	0	0	0	0	0	0.907	0	0	0.907
CBX6	H3C12	0	0	0	0	0	0.926	0.500	0	0.961
CBX6	H3-4	0	0	0	0	0	0.963	0	0	0.963
CBX6	H3-3A	0	0	0	0	0	0.907	0	0	0.907
CBX6	H3C14	0	0	0	0	0	0.925	0	0	0.925
CBX6	H3C10	0	0	0	0	0	0.907	0	0	0.907
CBX6	H3C4	0	0	0	0	0	0.907	0	0	0.907
CBX6	H3C6	0	0	0	0	0	0.907	0	0	0.907
CBX6	H3C3	0	0	0	0	0	0.907	0	0	0.907
CBX6	H3C2	0	0	0	0	0	0.907	0	0	0.907
CBX6	H3C7	0	0	0	0	0	0.907	0	0	0.907
CBX6	H3C11	0	0	0	0	0	0.907	0	0	0.907
CBX6	H3C15	0	0	0	0	0	0.907	0	0	0.907
CBX6	H3C8	0	0	0	0	0	0.907	0	0	0.907
CBX6	H3C1	0	0	0	0	0	0.925	0	0	0.925
CBX6	H3-2	0	0	0	0	0	0.910	0	0	0.910
CBX7	H3-3A	0	0	0	0	0	0.907	0	0	0.907
CBX7	H3C15	0	0	0	0	0	0.907	0	0	0.907
CBX7	H3C2	0	0	0	0	0	0.907	0	0	0.907
CBX7	H3C4	0	0	0	0	0	0.907	0	0	0.907
CBX7	H3C10	0	0	0	0	0	0.907	0	0	0.907
CBX7	H3C7	0	0	0	0	0	0.907	0	0	0.907
CBX7	H3C8	0	0	0	0	0	0.907	0	0	0.907
CBX7	H3C6	0	0	0	0	0	0.907	0	0	0.907
CBX7	H3C3	0	0	0	0	0	0.907	0	0	0.907
CBX7	H3C11	0	0	0	0	0	0.907	0	0	0.907
CBX7	H3C14	0	0	0	0	0	0.925	0	0	0.925
CBX7	H3C1	0	0	0	0	0	0.949	0	0	0.949
CBX7	H3-5	0	0	0	0	0	0.907	0	0	0.907
CBX7	H3-2	0	0	0	0	0	0.907	0	0	0.907
CBX7	CBX6	0	0	0	0.778	0.067	0	0.900	0	0.902
CBX7	H3-3B	0	0	0	0	0.044	0.926	0	0	0.926
CBX7	H3C13	0	0	0	0	0	0.926	0	0	0.926
CBX7	H3C12	0	0	0	0	0	0.926	0	0	0.926
CBX7	H3-4	0	0	0	0	0	0.950	0	0	0.950
CCDC105	MRPS10	0.102	0	0	0	0.659	0.762	0	0	0.920
CCDC105	RPL18A	0	0	0	0	0.806	0.784	0	0	0.956
CCDC105	RPL19	0	0	0	0	0.802	0.782	0	0	0.954
CCDC105	RPL35	0.115	0	0	0	0.806	0.784	0	0	0.959
CCDC105	RPL8	0.091	0	0	0	0.645	0.782	0	0	0.923
CCDC105	MRPL3	0.091	0	0	0	0.595	0.783	0	0	0.913
CCDC105	RPS11	0.115	0	0	0	0.806	0.783	0	0	0.959
CCDC105	RPS27A	0	0	0	0	0.619	0.780	0	0	0.912
CCDC105	MRPS5	0.102	0	0	0	0.659	0.768	0	0	0.922
CCDC105	RPS3	0.115	0	0	0	0.806	0.782	0	0	0.959
CCDC105	EEF2	0.079	0	0	0	0.565	0.782	0	0	0.905
CCDC105	MRPS15	0	0	0	0	0.595	0.773	0	0	0.904
CCDC105	MRPL4	0.091	0	0	0	0.595	0.783	0	0	0.913
CCDC105	MRPL13	0.091	0	0	0	0.595	0.783	0	0	0.913
CCDC105	MRPL22	0.091	0	0	0	0.595	0.783	0	0	0.913
CCDC105	RPL14	0.061	0	0	0	0.634	0.779	0	0	0.917
CCDC105	UBA52	0	0	0	0	0.692	0.785	0	0	0.930
CCDC105	MRPS11	0.091	0	0	0	0.595	0.774	0	0	0.909
CCDC105	MRPS14	0.091	0	0	0	0.595	0.775	0	0	0.909
CCDC105	RPL27A	0.056	0	0	0	0.693	0.782	0	0	0.931
CCDC105	RPL35A	0	0	0	0	0.718	0.785	0	0	0.936
CCDC105	RPL4	0.091	0	0	0	0.596	0.777	0	0	0.910
CCDC105	RPL38	0	0	0	0	0.687	0.785	0	0	0.929
CCDC105	RPL6	0.061	0	0	0	0.692	0.780	0	0	0.930
CCDC105	RPS26	0	0	0	0	0.689	0.784	0	0	0.929
CCDC105	RPL29	0	0	0	0	0.689	0.786	0	0	0.930
CCDC105	RPS9	0.102	0	0	0	0.659	0.778	0	0	0.926
CCDC105	RPL36	0	0	0	0	0.673	0.785	0	0	0.926
CCDC105	RPL31	0	0	0	0	0.723	0.783	0	0	0.937
CCDC105	RPS23	0.102	0	0	0	0.677	0.778	0	0	0.929
CCDC105	RPL24	0	0	0	0	0.732	0.784	0	0	0.939
CCDC105	RPS16	0.091	0	0	0	0.719	0.759	0	0	0.933
CCDC105	RPS25	0	0	0	0	0.677	0.782	0	0	0.926
CCDC105	RPL28	0	0	0	0	0.760	0.786	0	0	0.946
CCDC105	RPLP0	0.102	0	0	0	0.691	0.780	0	0	0.933
CCDC105	MRPS12	0.102	0	0	0	0.659	0.783	0	0	0.927
CCDC105	RPS2	0.102	0	0	0	0.690	0.764	0	0	0.928
CCDC105	RPL37A	0	0	0	0	0.689	0.784	0	0	0.929
CCDC105	RPS21	0	0	0	0	0.705	0.784	0	0	0.933
CCDC105	RPL13	0	0	0	0	0.755	0.785	0	0	0.945
CCDC105	RPS17	0	0	0	0	0.709	0.786	0	0	0.935
CCDC105	RPL15	0	0	0	0	0.789	0.784	0	0	0.952
CCDC105	RPS20	0.102	0	0	0	0.731	0.780	0	0	0.942
CCDC105	RPL21	0	0	0	0	0.789	0.784	0	0	0.952
CCDC105	RPS8	0	0	0	0	0.772	0.783	0	0	0.948
CCDC105	RPS24	0	0	0	0	0.786	0.784	0	0	0.951
CCDC105	RPS28	0	0	0	0	0.777	0.782	0	0	0.949
CCDC105	RPL18	0	0	0	0	0.805	0.784	0	0	0.956
CCDC105	RPS7	0	0	0	0	0.798	0.784	0	0	0.954
CCDC105	RPL34	0	0	0	0	0.783	0.786	0	0	0.951
CCDC105	RPL30	0.115	0	0	0	0.799	0.784	0	0	0.958
CCDC105	RPS3A	0	0	0	0	0.806	0.782	0	0	0.955
CCDC105	RPS19	0	0	0	0	0.806	0.783	0	0	0.956
CCDC105	RPS6	0	0	0	0	0.806	0.783	0	0	0.956
CCDC105	RPL11	0.115	0	0	0	0.806	0.783	0	0	0.959
CCDC105	RPL23	0.115	0	0	0	0.806	0.784	0	0	0.959
CCDC105	RPL5	0.115	0	0	0	0.806	0.784	0	0	0.959
CCDC105	RPS18	0.115	0	0	0	0.806	0.784	0	0	0.959
CCDC105	RPL23A	0.115	0	0	0	0.806	0.783	0	0	0.959
CCDC105	RPS15	0.115	0	0	0	0.806	0.785	0	0	0.959
CCDC105	FAU	0	0	0	0	0.858	0.967	0	0	0.995
CCNA2	CDKN1B	0	0	0	0	0	0.999	0.900	0	0.999
CCNA2	SKP1	0	0	0	0	0	0.918	0.500	0	0.957
CCNA2	CDK4	0	0.002	0	0	0.348	0.995	0	0	0.996
CCNA2	RBL2	0	0	0	0	0.095	0.830	0.500	0	0.916
CCNA2	CDK6	0	0.001	0	0	0.342	0.995	0	0	0.996
CCNA2	CDK2	0	0.003	0	0	0.453	0.999	0.900	0	0.999
CCNA2	RB1	0	0	0	0	0.162	0.847	0.900	0	0.986
CCNA2	RPS27A	0	0	0	0	0.074	0.801	0.500	0	0.900
CCNA2	SKP2	0	0	0	0	0.331	0.983	0.500	0	0.993
CCNA2	CKS1B	0	0	0	0	0.489	0.976	0.500	0	0.993
CCNA2	CUL1	0	0	0	0	0.049	0.916	0.500	0	0.956
CCNA2	RBL1	0	0	0	0	0.202	0.852	0.500	0	0.936
CCNA2	CDK1	0	0.007	0	0	0.993	0.939	0.900	0	0.999
CCNA2	CDKN1A	0	0	0	0	0	0.924	0.900	0	0.992
CCNA2	CDKN1C	0	0	0	0	0	0.839	0.900	0	0.983
CCND1	RBL1	0	0	0	0	0	0.157	0.900	0	0.912
CCND1	CCND3	0	0	0.064	0.941	0	0	0.900	0	0.902
CCND1	CCND2	0	0	0.058	0.960	0.053	0	0.900	0	0.903
CCND1	CDKN2D	0	0	0	0	0	0	0.900	0	0.900
CCND1	RBL2	0	0	0	0	0	0.323	0.900	0	0.929
CCND1	SKP1	0	0	0	0	0	0.897	0.500	0	0.946
CCND1	CDC25A	0	0	0	0	0.075	0	0.900	0	0.903
CCND1	CREBBP	0	0	0	0	0	0.292	0.900	0	0.926
CCND1	CDKN2C	0	0	0	0	0	0.627	0.900	0	0.961
CCND1	PCNA	0	0	0	0	0.049	0.841	0.900	0	0.983
CCND1	CDKN1C	0	0	0	0	0.098	0.842	0.900	0	0.984
CCND1	ESR1	0	0	0	0	0.069	0.625	0.750	0	0.905
CCND1	RB1	0	0	0	0	0	0.932	0.900	0	0.992
CCND1	CDK2	0	0	0	0	0.135	0.901	0.800	0	0.981
CCND1	CDKN1B	0	0	0	0	0.098	0.991	0.900	0	0.999
CCND1	CDK4	0	0	0	0	0.131	0.999	0.900	0	0.999
CCND1	CDK6	0	0	0	0	0.112	0.995	0.900	0	0.999
CCND1	CDKN1A	0	0	0	0	0.118	0.996	0.900	0	0.999
CCND2	CCND1	0	0	0.058	0.960	0.053	0	0.900	0	0.903
CCND2	CDKN1B	0	0	0	0	0.098	0.994	0.900	0	0.999
CCND2	CDK4	0	0	0	0	0.110	0.995	0.900	0	0.999
CCND2	RBL1	0	0	0	0	0	0.157	0.900	0	0.912
CCND2	CCND3	0	0	0.059	0.960	0.044	0	0.900	0	0.902
CCND2	CDC25A	0	0	0	0	0.060	0	0.900	0	0.902
CCND2	CDKN2C	0	0	0	0	0	0.175	0.900	0	0.913
CCND2	CDKN2D	0	0	0	0	0	0	0.900	0	0.900
CCND2	PCNA	0	0	0	0	0.044	0.630	0.900	0	0.961
CCND2	RB1	0	0	0	0	0.042	0.767	0.900	0	0.975
CCND2	RBL2	0	0	0	0	0.044	0.849	0.900	0	0.984
CCND2	CDKN1C	0	0	0	0	0.098	0.836	0.900	0	0.984
CCND2	CDK2	0	0	0	0	0.119	0.873	0.800	0	0.975
CCND2	CDK6	0	0	0	0	0.169	0.995	0.900	0	0.999
CCND2	CDKN1A	0	0	0	0	0.100	0.994	0.900	0	0.999
CCND3	CCND1	0	0	0.064	0.941	0	0	0.900	0	0.902
CCND3	CDKN1B	0	0	0	0	0.098	0.994	0.900	0	0.999
CCND3	CDK4	0	0	0	0	0.107	0.999	0.900	0	0.999
CCND3	CCND2	0	0	0.059	0.960	0.044	0	0.900	0	0.902
CCND3	RBL2	0	0	0	0	0.042	0.854	0.900	0	0.984
CCND3	CDKN2C	0	0	0	0	0.062	0.784	0.900	0	0.977
CCND3	CDK6	0	0	0	0	0.107	0.995	0.900	0	0.999
CCND3	CDK2	0	0	0	0	0.115	0.995	0.800	0	0.999
CCND3	RB1	0	0	0	0	0	0.667	0.900	0	0.965
CCND3	CDC25A	0	0	0	0	0.060	0	0.900	0	0.902
CCND3	RBL1	0	0	0	0	0.044	0.157	0.900	0	0.912
CCND3	PCNA	0	0	0	0	0	0.710	0.900	0	0.969
CCND3	CDKN2D	0	0	0	0	0.063	0.125	0.900	0	0.910
CCND3	CDKN1C	0	0	0	0	0.098	0.844	0.900	0	0.984
CCND3	CDKN1A	0	0	0	0	0.098	0.994	0.900	0	0.999
CCNE1	RBX1	0	0	0	0	0.044	0	0.900	0	0.900
CCNE1	CDKN1B	0	0	0	0	0.105	0.996	0.900	0	0.999
CCNE1	SKP1	0	0	0	0	0	0.808	0.900	0	0.980
CCNE1	CDK4	0	0	0	0	0.087	0.995	0.800	0	0.999
CCNE1	RBL2	0	0	0	0	0.110	0.585	0.900	0	0.959
CCNE1	CCNE2	0	0	0.076	0.926	0.147	0	0.900	0	0.914
CCNE1	CUL1	0	0	0	0	0.044	0.094	0.900	0	0.905
CCNE1	RBL1	0	0	0	0	0.129	0.400	0.900	0	0.943
CCNE1	CDKN1C	0	0	0	0	0.105	0.467	0.900	0	0.948
CCNE1	SKP2	0	0	0	0	0.184	0.527	0.900	0	0.958
CCNE1	CDC25A	0	0	0	0	0.401	0.646	0.900	0	0.977
CCNE1	RB1	0	0	0	0	0.189	0.863	0.900	0	0.987
CCNE1	CDK6	0	0	0	0	0.077	0.995	0.800	0	0.999
CCNE1	CDKN1A	0	0	0	0	0.105	0.996	0.900	0	0.999
CCNE1	CDK2	0	0	0	0	0.100	0.999	0.900	0	0.999
CCNE2	RBX1	0	0	0	0	0	0	0.900	0	0.900
CCNE2	CDKN1B	0	0	0	0	0.105	0.908	0.900	0	0.991
CCNE2	SKP1	0	0	0	0	0	0.082	0.900	0	0.904
CCNE2	RBL2	0	0	0	0	0.110	0.400	0.900	0	0.941
CCNE2	CCNE1	0	0	0.076	0.926	0.147	0	0.900	0	0.914
CCNE2	CDK2	0	0	0	0	0.200	0.995	0.900	0	0.999
CCNE2	RB1	0	0	0	0	0.195	0.142	0.900	0	0.924
CCNE2	SKP2	0	0	0	0	0.197	0.075	0.900	0	0.919
CCNE2	CDC25A	0	0	0	0	0.385	0.097	0.900	0	0.939
CCNE2	CUL1	0	0	0	0	0.045	0.094	0.900	0	0.905
CCNE2	RBL1	0	0	0	0	0.218	0.188	0.900	0	0.931
CCNE2	CDKN1A	0	0	0	0	0.105	0.957	0.900	0	0.995
CCNE2	CDKN1C	0	0	0	0	0.105	0.572	0.900	0	0.958
CD14	TLR4	0	0	0	0	0.345	0	0.900	0	0.931
CD14	TRIL	0	0	0	0	0.048	0	0.900	0	0.900
CD209	ICAM3	0	0	0	0	0.067	0.091	0.900	0	0.907
CD209	BTN2A1	0	0	0	0	0	0	0.900	0	0.900
CD209	PLK3	0	0	0	0	0	0	0.900	0	0.900
CD209	RHOA	0	0	0	0	0.086	0.070	0.900	0	0.907
CD209	ARHGEF12	0	0	0	0	0	0	0.900	0	0.900
CD209	KSR1	0	0	0	0	0.063	0.045	0.900	0	0.902
CD209	LSP1	0	0	0	0	0	0.292	0.900	0	0.926
CD209	CLEC4M	0	0	0.051	0.979	0.097	0.628	0.900	0	0.963
CD209	ICAM2	0	0	0	0	0.045	0	0.900	0	0.900
CD247	HLA-DOA	0	0	0	0	0.102	0	0.900	0	0.906
CD247	ZAP70	0	0	0	0	0.800	0.992	0.900	0	0.999
CD247	FCER1G	0	0	0	0.830	0.103	0.095	0.900	0	0.911
CD247	FYN	0	0	0	0	0.227	0.553	0.900	0	0.962
CD247	HLA-DMB	0	0	0	0	0.112	0	0.900	0	0.907
CD247	HLA-DOB	0	0	0	0	0.164	0	0.900	0	0.912
CD247	HLA-DMA	0	0	0	0	0.141	0	0.900	0	0.910
CD247	HLA-DPB1	0	0	0	0	0.151	0	0.900	0	0.911
CD247	PTPN6	0	0	0	0	0.175	0.095	0.900	0	0.918
CD247	HLA-DPA1	0	0	0	0	0.148	0	0.900	0	0.911
CD247	ITK	0	0	0	0	0.791	0.148	0.500	0	0.903
CD247	HLA-DRA	0	0	0	0	0.154	0	0.900	0	0.911
CD247	HLA-A	0	0	0	0	0.081	0.800	0.500	0	0.900
CD247	B2M	0	0	0	0	0.138	0.800	0.500	0	0.906
CD247	SHC1	0	0	0	0	0	0.965	0	0	0.965
CD247	SYK	0	0	0	0	0.133	0.235	0.900	0	0.927
CD28	PIK3R2	0	0	0	0	0	0.292	0.900	0	0.926
CD28	PIK3R3	0	0	0	0	0	0	0.900	0	0.900
CD28	PIK3CA	0	0	0	0	0.057	0.292	0.900	0	0.927
CD28	IGKV1-33	0	0	0	0	0	0.905	0	0	0.905
CD28	IGKV2D-29	0	0	0	0	0	0.905	0	0	0.905
CD28	IGKV1D-33	0	0	0	0	0	0.905	0	0	0.905
CD28	PIK3CB	0	0	0	0	0.057	0	0.900	0	0.901
CD28	PIK3CD	0	0	0	0	0.104	0	0.900	0	0.906
CD28	PIK3R1	0	0	0	0	0.044	0.923	0.900	0	0.991
CD28	GRB2	0	0	0	0	0.083	0.785	0.900	0	0.978
CD44	LAMB1	0	0	0	0	0.056	0	0.900	0	0.901
CD44	COL1A1	0	0	0	0	0.062	0	0.900	0	0.902
CD44	LAMA5	0	0	0	0	0.044	0	0.900	0	0.900
CD44	LAMC1	0	0	0	0	0.054	0	0.900	0	0.901
CD44	LAMC2	0	0	0	0	0.072	0	0.900	0	0.903
CD44	COL6A5	0	0	0	0	0	0	0.900	0	0.900
CD44	IQGAP1	0	0	0	0	0.201	0.292	0.900	0	0.938
CD44	ERBB2	0	0	0	0	0	0.695	0.900	0	0.968
CD44	COL1A2	0	0	0	0	0.056	0	0.900	0	0.901
CD44	LAMB2	0	0	0	0	0	0	0.900	0	0.900
CD44	LAMA3	0	0	0	0	0.065	0.229	0.900	0	0.921
CD44	ARHGEF1	0	0	0	0	0.049	0.292	0.900	0	0.926
CD44	FN1	0	0	0	0	0.073	0.292	0.900	0	0.928
CD44	COL9A1	0	0	0	0	0	0	0.900	0	0.900
CD44	COL6A6	0	0	0	0	0	0	0.900	0	0.900
CD44	LAMC3	0	0	0	0	0	0	0.900	0	0.900
CD44	VAV3	0	0	0	0	0	0	0.900	0	0.900
CD44	VAV2	0	0	0	0	0.042	0.292	0.900	0	0.926
CD44	COL9A2	0	0	0	0	0	0	0.900	0	0.900
CD44	LAMB4	0	0	0	0	0	0	0.900	0	0.900
CD44	LAMA1	0	0	0	0	0	0	0.900	0	0.900
CD44	LAMB3	0	0	0	0	0.113	0	0.900	0	0.907
CD44	COL4A6	0	0	0	0	0	0	0.900	0	0.900
CD44	SPP1	0	0	0	0	0.143	0.369	0.900	0	0.941
CD44	COL4A4	0	0	0	0	0	0	0.900	0	0.900
CD44	ARHGEF12	0	0	0	0	0.042	0.292	0.900	0	0.926
CD44	COL9A3	0	0	0	0	0	0	0.900	0	0.900
CD44	NANOGP8	0	0	0	0	0	0	0.900	0	0.900
CD44	VAV1	0	0	0	0	0.054	0	0.900	0	0.901
CD44	TWIST2	0	0	0	0	0.059	0	0.900	0	0.901
CD44	CDC42	0	0	0	0	0.120	0.163	0.900	0	0.919
CD44	RDX	0	0	0	0	0.054	0.903	0	0	0.904
CD46	C3	0	0	0	0	0	0.977	0.700	0	0.992
CD46	MSN	0	0	0	0	0.047	0.292	0.900	0	0.926
CD74	DOCK4	0.061	0	0	0	0.677	0.701	0	0	0.901
CD74	RSAD1	0.091	0	0	0	0.679	0.701	0	0	0.905
CD74	RSRC1	0.061	0	0	0	0.674	0.743	0	0	0.914
CD74	RPL10	0.070	0	0	0	0.685	0.748	0	0	0.919
CD74	RPL10L	0.070	0	0	0	0.685	0.748	0	0	0.919
CD74	RPL39	0.060	0	0	0	0.688	0.749	0	0	0.919
CD74	RPL39L	0.060	0	0	0	0.688	0.749	0	0	0.919
CD74	FANCE	0.081	0	0	0	0.674	0.748	0	0	0.917
CD74	RPL7L1	0.079	0	0	0	0.689	0.748	0	0	0.921
CD74	RPS27L	0	0	0	0	0.689	0.748	0	0	0.918
CD74	CXorf66	0.070	0	0	0	0.682	0.741	0	0	0.916
CD74	RPL3L	0.091	0	0	0	0.683	0.748	0	0	0.921
CD74	EIF1AX	0.102	0	0	0	0.660	0.747	0	0	0.916
CD74	RPL10A	0.081	0	0	0	0.675	0.748	0	0	0.918
CD74	RPL17	0.091	0	0	0	0.688	0.749	0	0	0.922
CD74	RPS10-NUDT3	0	0	0	0	0.686	0.747	0	0	0.917
CD74	RPS10	0	0	0	0	0.686	0.747	0	0	0.917
CD74	RPLP2	0	0	0	0	0.828	0.610	0	0	0.930
CD74	RPL17-C18orf32	0.091	0	0	0	0.688	0.749	0	0	0.922
CD74	RPL7	0.079	0	0	0	0.689	0.748	0	0	0.921
CD74	RPL26L1	0.091	0	0	0	0.690	0.748	0	0	0.922
CD74	MED1	0.102	0	0	0	0.684	0.744	0	0	0.921
CD74	RPL26	0.091	0	0	0	0.690	0.748	0	0	0.922
CD74	RPS27	0	0	0	0	0.689	0.748	0	0	0.918
CD74	RPL3	0.091	0	0	0	0.681	0.748	0	0	0.920
CD74	IMP3	0.102	0	0	0	0.659	0.766	0	0	0.922
CD74	RPLP1	0	0	0	0	0.827	0.640	0	0	0.935
CD74	IFI35	0.079	0	0	0	0.676	0.745	0	0	0.917
CD74	RPL13A	0.091	0	0	0	0.690	0.748	0	0	0.922
CD74	EEF2	0.079	0	0	0	0.565	0.842	0	0	0.931
CD74	FLT3LG	0.091	0	0	0	0.698	0.748	0	0	0.924
CD74	CTSB	0	0	0	0	0.100	0	0.900	0	0.906
CD74	HLA-DOA	0	0	0	0	0.488	0.045	0.900	0	0.946
CD74	RPL37A	0	0	0	0	0.830	0.840	0	0	0.971
CD74	UBA52	0.076	0	0	0	0.829	0.841	0	0	0.972
CD74	RPL18A	0	0	0	0	0.827	0.841	0	0	0.971
CD74	RPL7A	0.061	0	0	0	0.829	0.840	0	0	0.972
CD74	RPS27A	0	0	0	0	0.830	0.842	0	0	0.971
CD74	RPL24	0	0	0	0	0.830	0.841	0	0	0.971
CD74	HLA-DOB	0	0	0	0	0.368	0.452	0.900	0	0.962
CD74	RPL37	0.052	0	0	0	0.830	0.842	0	0	0.972
CD74	RPL35A	0	0	0	0	0.830	0.841	0	0	0.971
CD74	RPL13	0	0	0	0	0.828	0.841	0	0	0.971
CD74	RACK1	0	0	0	0	0.831	0.838	0	0	0.971
CD74	RPL18	0.115	0	0	0	0.829	0.840	0	0	0.973
CD74	RPL15	0	0	0	0	0.831	0.840	0	0	0.971
CD74	RPL12	0.069	0	0	0	0.830	0.841	0	0	0.972
CD74	RPL28	0	0	0	0	0.828	0.841	0	0	0.971
CD74	RPS17	0	0	0	0	0.829	0.842	0	0	0.971
CD74	RPS25	0	0	0	0	0.831	0.840	0	0	0.971
CD74	RPS6	0	0	0	0	0.831	0.839	0	0	0.971
CD74	RPL27A	0.056	0	0	0	0.830	0.841	0	0	0.972
CD74	RPL19	0.109	0	0	0	0.832	0.839	0	0	0.973
CD74	RPL31	0	0	0	0	0.830	0.840	0	0	0.971
CD74	RPS8	0	0	0	0	0.829	0.840	0	0	0.971
CD74	RPS21	0	0	0	0	0.830	0.842	0	0	0.971
CD74	RPS12	0.061	0	0	0	0.830	0.841	0	0	0.972
CD74	RPL34	0.108	0	0	0	0.830	0.841	0	0	0.973
CD74	RPS23	0.102	0	0	0	0.826	0.840	0	0	0.972
CD74	RPL29	0	0	0	0	0.828	0.842	0	0	0.971
CD74	RPL27	0.079	0	0	0	0.829	0.841	0	0	0.972
CD74	RPL32	0.056	0	0	0	0.830	0.841	0	0	0.972
CD74	RPL21	0.100	0	0	0	0.830	0.841	0	0	0.973
CD74	RPL30	0	0	0	0	0.830	0.840	0	0	0.971
CD74	RPS7	0	0	0	0	0.829	0.840	0	0	0.971
CD74	RPS28	0	0	0	0	0.830	0.839	0	0	0.971
CD74	RPL8	0.091	0	0	0	0.830	0.841	0	0	0.973
CD74	RPL9	0.102	0	0	0	0.830	0.841	0	0	0.973
CD74	RPL6	0.079	0	0	0	0.830	0.841	0	0	0.972
CD74	RPL35	0.115	0	0	0	0.828	0.841	0	0	0.973
CD74	RPS3A	0	0	0	0	0.829	0.837	0	0	0.970
CD74	RPS13	0.045	0	0	0	0.830	0.839	0	0	0.971
CD74	RPS26	0	0	0	0	0.830	0.839	0	0	0.971
CD74	RPS29	0.091	0	0	0	0.830	0.840	0	0	0.973
CD74	RPS5	0.091	0	0	0	0.831	0.839	0	0	0.973
CD74	RPS20	0.102	0	0	0	0.827	0.841	0	0	0.973
CD74	CTSS	0	0	0	0	0.284	0	0.900	0	0.925
CD74	RPL23A	0.115	0	0	0	0.830	0.840	0	0	0.973
CD74	RPS15	0.115	0	0	0	0.830	0.841	0	0	0.974
CD74	RPS2	0.102	0	0	0	0.830	0.840	0	0	0.973
CD74	RPS24	0	0	0	0	0.829	0.841	0	0	0.971
CD74	RPL11	0.115	0	0	0	0.829	0.841	0	0	0.973
CD74	RPL36	0	0	0	0	0.832	0.841	0	0	0.972
CD74	RPL23	0.115	0	0	0	0.830	0.840	0	0	0.973
CD74	RPSA	0.070	0	0	0	0.829	0.840	0	0	0.972
CD74	RPS16	0.091	0	0	0	0.830	0.839	0	0	0.972
CD74	RPL38	0	0	0	0	0.830	0.841	0	0	0.971
CD74	RPS11	0.115	0	0	0	0.831	0.839	0	0	0.973
CD74	RPL14	0.079	0	0	0	0.830	0.841	0	0	0.972
CD74	HLA-DPB1	0	0	0	0	0.512	0.566	0.900	0	0.977
CD74	RPL4	0.091	0	0	0	0.829	0.840	0	0	0.972
CD74	RPL5	0.115	0	0	0	0.829	0.840	0	0	0.973
CD74	RPS18	0.115	0	0	0	0.830	0.841	0	0	0.974
CD74	RPS9	0.102	0	0	0	0.831	0.840	0	0	0.973
CD74	HLA-DMB	0	0	0	0	0.599	0.179	0.900	0	0.964
CD74	RPLP0	0.102	0	0	0	0.826	0.840	0	0	0.972
CD74	RPS3	0.115	0	0	0	0.830	0.840	0	0	0.973
CD74	RPS19	0	0	0	0	0.830	0.839	0	0	0.971
CD74	CTSL	0	0	0	0	0.111	0.900	0.900	0	0.990
CD74	HLA-DPA1	0	0	0	0	0.811	0.294	0.900	0	0.985
CD74	HLA-DMA	0	0	0	0	0.715	0.405	0.900	0	0.981
CD74	HLA-DRB1	0	0	0	0	0.552	0.931	0.540	0	0.984
CD74	FAU	0	0	0	0	0.872	0.967	0	0	0.995
CD74	HLA-DRA	0	0	0	0	0.852	0.940	0.900	0	0.999
CD8B2	HLA-F	0	0	0	0	0.056	0	0.900	0	0.901
CD8B2	ZAP70	0	0	0	0	0.109	0	0.900	0	0.907
CD8B2	HLA-C	0	0	0	0	0	0.253	0.900	0	0.922
CD8B2	HLA-E	0	0	0	0	0	0.253	0.900	0	0.922
CD8B2	HLA-G	0	0	0	0	0.056	0	0.900	0	0.901
CD8B2	HLA-A	0	0	0	0	0	0.253	0.900	0	0.922
CD8B2	HLA-B	0	0	0	0	0	0.253	0.900	0	0.922
CDC25A	CCND1	0	0	0	0	0.075	0	0.900	0	0.903
CDC25A	CDK4	0	0	0	0	0.142	0.304	0.900	0	0.935
CDC25A	CCND2	0	0	0	0	0.060	0	0.900	0	0.902
CDC25A	CCNE1	0	0	0	0	0.401	0.646	0.900	0	0.977
CDC25A	CDK6	0	0	0	0	0.118	0.304	0.900	0	0.933
CDC25A	CDK2	0	0	0	0	0.198	0.742	0.900	0	0.977
CDC25A	CCND3	0	0	0	0	0.060	0	0.900	0	0.902
CDC25A	CDC25C	0	0	0.112	0.820	0.337	0	0.900	0	0.935
CDC25A	CCNE2	0	0	0	0	0.385	0.097	0.900	0	0.939
CDC25A	CDK1	0	0	0	0	0.410	0.326	0.900	0	0.956
CDC25C	SPDYE1	0	0	0	0	0	0	0.900	0	0.900
CDC25C	CDK2	0	0	0	0	0.247	0.644	0.900	0	0.970
CDC25C	CDC25A	0	0	0.112	0.820	0.337	0	0.900	0	0.935
CDC25C	PRKACA	0	0	0	0	0	0	0.900	0	0.900
CDC25C	SPDYE3	0	0	0	0	0	0	0.900	0	0.900
CDC25C	SPDYE4	0	0	0	0	0	0	0.900	0	0.900
CDC25C	CAMK2A	0	0	0	0	0	0	0.900	0	0.900
CDC25C	SPDYA	0	0	0	0	0	0	0.900	0	0.900
CDC25C	SPDYE5	0	0	0	0	0	0	0.900	0	0.900
CDC25C	CAMK2B	0	0	0	0	0	0	0.900	0	0.900
CDC25C	SPDYE2	0	0	0	0	0	0	0.900	0	0.900
CDC25C	SPDYE2B	0	0	0	0	0	0	0.900	0	0.900
CDC25C	SPDYE6	0	0	0	0	0	0	0.900	0	0.900
CDC25C	SPDYE16	0	0	0	0	0	0	0.900	0	0.900
CDC25C	SPDYC	0	0	0	0	0	0	0.900	0	0.900
CDC25C	PRKACB	0	0	0	0	0	0	0.900	0	0.900
CDC25C	PRKACG	0	0	0	0	0	0	0.900	0	0.900
CDC25C	CDK1	0	0	0	0	0.775	0.714	0.900	0	0.993
CDC42	NGFR	0	0	0	0	0	0	0.900	0	0.900
CDC42	PIK3R2	0	0	0	0	0.042	0.175	0.900	0	0.914
CDC42	WASL	0	0	0	0	0.070	0.867	0.900	0	0.986
CDC42	RAC2	0	0	0.055	0.970	0.218	0.206	0.900	0	0.933
CDC42	PIK3R3	0	0	0	0	0.042	0.054	0.900	0	0.901
CDC42	KDR	0	0	0	0	0.055	0.071	0.900	0	0.904
CDC42	PIK3CA	0	0	0	0	0.073	0.504	0.900	0	0.950
CDC42	NGEF	0	0	0	0	0	0.292	0.900	0	0.926
CDC42	IQGAP1	0	0	0	0	0.094	0.913	0.900	0	0.991
CDC42	PRKCI	0	0	0	0	0.076	0.505	0.900	0	0.950
CDC42	RAC3	0	0	0.054	0.971	0.084	0.206	0.900	0	0.922
CDC42	ARHGEF1	0	0	0	0	0.088	0.134	0.900	0	0.914
CDC42	FYN	0	0	0	0	0.092	0.224	0.900	0	0.923
CDC42	VAV3	0	0	0	0	0.088	0.171	0.900	0	0.917
CDC42	VAV2	0	0	0	0	0.099	0.275	0.900	0	0.929
CDC42	PREX1	0	0	0	0	0	0.971	0.400	0	0.982
CDC42	SRC	0	0	0	0	0.103	0.110	0.900	0	0.913
CDC42	WAS	0	0	0	0	0.077	0.992	0.900	0	0.999
CDC42	PIK3CD	0	0	0	0	0.069	0.504	0.900	0	0.949
CDC42	MAPK9	0	0	0	0	0.073	0.473	0.900	0	0.946
CDC42	CD44	0	0	0	0	0.120	0.163	0.900	0	0.919
CDC42	RHOA	0	0	0.062	0.948	0.361	0.295	0.900	0	0.952
CDC42	PIK3R1	0	0	0	0	0.074	0.683	0.900	0	0.968
CDC42	ACTG1	0	0	0	0	0.118	0.070	0.900	0	0.910
CDC42	VAV1	0	0	0	0	0.106	0.698	0.900	0	0.970
CDC42	ACTB	0	0	0	0	0.415	0.070	0.900	0	0.940
CDC42	PIK3CB	0	0	0	0	0.061	0.954	0.900	0	0.995
CDK1	CDKN1B	0	0	0	0	0.090	0.903	0	0	0.908
CDK1	H1-1	0	0	0	0	0.086	0.919	0	0	0.923
CDK1	SPDYE1	0	0	0	0	0	0	0.900	0	0.900
CDK1	RB1	0	0	0	0	0.090	0.853	0.900	0	0.985
CDK1	CDC25A	0	0	0	0	0.410	0.326	0.900	0	0.956
CDK1	CKS1B	0	0	0	0	0.536	0.994	0	0	0.997
CDK1	CDC25C	0	0	0	0	0.775	0.714	0.900	0	0.993
CDK1	SPDYE4	0	0	0	0	0	0.166	0.900	0	0.913
CDK1	SPDYE3	0	0	0	0	0	0	0.900	0	0.900
CDK1	SPDYA	0	0	0	0	0.059	0	0.900	0	0.901
CDK1	SPDYC	0	0	0	0	0.059	0.475	0.900	0	0.946
CDK1	SPDYE16	0	0	0	0	0	0	0.900	0	0.900
CDK1	SPDYE6	0	0	0	0	0	0	0.900	0	0.900
CDK1	SPDYE2	0	0	0	0	0	0	0.900	0	0.900
CDK1	SPDYE2B	0	0	0	0	0	0	0.900	0	0.900
CDK1	SPDYE5	0	0	0	0	0	0	0.900	0	0.900
CDK1	CDKN1A	0	0	0	0	0.085	0.900	0	0	0.905
CDK1	CCNA2	0	0.007	0	0	0.993	0.939	0.900	0	0.999
CDK2	RBX1	0	0	0	0	0.075	0.805	0.900	0	0.980
CDK2	CCND1	0	0	0	0	0.135	0.901	0.800	0	0.981
CDK2	CDKN1B	0	0	0	0	0.085	0.999	0.900	0	0.999
CDK2	SKP1	0	0	0	0	0.049	0.960	0.900	0	0.995
CDK2	H1-1	0	0	0	0	0.074	0.994	0	0	0.995
CDK2	CDK4	0	0	0.084	0.908	0.138	0	0.900	0	0.914
CDK2	SPDYE1	0	0	0	0	0	0	0.900	0	0.900
CDK2	CCND2	0	0	0	0	0.119	0.873	0.800	0	0.975
CDK2	RBL2	0	0	0	0	0.067	0.902	0.900	0	0.990
CDK2	CCNE1	0	0	0	0	0.100	0.999	0.900	0	0.999
CDK2	CDK6	0	0	0.075	0.925	0.085	0.676	0.900	0	0.968
CDK2	SPDYE16	0	0	0	0	0	0	0.900	0	0.900
CDK2	SPDYE6	0	0	0	0	0	0	0.900	0	0.900
CDK2	SPDYE2	0	0	0	0	0	0	0.900	0	0.900
CDK2	SPDYE2B	0	0	0	0	0	0	0.900	0	0.900
CDK2	SPDYE5	0	0	0	0	0	0	0.900	0	0.900
CDK2	SPDYE3	0	0	0	0	0	0	0.900	0	0.900
CDK2	UBB	0	0	0	0	0.060	0.807	0.500	0	0.901
CDK2	UBC	0	0	0	0	0.060	0.807	0.500	0	0.901
CDK2	SPDYE4	0	0	0	0	0	0.166	0.900	0	0.913
CDK2	RPS27A	0	0	0	0	0.064	0.814	0.500	0	0.905
CDK2	SPDYC	0	0	0	0	0.059	0.239	0.900	0	0.922
CDK2	H1-5	0	0	0	0	0.082	0.919	0	0	0.923
CDK2	PCNA	0	0	0	0	0.406	0.876	0	0	0.923
CDK2	SUN1	0	0	0	0	0.049	0.905	0	0	0.906
CDK2	CEBPA	0	0	0	0	0.047	0.644	0.900	0	0.963
CDK2	CDC25C	0	0	0	0	0.247	0.644	0.900	0	0.970
CDK2	RBL1	0	0	0	0	0.109	0.896	0.900	0	0.990
CDK2	CDC25A	0	0	0	0	0.198	0.742	0.900	0	0.977
CDK2	CUL1	0	0	0	0	0.058	0.879	0.900	0	0.987
CDK2	CCNA2	0	0.003	0	0	0.453	0.999	0.900	0	0.999
CDK2	CDKN1C	0	0	0	0	0.085	0.859	0.900	0	0.986
CDK2	CCNE2	0	0	0	0	0.200	0.995	0.900	0	0.999
CDK2	SKP2	0	0	0	0	0.245	0.991	0.900	0	0.999
CDK2	RB1	0	0	0	0	0.095	0.991	0.900	0	0.999
CDK2	CKS1B	0	0	0	0	0.276	0.994	0.500	0	0.997
CDK2	CDKN1A	0	0	0	0	0.085	0.994	0.900	0	0.999
CDK2	CCND3	0	0	0	0	0.115	0.995	0.800	0	0.999
CDK2	SPDYA	0	0	0	0	0.059	0.981	0.900	0	0.998
CDK4	CCND1	0	0	0	0	0.131	0.999	0.900	0	0.999
CDK4	CDKN1B	0	0	0	0	0.087	0.999	0.900	0	0.999
CDK4	RBL1	0	0	0	0	0.073	0.248	0.900	0	0.924
CDK4	CDC25A	0	0	0	0	0.142	0.304	0.900	0	0.935
CDK4	RBL2	0	0	0	0	0.067	0.534	0.900	0	0.952
CDK4	CEBPA	0	0	0	0	0.047	0.646	0.900	0	0.963
CDK4	CDKN1C	0	0	0	0	0.087	0.767	0.900	0	0.976
CDK4	PCNA	0	0	0	0	0.387	0.791	0.900	0	0.986
CDK4	CDK2	0	0	0.084	0.908	0.138	0	0.900	0	0.914
CDK4	CDKN2D	0	0	0	0	0	0.878	0.900	0	0.987
CDK4	RB1	0	0	0	0	0.077	0.994	0.900	0	0.999
CDK4	CCNA2	0	0.002	0	0	0.348	0.995	0	0	0.996
CDK4	CCND2	0	0	0	0	0.110	0.995	0.900	0	0.999
CDK4	CCND3	0	0	0	0	0.107	0.999	0.900	0	0.999
CDK4	CDKN1A	0	0	0	0	0.103	0.999	0.900	0	0.999
CDK4	CDKN2C	0	0	0	0	0.074	0.994	0.900	0	0.999
CDK4	CDK6	0	0	0.055	0.970	0.072	0.720	0.900	0	0.972
CDK4	CCNE1	0	0	0	0	0.087	0.995	0.800	0	0.999
CDK6	CCND1	0	0	0	0	0.112	0.995	0.900	0	0.999
CDK6	CDKN1B	0	0	0	0	0.087	0.994	0.900	0	0.999
CDK6	CDK4	0	0	0.055	0.970	0.072	0.720	0.900	0	0.972
CDK6	CCND2	0	0	0	0	0.169	0.995	0.900	0	0.999
CDK6	RBL2	0	0	0	0	0.073	0.248	0.900	0	0.924
CDK6	CCNE1	0	0	0	0	0.077	0.995	0.800	0	0.999
CDK6	CDKN2C	0	0	0	0	0.080	0.999	0.900	0	0.999
CDK6	RBL1	0	0	0	0	0.092	0.248	0.900	0	0.925
CDK6	PCNA	0	0	0	0	0.310	0.461	0.900	0	0.959
CDK6	CDC25A	0	0	0	0	0.118	0.304	0.900	0	0.933
CDK6	CDKN1C	0	0	0	0	0.087	0.806	0.900	0	0.980
CDK6	RB1	0	0	0	0	0.095	0.871	0.900	0	0.987
CDK6	CDK2	0	0	0.075	0.925	0.085	0.676	0.900	0	0.968
CDK6	CCND3	0	0	0	0	0.107	0.995	0.900	0	0.999
CDK6	CDKN1A	0	0	0	0	0.087	0.994	0.900	0	0.999
CDK6	CDKN2D	0	0	0	0	0	0.999	0.900	0	0.999
CDK6	CCNA2	0	0.001	0	0	0.342	0.995	0	0	0.996
CDKN1A	RBX1	0	0	0	0	0.087	0.045	0.900	0	0.905
CDKN1A	CCND1	0	0	0	0	0.118	0.996	0.900	0	0.999
CDKN1A	CDKN1B	0	0	0	0.732	0	0.642	0.900	0	0.962
CDKN1A	SKP1	0	0	0	0	0.049	0.688	0.900	0	0.967
CDKN1A	CDK4	0	0	0	0	0.103	0.999	0.900	0	0.999
CDKN1A	CCND2	0	0	0	0	0.100	0.994	0.900	0	0.999
CDKN1A	CCNE1	0	0	0	0	0.105	0.996	0.900	0	0.999
CDKN1A	STAT3	0	0	0	0	0.125	0.828	0.500	0	0.918
CDKN1A	CDK6	0	0	0	0	0.087	0.994	0.900	0	0.999
CDKN1A	CDK2	0	0	0	0	0.085	0.994	0.900	0	0.999
CDKN1A	SKP2	0	0	0	0	0	0.898	0.900	0	0.989
CDKN1A	CUL1	0	0	0	0	0	0.294	0.900	0	0.926
CDKN1A	CCND3	0	0	0	0	0.098	0.994	0.900	0	0.999
CDKN1A	PCNA	0	0	0	0	0.104	0.999	0.900	0	0.999
CDKN1A	AKT2	0	0	0	0	0	0.296	0.900	0	0.926
CDKN1A	CDK1	0	0	0	0	0.085	0.900	0	0	0.905
CDKN1A	AKT3	0	0	0	0	0	0.047	0.900	0	0.900
CDKN1A	CEBPA	0	0	0	0	0.055	0.299	0.900	0	0.928
CDKN1A	CCNE2	0	0	0	0	0.105	0.957	0.900	0	0.995
CDKN1A	CCNA2	0	0	0	0	0	0.924	0.900	0	0.992
CDKN1B	RBX1	0	0	0	0	0.097	0.852	0.900	0	0.985
CDKN1B	CCND1	0	0	0	0	0.098	0.991	0.900	0	0.999
CDKN1B	DCAF13	0	0	0	0	0	0	0.900	0	0.900
CDKN1B	DCAF8	0	0	0	0	0	0	0.900	0	0.900
CDKN1B	DET1	0	0	0	0	0	0	0.900	0	0.900
CDKN1B	DCAF16	0	0	0	0	0.043	0	0.900	0	0.900
CDKN1B	DCAF11	0	0	0	0	0	0	0.900	0	0.900
CDKN1B	DDA1	0	0	0	0	0	0	0.900	0	0.900
CDKN1B	FBXW5	0	0	0	0	0	0	0.900	0	0.900
CDKN1B	DCAF6	0	0	0	0	0	0	0.900	0	0.900
CDKN1B	DCAF10	0	0	0	0	0.049	0	0.900	0	0.900
CDKN1B	DCAF17	0	0	0	0	0.049	0	0.900	0	0.900
CDKN1B	DCAF12	0	0	0	0	0.044	0	0.900	0	0.900
CDKN1B	DCAF5	0	0	0	0	0.060	0	0.900	0	0.901
CDKN1B	TRPC4AP	0	0	0	0	0.049	0	0.900	0	0.900
CDKN1B	ERCC8	0	0	0	0	0	0	0.900	0	0.900
CDKN1B	DCAF15	0	0	0	0	0.067	0	0.900	0	0.902
CDKN1B	DCAF4	0	0	0	0	0	0.103	0.900	0	0.906
CDKN1B	DCAF1	0	0	0	0	0.049	0	0.900	0	0.900
CDKN1B	DCAF7	0	0	0	0	0.042	0	0.900	0	0.900
CDKN1B	AMBRA1	0	0	0	0	0.060	0	0.900	0	0.901
CDKN1B	DDB2	0	0	0	0	0.049	0	0.900	0	0.900
CDKN1B	CRBN	0	0	0	0	0.110	0	0.900	0	0.907
CDKN1B	DTL	0	0	0	0	0	0.126	0.900	0	0.908
CDKN1B	CUL4B	0	0	0	0	0.056	0.045	0.900	0	0.901
CDKN1B	COP1	0	0	0	0	0.049	0.292	0.900	0	0.926
CDKN1B	CDKN1C	0	0	0	0.721	0.047	0	0.900	0	0.900
CDKN1B	UBA52	0	0	0	0	0.042	0.900	0.500	0	0.947
CDKN1B	ARIH1	0	0	0	0	0.049	0.948	0	0	0.948
CDKN1B	DDB1	0	0	0	0	0	0.333	0.900	0	0.930
CDKN1B	UBB	0	0	0	0	0.074	0.905	0.500	0	0.952
CDKN1B	AKT2	0	0	0	0	0	0.047	0.900	0	0.900
CDKN1B	AKT3	0	0	0	0	0	0.047	0.900	0	0.900
CDKN1B	RPS27A	0	0	0	0	0.077	0.930	0.500	0	0.964
CDKN1B	UBC	0	0	0	0	0.080	0.930	0.500	0	0.965
CDKN1B	CDK1	0	0	0	0	0.090	0.903	0	0	0.908
CDKN1B	CUL4A	0	0	0	0	0.044	0.736	0.900	0	0.972
CDKN1B	CDKN1A	0	0	0	0.732	0	0.642	0.900	0	0.962
CDKN1B	SPDYA	0	0	0	0	0	0.961	0	0	0.961
CDKN1B	SKP1	0	0	0	0	0.062	0.896	0.900	0	0.989
CDKN1B	CUL1	0	0	0	0	0.049	0.933	0.900	0	0.993
CDKN1B	CKS1B	0	0	0	0	0.062	0.984	0.500	0	0.991
CDKN1B	CCNE2	0	0	0	0	0.105	0.908	0.900	0	0.991
CDKN1B	CDK4	0	0	0	0	0.087	0.999	0.900	0	0.999
CDKN1B	CDK6	0	0	0	0	0.087	0.994	0.900	0	0.999
CDKN1B	CCND3	0	0	0	0	0.098	0.994	0.900	0	0.999
CDKN1B	CCNE1	0	0	0	0	0.105	0.996	0.900	0	0.999
CDKN1B	SKP2	0	0	0	0	0	0.999	0.900	0	0.999
CDKN1B	CDK2	0	0	0	0	0.085	0.999	0.900	0	0.999
CDKN1B	CCND2	0	0	0	0	0.098	0.994	0.900	0	0.999
CDKN1B	CCNA2	0	0	0	0	0	0.999	0.900	0	0.999
CDKN1C	RBX1	0	0	0	0	0.083	0.045	0.900	0	0.904
CDKN1C	CCND1	0	0	0	0	0.098	0.842	0.900	0	0.984
CDKN1C	CDKN1B	0	0	0	0.721	0.047	0	0.900	0	0.900
CDKN1C	SKP1	0	0	0	0	0	0.071	0.900	0	0.903
CDKN1C	CDK4	0	0	0	0	0.087	0.767	0.900	0	0.976
CDKN1C	CCND2	0	0	0	0	0.098	0.836	0.900	0	0.984
CDKN1C	CCNE1	0	0	0	0	0.105	0.467	0.900	0	0.948
CDKN1C	CDK6	0	0	0	0	0.087	0.806	0.900	0	0.980
CDKN1C	CDK2	0	0	0	0	0.085	0.859	0.900	0	0.986
CDKN1C	SKP2	0	0	0	0	0	0.558	0.900	0	0.953
CDKN1C	CUL1	0	0	0	0	0	0.045	0.900	0	0.900
CDKN1C	CCND3	0	0	0	0	0.098	0.844	0.900	0	0.984
CDKN1C	CCNE2	0	0	0	0	0.105	0.572	0.900	0	0.958
CDKN1C	CCNA2	0	0	0	0	0	0.839	0.900	0	0.983
CDKN2C	CCND1	0	0	0	0	0	0.627	0.900	0	0.961
CDKN2C	CDK4	0	0	0	0	0.074	0.994	0.900	0	0.999
CDKN2C	CCND2	0	0	0	0	0	0.175	0.900	0	0.913
CDKN2C	CCND3	0	0	0	0	0.062	0.784	0.900	0	0.977
CDKN2C	CDK6	0	0	0	0	0.080	0.999	0.900	0	0.999
CDKN2D	CCND1	0	0	0	0	0	0	0.900	0	0.900
CDKN2D	CDK4	0	0	0	0	0	0.878	0.900	0	0.987
CDKN2D	CCND2	0	0	0	0	0	0	0.900	0	0.900
CDKN2D	CDK6	0	0	0	0	0	0.999	0.900	0	0.999
CDKN2D	CCND3	0	0	0	0	0.063	0.125	0.900	0	0.910
CEBPA	FLT3	0	0	0	0	0.085	0.046	0.900	0	0.905
CEBPA	CDK4	0	0	0	0	0.047	0.646	0.900	0	0.963
CEBPA	CDK2	0	0	0	0	0.047	0.644	0.900	0	0.963
CEBPA	CDKN1A	0	0	0	0	0.055	0.299	0.900	0	0.928
CFB	C3	0	0	0	0	0.374	0.987	0.900	0	0.999
CFB	CFP	0	0	0	0	0.110	0.932	0	0	0.937
CFB	CFH	0	0	0	0.550	0.185	0.236	0.900	0	0.932
CFB	B4E1Z4_HUMAN	0	0	0.046	0.987	0	0.900	0	0	0.900
CFB	CFD	0	0	0	0.601	0	0.900	0.900	0	0.989
CFD	C3	0	0	0	0	0.081	0.817	0.900	0	0.981
CFD	B4E1Z4_HUMAN	0	0	0	0	0	0.900	0	0	0.900
CFD	CFB	0	0	0	0.601	0	0.900	0.900	0	0.989
CFH	C3	0	0	0	0	0.217	0.991	0.900	0	0.999
CFH	CFHR1	0	0	0	0.959	0.123	0.897	0	0	0.906
CFH	ENSP00000493607	0	0	0	0	0.056	0.900	0	0	0.901
CFH	CFB	0	0	0	0.550	0.185	0.236	0.900	0	0.932
CFH	CFI	0	0	0	0	0.265	0.983	0.540	0	0.993
CFHR1	C3	0	0	0	0	0.055	0.982	0.500	0	0.990
CFHR1	CFH	0	0	0	0.959	0.123	0.897	0	0	0.906
CFI	C3	0	0	0	0	0.219	0.987	0.900	0	0.998
CFI	CFH	0	0	0	0	0.265	0.983	0.540	0	0.993
CFI	ENSP00000493607	0	0	0.049	0.983	0	0.900	0	0	0.900
CFP	C3	0	0	0	0	0.113	0.960	0.900	0	0.996
CFP	B4E1Z4_HUMAN	0	0	0	0	0.110	0.908	0	0	0.915
CFP	CFB	0	0	0	0	0.110	0.932	0	0	0.937
CHAD	ITGB1	0	0	0	0	0.056	0.057	0.900	0	0.903
CHAD	ITGA2	0	0	0	0	0.064	0.050	0.900	0	0.903
CHL1	NRP1	0	0	0	0	0	0	0.900	0	0.900
CHRM1	GNA11	0	0	0	0	0.060	0	0.900	0	0.901
CHRM1	GNAQ	0	0	0	0	0	0	0.900	0	0.900
CHRM1	LPAR2	0	0	0	0	0.044	0	0.900	0	0.900
CHRM1	LPAR5	0	0	0	0.571	0.042	0	0.900	0	0.900
CHRM1	LPAR4	0	0	0	0	0	0	0.900	0	0.900
CHRM1	F2R	0	0	0	0	0	0	0.900	0	0.900
[truncated: 32,987 more rows]

## Sheet: 3 Centrality analysis
Closeness Centrality				Betweenness Centrality				HUB node			Eigenvector
name	value	degree		name	value	degree		name	degree		name	value	degree
SRC	0.4046618265189148	101		RPS27A	0.10283192428262261	235		RPS27A	235		RPS6	0.11126579209864353	210
RPS27A	0.3899116347569956	235		STAT3	0.09269831213957219	49		UBA52	213		RPS11	0.11114547562580626	209
UBA52	0.37713675213675213	213		SRC	0.08930034940459372	101		RPS6	210		RPS3A	0.11114547562580626	209
RACK1	0.3756651294785385	149		NDUFA13	0.07768880917970483	56		RPS11	209		RPS24	0.11114547562580626	209
MED1	0.3711882229232387	107		UBA52	0.0629062864856195	213		RPS3A	209		RPS9	0.11099972517006848	209
CBL	0.3680917622523462	37		RACK1	0.061871889682650255	149		RPS9	209		RPS18	0.11099631171320365	208
ESR1	0.3678360541854811	32		CD44	0.05712549223746613	48		RPS24	209		RPS28	0.1108128319033045	209
STAT1	0.3625470729202328	39		ACTB	0.055270065050099015	65		RPS28	209		RPS8	0.11072445308183747	208
EGFR	0.35995921142080217	76		ITGB1	0.053039489594155616	88		RPS7	208		RPS19	0.1106717713795669	207
TRAF6	0.35789117945251775	27		CD74	0.05144759667080154	110		RPS8	208		RPS7	0.11031896606105888	208
PIK3R1	0.35692618806875637	110		RPL12	0.050658507485925784	107		RPS18	208		RPS23	0.107688309546358	200
ACTB	0.3544176706827309	65		MED1	0.04238835254477292	107		RPS19	207		RPS16	0.10410284570274378	190
EP300	0.3532354903268846	46		SEC23A	0.041282385541740546	16		RPS23	200		RPS3	0.10298061709395245	174
CD44	0.35311770590196734	48		EGFR	0.030639483077058053	76		RPS16	190		RPS15	0.10231493438803423	172
STAT3	0.35288237254248583	49		FN1	0.028749535115223775	48		RPS5	189		RPS5	0.10231422752607382	189
CD74	0.3518272425249169	110		CDKN1B	0.027714606945231722	54		RPS13	184		FAU	0.10161599560776859	172
CBLB	0.3514769332890807	20		RHOA	0.027182016877665114	41		RPS14	183		RPS26	0.10148171618686008	169
ERBB2	0.3508946322067595	41		LOC1027234070.02688175574068537		30		RPS27	181		RPS13	0.1014114022121797	184
PIK3CA	0.3504301786896096	107		BCL2	0.025777742116964427	23		RPS12	178		RPS21	0.10137536790767022	169
UBC	0.3500826446280992	79		CYCS	0.025750613428238936	24		RPS3	174		RPS2	0.10100357232766716	169
PRKCA	0.349389640382712	35		EEF1A1	0.02548313146961008	88		RPS15	172		RPS25	0.10091736466779225	168
ERBB3	0.349389640382712	34		CBL	0.02411100895225711	37		FAU	172		RPS17	0.100792908974498	169
PTPN6	0.34881422924901184	36		C3	0.023816218417865645	23		RPS4X	170		RPS14	0.10079123903481382	183
RHOA	0.3483552631578947	41		APOE	0.02350258161102485	14		RPS17	169		RPS27	0.09977309583964586	181
EEF1A1	0.3482407102926669	88		ITGB2	0.020194112428806924	47		RPS21	169		RPS20	0.09948871469688855	163

## Sheet: 4-Functional enrichment
term ID	term description	observed gene count	background gene count	strength	false discovery rate	matching proteins in your network (labels)
GO:0002181	Cytoplasmic translation	100	123	1.18	6.84e-65	EIF3D,EIF5,EIF3E,RPL18A,RPL19,RPS12,EIF3K,EIF2S3,EIF3G,RPL35,EIF3J,RPL8,RPS11,RPS27A,RPL37,RPS3,DENR,RPL29,RPS23,RPL13,RPL15,RPL38,RPL4,RPS15A,EIF3C,RPL7,RPS2,RPS21,RPL3,RPL27A,RPL21,RPLP1,RPS3A,RPL22L1,RPL22,RPS26,ETF1,EIF3B,RPL12,RPL39,EIF3A,RPL5,RPL7A,EIF3I,RPS4X,RPL10A,EIF2S2,RPS16,RPS6,RPS9,RPL13A,RPL24,RPL34,RPS29,RPL14,RPS8,RPS14,RPL31,UBA52,RPL23A,RPSA,RPS18,RPL6,RPL36A,RPL10,RPS24,RPL32,…
GO:0006412	Translation	138	389	0.82	1.64e-56	MRPS10,EIF3D,EIF5,EIF3E,RPL18A,RPL19,RPS12,MRPS7,EIF3K,RPS4Y1,EIF2S3,EIF3G,EEFSEC,EIF2S1,RPL35,EIF3J,RPL8,MRPL3,RPL3L,RPS11,RPS27A,MRPS5,RPL37,RPS3,DENR,EIF5B,RPL29,ABCE1,RPS23,RPL10L,NDUFA7,MRPL13,MRPL4,RPL13,EEF2,RPL15,RPL38,RPL4,MRPL1,MRPS11,RPS15A,RPS27L,EIF3C,EIF5A,EEF1A1,RPL7,RPS2,RPS21,RPL3,RPL36AL,RPL27A,RPL21,RPLP1,RPS3A,RPL22L1,RPL22,RPS26,ETF1,EIF3B,MRPL24,RPL12,RPL39,EIF3A,RPL5,RPL7A,…
GO:0006518	Peptide metabolic process	144	547	0.69	4.58e-46	MRPS10,EIF3D,EIF5,EIF3E,RPL18A,RPL19,RPS12,MEP1A,MRPS7,EIF3K,RPS4Y1,EIF2S3,EIF3G,EEFSEC,EIF2S1,RPL35,EIF3J,RPL8,MRPL3,RPL3L,RPS11,RPS27A,MRPS5,RPL37,RPS3,DENR,EIF5B,RPL29,ABCE1,RPS23,RPL10L,NDUFA7,MRPL13,MRPL4,RPL13,EEF2,RPL15,RPL38,RPL4,MRPL1,MRPS11,RPS15A,RPS27L,EIF3C,EIF5A,EEF1A1,RPL7,RPS2,CTSL,RPS21,RPL3,RPL36AL,RPL27A,RPL21,RPLP1,RPS3A,RPL22L1,RPL22,RPS26,DPP4,ETF1,EIF3B,MRPL24,RPL12,RPL39,E…
GO:0043604	Amide biosynthetic process	139	536	0.68	9.25e-44	MRPS10,EIF3D,EIF5,EIF3E,RPL18A,RPL19,RPS12,MRPS7,EIF3K,RPS4Y1,EIF2S3,EIF3G,EEFSEC,EIF2S1,RPL35,EIF3J,RPL8,MRPL3,RPL3L,RPS11,RPS27A,MRPS5,RPL37,RPS3,DENR,EIF5B,RPL29,ABCE1,RPS23,RPL10L,NDUFA7,MRPL13,MRPL4,RPL13,EEF2,RPL15,RPL38,RPL4,MRPL1,MRPS11,RPS15A,RPS27L,EIF3C,EIF5A,EEF1A1,RPL7,RPS2,RPS21,RPL3,RPL36AL,RPL27A,RPL21,RPLP1,RPS3A,RPL22L1,RPL22,RPS26,ETF1,EIF3B,MRPL24,RPL12,RPL39,EIF3A,RPL5,RPL7A,…
GO:0044085	Cellular component biogenesis	330	2702	0.36	1.03e-41	SKAP2,CD74,NDUFB4,NDUFB7,EIF3D,EIF5,EIF3E,FBL,COMP,LAMB1,CAV2,WASL,UTP18,VTN,KRR1,HLA-DOA,BYSL,RRP9,APOB,NDUFS7,VAMP4,MPHOSPH10,H4C6,H1-1,EREG,MRPS7,TRAF2,EIF3K,RAC2,NDUFA2,APOE,LAMA5,EIF2S3,EIF3G,UTP3,H3-3B,EIF2S1,PDGFRA,NAT10,LAMC1,NDUFB5,IMP4,RPL35,UTP20,UTP6,PDGFRB,EIF3J,SMAD7,CREBBP,SLC9A3R1,ACTR3,NAPA,STAM2,SLC9A1,GPC1,NOP58,PIKFYVE,PDCD6,TRPV5,NRP1,NDUFA9,CDK2,RB1,NDUFB10,NOB1,EGFR,NDUFB11…
GO:0048584	Positive regulation of response to stimulus	285	2131	0.4	1.77e-41	CD74,DCN,NGFR,CPB2,MAPK1,SOS2,BIRC7,LAMB1,CAV2,C5,COL1A1,VTN,IL23A,RPS12,IL12B,FLT3,PLCG1,EREG,C3,HCST,CFP,TRAF2,F2RL3,TICAM1,RAC2,RAP1B,APOE,ACTN4,KRAS,PDGFRA,LAMC1,HLA-F,THBS1,ITGAV,VWF,PDGFRB,SEMA7A,IL12RB2,CREBBP,SMURF2,SLC9A3R1,EP300,IL27RA,PRKCG,KDR,PIK3CA,SLC9A1,CBL,NID1,TXK,SHC2,THRA,STAT3,ICAM1,ZAP70,ERCC8,NRP1,ERBB3,IQGAP1,ERBB2,RPL37,SKP2,EGFR,RPS3,FLT1,ITGA1,KIT,FCER1G,MRNIP,BAX,STAT5…
GO:0071840	Cellular component organization or biogenesis	526	5639	0.24	3.67e-41	SEMA3F,SKAP2,CD74,NGFR,NDUFB4,NDUFB7,CBX7,MYH9,EIF3D,EIF5,GABPB1,EIF3E,FBL,PIK3R2,COMP,LAMB1,CAV2,WASL,UTP18,COL1A1,VTN,IBSP,ARPC3,KRR1,HLA-DOA,BYSL,SEMA3G,RRP9,APOB,NDUFS7,VAMP4,TNN,ACTR5,MPHOSPH10,H4C6,H1-1,EREG,MRPS7,C3,TRAF2,F2RL3,EIF3K,RAC2,NDUFA2,APOE,ACTN4,LAMA5,EIF2S3,EIF3G,UTP3,H3-3B,KRAS,EIF2S1,CHL1,PDGFRA,NAT10,LAMC1,NDUFB5,IMP4,RPL35,CTSV,THBS1,UTP20,UTP6,PDGFRB,EIF3J,SEMA7A,RBL2,SMAD…
GO:0007166	Cell surface receptor signaling pathway	274	2040	0.4	6.05e-40	SEMA3F,CD74,NGFR,MAPK1,MYH9,EBI3,PIK3R2,COMP,ITGB8,CAV2,C5,COL1A1,CCND1,CDKN1B,IL12B,SEMA3G,FLT3,PLCG1,EREG,C3,TRAF2,TICAM1,ACTN4,LAMA5,PDGFRA,ITGAV,PDGFRB,SEMA7A,SMAD7,IL12RB2,CREBBP,ITGA2B,SMURF2,SLC9A3R1,CCNE1,PIK3R3,GAB1,EP300,IL27RA,KDR,PIK3CA,CBL,NGEF,TXK,SHC2,STAT3,ITGA9,PDCD6,ZAP70,SEMA3C,NRP1,CDK6,ITGB7,ERBB3,RB1,IQGAP1,ERBB2,IFNAR1,BOC,EGFR,FERMT3,FLT1,ITGA1,ITGB6,SEMA3D,OTULIN,GNAQ,KIT…
GO:0002682	Regulation of immune system process	222	1438	0.46	2.10e-39	CD74,MAPK1,SOS2,BDKRB1,CLC,EBI3,WASL,C5,IL23A,HLA-DOA,IL12B,PLCG1,H4C6,EREG,C3,HCST,CFP,TRAF2,TICAM1,RAC2,APOE,DCAF15,HLA-F,THBS1,SEMA7A,SMAD7,IL12RB2,CREBBP,EP300,IL27RA,PIK3CA,TXK,STAT3,ICAM1,ZAP70,CDK6,RB1,ERBB2,RPS3,OTULIN,KIT,FCER1G,BAX,STAT5B,VCAM1,MASP1,ITGA2,INPPL1,C2,STAT6,MED1,AXL,IL17D,IL12A,BCR,PRKCE,KLRC4,VEGFB,PTPN2,BTN2A1,CD46,C1QB,CFHR1,RNF31,CD209,STAT2,LILRB1,BID,ICOS,HCLS1,CALR…
GO:0009987	Cellular process	973	14826	0.09	2.96e-39	SEMA3F,SKAP2,CD74,DCN,MRPS10,GNA11,ICAM3,NGFR,CPB2,NDUFB4,HBQ1,UQCRC1,NDUFB7,MAPK1,CBX7,MYH9,EIF3D,RBX1,SOS2,EIF5,BDKRB1,BIRC7,ARHGDIG,GABPB1,TG,EIF3E,FBL,CLC,EBI3,RPL18A,PIK3R2,COMP,LAMB1,ITGB8,CAV2,WASL,C5,EDF1,UTP18,RPL19,COL1A1,VTN,IBSP,CCND1,IL23A,ARPC3,CDKN1B,KRR1,COX6A1,FANCE,HLA-DOA,RPS12,BYSL,MEP1A,IL12B,SKP1,SEMA3G,CRBN,RRP9,APOB,NDUFS7,KISS1R,VAMP4,TNN,FLT3,TRIR,ACTR5,PLCG1,MPHOSPH10,H…
GO:0048522	Positive regulation of cellular process	517	5584	0.24	2.96e-39	SEMA3F,CD74,DCN,NGFR,CPB2,MAPK1,CBX7,EIF3D,RBX1,SOS2,BDKRB1,BIRC7,GABPB1,EIF3E,EBI3,PIK3R2,COMP,LAMB1,CAV2,WASL,EDF1,COL1A1,VTN,IBSP,CCND1,IL23A,CDKN1B,HLA-DOA,RPS12,IL12B,SEMA3G,CRBN,APOB,PROC,TNN,FLT3,ACTR5,PLCG1,H1-1,EREG,C3,HCST,RRAS,CFP,TRAF2,F2RL3,TICAM1,RAC2,RAP1B,HBA2,APOE,ACTN4,HBZ,EIF2S3,H3-3B,KRAS,RRAS2,EIF2S1,PDGFRA,NAT10,CDK4,LAMC1,SPDYE1,HLA-F,THBS1,ITGAV,CCND2,VWF,PDGFRB,SEMA7A,SMA…
GO:0042775	Mitochondrial ATP synthesis coupled electron transport	64	92	1.11	2.14e-38	NDUFB4,UQCRC1,NDUFB7,COX6A1,NDUFS7,NDUFA2,COX5B,NDUFB5,NDUFA9,UQCRC2,NDUFB10,NDUFS6,NDUFB9,NDUFC2,COX6A2,COX7A1,NDUFS4,NDUFB8,NDUFA7,UQCRFS1,CYCS,UQCRH,NDUFS8,CYC1,COX5A,BID,NDUFV2,NDUFA12,UQCR10,NDUFA4,MT-CO1,MT-CYB,MT-ND1,MT-ND4L,MT-ND5,MT-CO2,MT-ND4,MT-CO3,MT-ND2,MT-ND3,NDUFS2,COX7A2,NDUFA1,NDUFS5,NDUFA8,COX4I2,COX7A2L,UQCRQ,NDUFB6,NDUFS1,NDUFB3,NDUFA5,COX7C,COX6C,UQCRB,COX4I1,COX6B1,UQCR11,ND…
GO:0048518	Positive regulation of biological process	551	6207	0.22	4.35e-38	SEMA3F,CD74,DCN,NGFR,CPB2,MAPK1,CBX7,MYH9,EIF3D,RBX1,SOS2,BDKRB1,BIRC7,GABPB1,EIF3E,EBI3,PIK3R2,COMP,LAMB1,ITGB8,CAV2,WASL,C5,EDF1,COL1A1,VTN,IBSP,CCND1,IL23A,CDKN1B,HLA-DOA,RPS12,IL12B,SKP1,SEMA3G,CRBN,APOB,PROC,TNN,FLT3,ACTR5,PLCG1,H1-1,EREG,C3,HCST,RRAS,CFP,TRAF2,F2RL3,TICAM1,RAC2,RAP1B,HBA2,APOE,ACTN4,HBZ,EIF2S3,H3-3B,KRAS,RRAS2,EIF2S1,PDGFRA,NAT10,CDK4,LAMC1,SPDYE1,HLA-F,THBS1,ITGAV,CCND2,VW…
GO:0019646	Aerobic electron transport chain	61	87	1.11	9.92e-37	NDUFB4,UQCRC1,NDUFB7,COX6A1,NDUFS7,NDUFA2,COX5B,NDUFB5,NDUFA9,UQCRC2,NDUFB10,NDUFS6,NDUFB9,NDUFC2,COX6A2,COX7A1,NDUFS4,NDUFB8,NDUFA7,UQCRFS1,CYCS,UQCRH,NDUFS8,CYC1,COX5A,NDUFV2,UQCR10,NDUFA4,MT-CO1,MT-CYB,MT-ND1,MT-ND4L,MT-ND5,MT-CO2,MT-ND4,MT-CO3,MT-ND2,MT-ND3,NDUFS2,COX7A2,NDUFA1,NDUFS5,NDUFA8,COX4I2,COX7A2L,UQCRQ,NDUFB6,NDUFS1,NDUFB3,NDUFA5,COX7C,COX6C,UQCRB,COX4I1,COX6B1,UQCR11,NDUFA6,NDUFB1,…
GO:0002376	Immune system process	272	2121	0.38	1.53e-36	SKAP2,CD74,MAPK1,MYH9,SOS2,EBI3,PIK3R2,ITGB8,C5,VTN,IL23A,HLA-DOA,IL12B,FLT3,PLCG1,C3,RRAS,CFP,TICAM1,DCAF15,PDGFRA,CTSV,HLA-F,THBS1,SEMA7A,IL12RB2,CREBBP,PIK3R3,ACTR3,EP300,IL27RA,KDR,PIK3CA,CBL,TXK,PIKFYVE,THRA,STAT3,ITGA9,ICAM1,ZAP70,SEMA3C,CDK6,ITGB7,RB1,ERBB2,IFNAR1,CTSK,SKP2,FLT1,ITGA1,ITGB6,OTULIN,KIT,SMAD6,FCER1G,BAX,STAT5B,VCAM1,MASP1,CAMP,INPPL1,C2,STAT6,PDIA3,MED1,AXL,PYGO1,IL12A,BCR,S…
GO:0006119	Oxidative phosphorylation	68	122	1.02	1.63e-36	NDUFB4,UQCRC1,NDUFB7,COX6A1,NDUFS7,NDUFA2,COX5B,NDUFB5,NDUFA9,UQCRC2,NDUFB10,NDUFS6,NDUFB11,NDUFB9,NDUFC2,COX6A2,COX7A1,NDUFS4,NDUFB8,NDUFA7,UQCRFS1,CYCS,UQCRH,NDUFS8,CYC1,COX5A,BID,NDUFV2,NDUFA12,UQCR10,NDUFA4,MT-CO1,MT-CYB,MT-ND1,MT-ND4L,MT-ND5,MT-CO2,MT-ND4,MT-CO3,MT-ND2,MT-ND3,NDUFS2,COX7A2,NDUFA1,NDUFS5,NDUFA8,COX4I2,COX7A2L,UQCRQ,NDUFB6,NDUFA11,NDUFS1,NDUFB3,NDUFA5,NDUFA13,COX7C,COX6C,UQCRB…
GO:0048583	Regulation of response to stimulus	402	3931	0.28	2.90e-36	SEMA3F,CD74,DCN,NGFR,CPB2,OTUB2,MAPK1,RBX1,SOS2,BIRC7,CLC,PIK3R2,LAMB1,CAV2,C5,COL1A1,VTN,IL23A,RPS12,IL12B,SEMA3G,PROC,TNN,FLT3,PLCG1,EREG,C3,HCST,RRAS,CFP,TRAF2,F2RL3,TICAM1,PTPN12,RAC2,RAP1B,APOE,ACTN4,KRAS,PDGFRA,CDK4,LAMC1,HLA-F,THBS1,ITGAV,VWF,PDGFRB,SEMA7A,SMAD7,IL12RB2,CREBBP,SMURF2,SLC9A3R1,EP300,IL27RA,PRKCG,KDR,PIK3CA,SLC9A1,CBL,GPC1,NGEF,NID1,TXK,SHC2,THRA,STAT3,ICAM1,PDCD6,ZAP70,ERCC…
GO:0019538	Protein metabolic process	400	3910	0.28	4.51e-36	DCN,MRPS10,CPB2,OTUB2,MAPK1,MYH9,EIF3D,RBX1,EIF5,BIRC7,F9,EIF3E,FBL,RPL18A,COMP,RPL19,CCND1,FANCE,RPS12,MEP1A,SKP1,CRBN,APOB,PROC,FLT3,MRPS7,C3,HCST,CANX,TRAF2,EIF3K,PTPN12,RPS4Y1,TRPC4AP,APOE,EIF2S3,EIF3G,DCAF15,EEFSEC,H3-3B,EIF2S1,DDB2,PDGFRA,NAT10,CDK4,RPL35,CTSV,RNF38,THBS1,XYLT1,PDGFRB,EIF3J,SEMA7A,SMAD7,IL12RB2,CREBBP,SMURF2,RPL8,CCNE1,EP300,PRKCG,USE1,STAM2,KDR,LCAT,CBL,GPC1,TXK,PIKFYVE,CS…
GO:0002684	Positive regulation of immune system process	162	874	0.54	4.73e-36	CD74,MAPK1,BDKRB1,EBI3,C5,IL23A,HLA-DOA,IL12B,PLCG1,EREG,C3,CFP,TRAF2,TICAM1,RAC2,HLA-F,THBS1,SEMA7A,IL12RB2,CREBBP,EP300,IL27RA,PIK3CA,TXK,ICAM1,ZAP70,RB1,RPS3,KIT,FCER1G,BAX,STAT5B,VCAM1,MASP1,ITGA2,C2,STAT6,MED1,AXL,IL12A,PRKCE,KLRC4,VEGFB,BTN2A1,CD46,C1QB,CFHR1,RNF31,CD209,LILRB1,ICOS,HCLS1,CALR,CD28,PRKCD,CAV1,THBS4,PTK2,PDPK1,CRKL,FYN,RAC1,TGFBR2,HLA-DRB1,DPP4,CD247,GAB2,CR1,CR2,CFH,STX7,IL…
GO:0044271	Cellular nitrogen compound biosynthetic process	217	1494	0.43	4.43e-35	MRPS10,NDUFB4,NDUFB7,EIF3D,EIF5,EIF3E,RPL18A,RPL19,RPS12,NDUFS7,H4C6,EREG,MRPS7,TICAM1,EIF3K,RPS4Y1,NDUFA2,EIF2S3,EIF3G,EEFSEC,EIF2S1,RSAD1,NDUFB5,RPL35,EIF3J,RPL8,EP300,THRA,STAT3,MRPL3,NDUFA9,CDK2,RB1,RPL3L,NDUFB10,RPS11,RPS27A,MRPS5,NDUFS6,RPL37,NDUFB11,NDUFB9,RPS3,DENR,NDUFC2,EIF5B,STAT5B,RPL29,ABCE1,RPS23,NDUFS4,RPL10L,NDUFB8,MED1,NDUFA7,SMAD1,MRPL13,MRPL4,RPL13,EEF2,RPL15,RPL38,RPL4,MRPL1,N…
GO:0008152	Metabolic process	639	7988	0.17	1.23e-33	CD74,DCN,MRPS10,CPB2,NDUFB4,HBQ1,UQCRC1,OTUB2,NDUFB7,MAPK1,MYH9,EIF3D,RBX1,EIF5,BIRC7,F9,TG,EIF3E,FBL,RPL18A,PIK3R2,COMP,ITGB8,UTP18,RPL19,COL1A1,CCND1,CDKN1B,KRR1,COX6A1,FANCE,RPS12,BYSL,MEP1A,SKP1,CRBN,RRP9,APOB,NDUFS7,PROC,FLT3,TRIR,ACTR5,PLCG1,MPHOSPH10,H4C6,EREG,MRPS7,C3,HCST,CANX,TRAF2,TICAM1,EIF3K,PTPN12,RAC2,RPS4Y1,HBA2,TRPC4AP,NDUFA2,APOE,HBZ,EIF2S3,EIF3G,DCAF15,EEFSEC,UTP3,H3-3B,EIF2S1,…
GO:0010467	Gene expression	263	2101	0.37	1.33e-33	MRPS10,EIF3D,EIF5,F9,EIF3E,FBL,RPL18A,COMP,UTP18,RPL19,KRR1,RPS12,BYSL,MEP1A,RRP9,MPHOSPH10,H4C6,EREG,MRPS7,EIF3K,RPS4Y1,APOE,EIF2S3,EIF3G,EEFSEC,UTP3,EIF2S1,NAT10,IMP4,RPL35,ITGAV,UTP20,UTP6,EIF3J,CREBBP,RPL8,EP300,NOP58,THRA,STAT3,MRPL3,CDK2,RB1,RPL3L,NOB1,RPS11,RPS27A,MRPS5,RPL37,RPS3,DENR,RIOK2,ITGB6,EIF5B,PWP2,STAT5B,RPL29,ABCE1,RPS23,UTP15,DCAF13,NOL6,RPL10L,STAT6,MED1,TSR1,NDUFA7,PA2G4,SMA…
GO:0042127	Regulation of cell population proliferation	227	1669	0.4	4.80e-33	SKAP2,CD74,NGFR,CPB2,MAPK1,SOS2,BIRC7,CLC,EBI3,COMP,LAMB1,CAV2,CCND1,IL23A,CDKN1B,IL12B,TNN,FLT3,PLCG1,EREG,TICAM1,RAC2,APOE,LAMA5,KRAS,PDGFRA,CDK4,LAMC1,THBS1,ITGAV,CCND2,UTP20,PDGFRB,SMAD7,IL12RB2,SLC9A3R1,CCNE1,CDKN2C,IL27RA,KDR,PIK3CA,LAMC2,STAT3,PDCD6,ZAP70,TNC,NRP1,CDK6,CDK2,ERBB3,RB1,ERBB2,GNA12,EGFR,RPS3,FLT1,ITGA1,KIT,SMAD6,TFF1,BAX,STAT5B,VCAM1,PRKCI,CAMP,ITGA2,NDUFS4,INPPL1,AVPR1A,STAT…
GO:0065003	Protein-containing complex assembly	194	1303	0.44	3.35e-32	SKAP2,CD74,NDUFB4,NDUFB7,EIF3D,EIF5,EIF3E,COMP,WASL,VTN,HLA-DOA,APOB,NDUFS7,VAMP4,H4C6,H1-1,EREG,MRPS7,TRAF2,EIF3K,NDUFA2,APOE,EIF2S3,EIF3G,H3-3B,LAMC1,NDUFB5,EIF3J,CREBBP,SLC9A3R1,NAPA,SLC9A1,PDCD6,TRPV5,NDUFA9,NDUFB10,EGFR,NDUFB11,NDUFB9,FERMT3,DENR,NDUFC2,PWP2,COX7A1,ARPC2,NDUFS4,COL1A2,RPL10L,NDUFB8,PDIA3,MED1,SMAD1,FGB,UQCRFS1,PRKACA,RPL38,NDUFS8,TLN1,MRPS11,BID,HCLS1,CALR,RRP7A,NAPG,SEC16A,…
GO:0042254	Ribosome biogenesis	90	299	0.75	5.31e-32	FBL,UTP18,KRR1,BYSL,RRP9,MPHOSPH10,MRPS7,UTP3,NAT10,IMP4,RPL35,UTP20,UTP6,NOP58,NOB1,RIOK2,PWP2,ABCE1,UTP15,DCAF13,NOL6,RPL10L,TSR1,PA2G4,WDR3,RPL38,WDR75,MRPL1,MRPS11,RRP7A,IMP3,UTP4,NOC4L,RPS27L,RPL7,FCF1,RPS21,HEATR1,LTV1,RPL5,RPL7A,UTP11,RPL10A,BMS1,WDR46,MRTO4,CUL4A,RPS16,RIOK1,RPS6,NOP56,NOL10,RCL1,RPL24,UTP14A,RPL14,RPS8,SNU13,CUL4B,WDR43,RPS14,NGDN,RPL23A,RPSA,BUD23,RPL6,RPL10,RPS24,RPL7L…
GO:0034645	Cellular macromolecule biosynthetic process	144	778	0.54	1.04e-31	MRPS10,EIF3D,EIF5,EIF3E,RPL18A,RPL19,RPS12,APOB,MRPS7,EIF3K,RPS4Y1,APOE,EIF2S3,EIF3G,EEFSEC,EIF2S1,RPL35,XYLT1,EIF3J,RPL8,LCAT,MRPL3,RPL3L,RPS11,RPS27A,MRPS5,RPL37,RPS3,DENR,EIF5B,RPL29,ABCE1,RPS23,RPL10L,NDUFA7,MRPL13,MRPL4,RPL13,EEF2,RPL15,RPL38,VEGFB,RPL4,MRPL1,MRPS11,RPS15A,RPS27L,EIF3C,EIF5A,EEF1A1,RPL7,RPS2,RPS21,RPL3,RPL36AL,RPL27A,RPL21,RPLP1,RPS3A,RPL22L1,RPL22,RPS26,ETF1,EIF3B,MRPL24,RP…
GO:0008284	Positive regulation of cell population proliferation	160	945	0.5	1.43e-31	CD74,NGFR,MAPK1,EBI3,COMP,LAMB1,CAV2,CCND1,IL23A,CDKN1B,IL12B,FLT3,PLCG1,EREG,TICAM1,RAC2,KRAS,PDGFRA,CDK4,LAMC1,THBS1,ITGAV,CCND2,PDGFRB,IL12RB2,CCNE1,IL27RA,KDR,PIK3CA,LAMC2,STAT3,PDCD6,ZAP70,TNC,NRP1,CDK6,CDK2,ERBB3,ERBB2,EGFR,RPS3,FLT1,KIT,STAT5B,VCAM1,PRKCI,CAMP,ITGA2,NDUFS4,AVPR1A,MED1,IL12A,INSR,IRS1,F2,VEGFB,GNAI2,CD46,CD209,RPS15A,HCLS1,CALR,F2R,CD28,CARM1,SP1,SHC4,SPDYA,THBS4,FGFR3,PTK2…
GO:1901564	Organonitrogen compound metabolic process	455	4981	0.23	2.99e-31	DCN,MRPS10,CPB2,NDUFB4,OTUB2,NDUFB7,MAPK1,MYH9,EIF3D,RBX1,EIF5,BIRC7,F9,TG,EIF3E,FBL,RPL18A,COMP,ITGB8,RPL19,CCND1,FANCE,RPS12,MEP1A,SKP1,CRBN,APOB,NDUFS7,PROC,FLT3,MRPS7,C3,HCST,CANX,TRAF2,EIF3K,PTPN12,RPS4Y1,TRPC4AP,NDUFA2,APOE,EIF2S3,EIF3G,DCAF15,EEFSEC,H3-3B,EIF2S1,DDB2,PDGFRA,NAT10,CDK4,RSAD1,NDUFB5,RPL35,CTSV,RNF38,THBS1,SNCAIP,XYLT1,PDGFRB,EIF3J,SEMA7A,SMAD7,IL12RB2,CREBBP,SMURF2,RPL8,CCNE…
GO:0043603	Cellular amide metabolic process	146	810	0.53	3.97e-31	MRPS10,EIF3D,EIF5,EIF3E,RPL18A,ITGB8,RPL19,RPS12,MEP1A,MRPS7,EIF3K,RPS4Y1,EIF2S3,EIF3G,EEFSEC,EIF2S1,RPL35,EIF3J,RPL8,MRPL3,RPL3L,RPS11,RPS27A,MRPS5,RPL37,RPS3,DENR,EIF5B,RPL29,ABCE1,RPS23,RPL10L,NDUFA7,MRPL13,MRPL4,RPL13,EEF2,RPL15,RPL38,RPL4,MRPL1,MRPS11,RPS15A,RPS27L,EIF3C,EIF5A,EEF1A1,RPL7,RPS2,CTSL,RPS21,RPL3,RPL36AL,RPL27A,RPL21,RPLP1,RPS3A,RPL22L1,RPL22,RPS26,DPP4,ETF1,EIF3B,MRPL24,RPL12,R…
GO:0022613	Ribonucleoprotein complex biogenesis	107	449	0.65	6.58e-31	EIF3D,EIF5,EIF3E,FBL,UTP18,KRR1,BYSL,RRP9,MPHOSPH10,MRPS7,EIF3K,EIF2S3,EIF3G,UTP3,NAT10,IMP4,RPL35,UTP20,UTP6,EIF3J,NOP58,NOB1,DENR,RIOK2,PWP2,ABCE1,UTP15,DCAF13,NOL6,RPL10L,TSR1,PA2G4,WDR3,RPL38,WDR75,MRPL1,MRPS11,RRP7A,IMP3,UTP4,NOC4L,RPS27L,EIF3C,RPL7,FCF1,RPS21,EIF3B,HEATR1,LTV1,EIF3A,RPL5,RPL7A,UTP11,EIF3I,RPL10A,BMS1,WDR46,EIF2S2,MRTO4,CUL4A,RPS16,RIOK1,RPS6,NOP56,NOL10,RCL1,RPL24,UTP14A,RP…
GO:0051246	Regulation of protein metabolic process	295	2622	0.32	7.06e-31	CD74,NGFR,CPB2,OTUB2,SERPIND1,MAPK1,MYH9,EIF3D,RBX1,EIF5,BDKRB1,BIRC7,EIF3E,C5,VTN,CCND1,IL23A,CDKN1B,IL12B,SKP1,FLT3,EREG,C3,TRAF2,TICAM1,EIF3K,APOE,EIF2S3,EIF3G,EEFSEC,KRAS,EIF2S1,NAT10,SPDYE1,THBS1,ITGAV,CCND2,PDGFRB,EIF3J,SEMA7A,SMAD7,SLC9A3R1,CCNE1,CDKN2C,PIK3R3,EP300,PRKCG,KDR,PIK3CA,CBL,CSTA,STAT3,PDCD6,NRP1,CDK2,ERBB3,RB1,IQGAP1,SERPINB13,ERBB2,RPL37,SKP2,GNA12,EGFR,RPS3,DENR,FLT1,ITGA1,G…
GO:0050776	Regulation of immune response	148	844	0.51	1.73e-30	CD74,MAPK1,CLC,C5,IL23A,IL12B,PLCG1,EREG,C3,HCST,CFP,TRAF2,TICAM1,RAC2,APOE,HLA-F,SMAD7,CREBBP,EP300,IL27RA,PIK3CA,TXK,ZAP70,RPS3,OTULIN,KIT,FCER1G,BAX,STAT5B,MASP1,INPPL1,C2,STAT6,MED1,IL12A,BCR,PRKCE,KLRC4,PTPN2,BTN2A1,CD46,C1QB,CFHR1,RNF31,STAT2,LILRB1,CD28,PRKCD,KIR2DL1,EZR,CAV1,PIK3AP1,PTK2,PDPK1,CRKL,FYN,IL27,HLA-DRB1,CD247,GAB2,CR1,CR2,CFH,STX7,CTSS,VAV3,ZBP1,VAV2,ABL1,SRC,MBL2,TLR4,C1QC,V…
GO:0044237	Cellular metabolic process	548	6568	0.19	2.06e-30	CD74,DCN,MRPS10,NDUFB4,HBQ1,UQCRC1,NDUFB7,MAPK1,EIF3D,RBX1,EIF5,TG,EIF3E,FBL,RPL18A,PIK3R2,ITGB8,UTP18,RPL19,CCND1,CDKN1B,KRR1,COX6A1,FANCE,RPS12,BYSL,MEP1A,SKP1,CRBN,RRP9,APOB,NDUFS7,FLT3,TRIR,ACTR5,PLCG1,MPHOSPH10,H4C6,EREG,MRPS7,C3,HCST,CANX,TICAM1,EIF3K,PTPN12,RPS4Y1,HBA2,TRPC4AP,NDUFA2,APOE,HBZ,EIF2S3,EIF3G,EEFSEC,UTP3,H3-3B,EIF2S1,DDB2,PDGFRA,NAT10,CDK4,PPP1R1A,COX5B,RSAD1,NDUFB5,IMP4,RPL35…
GO:0043933	Protein-containing complex organization	203	1465	0.41	3.71e-30	SKAP2,CD74,NDUFB4,NDUFB7,EIF3D,EIF5,EIF3E,COMP,WASL,VTN,HLA-DOA,APOB,NDUFS7,VAMP4,H4C6,H1-1,EREG,MRPS7,TRAF2,EIF3K,NDUFA2,APOE,EIF2S3,EIF3G,H3-3B,LAMC1,NDUFB5,EIF3J,CREBBP,SLC9A3R1,NAPA,SLC9A1,LCAT,PDCD6,TRPV5,NDUFA9,NDUFB10,EGFR,NDUFB11,NDUFB9,FERMT3,DENR,NDUFC2,PWP2,COX7A1,ARPC2,ABCE1,NDUFS4,COL1A2,RPL10L,NDUFB8,PDIA3,MED1,SMAD1,FGB,UQCRFS1,PRKACA,RPL38,NDUFS8,TLN1,MRPS11,BID,HCLS1,CALR,RRP7A,N…
GO:0050778	Positive regulation of immune response	110	502	0.61	3.94e-29	CD74,MAPK1,C5,IL23A,IL12B,PLCG1,EREG,C3,CFP,TRAF2,HLA-F,CREBBP,EP300,IL27RA,PIK3CA,TXK,ZAP70,RPS3,FCER1G,BAX,STAT5B,MASP1,C2,STAT6,MED1,IL12A,PRKCE,KLRC4,BTN2A1,CD46,C1QB,CFHR1,RNF31,LILRB1,CD28,PRKCD,PTK2,CRKL,FYN,HLA-DRB1,CD247,GAB2,CR1,CR2,CFH,STX7,VAV3,ZBP1,VAV2,ABL1,SRC,MBL2,TLR4,C1QC,VSIG4,TAP2,SYK,HCK,HLA-E,HLA-G,PIK3CD,IL6ST,JAK2,KLRC2,TFRC,TIRAP,CFI,HLA-DRA,HLA-A,IRF7,ITGB2,BCL2,MASP2,PT…
GO:0042325	Regulation of phosphorylation	182	1251	0.43	5.67e-29	CD74,MAPK1,BDKRB1,PIK3R2,VTN,CCND1,IL23A,CDKN1B,IL12B,FLT3,EREG,C3,TRAF2,APOE,KRAS,PDGFRA,SPDYE1,THBS1,CCND2,PDGFRB,SEMA7A,RBL2,SMAD7,SLC9A3R1,CCNE1,CDKN2C,PIK3R3,EP300,KDR,PIK3CA,CBL,STAT3,NRP1,ERBB3,RB1,IQGAP1,ERBB2,EGFR,RPS3,FLT1,GNAQ,KIT,SMAD6,MRNIP,BAX,ITGA5,CAMP,NDUFS4,AXL,IL12A,CDC25A,INSR,IRS1,PRKCE,F2,CKS1B,VEGFB,PTPN2,STAT2,MET,DIPK2A,HCLS1,CDC25C,SPDYE4,SPDYE3,SOCS3,PRKCD,SPDYA,EEF1A1,…
GO:1902533	Positive regulation of intracellular signal transduction	159	997	0.47	7.84e-29	CD74,DCN,SOS2,BIRC7,CAV2,IL23A,IL12B,FLT3,HCST,TRAF2,F2RL3,TICAM1,RAP1B,APOE,ACTN4,KRAS,PDGFRA,THBS1,ITGAV,VWF,PDGFRB,SEMA7A,SLC9A3R1,EP300,KDR,PIK3CA,SLC9A1,CBL,SHC2,ICAM1,ZAP70,NRP1,ERBB3,IQGAP1,ERBB2,RPL37,EGFR,RPS3,FLT1,ITGA1,KIT,BAX,F2RL2,AXL,INSR,FGB,PRKCE,F2,VEGFB,PTPN2,GNAI2,RNF31,MET,BID,HCLS1,CALR,F2R,CD28,EIF5A,FGG,CAV1,FGFR3,PIK3AP1,PTK2,RNF13,ERBB4,CRKL,FYN,FN1,RAC1,SIAH1,HLA-DRB1,IT…
GO:0009967	Positive regulation of signal transduction	204	1525	0.4	1.71e-28	CD74,DCN,NGFR,SOS2,BIRC7,LAMB1,CAV2,COL1A1,VTN,IL23A,RPS12,IL12B,FLT3,EREG,C3,HCST,TRAF2,F2RL3,TICAM1,RAP1B,APOE,ACTN4,KRAS,PDGFRA,LAMC1,THBS1,ITGAV,VWF,PDGFRB,SEMA7A,IL12RB2,CREBBP,SMURF2,SLC9A3R1,EP300,KDR,PIK3CA,SLC9A1,CBL,NID1,TXK,SHC2,THRA,STAT3,ICAM1,ZAP70,NRP1,ERBB3,IQGAP1,ERBB2,RPL37,SKP2,EGFR,RPS3,FLT1,ITGA1,KIT,BAX,ITGA5,PRKCI,F2RL2,PDIA3,MED1,AXL,IL12A,INSR,IRS1,FGB,PRKCE,LAMB2,F2,VEGF…
GO:0019220	Regulation of phosphate metabolic process	194	1405	0.41	1.71e-28	CD74,MAPK1,BDKRB1,PIK3R2,VTN,CCND1,IL23A,CDKN1B,IL12B,FLT3,EREG,C3,TRAF2,APOE,KRAS,PDGFRA,SPDYE1,THBS1,CCND2,PDGFRB,SEMA7A,RBL2,SMAD7,SLC9A3R1,CCNE1,CDKN2C,PIK3R3,EP300,KDR,PIK3CA,CBL,STAT3,NRP1,ERBB3,RB1,IQGAP1,ERBB2,GNA12,EGFR,RPS3,NDUFC2,FLT1,ITGA1,GNAQ,KIT,SMAD6,MRNIP,BAX,ITGA5,CAMP,ITGA2,NDUFS4,AXL,IL12A,CDC25A,INSR,IRS1,PRKCE,F2,CKS1B,VEGFB,PTPN2,GNAI2,STAT2,MET,DIPK2A,HCLS1,CDC25C,SPDYE4,S…
GO:0030155	Regulation of cell adhesion	138	784	0.51	1.82e-28	CD74,ARHGDIG,EBI3,PIK3R2,LAMB1,COL1A1,VTN,IBSP,IL23A,HLA-DOA,IL12B,TNN,RRAS,RAC2,ACTN4,LAMA5,LAMC1,THBS1,ITGAV,SMAD7,IL12RB2,IL27RA,KDR,PIK3CA,SLC9A1,NID1,ZAP70,TNC,NRP1,CDK6,ERBB3,ERBB2,RPS3,FERMT3,STAT5B,ITGA5,VCAM1,ARPC2,ITGA2,IL12A,RAC3,FGB,PRKCE,LAMB2,GP6,PTPN2,CD46,ITGA3,CD209,LILRB1,TLN1,ICOS,CALR,LAMA3,CD28,PRKCD,FGG,CAV1,DMP1,PTK2,CRKL,FYN,FN1,RAC1,TGFBR2,PLXNA4,HLA-DRB1,DPP4,ITGB1BP1,PL…
GO:0051338	Regulation of transferase activity	150	912	0.49	2.39e-28	CD74,MAPK1,PIK3R2,CCND1,IL23A,CDKN1B,IL12B,SKP1,FLT3,EREG,TRAF2,APOE,PDGFRA,SPDYE1,THBS1,CCND2,PDGFRB,RBL2,SMAD7,SLC9A3R1,CCNE1,CDKN2C,PIK3R3,KDR,PIK3CA,CBL,ERBB3,RB1,IQGAP1,ERBB2,RPL37,EGFR,RPS3,FLT1,GNAQ,KIT,MRNIP,AXL,CDC25A,INSR,IRS1,F2,CKS1B,PTPN2,MET,DIPK2A,CDC25C,SPDYE4,SPDYE3,SOCS3,PRKCD,SPDYA,EEF1A1,CAV1,FGFR3,PTK2,RPS2,ERBB4,PDPK1,RPLP1,PIP4K2C,TGFBR2,HLA-DRB1,ITGB1BP1,AGT,PRKN,IL6R,EPHA…
GO:0042274	Ribosomal small subunit biogenesis	49	78	1.07	5.42e-28	BYSL,MPHOSPH10,MRPS7,UTP3,NAT10,IMP4,UTP20,UTP6,NOB1,RIOK2,PWP2,DCAF13,TSR1,WDR3,RPL38,MRPS11,RRP7A,IMP3,UTP4,RPS27L,FCF1,RPS21,HEATR1,LTV1,BMS1,WDR46,RPS16,RIOK1,RPS6,NOL10,RCL1,RPS8,SNU13,WDR43,RPS14,NGDN,RPSA,RPS24,FAU,RPS25,TBL3,RPS15,EMG1,RPS19,RPS28,RPS5,RPS7,RPS17,RPS27
GO:0022900	Electron transport chain	65	170	0.85	1.18e-27	NDUFB4,UQCRC1,NDUFB7,COX6A1,NDUFS7,NDUFA2,COX5B,NDUFB5,NDUFA9,UQCRC2,NDUFB10,NDUFS6,NDUFB9,NDUFC2,COX6A2,COX7A1,NDUFS4,NDUFB8,NDUFA7,UQCRFS1,CYCS,UQCRH,NDUFS8,CYC1,COX5A,BID,NDUFV2,NDUFA12,UQCR10,NDUFA4,MT-CO1,MT-CYB,MT-ND1,MT-ND4L,MT-ND5,MT-CO2,MT-ND4,MT-CO3,MT-ND2,MT-ND3,NDUFS2,COX7A2,NDUFA1,NDUFS5,NDUFA8,COX4I2,COX7A2L,UQCRQ,ASPH,NDUFB6,NDUFS1,NDUFB3,NDUFA5,COX7C,COX6C,UQCRB,COX4I1,COX6B1,UQCR…
GO:0043170	Macromolecule metabolic process	492	5781	0.2	1.22e-27	DCN,MRPS10,CPB2,OTUB2,MAPK1,MYH9,EIF3D,RBX1,EIF5,BIRC7,F9,EIF3E,FBL,RPL18A,COMP,UTP18,RPL19,CCND1,KRR1,FANCE,RPS12,BYSL,MEP1A,SKP1,CRBN,RRP9,APOB,PROC,FLT3,TRIR,ACTR5,MPHOSPH10,H4C6,EREG,MRPS7,C3,HCST,CANX,TRAF2,EIF3K,PTPN12,RPS4Y1,TRPC4AP,APOE,EIF2S3,EIF3G,DCAF15,EEFSEC,UTP3,H3-3B,EIF2S1,DDB2,PDGFRA,NAT10,CDK4,PPP1R1A,IMP4,RPL35,CTSV,RNF38,THBS1,ITGAV,XYLT1,UTP20,UTP6,PDGFRB,EIF3J,SEMA7A,SMAD7,I…
GO:0006955	Immune response	184	1321	0.41	2.57e-27	CD74,EBI3,PIK3R2,ITGB8,C5,VTN,IL23A,HLA-DOA,IL12B,C3,CFP,TICAM1,CTSV,THBS1,SEMA7A,IL12RB2,PIK3R3,ACTR3,IL27RA,CBL,TXK,STAT3,ICAM1,ZAP70,SEMA3C,IFNAR1,CTSK,SKP2,ITGB6,OTULIN,KIT,SMAD6,FCER1G,STAT5B,MASP1,CAMP,C2,STAT6,AXL,IL12A,BCR,STX8,FGB,PRKCE,F2,CD46,C1QB,CFHR1,CD209,STAT2,LILRB1,CLEC4M,ICOS,CD28,PRKCD,KIR2DL1,PTK2,KIR2DL3,IFNAR2,CTSL,SCNN1B,TAP1,FYN,H2BC7,ITGAL,IL27,H2BC12,HLA-DRB1,STAT1,CD24…
GO:0043549	Regulation of kinase activity	135	778	0.51	2.65e-27	CD74,PIK3R2,CCND1,IL23A,CDKN1B,IL12B,FLT3,EREG,TRAF2,APOE,PDGFRA,SPDYE1,THBS1,CCND2,PDGFRB,RBL2,SLC9A3R1,CCNE1,CDKN2C,PIK3R3,KDR,PIK3CA,CBL,ERBB3,RB1,IQGAP1,ERBB2,EGFR,RPS3,FLT1,GNAQ,KIT,MRNIP,AXL,CDC25A,INSR,IRS1,F2,CKS1B,PTPN2,MET,DIPK2A,CDC25C,SPDYE4,SPDYE3,SOCS3,PRKCD,SPDYA,EEF1A1,CAV1,FGFR3,PTK2,ERBB4,PDPK1,RPLP1,PIP4K2C,TGFBR2,HLA-DRB1,ITGB1BP1,AGT,PRKN,IL6R,EPHA7,RAP1A,VAV3,DAB1,VAV2,ABL1,…
GO:1901566	Organonitrogen compound biosynthetic process	185	1338	0.41	3.81e-27	MRPS10,NDUFB4,NDUFB7,EIF3D,EIF5,EIF3E,RPL18A,RPL19,RPS12,APOB,NDUFS7,MRPS7,EIF3K,RPS4Y1,NDUFA2,APOE,EIF2S3,EIF3G,EEFSEC,EIF2S1,RSAD1,NDUFB5,RPL35,XYLT1,PDGFRB,EIF3J,RPL8,LCAT,MRPL3,NDUFA9,RPL3L,NDUFB10,RPS11,RPS27A,MRPS5,NDUFS6,RPL37,NDUFB11,NDUFB9,RPS3,DENR,NDUFC2,EIF5B,RPL29,ABCE1,RPS23,NDUFS4,RPL10L,NDUFB8,NDUFA7,MRPL13,MRPL4,RPL13,EEF2,RPL15,RPL38,VEGFB,RPL4,MRPL1,NDUFS8,MRPS11,RPS15A,NDUFV2,…
GO:0051239	Regulation of multicellular organismal process	293	2749	0.3	5.03e-27	SEMA3F,CD74,DCN,NGFR,CPB2,MAPK1,SOS2,TG,CLC,EBI3,COMP,ITGB8,C5,COL1A1,VTN,CCND1,IL23A,CDKN1B,HLA-DOA,IL12B,SEMA3G,PROC,TNN,PLCG1,H4C6,EREG,C3,RRAS,TRAF2,TICAM1,APOE,LAMA5,KRAS,PDGFRA,CDK4,KCNMB4,HLA-F,THBS1,ITGAV,SEMA7A,SMAD7,IL12RB2,SMURF2,SLC9A3R1,GAB1,IL27RA,KDR,PIK3CA,SLC9A1,LCAT,TXK,THRA,STAT3,PDCD6,ZAP70,SEMA3C,NRP1,CDK6,ERBB3,RB1,IQGAP1,ERBB2,CTSK,EGFR,RPS3,FLT1,ITGB6,SEMA3D,KIT,SMAD6,FCER…
GO:0023056	Positive regulation of signaling	214	1698	0.37	5.74e-27	CD74,DCN,NGFR,MAPK1,SOS2,BIRC7,LAMB1,CAV2,COL1A1,VTN,IL23A,RPS12,IL12B,FLT3,EREG,C3,HCST,TRAF2,F2RL3,TICAM1,RAP1B,APOE,ACTN4,KRAS,PDGFRA,LAMC1,THBS1,ITGAV,VWF,PDGFRB,SEMA7A,IL12RB2,CREBBP,SMURF2,SLC9A3R1,EP300,PRKCG,KDR,PIK3CA,SLC9A1,CBL,NID1,TXK,SHC2,THRA,STAT3,ICAM1,ZAP70,NRP1,ERBB3,IQGAP1,ERBB2,RPL37,SKP2,EGFR,RPS3,FLT1,ITGA1,KIT,BAX,ITGA5,PRKCI,ITGA2,F2RL2,PDIA3,MED1,AXL,IL12A,INSR,IRS1,FGB,P…
GO:0006950	Response to stress	335	3358	0.27	6.66e-27	CD74,CPB2,NDUFB4,SERPIND1,MAPK1,MYH9,RBX1,BDKRB1,F9,PIK3R2,COMP,C5,COL1A1,CCND1,IL23A,CDKN1B,FANCE,IL12B,PROC,ACTR5,EREG,C3,CFP,CANX,TRAF2,F2RL3,TICAM1,HBA2,APOE,ACTN4,EIF2S1,DDB2,PDGFRA,THBS1,VWF,PDGFRB,SEMA7A,SMAD7,CREBBP,ACTR3,EP300,IL27RA,PRKCG,KDR,PIK3CA,SLC9A1,CBL,THRA,STAT3,PDCD6,ZAP70,ERCC8,TNC,NRP1,CDK2,ERBB3,MEP1B,ERBB2,IFNAR1,SCYL1,SKP2,GNA12,EGFR,RPS3,FERMT3,ITGB6,OTULIN,GNAQ,KIT,SMAD…
GO:0010647	Positive regulation of cell communication	213	1693	0.37	9.62e-27	CD74,DCN,NGFR,MAPK1,SOS2,BIRC7,LAMB1,CAV2,COL1A1,VTN,IL23A,RPS12,IL12B,FLT3,EREG,C3,HCST,TRAF2,F2RL3,TICAM1,RAP1B,APOE,ACTN4,KRAS,PDGFRA,LAMC1,THBS1,ITGAV,VWF,PDGFRB,SEMA7A,IL12RB2,CREBBP,SMURF2,SLC9A3R1,EP300,PRKCG,KDR,PIK3CA,SLC9A1,CBL,NID1,TXK,SHC2,THRA,STAT3,ICAM1,ZAP70,NRP1,ERBB3,IQGAP1,ERBB2,RPL37,SKP2,EGFR,RPS3,FLT1,ITGA1,KIT,BAX,ITGA5,PRKCI,ITGA2,F2RL2,PDIA3,MED1,AXL,IL12A,INSR,IRS1,FGB,P…
GO:0006364	rRNA processing	71	220	0.78	1.10e-26	FBL,UTP18,KRR1,BYSL,RRP9,MPHOSPH10,UTP3,NAT10,IMP4,RPL35,UTP20,UTP6,NOP58,NOB1,RIOK2,PWP2,UTP15,DCAF13,NOL6,TSR1,PA2G4,WDR3,WDR75,MRPL1,MRPS11,RRP7A,IMP3,UTP4,NOC4L,RPL7,FCF1,RPS21,HEATR1,RPL5,RPL7A,UTP11,RPL10A,BMS1,WDR46,MRTO4,RPS16,RIOK1,RPS6,NOP56,NOL10,RCL1,UTP14A,RPL14,RPS8,SNU13,WDR43,RPS14,NGDN,BUD23,RPS24,RPL7L1,WDR36,RPS25,TBL3,RPL26,RPL27,RPS15,EMG1,RPS19,RPS28,NSA2,RPS7,RPL35A,RPL11,R…
GO:0016043	Cellular component organization	467	5436	0.2	1.76e-26	SEMA3F,SKAP2,CD74,NGFR,NDUFB4,NDUFB7,CBX7,MYH9,EIF3D,EIF5,GABPB1,EIF3E,PIK3R2,COMP,LAMB1,CAV2,WASL,COL1A1,VTN,IBSP,ARPC3,HLA-DOA,SEMA3G,APOB,NDUFS7,VAMP4,TNN,ACTR5,H4C6,H1-1,EREG,MRPS7,C3,TRAF2,F2RL3,EIF3K,RAC2,NDUFA2,APOE,ACTN4,LAMA5,EIF2S3,EIF3G,UTP3,H3-3B,KRAS,EIF2S1,CHL1,PDGFRA,LAMC1,NDUFB5,CTSV,THBS1,PDGFRB,EIF3J,SEMA7A,RBL2,SMAD7,CREBBP,SLC9A3R1,CCNE1,ARPC1A,GAB1,ACTR3,ARFGAP3,EP300,NAPA,US…
GO:0050793	Regulation of developmental process	272	2492	0.31	3.46e-26	SEMA3F,CD74,DCN,GNA11,NGFR,MAPK1,MYH9,SOS2,TG,COMP,LAMB1,ITGB8,C5,COL1A1,CCND1,IL23A,CDKN1B,HLA-DOA,IL12B,SEMA3G,APOB,PROC,TNN,PLCG1,H4C6,EREG,C3,RRAS,RAC2,APOE,ACTN4,LAMA5,KRAS,PDGFRA,CDK4,LAMC1,CHAD,THBS1,ITGAV,SEMA7A,SMAD7,SMURF2,SLC9A3R1,GAB1,KDR,PIK3CA,GPC1,NGEF,NID1,STAT3,PDCD6,ZAP70,SEMA3C,NRP1,CDK6,ERBB3,RB1,ERBB2,CTSK,BOC,GNA12,EGFR,FLT1,SEMA3D,KIT,SMAD6,BAX,STAT5B,ITGA5,ARPC2,PRKCI,ABI2…
GO:0050896	Response to stimulus	605	7835	0.16	4.00e-26	SEMA3F,SKAP2,CD74,GNA11,NGFR,CPB2,NDUFB4,HBQ1,UQCRC1,SERPIND1,MAPK1,CBX7,MYH9,RBX1,SOS2,BDKRB1,F9,ARHGDIG,TG,EBI3,PIK3R2,COMP,ITGB8,CAV2,WASL,C5,COL1A1,VTN,IBSP,CCND1,IL23A,CDKN1B,FANCE,HLA-DOA,IL12B,SEMA3G,APOB,PROC,KISS1R,FLT3,ACTR5,PLCG1,EREG,C3,RRAS,CFP,CANX,TRAF2,F2RL3,TICAM1,PTPN12,RAC2,RAP1B,HBA2,APOE,ACTN4,HBZ,LAMA5,KRAS,RRAS2,EIF2S1,CHL1,DDB2,PDGFRA,CDK4,PPP1R1A,KCNMB4,CTSV,THBS1,ITGAV,C…
GO:0030335	Positive regulation of cell migration	107	529	0.58	5.99e-26	SEMA3F,CD74,MAPK1,BDKRB1,LAMB1,COL1A1,VTN,IL23A,SEMA3G,PLCG1,RRAS,RAC2,ACTN4,RRAS2,PDGFRA,THBS1,ITGAV,PDGFRB,SEMA7A,SMURF2,PIK3R3,GAB1,KDR,LAMC2,STAT3,ICAM1,PDCD6,SEMA3C,NRP1,EGFR,FERMT3,FLT1,SEMA3D,KIT,ITGA5,ITGA2,IL12A,INSR,PRKCE,VEGFB,GNAI2,ITGA3,MET,CALR,F2R,HSPA5,SP1,BSG,CAV1,THBS4,PTK2,STAT5A,PDPK1,CRKL,FN1,RAC1,TGFBR2,MYLK,NRP2,ITGB1BP1,AGT,IL6R,ABL1,SRC,TLR4,LPAR1,F10,F7,IRS2,PIK3CD,JAK2,…
GO:0009605	Response to external stimulus	261	2355	0.31	7.45e-26	SEMA3F,CD74,GNA11,NGFR,SERPIND1,MAPK1,BDKRB1,ITGB8,WASL,C5,COL1A1,CCND1,IL23A,IL12B,SEMA3G,APOB,C3,CFP,TICAM1,RAC2,APOE,LAMA5,EIF2S1,CHL1,PDGFRA,CDK4,THBS1,ITGAV,PDGFRB,SEMA7A,IL12RB2,GAB1,ACTR3,IL27RA,PIK3CA,SLC9A1,CBL,LAMC2,PIKFYVE,ITGA9,ZAP70,SEMA3C,NRP1,CDK6,ASGR1,ERBB2,IFNAR1,BOC,SKP2,FLT1,ITGA1,ITGB6,SEMA3D,OTULIN,GNAQ,KIT,SMAD6,FCER1G,BAX,STAT5B,VCAM1,MASP1,CAMP,ITGA2,AVPR1A,C2,AXL,IL12A,B…
GO:0045785	Positive regulation of cell adhesion	102	485	0.59	7.94e-26	CD74,EBI3,PIK3R2,LAMB1,VTN,IBSP,IL23A,HLA-DOA,IL12B,RRAS,LAMC1,ITGAV,SMAD7,IL12RB2,IL27RA,KDR,PIK3CA,NID1,ZAP70,NRP1,CDK6,ERBB2,RPS3,STAT5B,ITGA5,VCAM1,ARPC2,ITGA2,IL12A,RAC3,FGB,PRKCE,LAMB2,GP6,CD46,ITGA3,CD209,LILRB1,ICOS,CALR,CD28,FGG,CAV1,DMP1,CRKL,FYN,FN1,RAC1,TGFBR2,HLA-DRB1,DPP4,ITGB1BP1,CR1,IL6R,FLNA,VAV3,PREX1,ABL1,SDC4,SRC,IL2RG,HLA-DMA,SYK,HLA-E,HLA-G,IL6ST,JAK2,LAMA1,TFRC,BAD,HLA-DRA,…
GO:0044419	Biological process involved in interspecies interaction between organisms	193	1490	0.38	2.52e-25	CD74,MAPK1,BDKRB1,ITGB8,CAV2,WASL,C5,IL23A,IL12B,APOB,C3,CFP,TICAM1,APOE,CDK4,ITGAV,IL12RB2,ACTR3,EP300,IL27RA,CBL,PIKFYVE,ICAM1,ZAP70,NRP1,CDK6,ITGB7,IFNAR1,SKP2,EGFR,ITGB6,OTULIN,SMAD6,FCER1G,BAX,STAT5B,ITGA5,VCAM1,ITGB5,MASP1,CAMP,ITGA2,C2,AXL,DDB1,IL12A,BCR,INSR,STX8,FGB,PRKCE,F2,CD46,C1QB,CFHR1,RNF31,CD209,STAT2,LILRB1,CLEC4M,RPS15A,CALR,F2R,SP1,CASP9,PRKCD,BSG,EIF5A,CAV1,SIGLEC1,PTK2,IFNAR2…
GO:0009059	Macromolecule biosynthetic process	185	1394	0.39	2.81e-25	MRPS10,EIF3D,EIF5,EIF3E,RPL18A,RPL19,RPS12,APOB,H4C6,EREG,MRPS7,EIF3K,RPS4Y1,APOE,EIF2S3,EIF3G,EEFSEC,EIF2S1,RPL35,XYLT1,PDGFRB,EIF3J,RPL8,EP300,LCAT,THRA,STAT3,MRPL3,CDK2,RB1,RPL3L,RPS11,RPS27A,MRPS5,RPL37,RPS3,DENR,EIF5B,STAT5B,RPL29,ABCE1,RPS23,RPL10L,MED1,NDUFA7,SMAD1,MRPL13,MRPL4,RPL13,EEF2,RPL15,RPL38,VEGFB,RPL4,MRPL1,MRPS11,RPS15A,CD28,RPS27L,EIF3C,TTF1,EIF5A,EEF1A1,RPL7,RPS2,RPS21,RPL3,RP…
GO:0016072	rRNA metabolic process	73	250	0.73	2.81e-25	FBL,UTP18,KRR1,BYSL,RRP9,TRIR,MPHOSPH10,UTP3,NAT10,IMP4,RPL35,UTP20,UTP6,NOP58,NOB1,RIOK2,PWP2,UTP15,DCAF13,NOL6,TSR1,PA2G4,WDR3,WDR75,MRPL1,MRPS11,RRP7A,IMP3,UTP4,NOC4L,RPL7,FCF1,RPS21,HEATR1,RPL5,RPL7A,UTP11,RPL10A,BMS1,WDR46,MRTO4,SPIN1,RPS16,RIOK1,RPS6,NOP56,NOL10,RCL1,UTP14A,RPL14,RPS8,SNU13,WDR43,RPS14,NGDN,BUD23,RPS24,RPL7L1,WDR36,RPS25,TBL3,RPL26,RPL27,RPS15,EMG1,RPS19,RPS28,NSA2,RPS7,RPL…
GO:0006807	Nitrogen compound metabolic process	534	6643	0.17	3.51e-25	DCN,MRPS10,CPB2,NDUFB4,OTUB2,NDUFB7,MAPK1,MYH9,EIF3D,RBX1,EIF5,BIRC7,F9,TG,EIF3E,FBL,RPL18A,COMP,ITGB8,UTP18,RPL19,CCND1,KRR1,FANCE,RPS12,BYSL,MEP1A,SKP1,CRBN,RRP9,APOB,NDUFS7,PROC,FLT3,TRIR,ACTR5,MPHOSPH10,H4C6,EREG,MRPS7,C3,HCST,CANX,TRAF2,TICAM1,EIF3K,PTPN12,RPS4Y1,TRPC4AP,NDUFA2,APOE,EIF2S3,EIF3G,DCAF15,EEFSEC,UTP3,H3-3B,EIF2S1,DDB2,PDGFRA,NAT10,CDK4,RSAD1,NDUFB5,IMP4,RPL35,CTSV,RNF38,THBS1,S…
GO:0071310	Cellular response to organic substance	234	2019	0.33	3.51e-25	CD74,GNA11,NGFR,CPB2,MAPK1,EBI3,PIK3R2,COMP,ITGB8,CAV2,COL1A1,IBSP,CCND1,CDKN1B,IL12B,APOB,FLT3,PLCG1,EREG,TRAF2,TICAM1,PTPN12,RAP1B,ACTN4,EIF2S1,PDGFRA,CDK4,THBS1,PDGFRB,SMAD7,IL12RB2,SLC9A3R1,PIK3R3,GAB1,ACTR3,EP300,IL27RA,KDR,PIK3CA,SLC9A1,CBL,THRA,STAT3,ICAM1,NRP1,RB1,IQGAP1,ERBB2,IFNAR1,EGFR,RPS3,FLT1,ITGB6,KIT,SMAD6,MRAS,FCER1G,BAX,STAT5B,VCAM1,PRKCI,ITGB5,CAMP,ITGA2,COL1A2,STAT6,PDIA3,MED1…
GO:2000147	Positive regulation of cell motility	108	555	0.56	4.78e-25	SEMA3F,CD74,MAPK1,BDKRB1,LAMB1,COL1A1,VTN,IL23A,SEMA3G,PLCG1,RRAS,RAC2,ACTN4,RRAS2,PDGFRA,THBS1,ITGAV,PDGFRB,SEMA7A,SMURF2,PIK3R3,GAB1,KDR,LAMC2,STAT3,ICAM1,PDCD6,SEMA3C,NRP1,EGFR,FERMT3,FLT1,SEMA3D,KIT,ITGA5,ITGA2,IL12A,INSR,PRKCE,VEGFB,GNAI2,ITGA3,MET,CALR,F2R,HSPA5,SP1,BSG,CAV1,THBS4,PTK2,STAT5A,PDPK1,CRKL,FN1,RAC1,TGFBR2,MYLK,NRP2,ITGB1BP1,AGT,IL6R,ABL1,SRC,TLR4,LPAR1,F10,F7,IRS2,PIK3CD,JAK2,…
GO:0002253	Activation of immune response	75	271	0.71	8.36e-25	MAPK1,C5,PLCG1,C3,CFP,CREBBP,EP300,PIK3CA,TXK,ZAP70,FCER1G,BAX,MASP1,C2,PRKCE,KLRC4,BTN2A1,CD46,C1QB,CFHR1,RNF31,CD28,PRKCD,PTK2,CRKL,FYN,HLA-DRB1,CD247,CR1,CR2,CFH,VAV3,ZBP1,VAV2,ABL1,SRC,MBL2,TLR4,C1QC,VSIG4,SYK,HCK,PIK3CD,KLRC2,CFI,HLA-A,BCL2,MASP2,PTPN6,PRKD2,C4A,ITK,MAVS,INPP5D,HRAS,HLA-DPB1,B4E1Z4_HUMAN,C4B,CFB,LYN,IGLL5,TRAF6,KLRC3-2,CFD,VAV1,LOC102723407,IGHV3-16,IGHV3-72,IGHV3-43D,PLCG2,…
GO:0010033	Response to organic substance	282	2692	0.29	9.20e-25	CD74,GNA11,NGFR,CPB2,UQCRC1,MAPK1,BDKRB1,EBI3,PIK3R2,COMP,ITGB8,CAV2,COL1A1,IBSP,CCND1,CDKN1B,IL12B,APOB,FLT3,PLCG1,EREG,CANX,TRAF2,TICAM1,PTPN12,RAP1B,ACTN4,EIF2S1,PDGFRA,CDK4,THBS1,PDGFRB,SMAD7,IL12RB2,SLC9A3R1,PIK3R3,GAB1,ACTR3,EP300,IL27RA,PRKCG,KDR,PIK3CA,SLC9A1,LCAT,CBL,THRA,STAT3,ICAM1,NRP1,RB1,IQGAP1,ERBB2,IFNAR1,EGFR,RPS3,FLT1,ITGB6,GNAQ,KIT,SMAD6,MRAS,FCER1G,TFF1,HBE1,BAX,STAT5B,VCAM1,P…
GO:0070887	Cellular response to chemical stimulus	276	2609	0.29	9.76e-25	CD74,GNA11,NGFR,CPB2,HBQ1,MAPK1,EBI3,PIK3R2,COMP,ITGB8,CAV2,C5,COL1A1,IBSP,CCND1,CDKN1B,IL12B,APOB,FLT3,PLCG1,EREG,TRAF2,TICAM1,PTPN12,RAP1B,HBA2,APOE,ACTN4,HBZ,EIF2S1,PDGFRA,CDK4,THBS1,PDGFRB,SMAD7,IL12RB2,SLC9A3R1,PIK3R3,GAB1,ACTR3,EP300,IL27RA,KDR,PIK3CA,SLC9A1,CBL,PIKFYVE,THRA,STAT3,ITGA9,ICAM1,NRP1,CDK2,RB1,IQGAP1,ERBB2,IFNAR1,EGFR,RPS3,FLT1,ITGA1,ITGB6,GNAQ,KIT,SMAD6,MRAS,FCER1G,HBE1,BAX,ST…
GO:0022607	Cellular component assembly	265	2467	0.3	1.82e-24	SKAP2,CD74,NDUFB4,NDUFB7,EIF3D,EIF5,EIF3E,COMP,LAMB1,CAV2,WASL,VTN,HLA-DOA,APOB,NDUFS7,VAMP4,H4C6,H1-1,EREG,MRPS7,TRAF2,EIF3K,RAC2,NDUFA2,APOE,LAMA5,EIF2S3,EIF3G,H3-3B,EIF2S1,PDGFRA,LAMC1,NDUFB5,PDGFRB,EIF3J,SMAD7,CREBBP,SLC9A3R1,ACTR3,NAPA,STAM2,SLC9A1,GPC1,PIKFYVE,PDCD6,TRPV5,NRP1,NDUFA9,CDK2,RB1,NDUFB10,EGFR,NDUFB11,NDUFB9,RPS3,FERMT3,DENR,NDUFC2,KIT,PWP2,COX7A1,ITGA5,ARPC2,ABI2,ITGB5,ITGA2,RP…
GO:0031589	Cell-substrate adhesion	64	195	0.79	2.31e-24	LAMB1,ITGB8,VTN,TNN,LAMA5,LAMC1,ITGAV,VWF,ITGA2B,NID1,ITGA9,NRP1,ITGB7,FERMT3,ITGA1,ITGB6,SMAD6,ITGA5,VCAM1,ITGB5,ITGA2,AXL,BCR,FGB,PRKCE,LAMB2,ITGA3,ITGA11,FGG,SIGLEC1,FN1,RAC1,ITGAL,ITGB1BP1,LAMC3,THBS3,PIP5K1A,ITGA10,L1CAM,ABL1,SRC,ITGA8,LAMB4,LAMB3,ACTN1,ITGB1,ILK,ITGA4,PTK2B,ITGB2,BCL2,HPSE,PARVB,NPNT,CD44,RHOA,TNXB,FREM1,PIK3R1,ITGA7,ITGB3,ITGAX,ITGAM,FGA
GO:1902531	Regulation of intracellular signal transduction	209	1726	0.35	2.68e-24	CD74,DCN,MAPK1,SOS2,BIRC7,PIK3R2,CAV2,IL23A,IL12B,FLT3,HCST,RRAS,TRAF2,F2RL3,TICAM1,RAP1B,APOE,ACTN4,KRAS,PDGFRA,THBS1,ITGAV,VWF,PDGFRB,SEMA7A,SLC9A3R1,EP300,KDR,PIK3CA,SLC9A1,CBL,NGEF,SHC2,ICAM1,PDCD6,ZAP70,NRP1,PIP5K1B,ERBB3,IQGAP1,ERBB2,RPL37,GNA12,EGFR,RPS3,NDUFC2,FLT1,ITGA1,KIT,BAX,F2RL2,AXL,BCR,INSR,FGB,PRKCE,F2,VEGFB,PTPN2,GNAI2,RNF31,ITGA3,MET,BID,DIPK2A,HCLS1,CALR,F2R,CD28,PRKCD,EIF5A,FG…
GO:0001932	Regulation of protein phosphorylation	158	1108	0.42	3.82e-24	CD74,MAPK1,BDKRB1,VTN,CCND1,IL23A,CDKN1B,IL12B,FLT3,EREG,C3,TRAF2,APOE,KRAS,SPDYE1,THBS1,CCND2,PDGFRB,SEMA7A,SMAD7,SLC9A3R1,CCNE1,CDKN2C,PIK3R3,KDR,PIK3CA,CBL,NRP1,ERBB3,RB1,IQGAP1,ERBB2,EGFR,RPS3,FLT1,GNAQ,KIT,SMAD6,MRNIP,BAX,ITGA5,CAMP,NDUFS4,IL12A,CDC25A,INSR,PRKCE,F2,CKS1B,VEGFB,PTPN2,STAT2,DIPK2A,HCLS1,CDC25C,SPDYE4,SPDYE3,SOCS3,PRKCD,SPDYA,CAV1,THBS4,FGFR3,PTK2,ERBB4,PDPK1,RPLP1,CRKL,FYN,FN…
GO:0051247	Positive regulation of protein metabolic process	191	1512	0.37	6.65e-24	CD74,NGFR,MAPK1,MYH9,EIF3D,RBX1,BIRC7,EIF3E,VTN,CCND1,IL23A,CDKN1B,IL12B,SKP1,FLT3,EREG,C3,TRAF2,TICAM1,APOE,EIF2S3,KRAS,NAT10,SPDYE1,THBS1,CCND2,PDGFRB,SEMA7A,SMAD7,PIK3R3,KDR,PIK3CA,STAT3,PDCD6,NRP1,ERBB3,IQGAP1,ERBB2,SKP2,GNA12,EGFR,RPS3,FLT1,ITGA1,KIT,MRNIP,BAX,ITGA5,CAMP,ITGA2,DDB1,IL17D,IL12A,INSR,CYCS,EEF2,F2,CKS1B,VEGFB,BID,DIPK2A,HCLS1,F2R,HSPA5,CD28,SP1,SPDYE4,SPDYE3,H1-5,CASP9,RPS27L,P…
GO:0044238	Primary metabolic process	558	7156	0.16	9.90e-24	CD74,DCN,MRPS10,CPB2,NDUFB4,OTUB2,NDUFB7,MAPK1,MYH9,EIF3D,RBX1,EIF5,BIRC7,F9,EIF3E,FBL,RPL18A,PIK3R2,COMP,ITGB8,UTP18,RPL19,CCND1,KRR1,FANCE,RPS12,BYSL,MEP1A,SKP1,CRBN,RRP9,APOB,NDUFS7,PROC,FLT3,TRIR,ACTR5,PLCG1,MPHOSPH10,H4C6,EREG,MRPS7,C3,HCST,CANX,TRAF2,EIF3K,PTPN12,RPS4Y1,TRPC4AP,NDUFA2,APOE,EIF2S3,EIF3G,DCAF15,EEFSEC,UTP3,H3-3B,EIF2S1,DDB2,PDGFRA,NAT10,CDK4,PPP1R1A,NDUFB5,IMP4,RPL35,CTSV,RNF…
GO:0001775	Cell activation	119	693	0.5	1.26e-23	SKAP2,CD74,MYH9,EBI3,PIK3R2,COMP,ITGB8,IL23A,IL12B,FLT3,F2RL3,TICAM1,PDGFRA,VWF,PIK3R3,EP300,PIK3CA,CBL,STAT3,ICAM1,ZAP70,CDK6,ERBB2,FERMT3,ITGB6,KIT,FCER1G,BAX,STAT5B,VCAM1,CAMP,F2RL2,STAT6,AXL,BCR,FGB,PRKCE,F2,GP6,PTPN2,LILRB1,TLN1,F2R,CD28,PRKCD,WBP2NL,FGG,CTSL,SCNN1B,RPL22,FYN,FN1,ITGAL,TGFBR2,MSN,DPP4,CD247,CR2,IFNGR1,IL6R,FLNA,VAV3,GNAS,VAV2,PREX1,ABL1,CCND3,SRC,TLR4,IL2RG,SYK,HLA-E,WAS,PIK…
GO:0009966	Regulation of signal transduction	298	2978	0.27	1.69e-23	CD74,DCN,NGFR,MAPK1,RBX1,SOS2,BIRC7,PIK3R2,LAMB1,CAV2,COL1A1,VTN,IL23A,RPS12,IL12B,TNN,FLT3,EREG,C3,HCST,RRAS,TRAF2,F2RL3,TICAM1,PTPN12,RAP1B,APOE,ACTN4,KRAS,PDGFRA,CDK4,LAMC1,THBS1,ITGAV,VWF,PDGFRB,SEMA7A,SMAD7,IL12RB2,CREBBP,SMURF2,SLC9A3R1,EP300,KDR,PIK3CA,SLC9A1,CBL,GPC1,NGEF,NID1,TXK,SHC2,THRA,STAT3,ICAM1,PDCD6,ZAP70,NRP1,PIP5K1B,ERBB3,RB1,IQGAP1,ERBB2,RPL37,SKP2,GNA12,EGFR,RPS3,NDUFC2,SLC25…
GO:0050865	Regulation of cell activation	115	658	0.51	2.41e-23	CD74,SOS2,CLC,EBI3,IL23A,HLA-DOA,IL12B,TICAM1,RAC2,APOE,DCAF15,PDGFRA,HLA-F,THBS1,PDGFRB,SMAD7,IL12RB2,IL27RA,PIK3CA,TXK,ZAP70,ERBB2,RPS3,GNAQ,FCER1G,STAT5B,VCAM1,STAT6,AXL,IL12A,BCR,F2,GP6,PTPN2,CD46,CD209,LILRB1,BID,ICOS,CD28,PRKCD,FGG,CAV1,PDPK1,FYN,FN1,IL27,TGFBR2,HLA-DRB1,DPP4,GAB2,CR1,IL6R,FLNA,VAV3,ABL1,SDC4,SRC,TLR4,IL2RG,VSIG4,HLA-DMA,SYK,IRS2,HLA-E,HLA-G,IL6ST,JAK2,KLRC2,TFRC,TIRAP,BAD,…
GO:0016477	Cell migration	138	903	0.45	2.44e-23	SEMA3F,MYH9,BDKRB1,LAMB1,ITGB8,C5,VTN,IL12B,SEMA3G,PLCG1,RRAS,LAMA5,RRAS2,CHL1,PDGFRA,LAMC1,THBS1,ITGAV,PDGFRB,SEMA7A,SLC9A3R1,PIK3R3,GAB1,KDR,PIK3CA,SLC9A1,GPC1,PIKFYVE,ITGA9,ICAM1,ZAP70,SEMA3C,NRP1,ITGB7,IQGAP1,EGFR,FLT1,ITGA1,ITGB6,SEMA3D,KIT,FCER1G,BAX,STAT5B,ITGA5,VCAM1,ARPC5,PRKCI,ABI2,ITGB5,ITGA2,AXL,IL12A,BCR,SDC2,LAMB2,EDNRA,ITGA3,MET,LAMA3,ITGA11,PRKCD,BSG,THBS4,PTK2,ERBB4,PDPK1,ARPC5L,…
GO:0031399	Regulation of protein modification process	193	1560	0.36	3.18e-23	CD74,OTUB2,MAPK1,RBX1,BDKRB1,BIRC7,VTN,CCND1,IL23A,CDKN1B,IL12B,SKP1,FLT3,EREG,C3,TRAF2,TICAM1,APOE,KRAS,SPDYE1,THBS1,CCND2,PDGFRB,SEMA7A,SMAD7,SLC9A3R1,CCNE1,CDKN2C,PIK3R3,EP300,PRKCG,KDR,PIK3CA,CBL,PDCD6,NRP1,ERBB3,RB1,IQGAP1,ERBB2,RPL37,SKP2,GNA12,EGFR,RPS3,FLT1,ITGA1,GNAQ,KIT,SMAD6,MRNIP,BAX,ITGA5,CAMP,NDUFS4,IL12A,CDC25A,INSR,PRKCE,F2,CKS1B,VEGFB,PTPN2,GNAI2,STAT2,SGF29,DIPK2A,HCLS1,CDC25C,H…
GO:0009719	Response to endogenous stimulus	177	1363	0.38	3.56e-23	GNA11,NGFR,MAPK1,EBI3,PIK3R2,COMP,ITGB8,CAV2,COL1A1,CCND1,CDKN1B,APOB,FLT3,PLCG1,EREG,TICAM1,PTPN12,RAP1B,PDGFRA,CDK4,THBS1,PDGFRB,SMAD7,SLC9A3R1,PIK3R3,GAB1,EP300,PIK3CA,SLC9A1,LCAT,CBL,THRA,STAT3,ICAM1,RB1,IQGAP1,ERBB2,EGFR,ITGB6,KIT,SMAD6,FCER1G,TFF1,STAT5B,VCAM1,PRKCI,ITGB5,CAMP,ITGA2,COL1A2,INPPL1,AVPR1A,STAT6,MED1,INSR,IRS1,SMAD1,FGB,PRKCE,CHRM1,PRKACA,PTPN2,EDNRA,ITGA3,STAT2,CYC1,HCLS1,CAL…
GO:0015980	Energy derivation by oxidation of organic compounds	71	262	0.7	4.86e-23	NDUFB4,UQCRC1,NDUFB7,COX6A1,NDUFS7,NDUFA2,PPP1R1A,COX5B,NDUFB5,NDUFA9,UQCRC2,NDUFB10,NDUFS6,NDUFB11,NDUFB9,NDUFC2,COX6A2,COX7A1,NDUFS4,NDUFB8,NDUFA7,UQCRFS1,CYCS,UQCRH,NDUFS8,CYC1,COX5A,BID,NDUFV2,NDUFA12,UQCR10,NDUFA4,MT-CO1,MT-CYB,MT-ND1,MT-ND4L,MT-ND5,MT-CO2,MT-ND4,MT-CO3,MT-ND2,MT-ND3,NDUFS2,COX7A2,NDUFA1,NDUFS5,NDUFA8,COX4I2,COX7A2L,UQCRQ,NDUFB6,IL6ST,AKT2,NDUFA11,NDUFS1,NDUFB3,NDUFA5,NDUFA1…
GO:0007165	Signal transduction	409	4714	0.21	9.76e-23	SEMA3F,SKAP2,CD74,GNA11,NGFR,MAPK1,MYH9,RBX1,SOS2,BDKRB1,ARHGDIG,TG,EBI3,PIK3R2,COMP,ITGB8,CAV2,C5,COL1A1,CCND1,IL23A,CDKN1B,IL12B,SEMA3G,KISS1R,FLT3,PLCG1,EREG,C3,RRAS,TRAF2,F2RL3,TICAM1,RAC2,RAP1B,APOE,ACTN4,LAMA5,KRAS,RRAS2,EIF2S1,CHL1,PDGFRA,CDK4,PPP1R1A,ITGAV,PDGFRB,SEMA7A,SMAD7,IL12RB2,CREBBP,ITGA2B,SMURF2,SLC9A3R1,CCNE1,PIK3R3,GAB1,EP300,IL27RA,PRKCG,STAM2,KDR,PIK3CA,SLC9A1,CBL,NGEF,TXK,PI…
GO:0002250	Adaptive immune response	82	359	0.63	1.38e-22	CD74,EBI3,C5,HLA-DOA,IL12B,C3,TXK,STAT3,ICAM1,ZAP70,FCER1G,C2,STAT6,FGB,CD46,C1QB,CD209,LILRB1,CLEC4M,PRKCD,CTSL,TAP1,FYN,HLA-DRB1,CD247,CR1,CR2,IL6R,CTSS,MBL2,TLR4,C1QC,HLA-DMA,TAP2,SYK,HLA-C,HLA-E,HLA-G,PIK3CD,JAK2,KLRC2,CFI,HLA-DRA,HLA-A,PTK2B,IRF7,FGL1,MASP2,HLA-DPA1,PRKD2,C4A,ITK,HLA-DMB,HLA-B,INPP5D,HRAS,HLA-DPB1,C4B,PIK3CG,LYN,IGLL5,JAK3,TRAF6,KLRC1,IGKV2D-28,OTUD7B,LOC102723407,IGHV3-16,I…
GO:0045937	Positive regulation of phosphate metabolic process	137	912	0.45	1.49e-22	CD74,MAPK1,VTN,CCND1,IL23A,CDKN1B,IL12B,FLT3,EREG,C3,TRAF2,KRAS,PDGFRA,SPDYE1,THBS1,CCND2,PDGFRB,SEMA7A,PIK3R3,KDR,PIK3CA,NRP1,ERBB3,IQGAP1,ERBB2,GNA12,EGFR,RPS3,NDUFC2,FLT1,ITGA1,KIT,MRNIP,ITGA5,CAMP,ITGA2,AXL,IL12A,INSR,IRS1,F2,CKS1B,VEGFB,MET,DIPK2A,HCLS1,SPDYE4,SPDYE3,PRKCD,SPDYA,CAV1,THBS4,FGFR3,PTK2,ERBB4,PDPK1,RPLP1,CRKL,FYN,RAC1,TGFBR2,HLA-DRB1,ITGB1BP1,MT-CO2,AGT,AVPR1B,IL6R,EPHA7,NGF,RA…
GO:0042327	Positive regulation of phosphorylation	129	826	0.46	1.81e-22	CD74,MAPK1,VTN,CCND1,IL23A,CDKN1B,IL12B,FLT3,EREG,C3,TRAF2,KRAS,PDGFRA,SPDYE1,THBS1,CCND2,PDGFRB,SEMA7A,PIK3R3,KDR,PIK3CA,NRP1,ERBB3,IQGAP1,ERBB2,EGFR,RPS3,FLT1,KIT,MRNIP,ITGA5,CAMP,AXL,IL12A,INSR,IRS1,F2,CKS1B,VEGFB,MET,DIPK2A,HCLS1,SPDYE4,SPDYE3,PRKCD,SPDYA,CAV1,THBS4,FGFR3,PTK2,ERBB4,PDPK1,RPLP1,CRKL,FYN,RAC1,TGFBR2,HLA-DRB1,ITGB1BP1,AGT,IL6R,EPHA7,NGF,RAP1A,VAV3,DAB1,VAV2,ABL1,SDC4,CCND3,SRC,…
GO:0007169	Transmembrane receptor protein tyrosine kinase signaling pathway	89	425	0.59	2.30e-22	NGFR,MAPK1,PIK3R2,CAV2,COL1A1,FLT3,PLCG1,EREG,PDGFRA,PDGFRB,PIK3R3,GAB1,KDR,PIK3CA,CBL,NGEF,SHC2,STAT3,PDCD6,ZAP70,NRP1,ERBB3,IQGAP1,ERBB2,EGFR,FLT1,KIT,STAT5B,STAT6,AXL,INSR,IRS1,VEGFB,PTPN2,MET,SHC4,FGFR3,PTK2,STAT5A,ERBB4,PDPK1,CRKL,FYN,RAC1,NRP2,GAB2,EPHA7,NGF,VAV2,IRS4,ABL1,SRC,SYK,SHC3,HCK,IRS2,PIK3CD,JAK2,ALK,AKT2,GRB2,PDGFD,COL4A6,BTC,PTK2B,SOS1,RGS14,PRKD1,FGFR1,PRKD2,SHC1,RAF1,FGFR2,EPG…
GO:0030334	Regulation of cell migration	137	927	0.44	5.63e-22	SEMA3F,CD74,DCN,NGFR,MAPK1,BDKRB1,LAMB1,WASL,C5,COL1A1,VTN,IL23A,SEMA3G,TNN,PLCG1,RRAS,RAC2,APOE,ACTN4,LAMA5,RRAS2,PDGFRA,THBS1,ITGAV,PDGFRB,SEMA7A,SMAD7,SMURF2,SLC9A3R1,PIK3R3,GAB1,IL27RA,KDR,LAMC2,STAT3,ICAM1,PDCD6,TNC,SEMA3C,NRP1,GNA12,EGFR,FERMT3,FLT1,SEMA3D,KIT,ITGA5,ITGA2,IL12A,BCR,INSR,PRKCE,VEGFB,GNAI2,ITGA3,MET,CALR,F2R,HSPA5,LAMA3,SP1,BSG,CAV1,THBS4,PTK2,STAT5A,ERBB4,PDPK1,CRKL,FN1,RAC1…
GO:0050790	Regulation of catalytic activity	250	2370	0.29	7.26e-22	CD74,NGFR,SERPIND1,MAPK1,SOS2,EIF5,BIRC7,ARHGDIG,PIK3R2,CAV2,WASL,C5,VTN,CCND1,IL23A,CDKN1B,COX6A1,IL12B,SKP1,FLT3,EREG,C3,TRAF2,RAC2,APOE,EIF2S1,PDGFRA,CDK4,PPP1R1A,SPDYE1,THBS1,CCND2,PDGFRB,RBL2,SMAD7,SLC9A3R1,CCNE1,CDKN2C,PIK3R3,ARFGAP3,KDR,PIK3CA,CBL,NGEF,TXK,CSTA,STAT3,PDCD6,NRP1,ERBB3,RB1,IQGAP1,SERPINB13,ERBB2,RPL37,GNA12,EGFR,RPS3,FLT1,ITGA1,GNAQ,COX6A2,KIT,MRNIP,BAX,ABCE1,ITGA2,AVPR1A,AX…
GO:2000145	Regulation of cell motility	142	988	0.43	8.00e-22	SEMA3F,CD74,DCN,NGFR,MAPK1,BDKRB1,LAMB1,WASL,C5,COL1A1,VTN,IL23A,SEMA3G,TNN,PLCG1,RRAS,RAC2,APOE,ACTN4,LAMA5,RRAS2,PDGFRA,THBS1,ITGAV,PDGFRB,SEMA7A,SMAD7,SMURF2,SLC9A3R1,PIK3R3,GAB1,IL27RA,KDR,LAMC2,STAT3,ICAM1,PDCD6,TNC,SEMA3C,NRP1,CDK6,GNA12,EGFR,FERMT3,FLT1,SEMA3D,KIT,ITGA5,ITGA2,IL12A,BCR,INSR,PRKCE,VEGFB,GNAI2,ITGA3,MET,CALR,F2R,HSPA5,LAMA3,SP1,BSG,CAV1,THBS4,PTK2,STAT5A,ERBB4,PDPK1,CRKL,FN1…
GO:0007167	Enzyme-linked receptor protein signaling pathway	110	641	0.5	9.40e-22	NGFR,MAPK1,PIK3R2,COMP,ITGB8,CAV2,COL1A1,FLT3,PLCG1,EREG,PDGFRA,PDGFRB,SMAD7,SMURF2,PIK3R3,GAB1,KDR,PIK3CA,CBL,NGEF,SHC2,STAT3,PDCD6,ZAP70,NRP1,ERBB3,IQGAP1,ERBB2,EGFR,FLT1,ITGB6,KIT,SMAD6,STAT5B,ITGB5,COL1A2,STAT6,AXL,INSR,IRS1,SMAD1,GP6,VEGFB,PTPN2,MET,SHC4,FGFR3,PTK2,STAT5A,ERBB4,PDPK1,CRKL,FYN,RAC1,TGFBR2,NRP2,SMURF1,GAB2,PARP1,EPHA7,NGF,VAV2,IRS4,ABL1,SRC,SYK,SHC3,HCK,IRS2,PIK3CD,ITGA8,IL6ST…
GO:0071704	Organic substance metabolic process	571	7522	0.15	9.40e-22	CD74,DCN,MRPS10,CPB2,NDUFB4,OTUB2,NDUFB7,MAPK1,MYH9,EIF3D,RBX1,EIF5,BIRC7,F9,TG,EIF3E,FBL,RPL18A,PIK3R2,COMP,ITGB8,UTP18,RPL19,CCND1,KRR1,FANCE,RPS12,BYSL,MEP1A,SKP1,CRBN,RRP9,APOB,NDUFS7,PROC,FLT3,TRIR,ACTR5,PLCG1,MPHOSPH10,H4C6,EREG,MRPS7,C3,HCST,CANX,TRAF2,EIF3K,PTPN12,RPS4Y1,TRPC4AP,NDUFA2,APOE,EIF2S3,EIF3G,DCAF15,EEFSEC,UTP3,H3-3B,EIF2S1,DDB2,PDGFRA,NAT10,CDK4,PPP1R1A,RSAD1,NDUFB5,IMP4,RPL35…
GO:0044093	Positive regulation of molecular function	191	1587	0.35	1.00e-21	CD74,NGFR,MAPK1,EIF3D,SOS2,EIF3E,CAV2,EDF1,VTN,CCND1,IL23A,CDKN1B,IL12B,SKP1,FLT3,EREG,TRAF2,TICAM1,APOE,ACTN4,EIF2S1,PDGFRA,SPDYE1,THBS1,CCND2,PDGFRB,EP300,KDR,PIK3CA,SLC9A1,NGEF,TXK,STAT3,PDCD6,NRP1,ERBB3,RB1,IQGAP1,ERBB2,GNA12,EGFR,RPS3,FLT1,ITGA1,GNAQ,KIT,MRNIP,BAX,PRKCI,ITGA2,AVPR1A,AXL,BCR,INSR,IRS1,CYCS,F2,CKS1B,GNAI2,EDNRA,RNF31,MET,BID,DIPK2A,HCLS1,F2R,SPDYE4,SPDYE3,CASP9,RPS27L,PRKCD,EI…
GO:0042221	Response to chemical	360	4010	0.22	1.50e-21	SEMA3F,CD74,GNA11,NGFR,CPB2,HBQ1,UQCRC1,SERPIND1,MAPK1,CBX7,RBX1,BDKRB1,EBI3,PIK3R2,COMP,ITGB8,CAV2,C5,COL1A1,IBSP,CCND1,CDKN1B,IL12B,SEMA3G,APOB,FLT3,PLCG1,EREG,CANX,TRAF2,TICAM1,PTPN12,RAC2,RAP1B,HBA2,APOE,ACTN4,HBZ,LAMA5,EIF2S1,CHL1,PDGFRA,CDK4,KCNMB4,THBS1,ITGAV,PDGFRB,SEMA7A,SMAD7,IL12RB2,SLC9A3R1,PIK3R3,GAB1,ACTR3,EP300,IL27RA,PRKCG,KDR,PIK3CA,SLC9A1,LCAT,CBL,LAMC2,PIKFYVE,THRA,STAT3,ITGA9,…
GO:0040012	Regulation of locomotion	145	1032	0.42	1.70e-21	SEMA3F,CD74,DCN,NGFR,MAPK1,BDKRB1,LAMB1,WASL,C5,COL1A1,VTN,IL23A,SEMA3G,TNN,PLCG1,RRAS,RAC2,APOE,ACTN4,LAMA5,RRAS2,PDGFRA,THBS1,ITGAV,PDGFRB,SEMA7A,SMAD7,SMURF2,SLC9A3R1,PIK3R3,GAB1,IL27RA,KDR,LAMC2,STAT3,ICAM1,PDCD6,TNC,SEMA3C,NRP1,CDK6,GNA12,EGFR,FERMT3,FLT1,SEMA3D,KIT,ITGA5,ITGA2,IL12A,BCR,INSR,PRKCE,CHRM1,VEGFB,PTPN2,GNAI2,ITGA3,MET,CALR,F2R,HSPA5,LAMA3,SP1,BSG,CAV1,THBS4,PTK2,STAT5A,ERBB4,PD…
GO:0044249	Cellular biosynthetic process	248	2362	0.29	2.00e-21	CD74,MRPS10,NDUFB4,NDUFB7,EIF3D,EIF5,EIF3E,RPL18A,PIK3R2,RPL19,RPS12,APOB,NDUFS7,H4C6,EREG,MRPS7,TICAM1,EIF3K,RPS4Y1,NDUFA2,APOE,EIF2S3,EIF3G,EEFSEC,EIF2S1,RSAD1,NDUFB5,RPL35,XYLT1,EIF3J,RPL8,PIK3R3,EP300,PIK3CA,LCAT,PIKFYVE,THRA,STAT3,MRPL3,PIP5K1B,NDUFA9,CDK2,RB1,RPL3L,NDUFB10,RPS11,RPS27A,MRPS5,NDUFS6,RPL37,NDUFB11,NDUFB9,RPS3,DENR,NDUFC2,EIF5B,STAT5B,RPL29,ABCE1,RPS23,NDUFS4,INPPL1,RPL10L,NDU…
GO:0007229	Integrin-mediated signaling pathway	45	100	0.92	2.39e-21	MYH9,ITGB8,LAMA5,ITGAV,SEMA7A,ITGA2B,TXK,ITGA9,NRP1,ITGB7,FERMT3,ITGA1,ITGB6,ITGA5,ITGB5,ITGA2,ITGA3,TLN1,LAMA3,ITGA11,PTK2,FN1,ITGAL,ITGB1BP1,ITGA10,VAV3,ABL1,SRC,SYK,HCK,ITGA8,ITGB1,ILK,ITGA4,PTK2B,ITGB2,PRKD1,ITGA7,ITGB3,ITGAX,VAV1,PTPN11,ISG15,ITGAM,CDC42
GO:0010646	Regulation of cell communication	316	3355	0.24	2.97e-21	CD74,DCN,NGFR,MAPK1,RBX1,SOS2,BIRC7,PIK3R2,LAMB1,ITGB8,CAV2,COL1A1,VTN,IL23A,RPS12,IL12B,TNN,FLT3,EREG,C3,HCST,RRAS,TRAF2,F2RL3,TICAM1,PTPN12,RAP1B,APOE,ACTN4,KRAS,PDGFRA,CDK4,KCNMB4,LAMC1,THBS1,ITGAV,SNCAIP,VWF,PDGFRB,SEMA7A,SMAD7,IL12RB2,CREBBP,SMURF2,SLC9A3R1,EP300,PRKCG,KDR,PIK3CA,SLC9A1,CBL,GPC1,NGEF,NID1,TXK,SHC2,THRA,STAT3,ICAM1,PDCD6,ZAP70,NRP1,PIP5K1B,ERBB3,RB1,IQGAP1,ERBB2,RPL37,SKP2,GN…
GO:0002764	Immune response-regulating signaling pathway	74	312	0.64	3.68e-21	MAPK1,PLCG1,TICAM1,CREBBP,EP300,PIK3CA,TXK,ZAP70,OTULIN,KIT,FCER1G,BAX,MASP1,PRKCE,KLRC4,BTN2A1,RNF31,LILRB1,CD28,PRKCD,KIR2DL1,PIK3AP1,PTK2,CRKL,FYN,HLA-DRB1,CD247,CR1,CR2,CTSS,VAV3,VAV2,ABL1,SRC,MBL2,TLR4,SYK,HCK,HLA-G,PIK3CD,KLRC2,TIRAP,HLA-A,IRF7,BCL2,MASP2,SOS1,CD14,PTPN6,CYLD,PRKD2,MAPK9,ITK,INPP5D,HRAS,HLA-DPB1,TICAM2,LYN,IGLL5,TRAF6,KLRC3-2,KLRC1,IRF3,VAV1,LOC102723407,IGHV3-16,TRIL,IGHV3…
GO:0023051	Regulation of signaling	316	3367	0.24	5.03e-21	CD74,DCN,NGFR,MAPK1,RBX1,SOS2,BIRC7,PIK3R2,LAMB1,ITGB8,CAV2,COL1A1,VTN,IL23A,RPS12,IL12B,TNN,FLT3,EREG,C3,HCST,RRAS,TRAF2,F2RL3,TICAM1,PTPN12,RAP1B,APOE,ACTN4,KRAS,PDGFRA,CDK4,KCNMB4,LAMC1,THBS1,ITGAV,SNCAIP,VWF,PDGFRB,SEMA7A,SMAD7,IL12RB2,CREBBP,SMURF2,SLC9A3R1,EP300,PRKCG,KDR,PIK3CA,SLC9A1,CBL,GPC1,NGEF,NID1,TXK,SHC2,THRA,STAT3,ICAM1,PDCD6,ZAP70,NRP1,PIP5K1B,ERBB3,RB1,IQGAP1,ERBB2,RPL37,SKP2,GN…
GO:0043085	Positive regulation of catalytic activity	157	1191	0.39	6.26e-21	CD74,NGFR,MAPK1,SOS2,CAV2,CCND1,IL23A,CDKN1B,IL12B,SKP1,FLT3,EREG,TRAF2,APOE,PDGFRA,SPDYE1,THBS1,CCND2,PDGFRB,KDR,PIK3CA,NGEF,TXK,STAT3,PDCD6,ERBB3,IQGAP1,ERBB2,GNA12,EGFR,RPS3,FLT1,ITGA1,GNAQ,KIT,MRNIP,BAX,ITGA2,AVPR1A,AXL,BCR,INSR,IRS1,CYCS,F2,CKS1B,GNAI2,EDNRA,MET,BID,DIPK2A,F2R,SPDYE4,SPDYE3,CASP9,RPS27L,PRKCD,SPDYA,CAV1,NDUFA4,FGFR3,PTK2,RPS2,ERBB4,PDPK1,RPLP1,CRKL,FYN,FN1,TGFBR2,HLA-DRB1,IT…
GO:0032101	Regulation of response to external stimulus	137	964	0.42	1.25e-20	SEMA3F,CD74,CPB2,MAPK1,C5,VTN,IL23A,IL12B,SEMA3G,PROC,PLCG1,EREG,C3,RAC2,APOE,PDGFRA,HLA-F,THBS1,PDGFRB,SEMA7A,CREBBP,EP300,PRKCG,KDR,TXK,TNC,SEMA3C,NRP1,RB1,NDUFC2,SEMA3D,OTULIN,STAT5B,MASP1,ITGA2,MED1,IL12A,BCR,FGB,F2,KLRC4,VEGFB,PTPN2,RNF31,STAT2,LILRB1,MET,CALR,F2R,CD28,SOCS3,PRKCD,FGG,CAV1,THBS4,PIK3AP1,PTK2,FYN,RAC1,IL27,TGFBR2,PLXNA4,HLA-DRB1,DPP4,STAT1,AGT,CR1,CFH,TNR,SERPINC1,IL6R,PLXNA3…
GO:0033674	Positive regulation of kinase activity	93	494	0.54	1.25e-20	CD74,CCND1,IL23A,CDKN1B,IL12B,FLT3,EREG,TRAF2,PDGFRA,SPDYE1,THBS1,CCND2,PDGFRB,KDR,PIK3CA,ERBB3,IQGAP1,ERBB2,EGFR,RPS3,FLT1,KIT,MRNIP,AXL,INSR,IRS1,F2,CKS1B,MET,DIPK2A,SPDYE4,SPDYE3,PRKCD,SPDYA,FGFR3,PTK2,ERBB4,PDPK1,RPLP1,TGFBR2,HLA-DRB1,ITGB1BP1,AGT,IL6R,EPHA7,RAP1A,VAV3,DAB1,VAV2,ABL1,SDC4,CCND3,SRC,TLR4,SYK,SPDYC,JAK2,ALK,TIRAP,PDGFD,BAD,BTC,PTK2B,CDKN1A,ADRA2C,PRKD1,PIK3R5,FGFR1,CD44,RHOA,HR…
GO:0009893	Positive regulation of metabolic process	346	3847	0.22	1.34e-20	CD74,DCN,NGFR,MAPK1,CBX7,MYH9,EIF3D,RBX1,BIRC7,GABPB1,EIF3E,EBI3,PIK3R2,ITGB8,WASL,C5,EDF1,COL1A1,VTN,CCND1,IL23A,CDKN1B,IL12B,SKP1,APOB,FLT3,ACTR5,EREG,C3,TRAF2,TICAM1,APOE,ACTN4,EIF2S3,KRAS,PDGFRA,NAT10,SPDYE1,HLA-F,THBS1,CCND2,PDGFRB,SEMA7A,SMAD7,IL12RB2,CREBBP,PIK3R3,ACTR3,EP300,IL27RA,PRKCG,KDR,PIK3CA,SLC9A1,TXK,THRA,STAT3,PDCD6,ERCC8,TNC,NRP1,CDK6,CDK2,ERBB3,RB1,IQGAP1,ERBB2,IFNAR1,SKP2,GNA…
GO:0001934	Positive regulation of protein phosphorylation	117	747	0.46	2.27e-20	CD74,MAPK1,VTN,CCND1,IL23A,CDKN1B,IL12B,FLT3,EREG,C3,TRAF2,KRAS,SPDYE1,THBS1,CCND2,PDGFRB,SEMA7A,PIK3R3,KDR,PIK3CA,NRP1,ERBB3,IQGAP1,ERBB2,EGFR,RPS3,FLT1,KIT,MRNIP,ITGA5,CAMP,IL12A,INSR,F2,CKS1B,VEGFB,DIPK2A,HCLS1,SPDYE4,SPDYE3,PRKCD,SPDYA,CAV1,THBS4,FGFR3,PTK2,ERBB4,PDPK1,RPLP1,CRKL,FYN,RAC1,TGFBR2,HLA-DRB1,ITGB1BP1,AGT,IL6R,EPHA7,NGF,RAP1A,DAB1,ABL1,SDC4,CCND3,SRC,TLR4,SYK,SPDYC,EDNRB,AVP,IL6ST…
GO:0023052	Signaling	421	5057	0.19	2.63e-20	SEMA3F,SKAP2,CD74,GNA11,NGFR,MAPK1,MYH9,RBX1,SOS2,BDKRB1,ARHGDIG,TG,EBI3,PIK3R2,COMP,ITGB8,CAV2,C5,COL1A1,CCND1,IL23A,CDKN1B,IL12B,SEMA3G,KISS1R,FLT3,PLCG1,EREG,C3,RRAS,TRAF2,F2RL3,TICAM1,RAC2,RAP1B,APOE,ACTN4,LAMA5,KRAS,RRAS2,EIF2S1,CHL1,PDGFRA,CDK4,PPP1R1A,KCNMB4,ITGAV,PDGFRB,SEMA7A,SMAD7,IL12RB2,CREBBP,ITGA2B,SMURF2,SLC9A3R1,CCNE1,PIK3R3,GAB1,EP300,NAPA,IL27RA,PRKCG,STAM2,KDR,PIK3CA,SLC9A1,CBL…
GO:0002768	Immune response-regulating cell surface receptor signaling pathway	62	228	0.7	3.76e-20	MAPK1,PLCG1,CREBBP,EP300,PIK3CA,TXK,ZAP70,KIT,FCER1G,BAX,MASP1,PRKCE,KLRC4,BTN2A1,RNF31,LILRB1,CD28,PRKCD,KIR2DL1,PTK2,CRKL,FYN,HLA-DRB1,CD247,CR1,CR2,VAV3,VAV2,ABL1,SRC,MBL2,SYK,HCK,HLA-G,PIK3CD,KLRC2,HLA-A,BCL2,MASP2,SOS1,PTPN6,PRKD2,MAPK9,ITK,INPP5D,HRAS,HLA-DPB1,LYN,IGLL5,TRAF6,KLRC3-2,KLRC1,VAV1,LOC102723407,IGHV3-16,IGHV3-72,IGHV3-43D,PLCG2,BTK,IKBKG,PRKCB,CBLB
GO:0006120	Mitochondrial electron transport, NADH to ubiquinone	33	46	1.12	3.85e-20	NDUFB4,NDUFB7,NDUFS7,NDUFA2,NDUFB5,NDUFA9,NDUFB10,NDUFS6,NDUFB9,NDUFC2,NDUFS4,NDUFB8,NDUFA7,NDUFS8,NDUFV2,NDUFA4,MT-ND1,MT-ND4L,MT-ND5,MT-ND4,MT-ND2,MT-ND3,NDUFS2,NDUFA1,NDUFS5,NDUFA8,NDUFB6,NDUFS1,NDUFB3,NDUFA5,NDUFA6,NDUFB1,NDUFV1
GO:0065009	Regulation of molecular function	294	3085	0.25	3.85e-20	CD74,NGFR,SERPIND1,MAPK1,EIF3D,SOS2,EIF5,BIRC7,ARHGDIG,EIF3E,PIK3R2,CAV2,WASL,C5,EDF1,VTN,CCND1,IL23A,CDKN1B,COX6A1,IL12B,SKP1,CRBN,FLT3,EREG,C3,TRAF2,TICAM1,RAC2,APOE,ACTN4,EIF2S1,PDGFRA,CDK4,PPP1R1A,SPDYE1,THBS1,ITGAV,CCND2,PDGFRB,RBL2,SMAD7,SLC9A3R1,CCNE1,CDKN2C,PIK3R3,ARFGAP3,EP300,KDR,PIK3CA,SLC9A1,CBL,NGEF,TXK,CSTA,STAT3,PDCD6,NRP1,ERBB3,RB1,IQGAP1,SERPINB13,ERBB2,RPL37,GNA12,EGFR,RPS3,FLT1…
GO:0048870	Cell motility	144	1061	0.4	4.16e-20	SEMA3F,MYH9,BDKRB1,LAMB1,ITGB8,C5,VTN,ARPC3,IL12B,SEMA3G,APOB,PLCG1,RRAS,LAMA5,RRAS2,CHL1,PDGFRA,LAMC1,THBS1,ITGAV,PDGFRB,SEMA7A,SLC9A3R1,PIK3R3,GAB1,ACTR3,KDR,PIK3CA,SLC9A1,GPC1,PIKFYVE,ITGA9,ICAM1,ZAP70,SEMA3C,NRP1,ITGB7,IQGAP1,EGFR,FLT1,ITGA1,ITGB6,SEMA3D,KIT,FCER1G,BAX,STAT5B,ITGA5,VCAM1,ARPC5,ARPC2,PRKCI,ABI2,ITGB5,ITGA2,AXL,IL12A,BCR,SDC2,LAMB2,EDNRA,ITGA3,MET,LAMA3,ITGA11,PRKCD,BSG,THBS4,P…
GO:0051347	Positive regulation of transferase activity	101	586	0.51	4.80e-20	CD74,MAPK1,CCND1,IL23A,CDKN1B,IL12B,SKP1,FLT3,EREG,TRAF2,APOE,PDGFRA,SPDYE1,THBS1,CCND2,PDGFRB,KDR,PIK3CA,ERBB3,IQGAP1,ERBB2,EGFR,RPS3,FLT1,KIT,MRNIP,AXL,INSR,IRS1,F2,CKS1B,MET,DIPK2A,SPDYE4,SPDYE3,PRKCD,SPDYA,FGFR3,PTK2,RPS2,ERBB4,PDPK1,RPLP1,TGFBR2,HLA-DRB1,ITGB1BP1,AGT,IL6R,EPHA7,RAP1A,VAV3,DAB1,VAV2,ABL1,SDC4,CCND3,SRC,TLR4,SYK,SPDYC,PCNA,HMGN1,JAK2,ALK,TIRAP,PDGFD,BAD,BTC,PTK2B,CDKN1A,ADRA2C…
GO:0006952	Defense response	171	1394	0.36	5.17e-20	CD74,BDKRB1,C5,IL23A,IL12B,C3,CFP,TICAM1,THBS1,SEMA7A,ACTR3,EP300,IL27RA,STAT3,ZAP70,MEP1B,IFNAR1,SCYL1,SKP2,ITGB6,OTULIN,KIT,FCER1G,STAT5B,VCAM1,MASP1,CAMP,C2,STAT6,AXL,IL17D,IL12A,STX8,SMAD1,FGB,F2,CD46,C1QB,CFHR1,RNF31,CD209,STAT2,LILRB1,CLEC4M,F2R,KIR3DL2,PRKCD,SIGLEC1,PTK2,STAT5A,IFNAR2,SCNN1B,TAP1,FYN,FN1,HP,RAC1,H2BC7,ITGAL,IL27,H2BC12,STAT4,HLA-DRB1,DPP4,STAT1,HMGN2,RPL39,CR1,CR2,CFH,IFNG…
GO:0007160	Cell-matrix adhesion	49	136	0.83	5.24e-20	ITGB8,VTN,TNN,ITGAV,ITGA2B,NID1,ITGA9,ITGB7,FERMT3,ITGA1,ITGB6,ITGA5,VCAM1,ITGB5,ITGA2,BCR,FGB,ITGA3,ITGA11,FGG,SIGLEC1,FN1,RAC1,ITGAL,ITGB1BP1,THBS3,PIP5K1A,ITGA10,L1CAM,SRC,ITGA8,ACTN1,ITGB1,ILK,ITGA4,PTK2B,ITGB2,BCL2,HPSE,NPNT,CD44,RHOA,TNXB,FREM1,ITGA7,ITGB3,ITGAX,ITGAM,FGA
GO:0010941	Regulation of cell death	191	1651	0.33	5.30e-20	CD74,NGFR,BIRC7,COMP,CCND1,CDKN1B,IL12B,PROC,FLT3,PLCG1,C3,TRAF2,HBA2,APOE,ACTN4,HBZ,KRAS,RRAS2,EIF2S1,CHL1,HLA-F,THBS1,ITGAV,CCND2,PDGFRB,SLC9A3R1,PIK3R3,IL27RA,PRKCG,KDR,PIK3CA,SLC9A1,CBL,THRA,ICAM1,NRP1,ERBB3,RB1,SERPINB13,SKP2,EGFR,RPS3,NDUFC2,SLC25A31,ITGA1,KIT,SMAD6,HBE1,BAX,STAT5B,ITGA5,PRKCI,PDIA3,MED1,AXL,DDB1,PA2G4,IL12A,FGB,ARL6IP1,VEGFB,PTPN2,GNAI2,RNF31,LILRB1,MET,BID,DIPK2A,HCLS1,CA…
GO:0002694	Regulation of leukocyte activation	102	601	0.5	7.79e-20	CD74,SOS2,CLC,EBI3,IL23A,HLA-DOA,IL12B,TICAM1,RAC2,DCAF15,HLA-F,THBS1,SMAD7,IL12RB2,IL27RA,PIK3CA,ZAP70,ERBB2,RPS3,STAT5B,VCAM1,STAT6,AXL,IL12A,BCR,PTPN2,CD46,CD209,LILRB1,BID,ICOS,CD28,CAV1,PDPK1,FYN,FN1,IL27,TGFBR2,HLA-DRB1,DPP4,GAB2,CR1,VAV3,ABL1,SDC4,SRC,TLR4,IL2RG,VSIG4,HLA-DMA,SYK,IRS2,HLA-E,HLA-G,IL6ST,JAK2,KLRC2,TFRC,TIRAP,BAD,HLA-DRA,HLA-A,SH3KBP1,ITGB2,FGL1,BCL2,SOS1,CDKN1A,PTPN6,HLA-DP…
GO:0051240	Positive regulation of multicellular organismal process	179	1505	0.34	9.41e-20	CD74,NGFR,CPB2,EBI3,ITGB8,C5,COL1A1,VTN,CCND1,IL23A,IL12B,TNN,PLCG1,EREG,C3,RRAS,TRAF2,TICAM1,APOE,KRAS,HLA-F,THBS1,SEMA7A,SMAD7,IL12RB2,SMURF2,GAB1,IL27RA,KDR,SLC9A1,TXK,THRA,STAT3,PDCD6,ZAP70,NRP1,ERBB3,RB1,RPS3,FLT1,KIT,FCER1G,STAT5B,ITGA5,PRKCI,CAMP,ITGA2,AVPR1A,STAT6,MED1,AXL,IL17D,IL12A,SMAD1,FGB,PRKCE,F2,VEGFB,GNAI2,CD46,LILRB1,HCLS1,F2R,CD28,SP1,BSG,WASF3,FGG,EZR,CAV1,ERBB4,PDPK1,FN1,IL27…
GO:0035556	Intracellular signal transduction	180	1518	0.34	9.44e-20	NGFR,MAPK1,RBX1,SOS2,ARHGDIG,PIK3R2,CCND1,CDKN1B,PLCG1,RRAS,TRAF2,TICAM1,RAC2,RAP1B,APOE,KRAS,RRAS2,PDGFRA,PPP1R1A,ITGAV,PDGFRB,PIK3R3,EP300,PRKCG,KDR,PIK3CA,SLC9A1,PIKFYVE,SHC2,ZAP70,CDK2,ERBB3,RB1,ERBB2,GNA12,EGFR,OTULIN,KIT,MRAS,MRNIP,BAX,VCAM1,PRKCI,ABI2,COL1A2,AVPR1A,AXL,BCR,RAC3,IRS1,SMAD1,PRKCE,CYCS,PRKACA,EDNRA,ITGA3,CD209,CLEC4M,BID,HCLS1,CD28,CUL1,SHC4,CASP9,SOCS3,RPS27L,PRKCD,ARHGEF1,E…
GO:0007154	Cell communication	425	5165	0.18	1.15e-19	SEMA3F,SKAP2,CD74,GNA11,NGFR,MAPK1,MYH9,RBX1,SOS2,BDKRB1,ARHGDIG,TG,EBI3,PIK3R2,COMP,ITGB8,CAV2,C5,COL1A1,CCND1,IL23A,CDKN1B,IL12B,SEMA3G,KISS1R,FLT3,PLCG1,EREG,C3,RRAS,TRAF2,F2RL3,TICAM1,RAC2,RAP1B,APOE,ACTN4,LAMA5,KRAS,RRAS2,EIF2S1,CHL1,PDGFRA,CDK4,PPP1R1A,KCNMB4,ITGAV,PDGFRB,SEMA7A,SMAD7,IL12RB2,CREBBP,ITGA2B,SMURF2,SLC9A3R1,CCNE1,PIK3R3,GAB1,EP300,NAPA,IL27RA,PRKCG,STAM2,KDR,PIK3CA,SLC9A1,CBL…
GO:0031401	Positive regulation of protein modification process	139	1018	0.4	1.39e-19	CD74,MAPK1,RBX1,BIRC7,VTN,CCND1,IL23A,CDKN1B,IL12B,SKP1,FLT3,EREG,C3,TRAF2,TICAM1,KRAS,SPDYE1,THBS1,CCND2,PDGFRB,SEMA7A,SMAD7,PIK3R3,KDR,PIK3CA,PDCD6,NRP1,ERBB3,IQGAP1,ERBB2,SKP2,GNA12,EGFR,RPS3,FLT1,ITGA1,KIT,MRNIP,ITGA5,CAMP,IL12A,INSR,F2,CKS1B,VEGFB,DIPK2A,HCLS1,HSPA5,SPDYE4,SPDYE3,H1-5,PRKCD,SPDYA,CAV1,THBS4,FGFR3,PTK2,RPS2,ERBB4,PDPK1,RPLP1,CRKL,FYN,RAC1,TGFBR2,HLA-DRB1,ITGB1BP1,AGT,PRKN,IL6…
GO:0009058	Biosynthetic process	252	2506	0.27	1.59e-19	CD74,MRPS10,NDUFB4,NDUFB7,EIF3D,EIF5,TG,EIF3E,RPL18A,PIK3R2,RPL19,COL1A1,RPS12,APOB,NDUFS7,H4C6,EREG,MRPS7,TICAM1,EIF3K,RPS4Y1,NDUFA2,APOE,EIF2S3,EIF3G,EEFSEC,EIF2S1,RSAD1,NDUFB5,RPL35,XYLT1,PDGFRB,EIF3J,RPL8,PIK3R3,EP300,PIK3CA,LCAT,PIKFYVE,THRA,STAT3,MRPL3,PIP5K1B,NDUFA9,CDK2,RB1,RPL3L,NDUFB10,RPS11,RPS27A,MRPS5,NDUFS6,RPL37,NDUFB11,NDUFB9,RPS3,DENR,NDUFC2,EIF5B,STAT5B,RPL29,ABCE1,RPS23,NDUFS4,…
GO:0042776	Proton motive force-driven mitochondrial ATP synthesis	36	64	1.02	1.83e-19	NDUFB4,NDUFB7,NDUFS7,NDUFA2,NDUFB5,NDUFA9,NDUFB10,NDUFS6,NDUFB11,NDUFB9,NDUFC2,NDUFS4,NDUFB8,NDUFA7,NDUFS8,NDUFV2,NDUFA12,MT-ND1,MT-ND4L,MT-ND5,MT-ND4,MT-ND2,MT-ND3,NDUFS2,NDUFA1,NDUFS5,NDUFA8,NDUFB6,NDUFA11,NDUFS1,NDUFB3,NDUFA5,NDUFA13,NDUFA6,NDUFB1,NDUFV1
GO:1901576	Organic substance biosynthetic process	247	2438	0.27	1.83e-19	CD74,MRPS10,NDUFB4,NDUFB7,EIF3D,EIF5,EIF3E,RPL18A,PIK3R2,RPL19,RPS12,APOB,NDUFS7,H4C6,EREG,MRPS7,EIF3K,RPS4Y1,NDUFA2,APOE,EIF2S3,EIF3G,EEFSEC,EIF2S1,RSAD1,NDUFB5,RPL35,XYLT1,PDGFRB,EIF3J,RPL8,PIK3R3,EP300,PIK3CA,LCAT,PIKFYVE,THRA,STAT3,MRPL3,PIP5K1B,NDUFA9,CDK2,RB1,RPL3L,NDUFB10,RPS11,RPS27A,MRPS5,NDUFS6,RPL37,NDUFB11,NDUFB9,RPS3,DENR,NDUFC2,EIF5B,STAT5B,RPL29,ABCE1,RPS23,NDUFS4,INPPL1,RPL10L,NDU…
GO:0051249	Regulation of lymphocyte activation	92	508	0.53	1.86e-19	CD74,SOS2,CLC,EBI3,IL23A,HLA-DOA,IL12B,TICAM1,RAC2,DCAF15,HLA-F,SMAD7,IL12RB2,IL27RA,PIK3CA,ZAP70,ERBB2,RPS3,STAT5B,VCAM1,STAT6,AXL,IL12A,PTPN2,CD46,CD209,LILRB1,BID,ICOS,CD28,CAV1,FYN,IL27,TGFBR2,HLA-DRB1,DPP4,CR1,VAV3,ABL1,SDC4,SRC,TLR4,IL2RG,VSIG4,HLA-DMA,SYK,IRS2,HLA-E,HLA-G,IL6ST,JAK2,KLRC2,TFRC,TIRAP,BAD,HLA-DRA,HLA-A,SH3KBP1,FGL1,BCL2,SOS1,CDKN1A,PTPN6,HLA-DPA1,HLA-DMB,RHOA,INPP5D,HLA-DPB1…
GO:1901700	Response to oxygen-containing compound	181	1547	0.34	2.53e-19	GNA11,NGFR,CPB2,MAPK1,RBX1,BDKRB1,PIK3R2,CAV2,COL1A1,CCND1,CDKN1B,IL12B,APOB,EREG,TRAF2,TICAM1,RAP1B,HBA2,APOE,PDGFRA,CDK4,THBS1,PDGFRB,IL12RB2,SLC9A3R1,PIK3R3,GAB1,PIK3CA,SLC9A1,CBL,STAT3,ICAM1,CDK2,RB1,IFNAR1,EGFR,RPS3,GNAQ,SMAD6,TFF1,STAT5B,VCAM1,PRKCI,CAMP,ITGA2,NDUFS4,COL1A2,INPPL1,AVPR1A,STAT6,AXL,IL12A,BCR,INSR,IRS1,PRKCE,CHRM1,RPL15,PRKACA,PTPN2,GNAI2,EDNRA,STAT2,LILRB1,CYC1,CALR,F2R,HBA1…
GO:0050878	Regulation of body fluid levels	77	371	0.59	4.06e-19	CPB2,SERPIND1,MYH9,F9,COMP,VTN,CCND1,PROC,F2RL3,APOE,PDGFRA,THBS1,VWF,PIK3CA,TRPV5,GNA12,FERMT3,GNAQ,STAT5B,ITGA2,F2RL2,MED1,AXL,FGB,PRKCE,CHRM1,F2,GP6,PRKACA,GNAI2,TLN1,MET,F2R,PRKCD,FGG,CAV1,STAT5A,ERBB4,SCNN1B,FN1,MT-CO2,F13B,SERPINC1,F5,COPA,FLNA,VAV3,PRKACB,GNAS,VAV2,SRC,F10,F7,SYK,WAS,EDNRB,PRKACG,AVP,ILK,HPSE,F11,ADRA2C,PTPN6,GNA13,PIK3CG,PPIA,RPLP0,ITGB3,ACTG1,VAV1,ADRA2B,PLCG2,HBB,ACTB,A…
GO:2000026	Regulation of multicellular organismal development	168	1389	0.35	4.31e-19	SEMA3F,CD74,DCN,NGFR,SOS2,TG,COMP,ITGB8,C5,CCND1,IL23A,CDKN1B,HLA-DOA,IL12B,SEMA3G,PROC,TNN,PLCG1,H4C6,C3,RRAS,LAMA5,KRAS,THBS1,SEMA7A,SMAD7,GAB1,KDR,STAT3,PDCD6,ZAP70,SEMA3C,NRP1,CDK6,RB1,ERBB2,CTSK,FLT1,SEMA3D,KIT,STAT5B,ITGA5,PRKCI,CAMP,MED1,AXL,IL17D,INSR,SMAD1,F2,VEGFB,PTPN2,CD46,LILRB1,SGF29,HCLS1,LAMA3,CD28,SP1,PTCH1,WASF3,CAV1,THBS4,DMP1,ERBB4,PDPK1,FN1,H4C11,IL27,TGFBR2,PLXNA4,HLA-DRB1,S…
GO:0051251	Positive regulation of lymphocyte activation	73	336	0.61	4.67e-19	CD74,EBI3,IL23A,HLA-DOA,IL12B,TICAM1,HLA-F,IL12RB2,IL27RA,PIK3CA,ZAP70,RPS3,STAT5B,VCAM1,STAT6,AXL,IL12A,CD46,CD209,LILRB1,ICOS,CD28,CAV1,FYN,TGFBR2,HLA-DRB1,DPP4,CR1,VAV3,ABL1,SRC,TLR4,IL2RG,HLA-DMA,SYK,IRS2,HLA-E,HLA-G,IL6ST,JAK2,KLRC2,TFRC,TIRAP,BAD,HLA-DRA,HLA-A,SH3KBP1,BCL2,CDKN1A,PTPN6,HLA-DPA1,HLA-DMB,RHOA,INPP5D,HLA-DPB1,LYN,IGLL5,TYK2,AMBRA1,JAK3,TRAF6,IL12RB1,VAV1,LOC102723407,IGHV3-16,…
GO:0050867	Positive regulation of cell activation	80	401	0.57	5.38e-19	CD74,EBI3,IL23A,HLA-DOA,IL12B,TICAM1,HLA-F,THBS1,PDGFRB,IL12RB2,IL27RA,PIK3CA,ZAP70,RPS3,STAT5B,VCAM1,STAT6,AXL,IL12A,CD46,CD209,LILRB1,ICOS,CD28,CAV1,FYN,TGFBR2,HLA-DRB1,DPP4,GAB2,CR1,FLNA,VAV3,ABL1,SRC,TLR4,IL2RG,HLA-DMA,SYK,IRS2,HLA-E,HLA-G,IL6ST,JAK2,KLRC2,TFRC,TIRAP,BAD,HLA-DRA,HLA-A,SH3KBP1,ITGB2,BCL2,CDKN1A,PTPN6,HLA-DPA1,HLA-DMB,RHOA,INPP5D,HLA-DPB1,CEBPA,LYN,IGLL5,TYK2,AMBRA1,JAK3,TRAF6,…
GO:0051716	Cellular response to stimulus	493	6357	0.16	5.73e-19	SEMA3F,SKAP2,CD74,GNA11,NGFR,CPB2,HBQ1,MAPK1,MYH9,RBX1,SOS2,BDKRB1,ARHGDIG,TG,EBI3,PIK3R2,COMP,ITGB8,CAV2,C5,COL1A1,IBSP,CCND1,IL23A,CDKN1B,FANCE,IL12B,SEMA3G,APOB,KISS1R,FLT3,ACTR5,PLCG1,EREG,C3,RRAS,CANX,TRAF2,F2RL3,TICAM1,PTPN12,RAC2,RAP1B,HBA2,APOE,ACTN4,HBZ,LAMA5,KRAS,RRAS2,EIF2S1,CHL1,DDB2,PDGFRA,CDK4,PPP1R1A,THBS1,ITGAV,CCND2,PDGFRB,SEMA7A,SMAD7,IL12RB2,CREBBP,ITGA2B,SMURF2,SLC9A3R1,CCNE1,…
GO:0002696	Positive regulation of leukocyte activation	78	384	0.58	6.60e-19	CD74,EBI3,IL23A,HLA-DOA,IL12B,TICAM1,HLA-F,THBS1,IL12RB2,IL27RA,PIK3CA,ZAP70,RPS3,STAT5B,VCAM1,STAT6,AXL,IL12A,CD46,CD209,LILRB1,ICOS,CD28,CAV1,FYN,TGFBR2,HLA-DRB1,DPP4,GAB2,CR1,VAV3,ABL1,SRC,TLR4,IL2RG,HLA-DMA,SYK,IRS2,HLA-E,HLA-G,IL6ST,JAK2,KLRC2,TFRC,TIRAP,BAD,HLA-DRA,HLA-A,SH3KBP1,ITGB2,BCL2,CDKN1A,PTPN6,HLA-DPA1,HLA-DMB,RHOA,INPP5D,HLA-DPB1,CEBPA,LYN,IGLL5,TYK2,AMBRA1,JAK3,TRAF6,IL12RB1,VAV1…
GO:0009611	Response to wounding	84	444	0.55	9.96e-19	CPB2,SERPIND1,MYH9,F9,COMP,COL1A1,PROC,EREG,F2RL3,PDGFRA,VWF,PDGFRB,KDR,PIK3CA,TNC,NRP1,ERBB3,ERBB2,GNA12,FERMT3,ITGB6,GNAQ,BAX,ITGA5,ITGA2,F2RL2,AXL,FGB,LAMB2,F2,GP6,EDNRA,TLN1,F2R,FGG,FN1,RAC1,TGFBR2,F13B,TNR,SERPINC1,F5,FLNA,VAV3,GNAS,VAV2,SDC4,SRC,TLR4,F10,F7,SYK,WAS,SDC1,JAK2,PRCP,CDK1,ITGB1,ILK,BCL2,HPSE,CDKN1A,F11,ADRA2C,PTPN6,CD44,RHOA,GNA13,RAF1,FGFR2,PIK3CG,PPIA,LYN,NTRK1,TGFBR1,ITGB3,A…
GO:0042060	Wound healing	72	336	0.6	1.66e-18	CPB2,SERPIND1,MYH9,F9,COMP,COL1A1,PROC,EREG,F2RL3,PDGFRA,VWF,PDGFRB,KDR,PIK3CA,ERBB3,ERBB2,GNA12,FERMT3,ITGB6,GNAQ,ITGA5,ITGA2,F2RL2,AXL,FGB,F2,GP6,TLN1,F2R,FGG,FN1,TGFBR2,F13B,SERPINC1,F5,FLNA,VAV3,GNAS,VAV2,SDC4,SRC,TLR4,F10,F7,SYK,WAS,SDC1,PRCP,ITGB1,ILK,HPSE,CDKN1A,F11,ADRA2C,PTPN6,CD44,RHOA,GNA13,RAF1,FGFR2,PIK3CG,PPIA,TGFBR1,ITGB3,ACTG1,VAV1,ADRA2B,PLCG2,HBB,ACTB,FGA,PIK3CB
GO:0030490	Maturation of SSU-rRNA	33	55	1.05	1.82e-18	BYSL,MPHOSPH10,UTP3,NAT10,IMP4,UTP20,UTP6,NOB1,RIOK2,PWP2,DCAF13,TSR1,WDR3,MRPS11,IMP3,UTP4,FCF1,RPS21,HEATR1,BMS1,WDR46,RPS16,RIOK1,NOL10,RCL1,RPS8,SNU13,WDR43,RPS14,NGDN,TBL3,RPS19,RPS28
GO:0002429	Immune response-activating cell surface receptor signaling pathway	55	197	0.72	2.64e-18	MAPK1,PLCG1,CREBBP,EP300,PIK3CA,TXK,ZAP70,FCER1G,BAX,MASP1,PRKCE,KLRC4,BTN2A1,RNF31,CD28,PRKCD,PTK2,CRKL,FYN,HLA-DRB1,CD247,CR1,CR2,VAV3,VAV2,ABL1,SRC,MBL2,SYK,HCK,PIK3CD,KLRC2,HLA-A,BCL2,MASP2,PTPN6,PRKD2,ITK,INPP5D,HRAS,HLA-DPB1,LYN,IGLL5,TRAF6,KLRC3-2,VAV1,LOC102723407,IGHV3-16,IGHV3-72,IGHV3-43D,PLCG2,BTK,IKBKG,PRKCB,CBLB
GO:0010604	Positive regulation of macromolecule metabolic process	317	3533	0.22	2.64e-18	CD74,DCN,NGFR,MAPK1,CBX7,MYH9,EIF3D,RBX1,BIRC7,GABPB1,EIF3E,EBI3,PIK3R2,ITGB8,WASL,C5,EDF1,COL1A1,VTN,CCND1,IL23A,CDKN1B,IL12B,SKP1,APOB,FLT3,ACTR5,EREG,C3,TRAF2,TICAM1,APOE,ACTN4,EIF2S3,KRAS,NAT10,SPDYE1,HLA-F,THBS1,CCND2,PDGFRB,SEMA7A,SMAD7,IL12RB2,CREBBP,PIK3R3,ACTR3,EP300,IL27RA,PRKCG,KDR,PIK3CA,SLC9A1,TXK,THRA,STAT3,PDCD6,ERCC8,TNC,NRP1,CDK6,CDK2,ERBB3,RB1,IQGAP1,ERBB2,SKP2,GNA12,EGFR,RPS3,F…
GO:0007599	Hemostasis	52	178	0.73	5.40e-18	CPB2,SERPIND1,MYH9,F9,COMP,PROC,F2RL3,PDGFRA,VWF,PIK3CA,GNA12,FERMT3,GNAQ,ITGA2,F2RL2,AXL,FGB,F2,GP6,TLN1,F2R,FGG,FN1,F13B,SERPINC1,F5,FLNA,VAV3,GNAS,VAV2,SRC,F10,F7,SYK,WAS,ILK,F11,ADRA2C,PTPN6,GNA13,PIK3CG,PPIA,ITGB3,ACTG1,VAV1,ADRA2B,PLCG2,HBB,ACTB,AVPR2,FGA,PIK3CB
GO:0007596	Blood coagulation	51	173	0.74	8.82e-18	CPB2,SERPIND1,MYH9,F9,COMP,PROC,F2RL3,PDGFRA,VWF,PIK3CA,GNA12,FERMT3,GNAQ,ITGA2,F2RL2,AXL,FGB,F2,GP6,TLN1,F2R,FGG,FN1,F13B,SERPINC1,F5,FLNA,VAV3,GNAS,VAV2,SRC,F10,F7,SYK,WAS,ILK,F11,ADRA2C,PTPN6,GNA13,PIK3CG,PPIA,ITGB3,ACTG1,VAV1,ADRA2B,PLCG2,HBB,ACTB,FGA,PIK3CB
GO:0051128	Regulation of cellular component organization	236	2365	0.27	1.03e-17	SEMA3F,DCN,CPB2,MAPK1,MYH9,BDKRB1,PIK3R2,LAMB1,CAV2,WASL,VTN,ARPC3,CDKN1B,SEMA3G,CRBN,VAMP4,TNN,ACTR5,H1-1,EREG,C3,TRAF2,TICAM1,RAC2,RAP1B,APOE,H3-3B,PDGFRA,NAT10,LAMC1,THBS1,ITGAV,SNCAIP,PDGFRB,SEMA7A,SMAD7,CDKN2C,ARPC1A,ACTR3,EP300,NAPA,KDR,PIK3CA,SLC9A1,LCAT,CBL,NGEF,NID1,PIKFYVE,THRA,ICAM1,TNC,SEMA3C,NRP1,CDK2,RB1,IQGAP1,ERBB2,EGFR,RPS3,SLC25A31,RIOK2,SEMA3D,KIT,SMAD6,BAX,NCKIPSD,ARPC5,ARPC2,…
GO:0022603	Regulation of anatomical structure morphogenesis	125	920	0.4	2.41e-17	SEMA3F,DCN,NGFR,MYH9,ITGB8,C5,SEMA3G,TNN,PLCG1,C3,RRAS,RAC2,ACTN4,THBS1,SEMA7A,SMURF2,SLC9A3R1,GAB1,KDR,NGEF,STAT3,PDCD6,SEMA3C,NRP1,ERBB2,GNA12,FLT1,SEMA3D,KIT,ITGA5,ARPC2,ABI2,CAMP,BCR,RAC3,SMAD1,FGB,SDC2,F2,VEGFB,STAT2,CALR,SP1,WASF3,FGG,EZR,THBS4,PTK2,PDPK1,CRKL,FYN,FN1,RAC1,TGFBR2,PLXNA4,MSN,MYH10,ITGB1BP1,STAT1,SMURF1,AGT,THBS2,PRKN,PLXNA2,TNR,EPHA7,NGF,PLXNA3,FLNA,L1CAM,LPAR3,DAB1,PREX1,AB…
GO:0071495	Cellular response to endogenous stimulus	140	1103	0.37	2.98e-17	GNA11,NGFR,MAPK1,EBI3,PIK3R2,COMP,ITGB8,CAV2,COL1A1,APOB,FLT3,PLCG1,PTPN12,RAP1B,PDGFRA,CDK4,PDGFRB,SMAD7,SLC9A3R1,PIK3R3,GAB1,PIK3CA,SLC9A1,CBL,THRA,STAT3,ICAM1,RB1,IQGAP1,ERBB2,EGFR,ITGB6,KIT,SMAD6,STAT5B,VCAM1,PRKCI,ITGB5,CAMP,COL1A2,STAT6,MED1,INSR,IRS1,SMAD1,FGB,PRKCE,CHRM1,PRKACA,PTPN2,EDNRA,CALR,HSPA5,PGR,SP1,CASP9,PRKCD,GNG2,SRA1,EZR,EEF1A1,CAV1,FGFR3,PTK2,STAT5A,ERBB4,PDPK1,CTSL,CTSB,SCN…
GO:0007275	Multicellular organism development	356	4209	0.2	3.36e-17	SEMA3F,CD74,GNA11,NGFR,CPB2,MAPK1,MYH9,BIRC7,ARHGDIG,TG,PIK3R2,COMP,LAMB1,ITGB8,WASL,C5,COL1A1,VTN,CCND1,CDKN1B,BYSL,IL12B,SEMA3G,APOB,TNN,FLT3,EREG,C3,RRAS,RAC2,NDUFA2,APOE,LAMA5,UTP3,H3-3B,KRAS,RRAS2,CHL1,PDGFRA,CHAD,RNF38,THBS1,ITGAV,XYLT1,PDGFRB,SEMA7A,SMAD7,CREBBP,ITGA2B,SLC9A3R1,CDKN2C,PIK3R3,GAB1,EP300,NAPA,PRKCG,KDR,PIK3CA,SLC9A1,ARCN1,CBL,GPC1,NGEF,LAMC2,NID1,PIKFYVE,THRA,STAT3,PDCD6,ZAP…
GO:0045859	Regulation of protein kinase activity	102	663	0.46	3.36e-17	CCND1,IL23A,CDKN1B,IL12B,FLT3,EREG,TRAF2,APOE,SPDYE1,THBS1,CCND2,PDGFRB,SLC9A3R1,CCNE1,CDKN2C,PIK3CA,CBL,ERBB3,RB1,IQGAP1,ERBB2,EGFR,RPS3,FLT1,GNAQ,KIT,MRNIP,CDC25A,INSR,CKS1B,PTPN2,DIPK2A,CDC25C,SPDYE4,SPDYE3,PRKCD,SPDYA,CAV1,PTK2,ERBB4,PDPK1,RPLP1,TGFBR2,ITGB1BP1,AGT,IL6R,RAP1A,DAB1,ABL1,SDC4,CCND3,SRC,TLR4,SYK,SPDYC,ERRFI1,JAK2,ALK,TIRAP,PDGFD,CDKN2D,BTC,PKIA,PTK2B,KSR1,SOS1,CDKN1A,ADRA2C,RGS1…
GO:0051050	Positive regulation of transport	124	915	0.4	4.00e-17	CPB2,BDKRB1,PIK3R2,WASL,VTN,PLCG1,H1-1,C3,CFP,F2RL3,RAC2,APOE,ACTN4,HLA-F,PDGFRB,SLC9A3R1,SLC9A1,CBL,ERBB2,RIOK2,FCER1G,BAX,PRKCI,MASP1,ITGA2,AVPR1A,C2,AXL,BCR,INSR,IRS1,FGB,PRKCE,CHRM1,ARL6IP1,F2,PRKACA,GNAI2,EDNRA,RNF31,HCLS1,CALR,F2R,PRKCD,PTCH1,BSG,FGG,EZR,CAV1,NDUFA4,PDPK1,FYN,OCLN,UBE2D3,HLA-DRB1,MSN,MYLK,MYH10,ITGB1BP1,GAB2,AGT,PRKN,AVPR1B,CTSS,FLNA,PLK3,ABL1,SDC4,SAR1A,SRC,MBL2,TLR4,IL2RG…
GO:0045595	Regulation of cell differentiation	177	1582	0.32	4.55e-17	SEMA3F,CD74,GNA11,MAPK1,SOS2,LAMB1,COL1A1,CCND1,IL23A,CDKN1B,HLA-DOA,IL12B,SEMA3G,APOB,PROC,TNN,H4C6,EREG,RRAS,ACTN4,KRAS,PDGFRA,LAMC1,ITGAV,SEMA7A,SMAD7,KDR,GPC1,NID1,STAT3,ZAP70,SEMA3C,NRP1,CDK6,RB1,ERBB2,BOC,EGFR,SEMA3D,KIT,SMAD6,STAT5B,ARPC2,PRKCI,MED1,AXL,PA2G4,RAC3,SMAD1,FGB,LAMB2,F2,PRKACA,PTPN2,CD46,LILRB1,HCLS1,CALR,CD28,CARM1,SOCS3,PTCH1,FGG,SRA1,CAV1,PTK2,CRKL,FN1,H4C11,RAC1,IL27,TGFBR…
GO:0009607	Response to biotic stimulus	161	1375	0.34	5.02e-17	CD74,MAPK1,BDKRB1,ITGB8,WASL,C5,IL23A,IL12B,APOB,C3,CFP,TICAM1,CDK4,IL12RB2,CREBBP,ACTR3,EP300,IL27RA,ZAP70,CDK6,IFNAR1,SKP2,ITGB6,OTULIN,SMAD6,FCER1G,BAX,STAT5B,VCAM1,MASP1,CAMP,C2,AXL,IL12A,BCR,STX8,FGB,PRKCE,F2,KLRC4,CD46,C1QB,CFHR1,RNF31,CD209,STAT2,LILRB1,CLEC4M,RPS15A,CALR,F2R,HSPA5,CASP9,PRKCD,EIF5A,CAV1,PTK2,IFNAR2,SCNN1B,FYN,HP,H2BC7,IL27,H2BC12,HLA-DRB1,STAT1,HMGN2,RPL39,CR1,CR2,CFH,IFN…
GO:0051707	Response to other organism	156	1328	0.34	1.48e-16	CD74,MAPK1,BDKRB1,ITGB8,WASL,C5,IL23A,IL12B,APOB,C3,CFP,TICAM1,CDK4,IL12RB2,ACTR3,IL27RA,ZAP70,CDK6,IFNAR1,SKP2,ITGB6,OTULIN,SMAD6,FCER1G,BAX,STAT5B,VCAM1,MASP1,CAMP,C2,AXL,IL12A,BCR,STX8,FGB,PRKCE,F2,CD46,C1QB,CFHR1,RNF31,CD209,STAT2,LILRB1,CLEC4M,RPS15A,CALR,F2R,CASP9,PRKCD,EIF5A,CAV1,PTK2,IFNAR2,SCNN1B,FYN,HP,H2BC7,IL27,H2BC12,HLA-DRB1,STAT1,HMGN2,RPL39,CR1,CR2,CFH,IFNGR1,IL6R,ZBP1,ABL1,SRC,MB…
GO:0034641	Cellular nitrogen compound metabolic process	305	3463	0.21	2.37e-16	MRPS10,NDUFB4,NDUFB7,MAPK1,EIF3D,RBX1,EIF5,EIF3E,FBL,RPL18A,ITGB8,UTP18,RPL19,KRR1,FANCE,RPS12,BYSL,MEP1A,RRP9,NDUFS7,TRIR,ACTR5,MPHOSPH10,H4C6,EREG,MRPS7,TICAM1,EIF3K,RPS4Y1,NDUFA2,EIF2S3,EIF3G,EEFSEC,UTP3,EIF2S1,DDB2,NAT10,RSAD1,NDUFB5,IMP4,RPL35,SNCAIP,UTP20,UTP6,EIF3J,RPL8,CCNE1,EP300,NOP58,THRA,STAT3,MRPL3,ERCC8,NDUFA9,CDK2,RB1,RPL3L,NDUFB10,NOB1,RPS11,RPS27A,MRPS5,NDUFS6,RPL37,NDUFB11,NDUFB…
GO:0002252	Immune effector process	72	375	0.55	2.86e-16	CD74,C5,IL12B,C3,CFP,TICAM1,CBL,STAT3,ICAM1,KIT,FCER1G,STAT5B,MASP1,C2,STAT6,BCR,PRKCE,F2,CD46,C1QB,CFHR1,LILRB1,PRKCD,PTK2,SCNN1B,FYN,ITGAL,CR1,CR2,CFH,IL6R,VAV3,VAV2,ABL1,SRC,MBL2,TLR4,C1QC,VSIG4,TAP2,SYK,HCK,HLA-G,PIK3CD,RPS6,KLRC2,KIR3DL1,CFI,HLA-A,PTK2B,IRF7,MASP2,PTPN6,IFI35,C4A,INPP5D,B4E1Z4_HUMAN,C4B,CFB,PIK3CG,LYN,IGLL5,CFD,VAV1,LOC102723407,IGHV3-16,IGHV3-72,IGHV3-43D,PLCG2,BTK,B2M,SPN
GO:0098542	Defense response to other organism	128	989	0.38	2.86e-16	CD74,C5,IL23A,IL12B,C3,CFP,TICAM1,ACTR3,IL27RA,ZAP70,IFNAR1,SKP2,OTULIN,FCER1G,STAT5B,MASP1,CAMP,C2,AXL,IL12A,STX8,FGB,F2,CD46,C1QB,CFHR1,RNF31,CD209,STAT2,LILRB1,CLEC4M,PRKCD,PTK2,IFNAR2,SCNN1B,FYN,HP,H2BC7,IL27,H2BC12,STAT1,HMGN2,RPL39,CR1,CR2,CFH,IFNGR1,IL6R,ZBP1,SRC,MBL2,TLR4,C1QC,VSIG4,SYK,HCK,BCL2L1,HLA-C,HLA-E,WAS,PIK3CD,H2BC10,ACTR2,JAK2,KLRC2,KIR3DL1,RPL13A,TIRAP,CFI,HLA-A,IRF9,PTK2B,IRF…
GO:0051094	Positive regulation of developmental process	155	1332	0.33	4.13e-16	CD74,DCN,NGFR,LAMB1,ITGB8,C5,COL1A1,CCND1,IL23A,IL12B,APOB,PROC,TNN,PLCG1,C3,RRAS,APOE,KRAS,LAMC1,THBS1,SEMA7A,SMAD7,SMURF2,GAB1,KDR,GPC1,NID1,STAT3,PDCD6,ZAP70,NRP1,ERBB3,RB1,BOC,FLT1,KIT,BAX,STAT5B,ITGA5,ARPC2,PRKCI,CAMP,STAT6,MED1,AXL,PA2G4,INSR,RAC3,SMAD1,FGB,LAMB2,VEGFB,CD46,HCLS1,CALR,CD28,CARM1,SP1,SOCS3,PTCH1,FGG,EZR,ERBB4,PDPK1,CRKL,FN1,RAC1,TGFBR2,PLXNA4,HLA-DRB1,STAT1,SMURF1,AGT,THBS2,…
GO:0043067	Regulation of programmed cell death	167	1492	0.32	5.10e-16	CD74,NGFR,BIRC7,COMP,CCND1,CDKN1B,IL12B,PROC,FLT3,PLCG1,C3,TRAF2,APOE,ACTN4,KRAS,EIF2S1,CHL1,THBS1,ITGAV,CCND2,PDGFRB,SLC9A3R1,PIK3R3,IL27RA,PRKCG,KDR,PIK3CA,SLC9A1,CBL,THRA,ICAM1,NRP1,ERBB3,RB1,SERPINB13,SKP2,EGFR,RPS3,SLC25A31,ITGA1,KIT,SMAD6,BAX,STAT5B,ITGA5,PRKCI,PDIA3,MED1,AXL,DDB1,PA2G4,IL12A,FGB,ARL6IP1,VEGFB,PTPN2,GNAI2,RNF31,LILRB1,MET,BID,DIPK2A,HCLS1,CALR,F2R,HSPA5,CD28,CASP9,SOCS3,PRK…
GO:0009725	Response to hormone	108	762	0.42	5.35e-16	EBI3,PIK3R2,CAV2,COL1A1,CCND1,CDKN1B,APOB,FLT3,EREG,CDK4,THBS1,PDGFRB,PIK3R3,GAB1,EP300,PIK3CA,SLC9A1,LCAT,THRA,STAT3,RB1,KIT,SMAD6,TFF1,STAT5B,PRKCI,ITGA2,INPPL1,AVPR1A,STAT6,MED1,INSR,IRS1,FGB,PRKCE,PRKACA,PTPN2,EDNRA,ITGA3,STAT2,CYC1,HCLS1,CALR,PGR,SP1,CASP9,PRKCD,BSG,GNG2,SRA1,CAV1,PTK2,STAT5A,PDPK1,CTSL,CTSB,SCNN1B,STAT4,TGFBR2,STAT1,MT-ND3,AGT,PARP1,CTSS,GNAS,NCOA3,IRS4,SRC,F7,IRS2,EDNRB,ER…
GO:0070663	Regulation of leukocyte proliferation	60	271	0.61	6.36e-16	CD74,MAPK1,SOS2,CLC,EBI3,IL23A,IL12B,TICAM1,RAC2,IL12RB2,IL27RA,ZAP70,ERBB2,RPS3,KIT,STAT5B,VCAM1,STAT6,IL12A,CD46,CD209,LILRB1,BID,CD28,PTK2,IL27,TGFBR2,HLA-DRB1,CR1,VAV3,SDC4,TLR4,VSIG4,SYK,IRS2,BCL2L1,HLA-E,HLA-G,IL6ST,JAK2,TFRC,TIRAP,HLA-A,BCL2,SOS1,CDKN1A,PTPN6,HLA-DPA1,HLA-DMB,INPP5D,HLA-DPB1,LYN,TYK2,JAK3,TRAF6,RASSF5,IL12RB1,BTK,SPN,CBLB
GO:0006091	Generation of precursor metabolites and energy	75	411	0.53	6.39e-16	NDUFB4,UQCRC1,NDUFB7,COX6A1,NDUFS7,NDUFA2,PPP1R1A,COX5B,NDUFB5,NDUFA9,UQCRC2,NDUFB10,NDUFS6,NDUFB11,NDUFB9,NDUFC2,COX6A2,COX7A1,NDUFS4,NDUFB8,AVPR1A,NDUFA7,UQCRFS1,CYCS,UQCRH,NDUFS8,CYC1,COX5A,BID,NDUFV2,NDUFA12,UQCR10,NDUFA4,MT-CO1,MT-CYB,MT-ND1,MT-ND4L,MT-ND5,MT-CO2,MT-ND4,MT-CO3,MT-ND2,MT-ND3,NDUFS2,COX7A2,NDUFA1,NDUFS5,NDUFA8,COX4I2,COX7A2L,UQCRQ,ASPH,NDUFB6,AVP,IL6ST,AKT2,NDUFA11,NDUFS1,NDUF…
GO:0007155	Cell adhesion	125	965	0.38	6.71e-16	ICAM3,MYH9,COMP,LAMB1,ITGB8,VTN,IBSP,TNN,RAC2,LAMA5,CHL1,PDGFRA,LAMC1,THBS1,ITGAV,VWF,ITGA2B,LAMC2,NID1,CSTA,ITGA9,ICAM1,ZAP70,TNC,NRP1,COL6A5,ITGB7,BOC,EGFR,FERMT3,FREM2,ITGA1,ITGB6,KIT,SMAD6,ITGA5,VCAM1,ITGB5,ITGA2,INPPL1,AXL,BCR,FGB,PRKCE,LAMB2,ITGA3,CD209,TLN1,CLEC4M,ICOS,LAMA3,ITGA11,BSG,FGG,EZR,THBS4,SIGLEC1,FN1,RAC1,ITGAL,COL6A6,TGFBR2,MSN,NRP2,MYH10,DPP4,ITGB1BP1,LAMC3,THBS2,TNR,THBS3,PIP…
GO:0045087	Innate immune response	107	754	0.42	6.96e-16	CD74,C5,IL23A,IL12B,C3,CFP,TICAM1,ACTR3,ZAP70,IFNAR1,SKP2,OTULIN,FCER1G,STAT5B,MASP1,CAMP,C2,AXL,STX8,FGB,CD46,C1QB,CD209,STAT2,CLEC4M,PTK2,IFNAR2,FYN,H2BC7,IL27,H2BC12,STAT1,RPL39,CR1,CR2,CFH,IFNGR1,ZBP1,SRC,MBL2,TLR4,C1QC,VSIG4,SYK,HCK,HLA-C,HLA-E,WAS,PIK3CD,H2BC10,ACTR2,JAK2,KLRC2,KIR3DL1,RPL13A,TIRAP,CFI,HLA-A,PTK2B,IRF7,MORC3,MASP2,CD14,PRKD1,PTPN6,CYLD,HLA-DPA1,IFI35,C4A,HLA-B,MAVS,B4E1Z4_H…
GO:0002697	Regulation of immune effector process	72	383	0.54	7.30e-16	CD74,CLC,IL23A,IL12B,C3,CFP,TRAF2,TICAM1,RAC2,HLA-F,SEMA7A,SMAD7,IL27RA,ICAM1,KIT,STAT5B,MASP1,C2,STAT6,AXL,IL12A,BCR,KLRC4,CD46,LILRB1,CD28,PDPK1,IL27,HLA-DRB1,GAB2,CR1,CR2,CFH,STX7,MBL2,TLR4,VSIG4,TAP2,SYK,HLA-E,WAS,HLA-G,KLRC2,TFRC,CFI,HLA-DRA,HLA-A,ITGB2,MASP2,PTPN6,C4A,HLA-DMB,HLA-B,MAVS,C4B,CFB,HFE,CR1L,LYN,JAK3,TRAF6,KLRC3-2,KLRC1,IL12RB1,RPS19,VAV1,TRIL,PIK3R6,PLCG2,BTK,ITGAM,B2M
GO:0030168	Platelet activation	37	97	0.85	1.02e-15	MYH9,COMP,F2RL3,PDGFRA,VWF,PIK3CA,FERMT3,F2RL2,AXL,FGB,F2,GP6,TLN1,F2R,FGG,FN1,FLNA,VAV3,GNAS,VAV2,SRC,SYK,ILK,ADRA2C,PTPN6,GNA13,PIK3CG,PPIA,ITGB3,ACTG1,VAV1,ADRA2B,PLCG2,HBB,ACTB,FGA,PIK3CB
GO:0048856	Anatomical structure development	405	5117	0.17	1.44e-15	SEMA3F,CD74,DCN,GNA11,NGFR,CPB2,MAPK1,MYH9,BIRC7,ARHGDIG,TG,PIK3R2,COMP,LAMB1,ITGB8,CAV2,WASL,C5,EDF1,COL1A1,VTN,IBSP,CCND1,CDKN1B,BYSL,IL12B,SEMA3G,APOB,TNN,FLT3,EREG,C3,RRAS,PTPN12,RAC2,RAP1B,TRPC4AP,NDUFA2,APOE,ACTN4,LAMA5,UTP3,H3-3B,KRAS,RRAS2,CHL1,PDGFRA,CDK4,LAMC1,CHAD,RNF38,THBS1,ITGAV,XYLT1,PDGFRB,SEMA7A,SMAD7,CREBBP,ITGA2B,SLC9A3R1,CDKN2C,PIK3R3,GAB1,EP300,NAPA,PRKCG,KDR,PIK3CA,SLC9A1,AR…
GO:0031325	Positive regulation of cellular metabolic process	279	3114	0.22	1.49e-15	CD74,DCN,NGFR,MAPK1,CBX7,EIF3D,RBX1,GABPB1,EIF3E,PIK3R2,WASL,EDF1,COL1A1,VTN,CCND1,IL23A,CDKN1B,IL12B,FLT3,ACTR5,EREG,C3,TRAF2,TICAM1,APOE,ACTN4,EIF2S3,KRAS,PDGFRA,NAT10,SPDYE1,THBS1,CCND2,PDGFRB,SEMA7A,SMAD7,CREBBP,PIK3R3,ACTR3,EP300,PRKCG,KDR,PIK3CA,SLC9A1,TXK,THRA,STAT3,ERCC8,NRP1,CDK2,ERBB3,RB1,IQGAP1,ERBB2,IFNAR1,GNA12,EGFR,RPS3,NDUFC2,FLT1,ITGA1,RIOK2,KIT,SMAD6,MRNIP,BAX,STAT5B,ITGA5,CAMP,I…
GO:0080134	Regulation of response to stress	156	1373	0.32	2.15e-15	CD74,CPB2,OTUB2,MAPK1,BIRC7,VTN,IL23A,IL12B,PROC,PLCG1,EREG,C3,TRAF2,APOE,PDGFRA,HLA-F,THBS1,SEMA7A,CREBBP,EP300,PRKCG,TXK,ERCC8,TNC,RB1,EGFR,RPS3,NDUFC2,OTULIN,MRNIP,BAX,STAT5B,MASP1,ITGA2,MED1,IL12A,BCR,FGB,PRKCE,NUDT16L1,F2,KLRC4,VEGFB,PTPN2,RNF31,STAT2,LILRB1,SGF29,MET,BID,F2R,HSPA5,CD28,CASP9,SOCS3,PRKCD,FGG,EZR,CAV1,PIK3AP1,PTK2,RNF13,FYN,OCLN,IL27,HLA-DRB1,MYLK,STAT1,AGT,PARP1,PRKN,CR1,CFH…
GO:0048731	System development	327	3867	0.2	2.16e-15	SEMA3F,CD74,GNA11,NGFR,CPB2,MAPK1,MYH9,BIRC7,TG,PIK3R2,COMP,LAMB1,ITGB8,WASL,COL1A1,VTN,CCND1,CDKN1B,IL12B,SEMA3G,APOB,TNN,FLT3,EREG,C3,RRAS,RAC2,APOE,LAMA5,UTP3,H3-3B,KRAS,RRAS2,CHL1,PDGFRA,CHAD,RNF38,THBS1,ITGAV,XYLT1,PDGFRB,SEMA7A,SMAD7,ITGA2B,SLC9A3R1,CDKN2C,PIK3R3,GAB1,EP300,NAPA,PRKCG,KDR,PIK3CA,SLC9A1,ARCN1,CBL,GPC1,NGEF,LAMC2,NID1,PIKFYVE,THRA,STAT3,PDCD6,ZAP70,TNC,SEMA3C,NRP1,CDK6,ERBB3,…
GO:0032103	Positive regulation of response to external stimulus	78	453	0.51	2.38e-15	CD74,CPB2,MAPK1,VTN,IL23A,IL12B,EREG,C3,RAC2,HLA-F,THBS1,PDGFRB,CREBBP,EP300,KDR,TXK,NRP1,STAT5B,MASP1,ITGA2,MED1,IL12A,F2,KLRC4,VEGFB,RNF31,MET,CALR,CD28,THBS4,PTK2,FYN,RAC1,AGT,IL6R,FLNA,ZBP1,SRC,MBL2,TLR4,LPAR1,F7,SYK,HCK,HLA-E,HLA-G,IL6ST,JAK2,KLRC2,TIRAP,PDGFD,PTK2B,IRF7,MASP2,CD14,PRKD1,FGFR1,PRKD2,IFI35,AGTR1,MAVS,PRKCA,PIK3CG,CEBPA,LYN,TRAF6,KLRC3-2,PGF,LDLR,IKBKE,RPS19,IRF3,VAV1,PLCG2,BT…
GO:0051179	Localization	367	4512	0.18	2.55e-15	CD74,ICAM3,NGFR,NDUFB4,HBQ1,UQCRC1,NDUFB7,MAPK1,MYH9,TG,FBL,PIK3R2,COMP,CAV2,WASL,COL1A1,VTN,CCND1,CDKN1B,COX6A1,SKP1,APOB,NDUFS7,VAMP4,H4C6,CANX,RAC2,COPB1,RAP1B,HBA2,TRPC4AP,NDUFA2,APOE,ACTN4,HBZ,LAMA5,TNS4,H3-3B,KCNMB4,COX5B,NDUFB5,THBS1,ITGAV,SMAD7,SLC9A3R1,ACTR3,ARFGAP3,NAPA,USE1,STAM2,PIK3CA,SLC9A1,LCAT,ARCN1,CBL,NOP58,PIKFYVE,STAT3,PDCD6,TRPV5,NRP1,NDUFA9,CDK2,ITGB7,RB1,NDUFB10,MEP1B,ASGR1…
GO:1901698	Response to nitrogen compound	131	1058	0.36	2.56e-15	GNA11,NGFR,UQCRC1,MAPK1,PIK3R2,CAV2,COL1A1,CCND1,CDKN1B,FLT3,EREG,CANX,TRAF2,TICAM1,RAP1B,PDGFRA,CDK4,SLC9A3R1,PIK3R3,GAB1,PRKCG,PIK3CA,SLC9A1,STAT3,ICAM1,CDK2,RB1,EGFR,GNAQ,FCER1G,TFF1,STAT5B,VCAM1,PRKCI,CAMP,ITGA2,NDUFS4,COL1A2,INPPL1,STAT6,INSR,IRS1,PRKCE,CHRM1,PRKACA,PTPN2,GNAI2,EDNRA,STAT2,CYC1,CALR,HSPA5,CARM1,SP1,PRKCD,BSG,GNG2,EZR,CAV1,PTK2,STAT5A,PDPK1,SCNN1B,CRKL,FYN,STAT4,STAT1,MT-ND5,…
GO:0032944	Regulation of mononuclear cell proliferation	56	246	0.63	2.63e-15	CD74,SOS2,CLC,EBI3,IL23A,IL12B,TICAM1,RAC2,IL12RB2,IL27RA,ZAP70,ERBB2,RPS3,STAT5B,VCAM1,IL12A,CD46,CD209,LILRB1,BID,CD28,IL27,TGFBR2,HLA-DRB1,CR1,VAV3,SDC4,TLR4,VSIG4,SYK,IRS2,BCL2L1,HLA-E,HLA-G,IL6ST,JAK2,TFRC,TIRAP,HLA-A,BCL2,SOS1,CDKN1A,PTPN6,HLA-DPA1,HLA-DMB,INPP5D,HLA-DPB1,LYN,TYK2,JAK3,TRAF6,RASSF5,IL12RB1,BTK,SPN,CBLB
GO:0010243	Response to organonitrogen compound	123	963	0.38	3.16e-15	GNA11,NGFR,UQCRC1,MAPK1,PIK3R2,CAV2,COL1A1,CCND1,CDKN1B,FLT3,EREG,CANX,TICAM1,RAP1B,PDGFRA,CDK4,SLC9A3R1,PIK3R3,GAB1,PRKCG,PIK3CA,SLC9A1,STAT3,ICAM1,RB1,EGFR,FCER1G,TFF1,STAT5B,VCAM1,PRKCI,CAMP,ITGA2,NDUFS4,COL1A2,INPPL1,STAT6,INSR,IRS1,PRKCE,CHRM1,PRKACA,PTPN2,EDNRA,STAT2,CYC1,CALR,HSPA5,CARM1,SP1,PRKCD,BSG,GNG2,EZR,CAV1,PTK2,STAT5A,PDPK1,SCNN1B,FYN,STAT4,STAT1,MT-ND5,CACNA1S,AGT,PARP1,PRKN,RAP1…
GO:0016310	Phosphorylation	123	966	0.37	3.90e-15	MAPK1,CCND1,CDKN1B,FLT3,HCST,H3-3B,EIF2S1,PDGFRA,CDK4,PDGFRB,SEMA7A,SMAD7,IL12RB2,CCNE1,CDKN2C,PRKCG,KDR,PIK3CA,TXK,PIKFYVE,STAT3,ZAP70,NRP1,PIP5K1B,CDK6,CDK2,ERBB3,ERBB2,SCYL1,SKP2,EGFR,FLT1,RIOK2,KIT,BAX,PRKCI,ABI2,AXL,BCR,INSR,SMAD1,PRKCE,PRKACA,CKS1B,EDNRA,MET,PRKCD,CAV1,FGFR3,PTK2,ERBB4,PDPK1,FYN,PIP4K2C,TGFBR2,MYLK,NRP2,H3-3A,PIP5K1A,EPHA7,PRKACB,PLK3,ABL1,SRC,TLR4,SYK,HCK,PIP4K2A,PRKACG,PI…
GO:0044409	Entry into host	38	109	0.81	3.96e-15	CAV2,ITGAV,CBL,PIKFYVE,ICAM1,NRP1,ITGB7,EGFR,ITGB6,ITGA5,ITGB5,ITGA2,AXL,INSR,CD46,CD209,CLEC4M,BSG,CAV1,SIGLEC1,CTSL,CTSB,WWP2,DPP4,CR1,CR2,AVPR1B,SRC,AVP,TFRC,CDK1,ITGB1,ACE2,RPSA,AGTR1,WWP1,ITGB3,LDLR
GO:0022409	Positive regulation of cell-cell adhesion	64	322	0.57	4.60e-15	CD74,EBI3,IL23A,HLA-DOA,IL12B,SMAD7,IL12RB2,IL27RA,PIK3CA,ZAP70,RPS3,STAT5B,VCAM1,IL12A,FGB,GP6,CD46,CD209,LILRB1,ICOS,CD28,FGG,CAV1,FYN,TGFBR2,HLA-DRB1,DPP4,CR1,IL6R,ABL1,SRC,IL2RG,HLA-DMA,SYK,HLA-E,HLA-G,IL6ST,JAK2,TFRC,BAD,HLA-DRA,HLA-A,ITGA4,ITGB2,PTPN6,HLA-DPA1,CD44,HLA-DMB,RHOA,HLA-DPB1,LYN,TYK2,AMBRA1,JAK3,TRAF6,IL12RB1,VAV1,PIK3R6,PTPN11,ACTB,HLA-DOB,B2M,FGA,JAK1
GO:0032981	Mitochondrial respiratory chain complex I assembly	30	61	0.96	5.06e-15	NDUFB4,NDUFB7,NDUFS7,NDUFA2,NDUFB5,NDUFA9,NDUFB10,NDUFB11,NDUFB9,NDUFC2,NDUFS4,NDUFB8,NDUFS8,NDUFA12,MT-ND1,MT-ND5,MT-ND4,MT-ND2,NDUFS2,NDUFA1,NDUFS5,NDUFA8,NDUFB6,NDUFA11,NDUFS1,NDUFB3,NDUFA5,NDUFA13,NDUFA6,NDUFB1
GO:0050670	Regulation of lymphocyte proliferation	55	242	0.63	5.20e-15	CD74,SOS2,CLC,EBI3,IL23A,IL12B,TICAM1,RAC2,IL12RB2,IL27RA,ZAP70,ERBB2,RPS3,STAT5B,VCAM1,IL12A,CD46,CD209,LILRB1,BID,CD28,IL27,TGFBR2,HLA-DRB1,CR1,VAV3,SDC4,TLR4,VSIG4,SYK,IRS2,HLA-E,HLA-G,IL6ST,JAK2,TFRC,TIRAP,HLA-A,BCL2,SOS1,CDKN1A,PTPN6,HLA-DPA1,HLA-DMB,INPP5D,HLA-DPB1,LYN,TYK2,JAK3,TRAF6,RASSF5,IL12RB1,BTK,SPN,CBLB
GO:1901701	Cellular response to oxygen-containing compound	130	1057	0.36	5.31e-15	GNA11,NGFR,CPB2,MAPK1,PIK3R2,CAV2,COL1A1,IL12B,TRAF2,TICAM1,RAP1B,PDGFRA,CDK4,SLC9A3R1,PIK3R3,GAB1,PIK3CA,SLC9A1,STAT3,ICAM1,CDK2,RB1,EGFR,RPS3,GNAQ,STAT5B,VCAM1,PRKCI,CAMP,ITGA2,COL1A2,AVPR1A,STAT6,AXL,BCR,INSR,IRS1,PRKCE,CHRM1,PRKACA,PTPN2,GNAI2,EDNRA,LILRB1,HSPA5,NRIP1,SP1,CASP9,PRKCD,PTCH1,GNG2,EZR,CAV1,PTK2,STAT5A,PDPK1,SCNN1B,CRKL,FYN,MSN,STAT1,AGT,PARP1,PRKN,RAP1A,FLNA,GNAI3,GNAS,NCOA3,IRS…
GO:0006335	DNA replication-dependent chromatin assembly	24	32	1.14	5.87e-15	H4C6,H4C11,H3C12,H3C10,H4C2,H3C4,H4C3,H4-16,H4C15,H4C14,H4C1,H4C4,H4C12,H3C1,H4C13,H4C9,H3C11,H3C7,H3C8,H3C3,H4C5,H3C2,H4C8,H3C6
GO:0043408	Regulation of MAPK cascade	97	668	0.43	6.43e-15	CD74,MAPK1,BIRC7,PIK3R2,CAV2,FLT3,RRAS,TRAF2,RAP1B,APOE,PDGFRA,THBS1,PDGFRB,SEMA7A,SLC9A3R1,KDR,SHC2,ICAM1,NRP1,IQGAP1,ERBB2,EGFR,RPS3,FLT1,ITGA1,KIT,INSR,FGB,PRKCE,VEGFB,PTPN2,GNAI2,F2R,PRKCD,FGG,EZR,CAV1,FGFR3,ERBB4,CRKL,FN1,HLA-DRB1,ITGB1BP1,AGT,PRKN,AVPR1B,IL6R,EPHA7,RAP1A,LPAR3,ABL1,SRC,TLR4,LPAR1,SYK,ERRFI1,NPSR1,JAK2,ALK,GRB2,TIRAP,PDGFD,PTK2B,KSR1,ADRA2C,RGS14,NPNT,ACE2,PTPN6,CYLD,PIK3R5,…
GO:0048513	Animal organ development	285	3246	0.21	6.60e-15	SEMA3F,CD74,DCN,GNA11,NGFR,CPB2,MAPK1,MYH9,BIRC7,TG,PIK3R2,COMP,LAMB1,ITGB8,CAV2,COL1A1,VTN,IBSP,CCND1,CDKN1B,IL12B,SEMA3G,FLT3,EREG,RRAS,TRPC4AP,LAMA5,UTP3,H3-3B,KRAS,PDGFRA,CDK4,LAMC1,CHAD,RNF38,XYLT1,PDGFRB,SEMA7A,SMAD7,SLC9A3R1,PIK3R3,EP300,NAPA,KDR,PIK3CA,SLC9A1,ARCN1,CBL,LAMC2,NID1,CSTA,THRA,STAT3,PDCD6,ZAP70,TNC,SEMA3C,NRP1,CDK6,ERBB3,RB1,IQGAP1,ERBB2,SCYL1,EGFR,FREM2,FLT1,ITGB6,SEMA3D,KIT…
GO:0042981	Regulation of apoptotic process	161	1462	0.31	7.52e-15	CD74,NGFR,BIRC7,COMP,CCND1,CDKN1B,IL12B,PROC,FLT3,PLCG1,C3,TRAF2,APOE,ACTN4,KRAS,EIF2S1,CHL1,THBS1,ITGAV,CCND2,PDGFRB,SLC9A3R1,PIK3R3,IL27RA,PRKCG,KDR,PIK3CA,SLC9A1,CBL,THRA,ICAM1,NRP1,ERBB3,RB1,SERPINB13,SKP2,EGFR,RPS3,SLC25A31,ITGA1,SMAD6,BAX,STAT5B,ITGA5,PRKCI,PDIA3,MED1,AXL,DDB1,PA2G4,IL12A,FGB,ARL6IP1,VEGFB,PTPN2,GNAI2,LILRB1,BID,DIPK2A,HCLS1,CALR,F2R,HSPA5,CD28,CASP9,SOCS3,PRKCD,EIF5A,FGG,S…
GO:0050863	Regulation of T cell activation	69	376	0.53	9.34e-15	CD74,SOS2,CLC,EBI3,IL23A,HLA-DOA,IL12B,RAC2,SMAD7,IL12RB2,IL27RA,PIK3CA,ZAP70,ERBB2,RPS3,STAT5B,VCAM1,IL12A,PTPN2,CD46,CD209,LILRB1,BID,ICOS,CD28,CAV1,FYN,IL27,TGFBR2,HLA-DRB1,DPP4,CR1,ABL1,SDC4,SRC,IL2RG,VSIG4,HLA-DMA,SYK,HLA-E,HLA-G,IL6ST,JAK2,TFRC,BAD,HLA-DRA,HLA-A,FGL1,SOS1,PTPN6,HLA-DPA1,HLA-DMB,RHOA,HLA-DPB1,HFE,LYN,TYK2,AMBRA1,JAK3,TRAF6,IL12RB1,VAV1,PIK3R6,PTPN11,ACTB,HLA-DOB,B2M,SPN,CBLB
GO:0071900	Regulation of protein serine/threonine kinase activity	70	386	0.53	9.49e-15	CCND1,CDKN1B,FLT3,TRAF2,APOE,SPDYE1,THBS1,CCND2,PDGFRB,CCNE1,CDKN2C,RB1,IQGAP1,ERBB2,EGFR,RPS3,FLT1,KIT,CDC25A,INSR,CKS1B,DIPK2A,CDC25C,SPDYE4,SPDYE3,PRKCD,SPDYA,CAV1,AGT,ABL1,CCND3,SRC,TLR4,SYK,SPDYC,PDGFD,CDKN2D,PKIA,PTK2B,KSR1,SOS1,CDKN1A,RGS14,PTPN6,PIK3R5,FGFR1,RHOA,HRAS,TNXB,EPGN,CDKN1C,PIK3CG,SPDYE2,PDGFC,SPDYE2B,CEBPA,LYN,CCNE2,TRAF6,PIK3R6,CCNA2,SPDYE6,SPDYE5,SPDYE16,CBLC,ACTB,CALM1,CALM…
GO:0009653	Anatomical structure morphogenesis	216	2229	0.26	9.52e-15	SEMA3F,DCN,NGFR,MAPK1,MYH9,COMP,LAMB1,ITGB8,WASL,COL1A1,VTN,BYSL,SEMA3G,APOB,TNN,EREG,RRAS,RAC2,APOE,LAMA5,KRAS,CHL1,PDGFRA,LAMC1,THBS1,ITGAV,PDGFRB,SEMA7A,SMAD7,CREBBP,ITGA2B,SLC9A3R1,PIK3R3,GAB1,EP300,KDR,PIK3CA,GPC1,LAMC2,PIKFYVE,THRA,STAT3,PDCD6,TNC,SEMA3C,NRP1,ITGB7,RB1,IQGAP1,ERBB2,BOC,GNA12,EGFR,FERMT3,FREM2,FLT1,ITGA1,ITGB6,SEMA3D,OTULIN,SMAD6,BAX,ITGA5,PRKCI,ABI2,ITGB5,ITGA2,COL1A2,INPPL…
GO:0002703	Regulation of leukocyte mediated immunity	54	239	0.62	1.17e-14	CLC,IL23A,IL12B,C3,TRAF2,TICAM1,RAC2,HLA-F,SMAD7,IL27RA,ICAM1,KIT,STAT5B,STAT6,IL12A,BCR,KLRC4,CD46,LILRB1,CD28,PDPK1,HLA-DRB1,GAB2,CR1,CR2,STX7,TLR4,TAP2,SYK,HLA-E,WAS,HLA-G,KLRC2,TFRC,HLA-DRA,HLA-A,ITGB2,PTPN6,HLA-B,MAVS,HFE,CR1L,LYN,JAK3,TRAF6,KLRC3-2,KLRC1,IL12RB1,VAV1,PIK3R6,PLCG2,BTK,ITGAM,B2M
GO:0022407	Regulation of cell-cell adhesion	79	480	0.49	1.24e-14	CD74,EBI3,IL23A,HLA-DOA,IL12B,SMAD7,IL12RB2,IL27RA,PIK3CA,ZAP70,ERBB2,RPS3,FERMT3,STAT5B,VCAM1,IL12A,FGB,GP6,PTPN2,CD46,CD209,LILRB1,ICOS,CD28,PRKCD,FGG,CAV1,PTK2,FYN,TGFBR2,HLA-DRB1,DPP4,CR1,TNR,IL6R,EPHA7,ABL1,SDC4,SRC,IL2RG,VSIG4,HLA-DMA,SYK,HLA-E,HLA-G,IL6ST,JAK2,TFRC,BAD,HLA-DRA,HLA-A,ITGA4,ITGB2,FGL1,PTPN6,HLA-DPA1,CD44,HLA-DMB,RHOA,HLA-DPB1,PRKCA,HFE,LYN,TYK2,AMBRA1,JAK3,TRAF6,IL12RB1,VAV1…
GO:0034470	ncRNA processing	72	409	0.51	1.33e-14	FBL,UTP18,KRR1,BYSL,RRP9,MPHOSPH10,UTP3,NAT10,IMP4,RPL35,UTP20,UTP6,NOP58,NOB1,RIOK2,PWP2,UTP15,DCAF13,NOL6,TSR1,PA2G4,SMAD1,WDR3,WDR75,MRPL1,MRPS11,RRP7A,IMP3,UTP4,NOC4L,RPL7,FCF1,RPS21,HEATR1,RPL5,RPL7A,UTP11,RPL10A,BMS1,WDR46,MRTO4,RPS16,RIOK1,RPS6,NOP56,NOL10,RCL1,UTP14A,RPL14,RPS8,SNU13,WDR43,RPS14,NGDN,BUD23,RPS24,RPL7L1,WDR36,RPS25,TBL3,RPL26,RPL27,RPS15,EMG1,RPS19,RPS28,NSA2,RPS7,RPL35A,R…
GO:0071363	Cellular response to growth factor stimulus	78	473	0.49	1.76e-14	NGFR,COMP,ITGB8,CAV2,COL1A1,IBSP,FLT3,PLCG1,PTPN12,PDGFRA,THBS1,PDGFRB,SMAD7,GAB1,KDR,PIK3CA,CBL,STAT3,NRP1,IQGAP1,ERBB2,EGFR,FLT1,ITGB6,SMAD6,STAT5B,VCAM1,ITGB5,COL1A2,MED1,INSR,SMAD1,VEGFB,HSPA5,EEF1A1,CAV1,FGFR3,PTK2,ERBB4,PDPK1,CRKL,FYN,TGFBR2,NRP2,ITGB1BP1,SMURF1,PARP1,NGF,RAP1A,ABL1,SRC,TLR4,PIK3CD,ERRFI1,ITGA8,GRB2,WASF1,PDGFD,SOS1,NPNT,PRKD1,FGFR1,PRKD2,CD44,SHC1,RAF1,FGFR2,HFE,RACK1,NTRK…
GO:0006935	Chemotaxis	82	516	0.47	1.90e-14	SEMA3F,NGFR,SERPIND1,MAPK1,C5,SEMA3G,RAC2,LAMA5,CHL1,PDGFRA,ITGAV,PDGFRB,SEMA7A,GAB1,LAMC2,PIKFYVE,ITGA9,SEMA3C,NRP1,ERBB2,BOC,FLT1,ITGA1,SEMA3D,KIT,FCER1G,VCAM1,LAMB2,VEGFB,EDNRA,MET,LAMA3,PRKCD,PTCH1,BSG,PTK2,CRKL,FYN,RAC1,SIAH1,PLXNA4,NRP2,DPP4,PLXNA2,TNR,IL6R,PIP5K1A,EPHA7,PLXNA3,VAV3,L1CAM,PREX1,LPAR1,LYPLA2,SYK,EDNRB,PIK3CD,LSP1,LAMA1,PLXNA1,RPL24,ITGB2,SOS1,DCC,AGTR1,RHOA,HRAS,DOCK4,PIK3CG…
GO:0032502	Developmental process	432	5657	0.15	1.90e-14	SEMA3F,CD74,DCN,GNA11,NGFR,CPB2,MAPK1,CBX7,MYH9,BIRC7,ARHGDIG,TG,FBL,PIK3R2,COMP,LAMB1,ITGB8,CAV2,WASL,C5,EDF1,COL1A1,VTN,IBSP,CCND1,CDKN1B,BYSL,IL12B,SEMA3G,APOB,TNN,FLT3,H1-1,EREG,C3,RRAS,CANX,PTPN12,RAC2,RAP1B,TRPC4AP,NDUFA2,APOE,ACTN4,LAMA5,UTP3,H3-3B,KRAS,RRAS2,EIF2S1,CHL1,PDGFRA,CDK4,LAMC1,CHAD,RNF38,THBS1,ITGAV,XYLT1,PDGFRB,SEMA7A,RBL2,SMAD7,CREBBP,ITGA2B,SLC9A3R1,CDKN2C,PIK3R3,GAB1,EP300,…
GO:0043550	Regulation of lipid kinase activity	31	71	0.91	1.90e-14	PIK3R2,FLT3,PDGFRA,PDGFRB,RBL2,PIK3R3,RB1,FLT1,KIT,IRS1,F2,SOCS3,FGFR3,PTK2,ERBB4,PIP4K2C,VAV3,VAV2,SRC,RBL1,PIP4K2A,PTK2B,PRKD1,PIK3R5,CISH,PIK3R1,LYN,AMBRA1,PIK3R6,PIP4K2B,CDC42
GO:0018108	Peptidyl-tyrosine phosphorylation	46	176	0.69	2.01e-14	FLT3,PDGFRA,PDGFRB,IL12RB2,KDR,TXK,ZAP70,NRP1,ERBB3,ERBB2,SCYL1,EGFR,FLT1,KIT,ABI2,AXL,BCR,INSR,MET,PRKCD,CAV1,FGFR3,PTK2,ERBB4,FYN,NRP2,EPHA7,ABL1,SRC,SYK,HCK,JAK2,ALK,PTK2B,PTPN6,FGFR1,ITK,FGFR2,LYN,NTRK1,TYK2,JAK3,RPS6KA5,BTK,IGF1R,JAK1
GO:0048002	Antigen processing and presentation of peptide antigen	29	60	0.95	2.13e-14	CD74,HLA-DOA,CTSV,HLA-F,PIKFYVE,FCER1G,PDIA3,CD209,CLEC4M,CALR,CTSL,TAP1,HLA-DRB1,CTSS,HLA-DMA,TAP2,HLA-C,HLA-E,HLA-G,HLA-DRA,HLA-A,HLA-DPA1,HLA-DMB,HLA-B,TAPBP,HLA-DPB1,TRAF6,HLA-DOB,B2M
GO:0016192	Vesicle-mediated transport	147	1298	0.32	2.26e-14	ICAM3,MAPK1,MYH9,CAV2,WASL,VTN,VAMP4,CANX,RAC2,COPB1,RAP1B,APOE,THBS1,ITGAV,ARFGAP3,NAPA,USE1,STAM2,PIK3CA,ARCN1,CBL,PIKFYVE,PDCD6,ASGR1,SCYL1,EGFR,SEC24D,KIT,FCER1G,NCKIPSD,PRKCI,INPPL1,AXL,BCR,INSR,STX8,PRKCE,SEC23A,CD209,LILRB1,CLEC4M,MET,NAPG,COPG1,SEC16A,COPB2,PRKCD,SEC23B,EZR,CAV1,SIGLEC1,PTK2,SEC24C,CTSL,FYN,ASGR2,RAC1,ITGAL,TGFBR2,DPP4,PRKN,KLHL12,STX7,COPA,PIP5K1A,RAP1A,FLNA,GNAI3,VAV3,S…
GO:0006334	Nucleosome assembly	39	124	0.77	2.31e-14	H4C6,H1-1,H3-3B,H1-5,H3C13,H2AB2,H4C11,H2BC7,H2BC12,H3C12,H3-4,H3-3A,H3C14,H3C10,H2BC10,H4C2,H3C4,H4C3,H3C15,H4-16,H4C15,H4C14,H2BC11,H4C1,H4C4,H4C12,H3C1,H4C13,H4C9,H2AB3,H3C11,H3C7,H3C8,H3C3,H4C5,H3C2,H4C8,H3C6,H2BC6
GO:0045321	Leukocyte activation	87	574	0.45	2.67e-14	SKAP2,CD74,MYH9,EBI3,PIK3R2,ITGB8,IL23A,IL12B,FLT3,TICAM1,PIK3R3,EP300,CBL,STAT3,ICAM1,ZAP70,CDK6,ERBB2,ITGB6,KIT,FCER1G,BAX,STAT5B,VCAM1,CAMP,STAT6,AXL,BCR,PRKCE,PTPN2,LILRB1,CD28,PRKCD,CTSL,SCNN1B,RPL22,FYN,ITGAL,TGFBR2,MSN,DPP4,CD247,CR2,IFNGR1,IL6R,PREX1,ABL1,CCND3,TLR4,IL2RG,SYK,HLA-E,WAS,PIK3CD,RPS6,JAK2,SH2D2A,ITGB1,HLA-A,ITGA4,PTK2B,ITGB2,BCL2,PTPN6,DCAF1,IFI35,CD44,ITK,RHOA,SNX27,PIK3CG,…
GO:0045860	Positive regulation of protein kinase activity	72	416	0.51	2.75e-14	CCND1,IL23A,CDKN1B,IL12B,FLT3,EREG,TRAF2,SPDYE1,THBS1,CCND2,PDGFRB,PIK3CA,ERBB3,IQGAP1,ERBB2,EGFR,RPS3,FLT1,KIT,MRNIP,INSR,CKS1B,DIPK2A,SPDYE4,SPDYE3,PRKCD,SPDYA,PTK2,ERBB4,PDPK1,RPLP1,TGFBR2,ITGB1BP1,AGT,IL6R,RAP1A,DAB1,ABL1,SDC4,CCND3,SRC,TLR4,SYK,SPDYC,JAK2,ALK,TIRAP,PDGFD,BTC,PTK2B,CDKN1A,ADRA2C,PIK3R5,FGFR1,RHOA,HRAS,EPGN,PIK3CG,PPIA,SPDYE2,PDGFC,SPDYE2B,TRAF6,ITGB3,PIK3R6,ADRA2B,SPDYE6,SPDY…
GO:0051173	Positive regulation of nitrogen compound metabolic process	277	3166	0.21	3.03e-14	CD74,DCN,NGFR,MAPK1,CBX7,MYH9,EIF3D,RBX1,BIRC7,GABPB1,EIF3E,PIK3R2,WASL,EDF1,COL1A1,VTN,CCND1,IL23A,CDKN1B,IL12B,SKP1,FLT3,ACTR5,EREG,C3,TRAF2,TICAM1,APOE,ACTN4,EIF2S3,KRAS,NAT10,SPDYE1,THBS1,CCND2,PDGFRB,SEMA7A,SMAD7,CREBBP,PIK3R3,ACTR3,EP300,PRKCG,KDR,PIK3CA,SLC9A1,TXK,THRA,STAT3,PDCD6,ERCC8,NRP1,CDK2,ERBB3,RB1,IQGAP1,ERBB2,SKP2,GNA12,EGFR,RPS3,NDUFC2,FLT1,ITGA1,RIOK2,KIT,SMAD6,MRNIP,BAX,STAT5B…
GO:0006468	Protein phosphorylation	101	736	0.41	3.63e-14	MAPK1,CCND1,FLT3,HCST,H3-3B,EIF2S1,PDGFRA,CDK4,PDGFRB,SEMA7A,SMAD7,IL12RB2,CCNE1,PRKCG,KDR,TXK,PIKFYVE,ZAP70,NRP1,CDK6,CDK2,ERBB3,ERBB2,SCYL1,EGFR,FLT1,RIOK2,KIT,BAX,PRKCI,ABI2,AXL,BCR,INSR,SMAD1,PRKCE,PRKACA,EDNRA,MET,PRKCD,CAV1,FGFR3,PTK2,ERBB4,PDPK1,FYN,TGFBR2,MYLK,NRP2,H3-3A,EPHA7,PRKACB,PLK3,ABL1,SRC,TLR4,SYK,HCK,PRKACG,PIK3CD,PRKD3,CSNK1A1L,JAK2,ALK,LAMA1,AKT2,CDK1,CAMK2B,ILK,PTK2B,BCL2,KSR…
GO:1903039	Positive regulation of leukocyte cell-cell adhesion	57	274	0.59	3.65e-14	CD74,EBI3,IL23A,HLA-DOA,IL12B,IL12RB2,IL27RA,PIK3CA,ZAP70,RPS3,STAT5B,VCAM1,IL12A,CD46,CD209,LILRB1,ICOS,CD28,CAV1,FYN,TGFBR2,HLA-DRB1,DPP4,CR1,ABL1,SRC,IL2RG,HLA-DMA,SYK,HLA-E,HLA-G,IL6ST,JAK2,TFRC,BAD,HLA-DRA,HLA-A,ITGA4,ITGB2,PTPN6,HLA-DPA1,CD44,HLA-DMB,RHOA,HLA-DPB1,LYN,TYK2,AMBRA1,JAK3,TRAF6,IL12RB1,VAV1,PIK3R6,PTPN11,ACTB,HLA-DOB,B2M
GO:0035295	Tube development	113	880	0.38	4.11e-14	MAPK1,MYH9,COMP,ITGB8,APOB,EREG,C3,APOE,LAMA5,KRAS,PDGFRA,THBS1,ITGAV,PDGFRB,SMAD7,ITGA2B,PIK3R3,GAB1,EP300,KDR,PIK3CA,THRA,PDCD6,SEMA3C,NRP1,RB1,EGFR,FLT1,ITGB6,OTULIN,KIT,SMAD6,BAX,ITGA5,MED1,SMAD1,PRKACA,VEGFB,EDNRA,ITGA3,MET,PGR,PTCH1,BSG,CAV1,PTK2,CRKL,FN1,TGFBR2,PLXNA4,MYLK,NRP2,ITGB1BP1,STAT1,PLXNA2,EPHA7,FLNA,VAV3,PRKACB,VAV2,ABL1,SDC4,SRC,HSPG2,SYK,EDNRB,ERRFI1,SDC1,IL6ST,LAMA1,SH2D2A,PR…
GO:0040011	Locomotion	83	537	0.46	4.74e-14	SEMA3F,NGFR,SERPIND1,MAPK1,C5,SEMA3G,RAC2,LAMA5,CHL1,PDGFRA,ITGAV,PDGFRB,SEMA7A,GAB1,EP300,LAMC2,PIKFYVE,ITGA9,SEMA3C,NRP1,ERBB2,BOC,FLT1,ITGA1,SEMA3D,KIT,FCER1G,VCAM1,LAMB2,VEGFB,EDNRA,MET,LAMA3,PRKCD,PTCH1,BSG,PTK2,CRKL,FYN,RAC1,SIAH1,PLXNA4,NRP2,DPP4,PLXNA2,TNR,IL6R,PIP5K1A,EPHA7,PLXNA3,VAV3,L1CAM,PREX1,LPAR1,LYPLA2,SYK,EDNRB,PIK3CD,LSP1,LAMA1,PLXNA1,RPL24,ITGB2,SOS1,DCC,AGTR1,RHOA,HRAS,DOCK4,…
GO:1901699	Cellular response to nitrogen compound	92	637	0.43	4.96e-14	GNA11,NGFR,MAPK1,PIK3R2,CAV2,COL1A1,TRAF2,RAP1B,PDGFRA,CDK4,SLC9A3R1,PIK3R3,GAB1,PIK3CA,SLC9A1,STAT3,ICAM1,CDK2,RB1,EGFR,GNAQ,STAT5B,VCAM1,PRKCI,CAMP,COL1A2,STAT6,INSR,IRS1,CHRM1,PRKACA,PTPN2,GNAI2,EDNRA,HSPA5,SP1,PRKCD,GNG2,EZR,CAV1,PTK2,STAT5A,PDPK1,SCNN1B,CRKL,FYN,STAT1,CACNA1S,AGT,PARP1,PRKN,RAP1A,FLNA,GNAI3,GNAS,IRS4,ABL1,SRC,TLR4,IRS2,BCL2L1,ERRFI1,ACTR2,ITPR2,JAK2,AKT2,GRB2,PDGFD,COL4A6,IT…
GO:0046718	Viral entry into host cell	36	107	0.8	5.46e-14	CAV2,ITGAV,PIKFYVE,ICAM1,NRP1,ITGB7,EGFR,ITGB6,ITGA5,ITGB5,ITGA2,AXL,INSR,CD46,CD209,CLEC4M,BSG,CAV1,SIGLEC1,CTSL,CTSB,WWP2,DPP4,CR1,CR2,AVPR1B,AVP,TFRC,CDK1,ITGB1,ACE2,RPSA,AGTR1,WWP1,ITGB3,LDLR
GO:0033627	Cell adhesion mediated by integrin	25	42	1.04	5.85e-14	ITGB8,VTN,ITGAV,ITGA2B,ITGA9,ICAM1,ITGB7,ITGA1,ITGB6,ITGA5,ITGB5,ITGA2,ITGA3,ITGA11,ITGAL,ITGA10,ITGA8,ITGB1,ITGA4,ITGB2,NPNT,ITGA7,ITGB3,ITGAX,ITGAM
GO:0050870	Positive regulation of T cell activation	54	251	0.6	6.27e-14	CD74,EBI3,IL23A,HLA-DOA,IL12B,IL12RB2,IL27RA,PIK3CA,ZAP70,RPS3,STAT5B,VCAM1,IL12A,CD46,CD209,LILRB1,ICOS,CD28,CAV1,FYN,TGFBR2,HLA-DRB1,DPP4,CR1,ABL1,SRC,IL2RG,HLA-DMA,SYK,HLA-E,HLA-G,IL6ST,JAK2,TFRC,BAD,HLA-DRA,HLA-A,PTPN6,HLA-DPA1,HLA-DMB,RHOA,HLA-DPB1,LYN,TYK2,AMBRA1,JAK3,TRAF6,IL12RB1,VAV1,PIK3R6,PTPN11,ACTB,HLA-DOB,B2M
GO:0050789	Regulation of biological process	755	11655	0.08	8.27e-14	SEMA3F,SKAP2,CD74,DCN,GNA11,NGFR,CPB2,OTUB2,SERPIND1,MAPK1,CBX7,MYH9,EIF3D,RBX1,SOS2,EIF5,BDKRB1,BIRC7,ARHGDIG,GABPB1,TG,EIF3E,CLC,EBI3,PIK3R2,COMP,LAMB1,ITGB8,CAV2,WASL,C5,EDF1,COL1A1,VTN,IBSP,CCND1,IL23A,ARPC3,CDKN1B,HLA-DOA,RPS12,BYSL,IL12B,SKP1,SEMA3G,CRBN,APOB,PROC,KISS1R,VAMP4,TNN,FLT3,ACTR5,PLCG1,H4C6,H1-1,EREG,C3,HCST,RRAS,CFP,TRAF2,F2RL3,TICAM1,EIF3K,PTPN12,RAC2,RAP1B,HBA2,APOE,ACTN4,HBZ…
GO:0014066	Regulation of phosphatidylinositol 3-kinase signaling	36	109	0.79	8.61e-14	DCN,FLT3,HCST,PDGFRA,PDGFRB,SLC9A3R1,KDR,CBL,PIP5K1B,ERBB3,EGFR,FLT1,KIT,INSR,F2,DIPK2A,HCLS1,F2R,CD28,PIK3AP1,PTK2,ERBB4,FN1,AGT,PIP5K1A,SRC,JAK2,PDGFD,PTPN6,FGFR1,PDGFC,NEDD4,NTRK1,PIP5K1C,SEMA3E,IGF1R
GO:1903037	Regulation of leukocyte cell-cell adhesion	66	368	0.52	1.02e-13	CD74,EBI3,IL23A,HLA-DOA,IL12B,SMAD7,IL12RB2,IL27RA,PIK3CA,ZAP70,ERBB2,RPS3,STAT5B,VCAM1,IL12A,PTPN2,CD46,CD209,LILRB1,ICOS,CD28,CAV1,FYN,TGFBR2,HLA-DRB1,DPP4,CR1,ABL1,SDC4,SRC,IL2RG,VSIG4,HLA-DMA,SYK,HLA-E,HLA-G,IL6ST,JAK2,TFRC,BAD,HLA-DRA,HLA-A,ITGA4,ITGB2,FGL1,PTPN6,HLA-DPA1,CD44,HLA-DMB,RHOA,HLA-DPB1,HFE,LYN,TYK2,AMBRA1,JAK3,TRAF6,IL12RB1,VAV1,PIK3R6,PTPN11,ACTB,HLA-DOB,B2M,SPN,CBLB
GO:0044000	Movement in host	40	139	0.73	1.09e-13	CAV2,ITGAV,CBL,PIKFYVE,ICAM1,NRP1,ITGB7,EGFR,ITGB6,ITGA5,ITGB5,ITGA2,AXL,DDB1,INSR,CD46,CD209,CLEC4M,BSG,CAV1,SIGLEC1,CTSL,CTSB,WWP2,DPP4,CR1,CR2,AVPR1B,SRC,AVP,TFRC,CDK1,ITGB1,ACE2,RPSA,AGTR1,PPIA,WWP1,ITGB3,LDLR
GO:0070848	Response to growth factor	79	503	0.47	1.09e-13	NGFR,MAPK1,COMP,ITGB8,CAV2,COL1A1,IBSP,FLT3,PLCG1,PTPN12,PDGFRA,THBS1,PDGFRB,SMAD7,GAB1,KDR,PIK3CA,CBL,STAT3,NRP1,IQGAP1,ERBB2,EGFR,FLT1,ITGB6,SMAD6,STAT5B,VCAM1,ITGB5,COL1A2,MED1,INSR,SMAD1,VEGFB,HSPA5,EEF1A1,CAV1,FGFR3,PTK2,ERBB4,PDPK1,CRKL,FYN,TGFBR2,NRP2,ITGB1BP1,SMURF1,PARP1,NGF,RAP1A,ABL1,SRC,TLR4,PIK3CD,ERRFI1,ITGA8,GRB2,WASF1,PDGFD,SOS1,NPNT,PRKD1,FGFR1,PRKD2,CD44,SHC1,RAF1,FGFR2,HFE,RACK…
GO:0006796	Phosphate-containing compound metabolic process	187	1877	0.27	1.38e-13	NDUFB4,NDUFB7,MAPK1,PIK3R2,CCND1,CDKN1B,NDUFS7,FLT3,PLCG1,HCST,PTPN12,NDUFA2,H3-3B,EIF2S1,PDGFRA,CDK4,NDUFB5,PDGFRB,SEMA7A,SMAD7,IL12RB2,CCNE1,CDKN2C,PIK3R3,PRKCG,KDR,PIK3CA,LCAT,TXK,PIKFYVE,STAT3,ZAP70,NRP1,PIP5K1B,CDK6,NDUFA9,CDK2,ERBB3,NDUFB10,ERBB2,SCYL1,NDUFS6,SKP2,EGFR,NDUFB11,NDUFB9,NDUFC2,FLT1,RIOK2,PIP4P2,KIT,BAX,PRKCI,ABI2,NDUFS4,INPPL1,NDUFB8,AXL,NDUFA7,BCR,CDC25A,INSR,SMAD1,PRKCE,PRKA…
GO:0019222	Regulation of metabolic process	493	6784	0.13	1.47e-13	CD74,DCN,NGFR,CPB2,OTUB2,SERPIND1,MAPK1,CBX7,MYH9,EIF3D,RBX1,EIF5,BDKRB1,BIRC7,GABPB1,EIF3E,CLC,EBI3,PIK3R2,COMP,ITGB8,WASL,C5,EDF1,COL1A1,VTN,CCND1,IL23A,CDKN1B,IL12B,SKP1,APOB,FLT3,ACTR5,H1-1,EREG,C3,TRAF2,TICAM1,EIF3K,RAC2,APOE,ACTN4,EIF2S3,EIF3G,EEFSEC,H3-3B,KRAS,EIF2S1,PDGFRA,NAT10,CDK4,SPDYE1,HLA-F,THBS1,ITGAV,CCND2,PDGFRB,EIF3J,SEMA7A,RBL2,SMAD7,IL12RB2,CREBBP,SMURF2,SLC9A3R1,CCNE1,CDKN2C,…
GO:0050794	Regulation of cellular process	721	11025	0.08	2.33e-13	SEMA3F,SKAP2,CD74,DCN,GNA11,NGFR,CPB2,OTUB2,MAPK1,CBX7,MYH9,EIF3D,RBX1,SOS2,EIF5,BDKRB1,BIRC7,ARHGDIG,GABPB1,TG,EIF3E,CLC,EBI3,PIK3R2,COMP,LAMB1,ITGB8,CAV2,WASL,C5,EDF1,COL1A1,VTN,IBSP,CCND1,IL23A,ARPC3,CDKN1B,HLA-DOA,RPS12,BYSL,IL12B,SEMA3G,CRBN,APOB,PROC,KISS1R,VAMP4,TNN,FLT3,ACTR5,PLCG1,H4C6,H1-1,EREG,C3,HCST,RRAS,CFP,TRAF2,F2RL3,TICAM1,EIF3K,PTPN12,RAC2,RAP1B,HBA2,APOE,ACTN4,HBZ,LAMA5,EIF2S3,…
GO:1903706	Regulation of hemopoiesis	69	410	0.5	3.62e-13	CD74,SOS2,IL23A,HLA-DOA,IL12B,H4C6,SMAD7,STAT3,ZAP70,CDK6,RB1,ERBB2,STAT5B,MED1,AXL,IL17D,PTPN2,CD46,LILRB1,HCLS1,CD28,H4C11,IL27,TGFBR2,HLA-DRB1,STAT1,CR1,ABL1,TLR4,IL2RG,C1QC,CUL4A,SYK,HLA-G,H4C2,H4C3,BRPF1,BAD,HLA-DRA,PTK2B,IRF7,SOS1,PTPN6,HLA-B,RHOA,INPP5D,PRKCA,CEBPA,PIK3R1,LYN,AMBRA1,JAK3,TRAF6,H4-16,H4C15,H4C14,IL12RB1,H4C1,H4C4,H4C12,PIK3R6,H4C13,H4C9,BTK,H4C5,H4C8,ACTB,ISG15,B2M
GO:0002699	Positive regulation of immune effector process	54	264	0.58	3.74e-13	CD74,IL23A,IL12B,C3,CFP,TRAF2,TICAM1,RAC2,HLA-F,SEMA7A,KIT,STAT5B,MASP1,C2,STAT6,IL12A,KLRC4,CD46,LILRB1,CD28,PDPK1,HLA-DRB1,GAB2,CR1,STX7,MBL2,TLR4,TAP2,SYK,HLA-E,HLA-G,KLRC2,TFRC,HLA-DRA,HLA-A,ITGB2,MASP2,PTPN6,C4A,HLA-DMB,HLA-B,MAVS,C4B,CFB,LYN,TRAF6,KLRC3-2,IL12RB1,RPS19,VAV1,PLCG2,BTK,ITGAM,B2M
GO:0034097	Response to cytokine	104	804	0.38	4.03e-13	CD74,MAPK1,EBI3,COL1A1,IL12B,APOB,FLT3,EREG,TRAF2,ACTN4,CDK4,THBS1,SMAD7,IL12RB2,ACTR3,IL27RA,CBL,STAT3,ICAM1,IFNAR1,RPS3,KIT,MRAS,FCER1G,STAT5B,VCAM1,PRKCI,CAMP,STAT6,PDIA3,AXL,STX8,FGB,PRKACA,STAT2,LILRB1,HCLS1,HSPA5,SOCS3,EIF5A,FGG,CAV1,STAT5A,IFNAR2,RPL3,CRKL,STAT4,NRP2,STAT1,IFNGR1,IL6R,SRC,TLR4,IL2RG,LDLRAP1,SYK,HCK,BCL2L1,WAS,ACTR2,RPS16,IL6ST,JAK2,LSP1,RPL13A,TFRC,BAD,ILK,ITGA4,PTK2B,IRF7…
GO:0045088	Regulation of innate immune response	51	238	0.6	4.33e-13	IL12B,EREG,C3,APOE,HLA-F,CREBBP,EP300,TXK,STAT5B,MASP1,MED1,IL12A,KLRC4,PTPN2,STAT2,LILRB1,FYN,CR1,CFH,ZBP1,SRC,MBL2,TLR4,VSIG4,SYK,HCK,HLA-E,HLA-G,KLRC2,TIRAP,CFI,HLA-A,IRF7,MASP2,PTPN6,IFI35,HLA-B,MAVS,LYN,TRAF6,KLRC3-2,KLRC1,IKBKE,RPS19,IRF3,VAV1,PIK3R6,PLCG2,PTPN11,ISG15,STING1
GO:0071345	Cellular response to cytokine stimulus	96	711	0.4	4.56e-13	CD74,MAPK1,EBI3,COL1A1,IL12B,APOB,FLT3,EREG,TRAF2,ACTN4,CDK4,THBS1,SMAD7,IL12RB2,ACTR3,IL27RA,CBL,STAT3,ICAM1,IFNAR1,RPS3,KIT,MRAS,FCER1G,STAT5B,VCAM1,CAMP,STAT6,PDIA3,AXL,STX8,FGB,PRKACA,STAT2,LILRB1,HCLS1,HSPA5,SOCS3,EIF5A,FGG,CAV1,STAT5A,IFNAR2,RPL3,CRKL,STAT4,NRP2,STAT1,IFNGR1,IL6R,SRC,TLR4,IL2RG,LDLRAP1,SYK,HCK,WAS,ACTR2,RPS16,IL6ST,JAK2,LSP1,RPL13A,TFRC,BAD,ILK,ITGA4,PTK2B,IRF7,SOS1,NPNT,PT…
GO:0071417	Cellular response to organonitrogen compound	84	574	0.43	4.64e-13	GNA11,NGFR,MAPK1,PIK3R2,CAV2,COL1A1,RAP1B,PDGFRA,CDK4,SLC9A3R1,PIK3R3,GAB1,PIK3CA,SLC9A1,STAT3,ICAM1,RB1,EGFR,STAT5B,VCAM1,PRKCI,CAMP,COL1A2,STAT6,INSR,IRS1,CHRM1,PRKACA,PTPN2,EDNRA,HSPA5,SP1,PRKCD,GNG2,EZR,CAV1,PTK2,STAT5A,PDPK1,SCNN1B,FYN,STAT1,CACNA1S,AGT,PARP1,PRKN,RAP1A,FLNA,GNAI3,GNAS,IRS4,ABL1,SRC,TLR4,IRS2,BCL2L1,ERRFI1,ACTR2,ITPR2,JAK2,AKT2,GRB2,PDGFD,COL4A6,ITGA4,AGTR1,SHC1,PIK3CG,RPL23…
GO:0044403	Biological process involved in symbiotic interaction	53	257	0.58	4.87e-13	CAV2,APOE,ITGAV,EP300,CBL,PIKFYVE,ICAM1,NRP1,ITGB7,EGFR,ITGB6,ITGA5,ITGB5,CAMP,ITGA2,AXL,DDB1,INSR,F2,CD46,CFHR1,CD209,CLEC4M,SP1,BSG,CAV1,SIGLEC1,CTSL,CTSB,SCNN1B,FN1,WWP2,DPP4,PRKN,CR1,CR2,AVPR1B,SRC,MBL2,BCL2L1,AVP,JAK2,TFRC,CDK1,ITGB1,ACE2,RPSA,AGTR1,PPIA,WWP1,ITGB3,LDLR,CDC42
GO:0051701	Biological process involved in interaction with host	41	157	0.69	7.45e-13	CAV2,ITGAV,CBL,PIKFYVE,ICAM1,NRP1,ITGB7,EGFR,ITGB6,ITGA5,ITGB5,ITGA2,AXL,DDB1,INSR,CD46,CD209,CLEC4M,BSG,CAV1,SIGLEC1,CTSL,CTSB,WWP2,DPP4,CR1,CR2,AVPR1B,SRC,BCL2L1,AVP,TFRC,CDK1,ITGB1,ACE2,RPSA,AGTR1,PPIA,WWP1,ITGB3,LDLR
GO:0016032	Viral process	51	242	0.59	7.48e-13	EIF3D,CAV2,CANX,APOE,EIF3G,ITGAV,PIKFYVE,ICAM1,NRP1,ITGB7,EGFR,DENR,ITGB6,ITGA5,ITGB5,ITGA2,AXL,DDB1,INSR,SLC6A19,CD46,CD209,CLEC4M,BSG,CAV1,SIGLEC1,CTSL,CTSB,WWP2,DPP4,EIF3B,CR1,CR2,AVPR1B,EIF3A,BCL2L1,AVP,TFRC,CDK1,ITGB1,IRF7,ACE2,RPSA,AGTR1,PPIA,NEDD4,WWP1,EIF3F,ITGB3,LDLR,EIF3L
GO:0043410	Positive regulation of MAPK cascade	75	481	0.46	7.65e-13	CD74,BIRC7,CAV2,FLT3,TRAF2,RAP1B,APOE,PDGFRA,THBS1,PDGFRB,SEMA7A,KDR,SHC2,ICAM1,NRP1,IQGAP1,ERBB2,EGFR,RPS3,FLT1,ITGA1,KIT,INSR,FGB,PRKCE,VEGFB,GNAI2,F2R,FGG,FGFR3,ERBB4,CRKL,HLA-DRB1,AVPR1B,IL6R,RAP1A,LPAR3,ABL1,SRC,TLR4,LPAR1,SYK,NPSR1,JAK2,ALK,TIRAP,PDGFD,PTK2B,KSR1,ADRA2C,NPNT,PIK3R5,FGFR1,PRKD2,CD44,SHC1,RAF1,HRAS,PRKCA,FGFR2,EPGN,PIK3CG,PPIA,PDGFC,NTRK1,TRAF6,TGFBR1,ITGB3,PIK3R6,ADRA2B,PLCG…
GO:0000462	Maturation of SSU-rRNA from tricistronic rRNA transcript (SSU-rRNA, 5.8S rRNA, LSU-rRNA)	23	39	1.04	8.82e-13	BYSL,UTP3,UTP20,UTP6,PWP2,DCAF13,TSR1,MRPS11,UTP4,FCF1,RPS21,HEATR1,BMS1,WDR46,RPS16,NOL10,RCL1,RPS8,WDR43,RPS14,NGDN,TBL3,RPS19
GO:0014068	Positive regulation of phosphatidylinositol 3-kinase signaling	30	79	0.85	9.51e-13	DCN,FLT3,HCST,PDGFRA,PDGFRB,KDR,CBL,ERBB3,FLT1,KIT,INSR,F2,HCLS1,F2R,CD28,PIK3AP1,PTK2,ERBB4,FN1,AGT,SRC,JAK2,PDGFD,PTPN6,FGFR1,PDGFC,NEDD4,NTRK1,SEMA3E,IGF1R
GO:0070665	Positive regulation of leukocyte proliferation	42	167	0.67	1.04e-12	CD74,MAPK1,EBI3,IL23A,IL12B,TICAM1,RAC2,IL12RB2,IL27RA,ZAP70,RPS3,KIT,STAT5B,VCAM1,IL12A,CD46,CD209,CD28,PTK2,TGFBR2,VAV3,TLR4,SYK,IRS2,BCL2L1,HLA-E,IL6ST,JAK2,TFRC,TIRAP,HLA-A,BCL2,CDKN1A,HLA-DPA1,HLA-DMB,HLA-DPB1,LYN,TYK2,JAK3,TRAF6,IL12RB1,BTK
GO:0051234	Establishment of localization	320	3946	0.18	1.06e-12	CD74,ICAM3,NGFR,NDUFB4,HBQ1,UQCRC1,NDUFB7,MAPK1,MYH9,TG,PIK3R2,COMP,CAV2,WASL,COL1A1,VTN,CCND1,CDKN1B,COX6A1,APOB,NDUFS7,VAMP4,CANX,RAC2,COPB1,RAP1B,HBA2,TRPC4AP,NDUFA2,APOE,ACTN4,HBZ,KCNMB4,COX5B,NDUFB5,THBS1,ITGAV,SLC9A3R1,ARFGAP3,NAPA,USE1,STAM2,PIK3CA,SLC9A1,LCAT,ARCN1,CBL,PIKFYVE,STAT3,PDCD6,TRPV5,NRP1,NDUFA9,CDK2,NDUFB10,MEP1B,ASGR1,SCYL1,NDUFS6,EGFR,NDUFB9,SEC24D,NDUFC2,SLC25A31,COX6A2,KIT…
GO:0010628	Positive regulation of gene expression	130	1146	0.32	1.14e-12	CD74,MAPK1,MYH9,EIF3D,EIF3E,EBI3,ITGB8,C5,IL23A,IL12B,APOB,EREG,C3,TRAF2,TICAM1,EIF2S3,KRAS,NAT10,HLA-F,THBS1,SEMA7A,IL12RB2,PIK3R3,EP300,IL27RA,TXK,STAT3,TNC,CDK6,ERBB3,ERBB2,EGFR,RPS3,KIT,FCER1G,STAT5B,CAMP,ITGA2,STAT6,MED1,IL17D,IL12A,SMAD1,EEF2,CD46,ITGA3,LILRB1,CALR,F2R,CD28,PGR,SP1,RPS27L,EIF3C,BSG,EIF5A,EZR,CAV1,FN1,OCLN,IL27,MSN,STAT1,AGT,PRKN,IFNGR1,IL6R,NGF,RPL5,ABL1,SRC,RPS4X,TLR4,IL2R…
GO:0048519	Negative regulation of biological process	403	5313	0.15	1.14e-12	SEMA3F,SKAP2,CD74,DCN,NGFR,CPB2,OTUB2,SERPIND1,MAPK1,CBX7,MYH9,RBX1,BDKRB1,BIRC7,ARHGDIG,EIF3E,PIK3R2,COMP,ITGB8,CAV2,WASL,C5,COL1A1,VTN,CCND1,IL23A,CDKN1B,HLA-DOA,IL12B,SEMA3G,CRBN,PROC,TNN,PLCG1,H4C6,H1-1,EREG,C3,RRAS,TRAF2,PTPN12,RAP1B,APOE,ACTN4,H3-3B,KRAS,EIF2S1,CHL1,PDGFRA,NAT10,CHAD,HLA-F,THBS1,ITGAV,CCND2,UTP20,PDGFRB,SEMA7A,RBL2,SMAD7,CREBBP,SMURF2,SLC9A3R1,CCNE1,CDKN2C,PIK3R3,EP300,IL27…
GO:0044260	Cellular macromolecule metabolic process	227	2512	0.23	1.36e-12	DCN,MRPS10,EIF3D,RBX1,EIF5,EIF3E,FBL,RPL18A,RPL19,FANCE,RPS12,SKP1,CRBN,APOB,TRIR,ACTR5,MRPS7,CANX,EIF3K,RPS4Y1,TRPC4AP,APOE,EIF2S3,EIF3G,EEFSEC,EIF2S1,DDB2,PPP1R1A,RPL35,XYLT1,EIF3J,CREBBP,SMURF2,RPL8,CCNE1,STAM2,LCAT,CBL,GPC1,MRPL3,ERCC8,CDK2,RPL3L,RPS11,RPS27A,MRPS5,RPL37,SKP2,RPS3,DENR,USP12,EIF5B,ZFAND2B,MRNIP,RPL29,ABCE1,RPS23,RPL10L,STAT6,NDUFA7,DDB1,MRPL13,MRPL4,AHSP,RPL13,EEF2,RPL15,RPL3…
GO:0000904	Cell morphogenesis involved in differentiation	81	554	0.43	1.44e-12	SEMA3F,NGFR,MYH9,LAMB1,WASL,SEMA3G,TNN,RAC2,LAMA5,CHL1,LAMC1,ITGAV,SEMA7A,SLC9A3R1,EP300,LAMC2,SEMA3C,NRP1,ITGB7,RB1,ERBB2,BOC,FERMT3,SEMA3D,ABI2,AXL,SDC2,LAMB2,EDNRA,MET,LAMA3,CASP9,PTCH1,BSG,PTK2,FYN,FN1,RAC1,SIAH1,PLXNA4,NRP2,LAMC3,PLXNA2,TNR,EPHA7,PLXNA3,L1CAM,LPAR3,DAB1,ABL1,SRC,LYPLA2,ITGA8,LAMB4,LAMA1,LAMB3,PLXNA1,RPL24,ACTN1,ITGB1,ILK,ITGA4,BCL2,PARVB,SOS1,DCC,PTPN6,RHOA,FGFR2,PIK3R1,SEC2…
GO:0046649	Lymphocyte activation	72	457	0.47	1.61e-12	SKAP2,CD74,MYH9,EBI3,PIK3R2,IL23A,IL12B,FLT3,TICAM1,PIK3R3,EP300,STAT3,ICAM1,ZAP70,CDK6,ERBB2,KIT,FCER1G,BAX,STAT5B,VCAM1,STAT6,AXL,PTPN2,LILRB1,CD28,PRKCD,CTSL,RPL22,FYN,ITGAL,MSN,DPP4,CD247,CR2,IL6R,PREX1,ABL1,CCND3,TLR4,IL2RG,SYK,HLA-E,WAS,PIK3CD,RPS6,SH2D2A,ITGB1,HLA-A,ITGA4,PTK2B,ITGB2,BCL2,PTPN6,DCAF1,CD44,ITK,RHOA,SNX27,PIK3CG,PIK3R1,NTRK1,JAK3,KLRC1,RASSF5,VAV1,PLCG2,BTK,PRKCB,B2M,SPN,CBLB
GO:0048869	Cellular developmental process	293	3530	0.19	1.61e-12	SEMA3F,CD74,NGFR,MAPK1,MYH9,FBL,PIK3R2,COMP,LAMB1,ITGB8,CAV2,WASL,EDF1,COL1A1,VTN,IBSP,CCND1,BYSL,IL12B,SEMA3G,TNN,FLT3,EREG,C3,RRAS,RAC2,RAP1B,APOE,ACTN4,LAMA5,H3-3B,KRAS,RRAS2,CHL1,PDGFRA,LAMC1,ITGAV,PDGFRB,SEMA7A,RBL2,SMAD7,SLC9A3R1,CDKN2C,PIK3R3,EP300,NAPA,KDR,SLC9A1,GPC1,NGEF,LAMC2,PIKFYVE,CSTA,THRA,STAT3,ICAM1,PDCD6,ZAP70,TNC,SEMA3C,NRP1,CDK6,ITGB7,ERBB3,RB1,IQGAP1,ERBB2,SCYL1,BOC,GNA12,EGF…
GO:0006810	Transport	309	3785	0.18	1.67e-12	CD74,ICAM3,NGFR,NDUFB4,HBQ1,UQCRC1,NDUFB7,MAPK1,MYH9,TG,PIK3R2,COMP,CAV2,WASL,COL1A1,VTN,CCND1,CDKN1B,COX6A1,APOB,NDUFS7,VAMP4,CANX,RAC2,COPB1,RAP1B,HBA2,TRPC4AP,NDUFA2,APOE,ACTN4,HBZ,KCNMB4,COX5B,NDUFB5,THBS1,ITGAV,SLC9A3R1,ARFGAP3,NAPA,USE1,STAM2,PIK3CA,SLC9A1,LCAT,ARCN1,CBL,PIKFYVE,STAT3,PDCD6,TRPV5,NRP1,NDUFA9,CDK2,NDUFB10,MEP1B,ASGR1,SCYL1,NDUFS6,EGFR,NDUFB9,SEC24D,NDUFC2,SLC25A31,COX6A2,KIT…
GO:0060548	Negative regulation of cell death	119	1016	0.34	2.19e-12	CD74,BIRC7,COMP,CCND1,CDKN1B,PROC,TRAF2,APOE,KRAS,CHL1,HLA-F,THBS1,ITGAV,CCND2,PDGFRB,PIK3R3,IL27RA,PRKCG,KDR,PIK3CA,SLC9A1,CBL,ICAM1,NRP1,ERBB3,RB1,SERPINB13,EGFR,NDUFC2,SLC25A31,KIT,SMAD6,BAX,STAT5B,ITGA5,PRKCI,MED1,AXL,DDB1,PA2G4,FGB,ARL6IP1,VEGFB,GNAI2,RNF31,LILRB1,MET,BID,DIPK2A,HCLS1,F2R,HSPA5,CD28,KIR3DL2,SOCS3,PRKCD,FGG,CAV1,PTK2,ERBB4,PDPK1,RPS3A,FYN,PRKN,NGF,FLNA,GNAI3,PLK3,ABL1,SRC,HSP…
GO:0030154	Cell differentiation	290	3507	0.19	3.58e-12	SEMA3F,CD74,NGFR,MAPK1,MYH9,FBL,PIK3R2,COMP,LAMB1,ITGB8,CAV2,WASL,EDF1,COL1A1,VTN,IBSP,CCND1,BYSL,IL12B,SEMA3G,TNN,FLT3,EREG,C3,RRAS,RAC2,RAP1B,APOE,ACTN4,LAMA5,H3-3B,KRAS,RRAS2,CHL1,PDGFRA,LAMC1,ITGAV,PDGFRB,SEMA7A,RBL2,SMAD7,SLC9A3R1,CDKN2C,PIK3R3,EP300,NAPA,KDR,SLC9A1,GPC1,NGEF,LAMC2,CSTA,THRA,STAT3,ICAM1,PDCD6,ZAP70,TNC,SEMA3C,NRP1,CDK6,ITGB7,ERBB3,RB1,IQGAP1,ERBB2,SCYL1,BOC,GNA12,EGFR,FERMT3…
GO:0022604	Regulation of cell morphogenesis	57	311	0.53	3.61e-12	MYH9,RAC2,ACTN4,SLC9A3R1,KDR,NRP1,GNA12,KIT,ARPC2,RAC3,FGB,F2,CALR,WASF3,FGG,EZR,PTK2,CRKL,FYN,FN1,RAC1,PLXNA4,MSN,MYH10,ITGB1BP1,SMURF1,PRKN,PLXNA2,PLXNA3,FLNA,PREX1,ABL1,SRC,LPAR1,HCK,ACTR2,PLXNA1,CAMK2B,ILK,PTK2B,SH3KBP1,ITGB2,NEDD4L,HPSE,PARVB,CD44,RHOA,GNA13,CUL7,ITGA7,ITGB3,CYFIP1,MYH14,RDX,SEMA3E,CDC42,FGA
GO:0043069	Negative regulation of programmed cell death	110	911	0.35	3.70e-12	CD74,BIRC7,COMP,CCND1,CDKN1B,PROC,TRAF2,APOE,KRAS,CHL1,THBS1,ITGAV,CCND2,PDGFRB,PIK3R3,IL27RA,PRKCG,KDR,PIK3CA,SLC9A1,CBL,ICAM1,NRP1,ERBB3,RB1,SERPINB13,EGFR,SLC25A31,KIT,SMAD6,BAX,STAT5B,ITGA5,PRKCI,MED1,AXL,DDB1,PA2G4,FGB,ARL6IP1,VEGFB,GNAI2,RNF31,LILRB1,MET,BID,DIPK2A,HCLS1,F2R,HSPA5,CD28,SOCS3,PRKCD,FGG,CAV1,PTK2,ERBB4,PDPK1,RPS3A,PRKN,NGF,FLNA,GNAI3,PLK3,ABL1,SRC,HCK,IRS2,BCL2L1,EDNRB,AVP,RP…
GO:0006956	Complement activation	26	60	0.91	4.44e-12	C5,C3,CFP,MASP1,C2,CD46,C1QB,CFHR1,CR1,CR2,CFH,MBL2,C1QC,VSIG4,CFI,MASP2,C4A,B4E1Z4_HUMAN,C4B,CFB,IGLL5,CFD,LOC102723407,IGHV3-16,IGHV3-72,IGHV3-43D
GO:0000902	Cell morphogenesis	93	708	0.39	4.91e-12	SEMA3F,NGFR,MYH9,LAMB1,WASL,SEMA3G,TNN,RAC2,LAMA5,CHL1,LAMC1,ITGAV,SEMA7A,SLC9A3R1,EP300,LAMC2,SEMA3C,NRP1,ITGB7,RB1,IQGAP1,ERBB2,BOC,EGFR,FERMT3,ITGA1,ITGB6,SEMA3D,ABI2,MED1,AXL,SDC2,LAMB2,EDNRA,MET,LAMA3,CASP9,PTCH1,BSG,PTK2,FYN,FN1,RAC1,SIAH1,PLXNA4,NRP2,NCKAP1,LAMC3,PLXNA2,TNR,EPHA7,NGF,PLXNA3,L1CAM,LPAR3,DAB1,ABL1,SRC,LYPLA2,ITGA8,LAMB4,LAMA1,LAMB3,WASF1,PLXNA1,RPL24,ACTN1,ITGB1,ILK,ITGA4,BC…
GO:0050678	Regulation of epithelial cell proliferation	62	366	0.5	6.24e-12	NGFR,CPB2,LAMB1,CAV2,CCND1,CDKN1B,IL12B,PLCG1,EREG,APOE,LAMA5,CDK4,LAMC1,THBS1,KDR,STAT3,PDCD6,NRP1,CDK6,RB1,ERBB2,EGFR,FLT1,BAX,MED1,IL12A,VEGFB,BID,PGR,SP1,PTCH1,CAV1,THBS4,STAT5A,PDPK1,NRP2,STAT1,PYGO2,NRAS,IRS2,EDNRB,PIK3CD,ERRFI1,HMGN1,BAD,ITGA4,PRKD1,FGFR1,PRKD2,AGTR1,HRAS,PRKCA,FGFR2,EPGN,CDKN1C,TGFBR1,PGF,ITGB3,BTK,CDC42,B2M,AKT3
GO:0060255	Regulation of macromolecule metabolic process	454	6249	0.13	6.40e-12	CD74,DCN,NGFR,CPB2,OTUB2,SERPIND1,MAPK1,CBX7,MYH9,EIF3D,RBX1,EIF5,BDKRB1,BIRC7,GABPB1,EIF3E,CLC,EBI3,PIK3R2,COMP,ITGB8,WASL,C5,EDF1,COL1A1,VTN,CCND1,IL23A,CDKN1B,IL12B,SKP1,APOB,FLT3,ACTR5,H1-1,EREG,C3,TRAF2,TICAM1,EIF3K,APOE,ACTN4,EIF2S3,EIF3G,EEFSEC,H3-3B,KRAS,EIF2S1,PDGFRA,NAT10,CDK4,SPDYE1,HLA-F,THBS1,ITGAV,CCND2,PDGFRB,EIF3J,SEMA7A,RBL2,SMAD7,IL12RB2,CREBBP,SMURF2,SLC9A3R1,CCNE1,CDKN2C,PIK3R…
GO:0001568	Blood vessel development	75	505	0.44	6.50e-12	NGFR,MAPK1,MYH9,COMP,ITGB8,COL1A1,APOB,EREG,APOE,PDGFRA,THBS1,ITGAV,PDGFRB,SMAD7,ITGA2B,PIK3R3,GAB1,KDR,PIK3CA,PDCD6,SEMA3C,NRP1,FLT1,OTULIN,SMAD6,BAX,ITGA5,COL1A2,MED1,VEGFB,EDNRA,SOCS3,BSG,CAV1,PTK2,CRKL,FN1,TGFBR2,MYLK,NRP2,ITGB1BP1,FLNA,VAV3,VAV2,HSPG2,SYK,LAMA1,SH2D2A,PRCP,ITGB1,PTK2B,HPSE,SOS1,PRKD1,PRKD2,GNA13,SHC1,AAMP,PRKCA,FGFR2,EPGN,PIK3CG,SEC24B,CUL7,TGFBR1,PGF,ITGB3,LDLR,ACTG1,PIK3R6…
GO:0042129	Regulation of T cell proliferation	43	187	0.63	6.66e-12	SOS2,CLC,EBI3,IL23A,IL12B,RAC2,IL12RB2,IL27RA,ZAP70,ERBB2,RPS3,STAT5B,VCAM1,IL12A,CD46,CD209,LILRB1,BID,CD28,IL27,TGFBR2,HLA-DRB1,CR1,SDC4,VSIG4,SYK,HLA-E,HLA-G,IL6ST,JAK2,TFRC,HLA-A,SOS1,PTPN6,HLA-DPA1,HLA-DMB,HLA-DPB1,TYK2,JAK3,TRAF6,IL12RB1,SPN,CBLB
GO:0048514	Blood vessel morphogenesis	67	419	0.47	6.79e-12	MYH9,COMP,ITGB8,APOB,EREG,APOE,PDGFRA,THBS1,ITGAV,PDGFRB,SMAD7,ITGA2B,PIK3R3,GAB1,KDR,PIK3CA,PDCD6,NRP1,FLT1,OTULIN,BAX,ITGA5,MED1,VEGFB,EDNRA,BSG,CAV1,PTK2,FN1,TGFBR2,MYLK,NRP2,ITGB1BP1,FLNA,VAV3,VAV2,HSPG2,SYK,LAMA1,SH2D2A,PRCP,ITGB1,PTK2B,HPSE,SOS1,PRKD1,PRKD2,GNA13,SHC1,AAMP,PRKCA,FGFR2,EPGN,PIK3CG,SEC24B,CUL7,TGFBR1,PGF,ITGB3,LDLR,ACTG1,PIK3R6,ADRA2B,WASF2,SEMA3E,LRP2,PIK3CB
GO:0050730	Regulation of peptidyl-tyrosine phosphorylation	51	259	0.56	6.84e-12	CD74,VTN,IL23A,IL12B,FLT3,EREG,CBL,NRP1,ERBB3,EGFR,KIT,ITGA5,IL12A,PRKCE,VEGFB,PTPN2,HCLS1,SOCS3,PRKCD,CAV1,THBS4,FGFR3,ERBB4,FYN,AGT,IL6R,EPHA7,ABL1,SRC,SYK,ERRFI1,IL6ST,JAK2,ALK,PDGFD,BTC,PTK2B,ITGB2,PTPN6,CD44,SHC1,EPGN,PDGFC,RACK1,LYN,ITGB3,PLCG2,PTPN11,CBLC,INPP5F,CBLB
GO:0001817	Regulation of cytokine production	95	739	0.38	8.05e-12	CD74,CLC,EBI3,ITGB8,C5,IL23A,IL12B,EREG,C3,TRAF2,TICAM1,HLA-F,THBS1,ITGAV,SEMA7A,SMAD7,IL12RB2,IL27RA,TXK,STAT3,IQGAP1,RPS3,ITGB6,KIT,FCER1G,STAT5B,CAMP,AXL,IL17D,IL12A,F2,BTN2A1,CD46,LILRB1,F2R,CD28,BSG,EZR,FN1,RAC1,IL27,HLA-DRB1,STAT1,AGT,CR1,IFNGR1,IL6R,ABL1,SRC,TLR4,VSIG4,SYK,HLA-E,HLA-G,PIK3CD,ERRFI1,IL6ST,JAK2,RNF216,TIRAP,HLA-A,IRF7,HPSE,CD14,ACE2,PTPN6,CYLD,HLA-DPA1,PRKD2,ITK,HLA-B,MAVS,I…
GO:0006909	Phagocytosis	41	173	0.64	1.05e-11	ICAM3,MYH9,RAC2,THBS1,ITGAV,PIK3CA,PIKFYVE,AXL,BCR,PRKCE,MET,PRKCD,PTK2,FYN,RAC1,ITGAL,PIP5K1A,VAV3,VAV2,ABL1,SRC,XKR8,TLR4,SYK,HCK,ITGB1,ITGB2,CD14,TICAM2,LYN,IGLL5,ITGB3,LDLR,PIP5K1C,VAV1,LOC102723407,IGHV3-16,IGHV3-72,IGHV3-43D,ITGAM,CDC42
GO:0061644	Protein localization to CENP-A containing chromatin	17	18	1.24	1.08e-11	H4C6,H2AC8,H4C11,H4C2,H4C3,H4-16,H4C15,H4C14,H2BC11,H4C1,H4C4,H4C12,H4C13,H4C9,H2AC4,H4C5,H4C8
GO:0032870	Cellular response to hormone stimulus	73	489	0.44	1.09e-11	EBI3,PIK3R2,CAV2,APOB,FLT3,CDK4,PIK3R3,GAB1,PIK3CA,SLC9A1,THRA,STAT3,RB1,KIT,STAT5B,PRKCI,STAT6,MED1,INSR,IRS1,FGB,PRKCE,PRKACA,PTPN2,EDNRA,CALR,PGR,SP1,CASP9,PRKCD,GNG2,SRA1,CAV1,PTK2,STAT5A,PDPK1,CTSL,CTSB,SCNN1B,STAT1,MT-ND3,AGT,PARP1,CTSS,GNAS,NCOA3,IRS4,SRC,IRS2,ERRFI1,JAK2,AKT2,GRB2,THRB,AGTR1,RHOA,SHC1,ESR1,NEDD4,PIK3R1,LYN,TYK2,JAK3,PGF,ITGB3,WBP2,CYFIP1,CCNA2,PTPN11,RDX,IGF1R,JAK1,CAMK2A
GO:0050851	Antigen receptor-mediated signaling pathway	37	141	0.69	1.16e-11	MAPK1,PLCG1,PIK3CA,TXK,ZAP70,BAX,BTN2A1,RNF31,CD28,CRKL,FYN,HLA-DRB1,CD247,VAV3,ABL1,SYK,PIK3CD,HLA-A,BCL2,PTPN6,PRKD2,ITK,INPP5D,HRAS,HLA-DPB1,LYN,IGLL5,TRAF6,LOC102723407,IGHV3-16,IGHV3-72,IGHV3-43D,PLCG2,BTK,IKBKG,PRKCB,CBLB
GO:0002520	Immune system development	95	749	0.37	1.61e-11	CD74,MAPK1,MYH9,PIK3R2,ITGB8,IL12B,FLT3,RRAS,PDGFRA,PIK3R3,EP300,KDR,THRA,STAT3,ZAP70,CDK6,RB1,ERBB2,FLT1,ITGB6,KIT,FCER1G,BAX,STAT5B,VCAM1,STAT6,MED1,AXL,PYGO1,BCR,AHSP,EEF2,PTPN2,LILRB1,ICOS,HCLS1,CD28,CASP9,CTSL,RPL22,CRKL,TGFBR2,HLA-DRB1,GAB2,PARP1,CR2,IL6R,FLNA,PREX1,ABL1,SRC,XKR8,IL2RG,CUL4A,SYK,PIP4K2A,HLA-E,HLA-G,PIK3CD,RPS6,JAK2,TFRC,TIRAP,ACTN1,ITGB1,ITGA4,PTK2B,BCL2,TF,RPS14,PTPN6,DCAF…
GO:0001944	Vasculature development	76	527	0.43	1.62e-11	NGFR,MAPK1,MYH9,COMP,ITGB8,COL1A1,APOB,EREG,APOE,PDGFRA,THBS1,ITGAV,PDGFRB,SMAD7,ITGA2B,PIK3R3,GAB1,KDR,PIK3CA,PDCD6,SEMA3C,NRP1,FLT1,OTULIN,SMAD6,BAX,ITGA5,COL1A2,MED1,VEGFB,EDNRA,SOCS3,BSG,CAV1,PTK2,CRKL,FN1,TGFBR2,MYLK,NRP2,ITGB1BP1,FLNA,VAV3,VAV2,HSPG2,SYK,ERRFI1,LAMA1,SH2D2A,PRCP,ITGB1,PTK2B,HPSE,SOS1,PRKD1,PRKD2,GNA13,SHC1,AAMP,PRKCA,FGFR2,EPGN,PIK3CG,SEC24B,CUL7,TGFBR1,PGF,ITGB3,LDLR,ACTG1…
GO:0090066	Regulation of anatomical structure size	74	505	0.44	1.66e-11	SEMA3F,PIK3R2,COMP,ARPC3,SEMA3G,APOE,KCNMB4,SEMA7A,SLC9A3R1,ARPC1A,PIK3CA,SEMA3C,NRP1,ITGA1,SEMA3D,ARPC5,ARPC2,AVPR1A,FGB,PRKCE,EDNRA,HCLS1,F2R,PRKCD,FGG,EZR,CAV1,ARPC5L,SCNN1B,FN1,RAC1,PLXNA4,MSN,ITGB1BP1,NCKAP1,AGT,AVPR1B,TNR,EPHA7,NGF,PLXNA3,VAV3,L1CAM,LPAR3,VAV2,ABL1,HCK,WAS,EDNRB,AVP,GRB2,SPP1,PTK2B,ADRA2C,ARPC4,DCC,ACE2,ARPC1B,AGTR1,RHOA,KCNMB2,DOCK4,WDR36,BRK1,BDKRB2,VAV1,ADRA2B,SEMA3B,CYF…
GO:0033108	Mitochondrial respiratory chain complex assembly	31	98	0.77	1.74e-11	NDUFB4,NDUFB7,NDUFS7,NDUFA2,NDUFB5,NDUFA9,NDUFB10,NDUFB11,NDUFB9,NDUFC2,NDUFS4,NDUFB8,UQCRFS1,NDUFS8,NDUFA12,MT-ND1,MT-ND5,MT-ND4,MT-ND2,NDUFS2,NDUFA1,NDUFS5,NDUFA8,NDUFB6,NDUFA11,NDUFS1,NDUFB3,NDUFA5,NDUFA13,NDUFA6,NDUFB1
GO:0006123	Mitochondrial electron transport, cytochrome c to oxygen	18	23	1.16	1.84e-11	COX6A1,COX5B,COX6A2,COX7A1,CYCS,COX5A,NDUFA4,MT-CO1,MT-CO2,MT-CO3,COX7A2,COX4I2,COX7A2L,COX7C,COX6C,COX4I1,COX6B1,COX7B
GO:0045597	Positive regulation of cell differentiation	105	876	0.35	2.05e-11	CD74,LAMB1,COL1A1,IL23A,IL12B,APOB,PROC,RRAS,KRAS,LAMC1,SEMA7A,SMAD7,KDR,GPC1,NID1,STAT3,ZAP70,NRP1,RB1,BOC,KIT,STAT5B,ARPC2,PRKCI,MED1,AXL,PA2G4,RAC3,SMAD1,FGB,LAMB2,CD46,HCLS1,CALR,CARM1,SOCS3,PTCH1,FGG,CRKL,FN1,RAC1,TGFBR2,PLXNA4,HLA-DRB1,STAT1,AGT,PARP1,PLXNA2,CR1,IL6R,NGF,PLXNA3,RAP1A,FLNA,L1CAM,LPAR3,DAB1,PREX1,NCOA3,PTCH2,ABL1,XKR8,IL2RG,SYK,HLA-G,ACTR2,IL6ST,JAK2,LAMA1,PLXNA1,BAD,HLA-DRA,…
GO:0098609	Cell-cell adhesion	77	542	0.42	2.18e-11	ICAM3,MYH9,COMP,LAMB1,RAC2,LAMA5,PDGFRA,ITGAV,ITGA2B,CSTA,ITGA9,ICAM1,ZAP70,ITGB7,BOC,EGFR,FERMT3,ITGA1,KIT,ITGA5,VCAM1,ITGB5,ITGA2,FGB,ITGA3,CD209,TLN1,CLEC4M,ICOS,LAMA3,ITGA11,BSG,FGG,EZR,THBS4,SIGLEC1,FN1,ITGAL,TGFBR2,MSN,TNR,ITGA10,FLNA,L1CAM,GNAS,DAB1,ABL1,SRC,SYK,ITGA8,ITGB1,ILK,ITGA4,ITGB2,BCL2,JAM2,DCC,NPNT,PTPN6,CD44,SHC1,TNXB,ICAM2,PIK3CG,PPIA,ITGA7,ITGB3,TLN2,ITGAX,ACTG1,PIP5K1C,HBB,AC…
GO:0006996	Organelle organization	284	3470	0.18	2.20e-11	NDUFB4,NDUFB7,CBX7,MYH9,GABPB1,CAV2,WASL,ARPC3,NDUFS7,VAMP4,ACTR5,H4C6,H1-1,EREG,MRPS7,F2RL3,RAC2,NDUFA2,APOE,ACTN4,LAMA5,UTP3,H3-3B,KRAS,EIF2S1,PDGFRA,NDUFB5,PDGFRB,RBL2,SLC9A3R1,CCNE1,ARPC1A,GAB1,ACTR3,ARFGAP3,EP300,STAM2,PIK3CA,SLC9A1,PIKFYVE,PDCD6,NRP1,NDUFA9,CDK2,RB1,NDUFB10,CTSK,NDUFB11,NDUFB9,RPS3,SEC24D,DENR,NDUFC2,SLC25A31,KIT,MRAS,PWP2,COX7A1,BAX,NCKIPSD,ARPC5,ARPC2,PRKCI,ABI2,ITGB5,RPS…
GO:0019058	Viral life cycle	41	178	0.63	2.24e-11	CAV2,APOE,ITGAV,PIKFYVE,ICAM1,NRP1,ITGB7,EGFR,ITGB6,ITGA5,ITGB5,ITGA2,AXL,DDB1,INSR,SLC6A19,CD46,CD209,CLEC4M,BSG,CAV1,SIGLEC1,CTSL,CTSB,WWP2,DPP4,CR1,CR2,AVPR1B,AVP,TFRC,CDK1,ITGB1,ACE2,RPSA,AGTR1,PPIA,NEDD4,WWP1,ITGB3,LDLR
GO:0043066	Negative regulation of apoptotic process	106	891	0.34	2.37e-11	CD74,BIRC7,COMP,CCND1,CDKN1B,PROC,TRAF2,APOE,KRAS,CHL1,THBS1,ITGAV,CCND2,PDGFRB,PIK3R3,IL27RA,PRKCG,KDR,PIK3CA,SLC9A1,CBL,ICAM1,NRP1,ERBB3,RB1,SERPINB13,EGFR,SLC25A31,SMAD6,BAX,STAT5B,ITGA5,PRKCI,MED1,AXL,DDB1,PA2G4,FGB,ARL6IP1,VEGFB,GNAI2,LILRB1,BID,DIPK2A,HCLS1,F2R,HSPA5,CD28,SOCS3,PRKCD,FGG,CAV1,PTK2,ERBB4,PDPK1,RPS3A,PRKN,NGF,FLNA,GNAI3,PLK3,ABL1,SRC,HCK,IRS2,BCL2L1,EDNRB,AVP,RPS6,IL6ST,JAK2,…
GO:0031497	Chromatin assembly	41	179	0.63	2.59e-11	H4C6,H1-1,H3-3B,RB1,H1-5,H3C13,H2AB2,H4C11,H2BC7,H2BC12,H3C12,H3-4,H3-3A,H3C14,H3C10,H2BC10,H4C2,H3C4,H4C3,DOT1L,H3C15,H4-16,H4C15,H4C14,H2BC11,H4C1,H4C4,H4C12,H3C1,H4C13,H4C9,H2AB3,H3C11,H3C7,H3C8,H3C3,H4C5,H3C2,H4C8,H3C6,H2BC6
GO:0019882	Antigen processing and presentation	30	93	0.78	2.67e-11	CD74,HLA-DOA,CTSV,HLA-F,PIKFYVE,ICAM1,FCER1G,PDIA3,CD209,CLEC4M,CALR,CTSL,TAP1,HLA-DRB1,CTSS,HLA-DMA,TAP2,HLA-C,HLA-E,HLA-G,HLA-DRA,HLA-A,HLA-DPA1,HLA-DMB,HLA-B,TAPBP,HLA-DPB1,TRAF6,HLA-DOB,B2M
GO:0032879	Regulation of localization	194	2103	0.23	2.80e-11	CD74,NGFR,CPB2,MAPK1,BDKRB1,ARHGDIG,PIK3R2,WASL,VTN,BYSL,IL12B,CRBN,APOB,VAMP4,PLCG1,H1-1,C3,CFP,F2RL3,RAC2,RAP1B,APOE,ACTN4,KCNMB4,HLA-F,THBS1,ITGAV,SNCAIP,PDGFRB,SLC9A3R1,CCNE1,PRKCG,SLC9A1,CBL,GPC1,NRP1,ERBB3,RB1,ERBB2,EGFR,SLC25A31,RIOK2,PIP4P2,FCER1G,BAX,PRKCI,MASP1,ITGA2,AVPR1A,C2,AXL,IL12A,BCR,INSR,IRS1,STX8,FGB,PRKCE,CHRM1,ARL6IP1,F2,PRKACA,PTPN2,GNAI2,EDNRA,RNF31,ITGA3,LILRB1,HCLS1,CALR,…
GO:0031347	Regulation of defense response	85	638	0.39	2.83e-11	IL23A,IL12B,PROC,PLCG1,EREG,C3,APOE,HLA-F,SEMA7A,CREBBP,EP300,TXK,TNC,RB1,NDUFC2,OTULIN,STAT5B,MASP1,ITGA2,MED1,IL12A,BCR,KLRC4,PTPN2,RNF31,STAT2,LILRB1,CD28,SOCS3,PRKCD,PIK3AP1,FYN,IL27,HLA-DRB1,STAT1,AGT,CR1,CFH,ZBP1,SRC,MBL2,TLR4,VSIG4,SYK,HCK,HLA-E,HLA-G,EDNRB,IL6ST,JAK2,KLRC2,RNF216,TIRAP,CFI,HLA-A,IRF7,MASP2,HPSE,ACE2,PTPN6,CYLD,IFI35,AGTR1,HLA-B,MAVS,ESR1,PIK3CG,CEBPA,LYN,TRAF6,KLRC3-2,KLR…
GO:0002831	Regulation of response to biotic stimulus	60	361	0.49	2.94e-11	IL23A,IL12B,EREG,C3,APOE,HLA-F,CREBBP,EP300,TXK,STAT5B,MASP1,MED1,IL12A,KLRC4,PTPN2,RNF31,STAT2,LILRB1,FYN,IL27,HLA-DRB1,STAT1,CR1,CFH,ZBP1,SRC,MBL2,TLR4,VSIG4,SYK,HCK,HLA-E,HLA-G,KLRC2,RNF216,TIRAP,CFI,HLA-A,IRF7,MASP2,CD14,PTPN6,IFI35,HLA-B,MAVS,PRKCA,LYN,TRAF6,KLRC3-2,KLRC1,IKBKE,IL12RB1,RPS19,IRF3,VAV1,PIK3R6,PLCG2,PTPN11,ISG15,STING1
GO:0046034	ATP metabolic process	39	163	0.65	2.95e-11	NDUFB4,NDUFB7,NDUFS7,NDUFA2,NDUFB5,NDUFA9,NDUFB10,NDUFS6,NDUFB11,NDUFB9,NDUFC2,NDUFS4,NDUFB8,NDUFA7,NDUFS8,NDUFV2,NDUFA12,MT-ND1,MT-ND4L,MT-ND5,MT-ND4,MT-ND2,MT-ND3,PARP1,NDUFS2,NDUFA1,NDUFS5,NDUFA8,NDUFB6,BAD,MYH8,NDUFA11,NDUFS1,NDUFB3,NDUFA5,NDUFA13,NDUFA6,NDUFB1,NDUFV1
GO:0065007	Biological regulation	779	12385	0.07	3.01e-11	SEMA3F,SKAP2,CD74,DCN,GNA11,NGFR,CPB2,OTUB2,SERPIND1,MAPK1,CBX7,MYH9,EIF3D,RBX1,SOS2,EIF5,BDKRB1,BIRC7,F9,ARHGDIG,GABPB1,TG,EIF3E,CLC,EBI3,PIK3R2,COMP,LAMB1,ITGB8,CAV2,WASL,C5,EDF1,COL1A1,VTN,IBSP,CCND1,IL23A,ARPC3,CDKN1B,COX6A1,HLA-DOA,RPS12,BYSL,MEP1A,IL12B,SKP1,SEMA3G,CRBN,APOB,PROC,KISS1R,VAMP4,TNN,FLT3,ACTR5,PLCG1,H4C6,H1-1,EREG,C3,HCST,RRAS,CFP,TRAF2,F2RL3,TICAM1,EIF3K,PTPN12,RAC2,RAP1B,HBA…
GO:0071168	Protein localization to chromatin	22	44	0.97	3.54e-11	H4C6,MRNIP,H2AC8,SGF29,H1-5,H4C11,H4C2,H4C3,ESR1,H4-16,H4C15,H4C14,WBP2,H2BC11,H4C1,H4C4,H4C12,H4C13,H4C9,H2AC4,H4C5,H4C8
GO:0051049	Regulation of transport	170	1763	0.25	3.64e-11	CD74,CPB2,MAPK1,BDKRB1,PIK3R2,WASL,VTN,IL12B,CRBN,VAMP4,PLCG1,H1-1,C3,CFP,F2RL3,RAC2,RAP1B,APOE,ACTN4,KCNMB4,HLA-F,THBS1,ITGAV,SNCAIP,PDGFRB,SLC9A3R1,PRKCG,SLC9A1,CBL,NRP1,ERBB3,ERBB2,SLC25A31,RIOK2,PIP4P2,FCER1G,BAX,PRKCI,MASP1,ITGA2,AVPR1A,C2,AXL,IL12A,BCR,INSR,IRS1,FGB,PRKCE,CHRM1,ARL6IP1,F2,PRKACA,GNAI2,EDNRA,RNF31,LILRB1,HCLS1,CALR,F2R,PRKCD,PTCH1,BSG,FGG,EZR,CAV1,NDUFA4,PDPK1,FYN,OCLN,RAC1,…
GO:0010810	Regulation of cell-substrate adhesion	45	217	0.59	3.73e-11	COL1A1,VTN,RRAS,RAC2,ACTN4,THBS1,KDR,SLC9A1,NID1,NRP1,CDK6,ITGA5,ARPC2,RAC3,FGB,PRKCE,ITGA3,TLN1,CALR,FGG,DMP1,PTK2,CRKL,FN1,RAC1,ITGB1BP1,FLNA,PREX1,ABL1,SDC4,SRC,JAK2,ILK,PTK2B,BCL2,HPSE,NPNT,RHOA,PIK3R1,ITGB3,ACTG1,SEMA3E,CDC42,FGA,PIK3CB
GO:0002478	Antigen processing and presentation of exogenous peptide antigen	21	39	1.0	3.93e-11	CD74,HLA-DOA,CTSV,HLA-F,PIKFYVE,FCER1G,CTSL,TAP1,HLA-DRB1,CTSS,HLA-DMA,TAP2,HLA-E,HLA-DRA,HLA-A,HLA-DPA1,HLA-DMB,HLA-DPB1,TRAF6,HLA-DOB,B2M
GO:0009888	Tissue development	167	1723	0.26	4.05e-11	SEMA3F,NGFR,MAPK1,COMP,LAMB1,ITGB8,CAV2,EDF1,COL1A1,VTN,IBSP,CCND1,SEMA3G,EREG,C3,RAP1B,TRPC4AP,LAMA5,KRAS,PDGFRA,CDK4,LAMC1,ITGAV,PDGFRB,SEMA7A,SMAD7,SLC9A3R1,EP300,KDR,PIK3CA,SLC9A1,LAMC2,CSTA,THRA,ICAM1,PDCD6,TNC,SEMA3C,NRP1,CDK6,ERBB3,RB1,IQGAP1,EGFR,FREM2,ITGB6,SEMA3D,SMAD6,STAT5B,ITGA5,ABI2,ITGB5,ITGA2,COL1A2,STAT6,MED1,BCR,INSR,SMAD1,LAMB2,PRKACA,RPL38,EDNRA,ITGA3,MET,DIPK2A,CALR,LAMA3,PGR…
GO:0030097	Hemopoiesis	86	655	0.39	4.05e-11	CD74,MYH9,PIK3R2,ITGB8,IL12B,FLT3,RRAS,PDGFRA,PIK3R3,EP300,KDR,THRA,STAT3,ZAP70,CDK6,RB1,ERBB2,FLT1,ITGB6,KIT,FCER1G,BAX,STAT5B,VCAM1,STAT6,MED1,AXL,PYGO1,BCR,AHSP,EEF2,PTPN2,LILRB1,HCLS1,CD28,CASP9,CTSL,RPL22,TGFBR2,HLA-DRB1,GAB2,PARP1,CR2,IL6R,FLNA,PREX1,ABL1,SRC,IL2RG,CUL4A,SYK,PIP4K2A,PIK3CD,RPS6,JAK2,TFRC,TIRAP,ACTN1,ITGB1,ITGA4,PTK2B,BCL2,TF,RPS14,PTPN6,DCAF1,ITK,RHOA,FGFR2,CEBPA,PIK3R1,LYN…
GO:0060627	Regulation of vesicle-mediated transport	77	551	0.41	4.30e-11	MAPK1,WASL,VTN,VAMP4,H1-1,C3,CFP,RAC2,RAP1B,APOE,HLA-F,ITGAV,PRKCG,CBL,NRP1,PIP4P2,FCER1G,MASP1,ITGA2,C2,AXL,BCR,INSR,FGB,GNAI2,LILRB1,CALR,FGG,EZR,CAV1,PDPK1,RAC1,MSN,GAB2,PRKN,RAP1A,ABL1,SDC4,SAR1A,SRC,MBL2,IL2RG,LDLRAP1,SYK,HCK,STAM,SDC1,KLRC2,AKT2,ITGB2,NEDD4L,MASP2,CD14,TF,PRKD1,C4A,C4B,CFB,HFE,RACK1,LYN,ITGB3,APOC1,APOC2,PLCG2,BTK,PRKCB,RDX,ITGAM,INPP5F,CDC42,B2M,FGA,CALM1,CALM2,SNCA,PIK3CB
GO:0048534	Hematopoietic or lymphoid organ development	90	705	0.38	4.71e-11	CD74,MAPK1,MYH9,PIK3R2,ITGB8,IL12B,FLT3,RRAS,PDGFRA,PIK3R3,EP300,KDR,THRA,STAT3,ZAP70,CDK6,RB1,ERBB2,FLT1,ITGB6,KIT,FCER1G,BAX,STAT5B,VCAM1,STAT6,MED1,AXL,PYGO1,BCR,AHSP,EEF2,PTPN2,LILRB1,HCLS1,CD28,CASP9,CTSL,RPL22,CRKL,TGFBR2,HLA-DRB1,GAB2,PARP1,CR2,IL6R,FLNA,PREX1,ABL1,SRC,IL2RG,CUL4A,SYK,PIP4K2A,PIK3CD,RPS6,JAK2,TFRC,TIRAP,ACTN1,ITGB1,ITGA4,PTK2B,BCL2,TF,RPS14,PTPN6,DCAF1,ITK,RHOA,RAF1,FGFR2,…
GO:0032946	Positive regulation of mononuclear cell proliferation	37	150	0.66	5.17e-11	CD74,EBI3,IL23A,IL12B,TICAM1,IL12RB2,IL27RA,ZAP70,RPS3,STAT5B,VCAM1,IL12A,CD46,CD209,CD28,TGFBR2,VAV3,TLR4,SYK,IRS2,BCL2L1,HLA-E,IL6ST,JAK2,TFRC,TIRAP,HLA-A,BCL2,CDKN1A,HLA-DPA1,HLA-DMB,HLA-DPB1,TYK2,JAK3,TRAF6,IL12RB1,BTK
GO:0002443	Leukocyte mediated immunity	44	211	0.59	5.58e-11	CD74,C5,C3,CBL,ICAM1,KIT,FCER1G,STAT5B,C2,STAT6,BCR,F2,CD46,C1QB,PRKCD,SCNN1B,CR1,CR2,IL6R,MBL2,C1QC,TAP2,SYK,HLA-G,PIK3CD,KLRC2,KIR3DL1,CFI,HLA-A,IRF7,MASP2,PTPN6,C4A,INPP5D,C4B,PIK3CG,LYN,IGLL5,LOC102723407,IGHV3-16,IGHV3-72,IGHV3-43D,BTK,B2M
GO:0010035	Response to inorganic substance	75	532	0.42	5.80e-11	MAPK1,COL1A1,CCND1,CDKN1B,APOB,TRAF2,HBA2,EIF2S1,KCNMB4,THBS1,PDGFRB,KDR,PIK3CA,LCAT,PDCD6,CDK2,IQGAP1,EGFR,RPS3,KIT,TFF1,VCAM1,AVPR1A,STAT6,AXL,FGB,KCNMB3,CALR,HBA1,HSPA5,CASP9,PRKCD,PTCH1,BSG,FGG,CAV1,FYN,HP,STAT1,MT-CO1,MT-ND5,PARP1,PRKN,ABL1,SRC,PEF1,EDNRB,PCNA,ASPH,SDC1,TFRC,PDGFD,BAD,CDK1,SEC31A,PTK2B,BCL2,CD14,TF,MAPK9,KCNMB2,HFE,NEDD4,CEBPA,NTRK1,RPLP0,ACTG1,CCNA2,PLCG2,HBB,B2M,FGA,CALM1,…
GO:0051130	Positive regulation of cellular component organization	117	1049	0.32	6.19e-11	DCN,CPB2,MAPK1,WASL,VTN,CDKN1B,CRBN,TNN,H1-1,EREG,C3,RAC2,RAP1B,APOE,PDGFRB,SEMA7A,ACTR3,EP300,KDR,PIK3CA,CBL,NRP1,CDK2,RB1,RPS3,KIT,BAX,NCKIPSD,ARPC2,PRKCI,ABI2,ITGA2,AXL,INSR,PRKCE,ITGA3,MET,BID,HCLS1,HSPA5,CD28,WASF3,EIF5A,CAV1,FYN,FN1,PIP4K2C,OCLN,RAC1,PLXNA4,MSN,ITGB1BP1,NCKAP1,AGT,THBS2,PRKN,PLXNA2,NGF,PLXNA3,RAP1A,FLNA,L1CAM,LPAR3,ABL1,SDC4,SRC,TLR4,LDLRAP1,LPAR1,SYK,HCK,PIP4K2A,WAS,ACTR2,…
GO:0002460	Adaptive immune response based on somatic recombination of immune receptors built from immunoglobulin superfamily domains	39	169	0.63	7.38e-11	CD74,EBI3,C5,IL12B,C3,STAT3,ICAM1,FCER1G,C2,STAT6,CD46,C1QB,PRKCD,HLA-DRB1,CR1,CR2,IL6R,MBL2,TLR4,C1QC,TAP2,HLA-G,CFI,HLA-A,IRF7,MASP2,C4A,INPP5D,HRAS,C4B,IGLL5,TRAF6,LOC102723407,IGHV3-16,IGHV3-72,IGHV3-43D,BTK,B2M,SPN
GO:0034660	ncRNA metabolic process	75	535	0.42	7.38e-11	FBL,UTP18,KRR1,BYSL,RRP9,TRIR,MPHOSPH10,UTP3,NAT10,IMP4,RPL35,UTP20,UTP6,NOP58,NOB1,RIOK2,PWP2,UTP15,DCAF13,NOL6,TSR1,PA2G4,SMAD1,WDR3,WDR75,MRPL1,MRPS11,RRP7A,IMP3,UTP4,NOC4L,RPL7,FCF1,RPS21,HEATR1,RPL5,RPL7A,UTP11,RPL10A,BMS1,WDR46,MRTO4,SPIN1,RPS16,RIOK1,RPS6,NOP56,NOL10,RCL1,UTP14A,RPL14,RPS8,SNU13,WDR43,RPS14,NGDN,BUD23,RPS24,RPL7L1,WDR36,RPS25,GATC,TBL3,RPL26,RPL27,RPS15,EMG1,RPS19,RPS28,NS…
GO:0070372	Regulation of ERK1 and ERK2 cascade	53	299	0.52	7.39e-11	CD74,RRAS,RAP1B,APOE,PDGFRA,PDGFRB,SEMA7A,SLC9A3R1,KDR,ICAM1,NRP1,ERBB2,EGFR,FGB,VEGFB,PTPN2,GNAI2,F2R,FGG,EZR,FGFR3,ERBB4,CRKL,FN1,HLA-DRB1,ITGB1BP1,EPHA7,RAP1A,ABL1,SRC,TLR4,SYK,ERRFI1,NPSR1,TIRAP,PDGFD,PTK2B,RGS14,NPNT,ACE2,PTPN6,PRKD2,CD44,SHC1,HRAS,PRKCA,FGFR2,PDGFC,LYN,NTRK1,ITGB3,PTPN11,FGA
GO:0071459	Protein localization to chromosome, centromeric region	21	41	0.98	7.89e-11	H4C6,H3-3B,RB1,H2AC8,H4C11,H3-3A,H4C2,H4C3,CDK1,H4-16,H4C15,H4C14,H2BC11,H4C1,H4C4,H4C12,H4C13,H4C9,H2AC4,H4C5,H4C8
GO:0009205	Purine ribonucleoside triphosphate metabolic process	41	188	0.61	9.40e-11	NDUFB4,NDUFB7,NDUFS7,NDUFA2,NDUFB5,NDUFA9,NDUFB10,NDUFS6,NDUFB11,NDUFB9,NDUFC2,NDUFS4,NDUFB8,NDUFA7,NDUFS8,NDUFV2,NDUFA12,MT-ND1,MT-ND4L,MT-ND5,MT-ND4,MT-ND2,MT-ND3,PARP1,NDUFS2,GNAI3,NDUFA1,NDUFS5,NDUFA8,NDUFB6,BAD,MYH8,NDUFA11,NDUFS1,RHOA,NDUFB3,NDUFA5,NDUFA13,NDUFA6,NDUFB1,NDUFV1
GO:0043551	Regulation of phosphatidylinositol 3-kinase activity	24	59	0.88	1.01e-10	PIK3R2,FLT3,PDGFRA,PDGFRB,PIK3R3,FLT1,KIT,IRS1,SOCS3,FGFR3,PTK2,ERBB4,VAV3,VAV2,SRC,PTK2B,PRKD1,PIK3R5,CISH,PIK3R1,LYN,AMBRA1,PIK3R6,CDC42
GO:1901653	Cellular response to peptide	53	302	0.51	1.02e-10	NGFR,PIK3R2,CAV2,CDK4,PIK3R3,GAB1,PIK3CA,SLC9A1,STAT3,ICAM1,RB1,STAT5B,VCAM1,PRKCI,STAT6,INSR,IRS1,PTPN2,EDNRA,SP1,PRKCD,CAV1,PTK2,STAT5A,PDPK1,SCNN1B,FYN,STAT1,AGT,PARP1,IRS4,SRC,TLR4,IRS2,ERRFI1,JAK2,AKT2,GRB2,ITGA4,AGTR1,SHC1,RPL23,PIK3R1,LYN,TYK2,JAK3,VIM,ITGB3,CYFIP1,CCNA2,IGF1R,JAK1,CAMK2A
GO:0035239	Tube morphogenesis	86	669	0.38	1.08e-10	MYH9,COMP,ITGB8,APOB,EREG,APOE,LAMA5,KRAS,PDGFRA,THBS1,ITGAV,PDGFRB,SMAD7,ITGA2B,PIK3R3,GAB1,KDR,PIK3CA,PDCD6,NRP1,EGFR,FLT1,OTULIN,BAX,ITGA5,MED1,PRKACA,VEGFB,EDNRA,MET,PGR,PTCH1,BSG,CAV1,PTK2,FN1,TGFBR2,MYLK,NRP2,ITGB1BP1,EPHA7,FLNA,VAV3,PRKACB,VAV2,ABL1,SDC4,SRC,HSPG2,SYK,LAMA1,SH2D2A,PRCP,ITGB1,ILK,PTK2B,BCL2,HPSE,SOS1,NPNT,PRKD1,PRKD2,RHOA,GNA13,SHC1,AAMP,ESR1,PRKCA,FGFR2,EPGN,PIK3CG,SEC24B,…
GO:0002521	Leukocyte differentiation	62	396	0.46	1.10e-10	CD74,MYH9,PIK3R2,ITGB8,IL12B,FLT3,RRAS,PIK3R3,EP300,STAT3,ZAP70,CDK6,ERBB2,ITGB6,KIT,FCER1G,BAX,STAT5B,VCAM1,STAT6,MED1,AXL,PTPN2,LILRB1,CD28,CTSL,RPL22,TGFBR2,HLA-DRB1,GAB2,PARP1,CR2,IL6R,PREX1,ABL1,SRC,IL2RG,SYK,PIK3CD,RPS6,TFRC,ITGB1,ITGA4,PTK2B,BCL2,TF,DCAF1,ITK,RHOA,CEBPA,PIK3R1,LYN,NTRK1,JAK3,TRAF6,KLRC1,VAV1,PLCG2,BTK,CDC42,B2M,SPN
GO:0050671	Positive regulation of lymphocyte proliferation	36	147	0.66	1.20e-10	CD74,EBI3,IL23A,IL12B,TICAM1,IL12RB2,IL27RA,ZAP70,RPS3,STAT5B,VCAM1,IL12A,CD46,CD209,CD28,TGFBR2,VAV3,TLR4,SYK,IRS2,HLA-E,IL6ST,JAK2,TFRC,TIRAP,HLA-A,BCL2,CDKN1A,HLA-DPA1,HLA-DMB,HLA-DPB1,TYK2,JAK3,TRAF6,IL12RB1,BTK
GO:0010517	Regulation of phospholipase activity	25	66	0.85	1.22e-10	PDGFRA,PDGFRB,TXK,EGFR,FLT1,GNAQ,KIT,AVPR1A,EDNRA,FGFR3,PDPK1,AGT,AVPR1B,ABL1,LPAR1,FGFR1,ITK,AGTR1,GNA13,ESR1,HRAS,FGFR2,LPAR2,APOC2,SNCA
GO:0051093	Negative regulation of developmental process	107	933	0.33	1.30e-10	SEMA3F,CD74,DCN,NGFR,MAPK1,CCND1,CDKN1B,SEMA3G,TNN,H4C6,EREG,APOE,ACTN4,KRAS,CHAD,THBS1,ITGAV,SEMA7A,SMAD7,NGEF,STAT3,SEMA3C,NRP1,CDK6,RB1,ERBB2,CTSK,EGFR,SEMA3D,KIT,SMAD6,STAT5B,MED1,DDB1,IL17D,BCR,SMAD1,F2,PTPN2,LILRB1,CALR,CARM1,PTCH1,SRA1,CAV1,THBS4,FGFR3,H4C11,TGFBR2,ITGB1BP1,STAT1,AGT,THBS2,PRKN,CR1,TNR,EPHA7,PLXNA3,GNAS,DAB1,TLR4,C1QC,HSPG2,CUL4A,ING1,BCL2L1,HLA-G,EDNRB,H4C2,H4C3,TFRC,SPP1…
GO:0042255	Ribosome assembly	24	60	0.87	1.31e-10	MRPS7,PWP2,RPL10L,RPL38,MRPS11,RRP7A,RPS27L,RPL5,MRTO4,RPL24,RPS14,RPL23A,RPSA,RPL6,RPL10,MRPL22,FAU,RPLP0,RPS15,RPS19,RPS28,RPS5,RPL11,RPS27
GO:0051336	Regulation of hydrolase activity	113	1011	0.32	1.33e-10	NGFR,SERPIND1,SOS2,BIRC7,CAV2,C5,VTN,C3,EIF2S1,PDGFRA,THBS1,PDGFRB,NGEF,TXK,CSTA,STAT3,PDCD6,IQGAP1,SERPINB13,ERBB2,GNA12,EGFR,RPS3,FLT1,ITGA1,GNAQ,KIT,BAX,ABCE1,ITGA2,AVPR1A,BCR,ARL6IP1,CYCS,GNAI2,EDNRA,MET,BID,F2R,CASP9,RPS27L,PRKCD,SERPINA5,CAV1,FGFR3,PTK2,PDPK1,CTSB,CRKL,FYN,FN1,PLXNA4,ITGB1BP1,AGT,PLXNA2,CR1,AVPR1B,SERPINC1,PIP5K1A,EPHA7,NGF,PLXNA3,RAP1A,VAV3,GNAS,VAV2,PREX1,ABL1,SRC,LPAR1,S…
GO:0048585	Negative regulation of response to stimulus	157	1612	0.26	1.48e-10	SEMA3F,CD74,DCN,NGFR,CPB2,OTUB2,RBX1,BIRC7,PIK3R2,CAV2,C5,VTN,IL12B,SEMA3G,PROC,TNN,PLCG1,PTPN12,APOE,PDGFRA,HLA-F,THBS1,ITGAV,SEMA7A,SMAD7,SMURF2,SLC9A3R1,IL27RA,CBL,GPC1,ICAM1,PDCD6,SEMA3C,NRP1,ERBB3,RB1,EGFR,RPS3,NDUFC2,SLC25A31,ITGA1,SEMA3D,OTULIN,SMAD6,BAX,MASP1,INPPL1,STAT6,IL12A,BCR,IRS1,FGB,NUDT16L1,F2,PRKACA,PTPN2,GNAI2,CD46,ITGA3,STAT2,LILRB1,MET,BID,CALR,HSPA5,SOCS3,PRKCD,PTCH1,FGG,EZR…
GO:0008283	Cell population proliferation	89	712	0.37	1.68e-10	CD74,NGFR,MAPK1,EBI3,COMP,CAV2,CCND1,IL23A,CDKN1B,BYSL,IL12B,FLT3,EREG,TICAM1,RAC2,RAP1B,H3-3B,KRAS,PDGFRB,CDKN2C,KDR,STAT3,RB1,ERBB2,EGFR,KIT,TFF1,BAX,STAT5B,ITGA2,STAT6,MED1,CDC25A,SMAD1,CKS1B,GNAI2,EDNRA,LILRB1,DIPK2A,CDC25C,CD28,CUL1,PRKCD,PTCH1,GNG2,CAV1,FGFR3,FYN,MSN,ITGB1BP1,STAT1,AGT,H3-3A,CR2,NDUFS2,HPSE2,ABL1,CCND3,SRC,TLR4,EIF2S2,CUL4A,IRS2,BCL2L1,ASPH,RPS6,SH2D2A,BAD,CDK1,BTC,ITGB1,IL…
GO:0010518	Positive regulation of phospholipase activity	23	55	0.89	1.78e-10	PDGFRA,PDGFRB,TXK,EGFR,FLT1,GNAQ,KIT,AVPR1A,EDNRA,FGFR3,PDPK1,AGT,AVPR1B,LPAR1,FGFR1,ITK,AGTR1,GNA13,ESR1,HRAS,FGFR2,LPAR2,APOC2
GO:0002706	Regulation of lymphocyte mediated immunity	39	176	0.61	2.05e-10	CLC,IL23A,IL12B,C3,TRAF2,HLA-F,SMAD7,IL27RA,STAT5B,STAT6,IL12A,KLRC4,CD46,LILRB1,CD28,HLA-DRB1,CR1,CR2,STX7,TAP2,HLA-E,WAS,HLA-G,KLRC2,TFRC,HLA-DRA,HLA-A,PTPN6,HLA-B,HFE,CR1L,TRAF6,KLRC3-2,KLRC1,IL12RB1,VAV1,PIK3R6,BTK,B2M
GO:0006413	Translational initiation	26	75	0.81	2.23e-10	EIF3D,EIF5,EIF3E,EIF3K,EIF2S3,EIF3G,EIF2S1,EIF3J,RPS3,DENR,EIF5B,ABCE1,EIF3C,RPS3A,EIF3B,EIF3A,EIF3I,EIF2S2,EIF1AX,EIF1,EIF3H,EIF3F,EIF3M,RPS5,RPS17,EIF3L
GO:1901652	Response to peptide	65	437	0.44	2.31e-10	NGFR,PIK3R2,CAV2,COL1A1,CDKN1B,EREG,CDK4,PIK3R3,GAB1,PIK3CA,SLC9A1,STAT3,ICAM1,RB1,TFF1,STAT5B,VCAM1,PRKCI,INPPL1,STAT6,INSR,IRS1,PTPN2,EDNRA,STAT2,CYC1,SP1,PRKCD,BSG,CAV1,PTK2,STAT5A,PDPK1,SCNN1B,FYN,STAT4,STAT1,AGT,PARP1,IRS4,SRC,TLR4,F7,IRS2,EDNRB,ERRFI1,JAK2,AKT2,GRB2,ITGA4,AGTR1,SHC1,RPL23,PIK3R1,LYN,TYK2,JAK3,VIM,ITGB3,CYFIP1,CCNA2,IGF1R,GNAI1,JAK1,CAMK2A
GO:0001732	Formation of cytoplasmic translation initiation complex	15	16	1.24	2.58e-10	EIF3D,EIF5,EIF3E,EIF3K,EIF3G,EIF3J,EIF3C,EIF3B,EIF3A,EIF3I,EIF2S2,EIF3H,EIF3F,EIF3M,EIF3L
GO:0045089	Positive regulation of innate immune response	35	144	0.65	2.78e-10	IL12B,EREG,HLA-F,CREBBP,EP300,TXK,STAT5B,MASP1,MED1,IL12A,KLRC4,FYN,ZBP1,SRC,MBL2,TLR4,SYK,HCK,HLA-E,HLA-G,KLRC2,TIRAP,IRF7,MASP2,IFI35,MAVS,LYN,TRAF6,KLRC3-2,IKBKE,RPS19,IRF3,VAV1,PLCG2,STING1
GO:0043434	Response to peptide hormone	57	355	0.47	3.40e-10	PIK3R2,CAV2,COL1A1,CDKN1B,EREG,CDK4,PIK3R3,GAB1,PIK3CA,SLC9A1,STAT3,RB1,TFF1,STAT5B,PRKCI,INPPL1,STAT6,INSR,IRS1,PTPN2,EDNRA,STAT2,CYC1,SP1,PRKCD,BSG,CAV1,PTK2,STAT5A,PDPK1,SCNN1B,STAT4,STAT1,AGT,PARP1,IRS4,SRC,F7,IRS2,EDNRB,ERRFI1,JAK2,AKT2,GRB2,AGTR1,SHC1,PIK3R1,LYN,TYK2,JAK3,ITGB3,CYFIP1,CCNA2,IGF1R,GNAI1,JAK1,CAMK2A
GO:0009617	Response to bacterium	84	663	0.37	3.67e-10	MAPK1,BDKRB1,WASL,IL23A,IL12B,APOB,C3,CFP,TICAM1,CDK4,IL12RB2,IL27RA,IFNAR1,SMAD6,FCER1G,VCAM1,CAMP,C2,AXL,IL12A,BCR,FGB,PRKCE,F2,RNF31,LILRB1,F2R,CASP9,PRKCD,CAV1,SCNN1B,HP,H2BC7,IL27,H2BC12,HLA-DRB1,RPL39,IL6R,ABL1,SRC,MBL2,TLR4,TAP2,SYK,HCK,HLA-E,EDNRB,H2BC10,JAK2,TIRAP,HLA-A,CD14,TF,PRKD1,HLA-B,RHOA,SHC1,MAVS,FGFR2,TICAM2,C4B,CFB,RPL30,LYN,IGLL5,FAU,TRAF6,VIM,CFD,RPS19,IRF3,H2BC11,LOC10272340…
GO:0048468	Cell development	163	1719	0.25	3.67e-10	SEMA3F,NGFR,MAPK1,MYH9,COMP,LAMB1,CAV2,WASL,SEMA3G,TNN,EREG,C3,RAC2,RAP1B,APOE,ACTN4,LAMA5,H3-3B,KRAS,CHL1,PDGFRA,LAMC1,ITGAV,PDGFRB,SEMA7A,SLC9A3R1,EP300,KDR,LAMC2,ICAM1,PDCD6,TNC,SEMA3C,NRP1,CDK6,ITGB7,RB1,IQGAP1,ERBB2,SCYL1,BOC,FERMT3,ITGA1,SEMA3D,KIT,BAX,PRKCI,ABI2,MED1,AXL,DDB1,PYGO1,RAC3,SDC2,LAMB2,PRKACA,EDNRA,MET,LAMA3,PGR,CASP9,PTCH1,BSG,WASF3,FGG,EZR,PTK2,ERBB4,PDPK1,CRKL,FYN,FN1,RAC1,S…
GO:0071902	Positive regulation of protein serine/threonine kinase activity	44	226	0.56	3.78e-10	CCND1,CDKN1B,FLT3,TRAF2,SPDYE1,THBS1,CCND2,PDGFRB,IQGAP1,ERBB2,EGFR,RPS3,FLT1,KIT,INSR,CKS1B,DIPK2A,SPDYE4,SPDYE3,SPDYA,CCND3,SRC,TLR4,SYK,SPDYC,PDGFD,PTK2B,PIK3R5,FGFR1,RHOA,HRAS,EPGN,PIK3CG,SPDYE2,PDGFC,SPDYE2B,TRAF6,PIK3R6,SPDYE6,SPDYE5,SPDYE16,CALM1,CALM2,SNCA
GO:0001525	Angiogenesis	54	325	0.49	3.82e-10	MYH9,EREG,PDGFRA,THBS1,ITGAV,PDGFRB,ITGA2B,PIK3R3,GAB1,KDR,PIK3CA,PDCD6,NRP1,FLT1,OTULIN,ITGA5,MED1,VEGFB,EDNRA,BSG,CAV1,PTK2,FN1,TGFBR2,NRP2,ITGB1BP1,FLNA,VAV3,VAV2,HSPG2,SYK,SH2D2A,PRCP,ITGB1,PTK2B,HPSE,PRKD1,PRKD2,GNA13,SHC1,AAMP,PRKCA,FGFR2,EPGN,PIK3CG,TGFBR1,PGF,ITGB3,ACTG1,PIK3R6,ADRA2B,WASF2,SEMA3E,PIK3CB
GO:0072359	Circulatory system development	103	901	0.33	3.87e-10	GNA11,NGFR,MAPK1,MYH9,COMP,ITGB8,COL1A1,CDKN1B,APOB,EREG,APOE,PDGFRA,THBS1,ITGAV,PDGFRB,SMAD7,ITGA2B,PIK3R3,GAB1,EP300,KDR,PIK3CA,SLC9A1,PDCD6,SEMA3C,NRP1,ERBB3,RB1,ERBB2,FREM2,FLT1,OTULIN,SMAD6,BAX,ITGA5,VCAM1,COL1A2,MED1,INSR,SMAD1,VEGFB,EDNRA,ITGA3,DIPK2A,CALR,NDUFV2,SOCS3,PTCH1,BSG,CAV1,PTK2,ERBB4,CRKL,FN1,TGFBR2,PLXNA4,MYLK,NRP2,ITGB1BP1,AGT,FLNA,VAV3,VAV2,ABL1,HSPG2,SYK,ERRFI1,PCNA,LAMA1,SH…
GO:0034446	Substrate adhesion-dependent cell spreading	23	58	0.87	4.07e-10	LAMB1,LAMA5,LAMC1,ITGAV,NRP1,ITGB7,FERMT3,AXL,LAMB2,FN1,RAC1,LAMC3,ABL1,SRC,ITGA8,LAMB4,LAMB3,ILK,ITGA4,PARVB,RHOA,PIK3R1,ITGB3
GO:0048523	Negative regulation of cellular process	355	4736	0.14	4.66e-10	SEMA3F,SKAP2,CD74,DCN,NGFR,CPB2,OTUB2,MAPK1,CBX7,MYH9,RBX1,BDKRB1,BIRC7,ARHGDIG,EIF3E,PIK3R2,COMP,CAV2,WASL,C5,COL1A1,CCND1,CDKN1B,IL12B,SEMA3G,CRBN,PROC,TNN,H4C6,H1-1,EREG,RRAS,TRAF2,PTPN12,RAP1B,APOE,ACTN4,H3-3B,KRAS,EIF2S1,CHL1,PDGFRA,NAT10,HLA-F,THBS1,ITGAV,CCND2,UTP20,PDGFRB,SEMA7A,RBL2,SMAD7,CREBBP,SMURF2,SLC9A3R1,CCNE1,CDKN2C,PIK3R3,EP300,IL27RA,PRKCG,KDR,PIK3CA,SLC9A1,CBL,GPC1,NGEF,THRA,S…
GO:0065008	Regulation of biological quality	289	3654	0.17	4.66e-10	SEMA3F,CD74,DCN,GNA11,NGFR,CPB2,SERPIND1,MAPK1,MYH9,SOS2,BDKRB1,F9,TG,PIK3R2,COMP,CAV2,VTN,CCND1,ARPC3,MEP1A,SEMA3G,APOB,PROC,FLT3,TRAF2,F2RL3,RAP1B,APOE,EIF2S3,KRAS,PDGFRA,KCNMB4,LAMC1,THBS1,ITGAV,SNCAIP,VWF,SEMA7A,SMAD7,CREBBP,SLC9A3R1,ARPC1A,EP300,NAPA,PRKCG,KDR,PIK3CA,SLC9A1,LCAT,NGEF,THRA,STAT3,ICAM1,TRPV5,SEMA3C,NRP1,RB1,CTSK,GNA12,FERMT3,NDUFC2,SLC25A31,ITGA1,ITGB6,SEMA3D,GNAQ,KIT,TFF1,BAX…
GO:0042110	T cell activation	51	298	0.5	5.58e-10	CD74,MYH9,EBI3,PIK3R2,IL23A,IL12B,PIK3R3,STAT3,ICAM1,ZAP70,CDK6,ERBB2,KIT,FCER1G,BAX,STAT5B,STAT6,PTPN2,LILRB1,CD28,CTSL,RPL22,FYN,ITGAL,MSN,DPP4,CD247,IL6R,PREX1,ABL1,CCND3,IL2RG,SYK,HLA-E,WAS,PIK3CD,RPS6,SH2D2A,HLA-A,BCL2,PTPN6,CD44,ITK,RHOA,PIK3CG,PIK3R1,KLRC1,VAV1,B2M,SPN,CBLB
GO:0006959	Humoral immune response	48	268	0.52	5.59e-10	EBI3,C5,C3,CFP,MASP1,CAMP,C2,FGB,F2,CD46,C1QB,CFHR1,CD28,H2BC7,H2BC12,HLA-DRB1,HMGN2,RPL39,CR1,CR2,CFH,MBL2,C1QC,VSIG4,HLA-E,H2BC10,CFI,HLA-A,BCL2,MASP2,TF,C4A,B4E1Z4_HUMAN,C4B,CFB,RPL30,IGLL5,FAU,CFD,RPS19,H2BC11,LOC102723407,IGHV3-16,IGHV3-72,IGHV3-43D,H2BC6,B2M,FGA
GO:0045766	Positive regulation of angiogenesis	37	166	0.62	5.97e-10	ITGB8,C5,TNN,PLCG1,C3,RRAS,THBS1,GAB1,KDR,STAT3,PDCD6,NRP1,FLT1,ITGA5,CAMP,SMAD1,VEGFB,SP1,PDPK1,TGFBR2,ABL1,PIK3CD,ITGB1,PTK2B,ITGB2,HPSE,PRKD1,PRKD2,PRKCA,NTRK1,PGF,ITGB3,ITGAX,PIK3R6,PRKCB,JAK1,AKT3
GO:0071375	Cellular response to peptide hormone stimulus	45	240	0.54	6.42e-10	PIK3R2,CAV2,CDK4,PIK3R3,GAB1,PIK3CA,SLC9A1,STAT3,RB1,STAT5B,PRKCI,STAT6,INSR,IRS1,PTPN2,EDNRA,SP1,PRKCD,CAV1,PTK2,STAT5A,PDPK1,SCNN1B,STAT1,AGT,PARP1,IRS4,SRC,IRS2,ERRFI1,JAK2,AKT2,GRB2,AGTR1,SHC1,PIK3R1,LYN,TYK2,JAK3,ITGB3,CYFIP1,CCNA2,IGF1R,JAK1,CAMK2A
GO:0022618	Ribonucleoprotein complex assembly	41	203	0.57	6.98e-10	EIF3D,EIF5,EIF3E,MRPS7,EIF3K,EIF2S3,EIF3G,EIF3J,DENR,PWP2,RPL10L,RPL38,MRPS11,RRP7A,RPS27L,EIF3C,EIF3B,EIF3A,RPL5,EIF3I,EIF2S2,MRTO4,RPL24,SNU13,RPS14,RPL23A,RPSA,RPL6,RPL10,EIF3H,EIF3F,FAU,EIF3M,RPLP0,RPS15,RPS19,RPS28,RPS5,RPL11,RPS27,EIF3L
GO:0010634	Positive regulation of epithelial cell migration	35	150	0.64	7.07e-10	PLCG1,RRAS,THBS1,KDR,PDCD6,NRP1,ITGA2,PRKCE,ITGA3,MET,CALR,SP1,BSG,STAT5A,PDPK1,RAC1,TGFBR2,NRP2,ITGB1BP1,AGT,ABL1,SRC,IRS2,PIK3CD,PTK2B,PRKD1,FGFR1,PRKD2,AAMP,PRKCA,PIK3CG,ITGB3,PLCG2,AKT3,PIK3CB
GO:1903131	Mononuclear cell differentiation	53	321	0.49	7.12e-10	CD74,MYH9,PIK3R2,ITGB8,IL12B,FLT3,PIK3R3,EP300,STAT3,ZAP70,CDK6,ERBB2,ITGB6,KIT,FCER1G,BAX,STAT5B,VCAM1,STAT6,MED1,AXL,PTPN2,LILRB1,CD28,CTSL,RPL22,TGFBR2,CR2,IL6R,PREX1,ABL1,IL2RG,SYK,PIK3CD,RPS6,ITGB1,ITGA4,PTK2B,BCL2,DCAF1,ITK,RHOA,PIK3R1,LYN,NTRK1,JAK3,TRAF6,KLRC1,VAV1,PLCG2,BTK,B2M,SPN
GO:0031341	Regulation of cell killing	29	102	0.72	7.20e-10	IL23A,IL12B,C3,HLA-F,ICAM1,STAT5B,IL12A,KLRC4,LILRB1,HLA-DRB1,CFH,STX7,TAP2,SYK,BCL2L1,HLA-E,HLA-G,KLRC2,HLA-DRA,HLA-A,HLA-B,CR1L,KLRC3-2,KLRC1,IL12RB1,VAV1,PIK3R6,ITGAM,B2M
GO:0060193	Positive regulation of lipase activity	24	67	0.82	7.87e-10	PDGFRA,PDGFRB,TXK,EGFR,FLT1,GNAQ,KIT,AVPR1A,EDNRA,FGFR3,PDPK1,AGT,AVPR1B,LPAR1,FGFR1,ITK,AGTR1,RHOA,GNA13,ESR1,HRAS,FGFR2,LPAR2,APOC2
GO:0060191	Regulation of lipase activity	27	88	0.76	8.36e-10	PDGFRA,PDGFRB,TXK,EGFR,FLT1,GNAQ,KIT,AVPR1A,EDNRA,FGFR3,PDPK1,AGT,AVPR1B,ABL1,LPAR1,FGFR1,ITK,AGTR1,RHOA,GNA13,ESR1,HRAS,FGFR2,LPAR2,APOC1,APOC2,SNCA
GO:2000377	Regulation of reactive oxygen species metabolic process	34	143	0.65	8.74e-10	RAC2,THBS1,PDGFRB,PIKFYVE,NDUFC2,BCR,F2,GNAI2,PRKCD,FYN,HP,RAC1,TGFBR2,MT-CO2,AGT,PRKN,GNAI3,TLR4,SYK,GRB2,PRCP,PTK2B,ITGB2,BCL2,CDKN1A,ACE2,AGTR1,RHOA,SHC1,AATF,PLCG2,SLC18A2,ITGAM,SNCA
GO:0070527	Platelet aggregation	20	43	0.94	9.18e-10	MYH9,COMP,PDGFRA,FERMT3,FGB,TLN1,FGG,FN1,FLNA,GNAS,ILK,PTPN6,PIK3CG,PPIA,ITGB3,ACTG1,HBB,ACTB,FGA,PIK3CB
GO:0007173	Epidermal growth factor receptor signaling pathway	21	49	0.9	9.75e-10	PLCG1,EREG,GAB1,PIK3CA,CBL,IQGAP1,ERBB2,EGFR,PTK2,ERBB4,PDPK1,ABL1,SRC,SHC3,GRB2,BTC,PTK2B,SOS1,SHC1,EPGN,PTPN11
GO:0038127	ERBB signaling pathway	23	62	0.84	1.15e-09	MAPK1,PLCG1,EREG,GAB1,PIK3CA,CBL,ERBB3,IQGAP1,ERBB2,EGFR,PTK2,ERBB4,PDPK1,ABL1,SRC,SHC3,GRB2,BTC,PTK2B,SOS1,SHC1,EPGN,PTPN11
GO:0043254	Regulation of protein-containing complex assembly	61	413	0.44	1.27e-09	PIK3R2,ARPC3,CDKN1B,CRBN,TRAF2,TICAM1,RAP1B,APOE,H3-3B,ARPC1A,EP300,NAPA,LCAT,THRA,RB1,RPS3,SMAD6,BAX,ARPC5,ARPC2,PRKCE,MET,BID,HCLS1,HSPA5,PRKCD,ARPC5L,OCLN,RAC1,MSN,NCKAP1,PARP1,H3-3A,ABL1,SAR1A,SRC,TLR4,SYK,HCK,RPL13A,TFRC,GRB2,TIRAP,PTK2B,ARPC4,ARPC1B,MAPK9,RHOA,RAF1,ESR1,RACK1,AMBRA1,BRK1,IKBKE,CYFIP1,PLCG2,PTPN11,RDX,ISG15,CDC42,SNCA
GO:0006897	Endocytosis	64	447	0.43	1.33e-09	MAPK1,MYH9,CAV2,VTN,CANX,RAC2,APOE,THBS1,PIKFYVE,ASGR1,EGFR,FCER1G,NCKIPSD,INPPL1,INSR,CD209,LILRB1,CLEC4M,EZR,CAV1,SIGLEC1,CTSL,ASGR2,RAC1,TGFBR2,DPP4,ABL1,XKR8,LDLRAP1,HSPG2,SYK,BCL2L1,TFRC,GRB2,WASF1,CFI,ITGB1,ITGA4,SH3KBP1,ITGB2,CD14,ACE2,EPN1,HRAS,TOM1,PIK3CG,NEDD4,IGLL5,LDLR,ACTG1,PIP5K1C,LOC102723407,IGHV3-16,IGHV3-72,IGHV3-43D,WASF2,ENSP00000493607,ACTB,LRP2,ITGAM,INPP5F,CDC42,SNCA,PIK3CB
GO:0120035	Regulation of plasma membrane bounded cell projection organization	80	635	0.37	1.41e-09	SEMA3F,WASL,SEMA3G,TNN,RAC2,APOE,SEMA7A,ACTR3,EP300,PIK3CA,NGEF,ICAM1,SEMA3C,NRP1,SEMA3D,KIT,NCKIPSD,ARPC2,PRKCI,ABI2,SDC2,ITGA3,HSPA5,CARM1,PRKCD,EZR,CAV1,CRKL,FYN,FN1,OCLN,RAC1,MYLIP,PLXNA4,NCKAP1,AGT,PLXNA2,TNR,EPHA7,NGF,PLXNA3,RAP1A,FLNA,L1CAM,LPAR3,DAB1,ABL1,SRC,LPAR1,WAS,ACTR2,ALK,PLXNA1,SPP1,CAMK2B,PTK2B,NEDD4L,DCC,PRKD1,CYLD,CD44,RHOA,HRAS,NEDD4,PIK3R1,LYN,NTRK1,BRK1,CUL7,VIM,TGFBR1,SEMA3…
GO:0001819	Positive regulation of cytokine production	67	482	0.41	1.43e-09	CD74,EBI3,C5,IL23A,IL12B,EREG,C3,TRAF2,TICAM1,HLA-F,THBS1,SEMA7A,IL12RB2,IL27RA,TXK,STAT3,RPS3,KIT,FCER1G,STAT5B,CAMP,IL17D,IL12A,CD46,LILRB1,F2R,CD28,BSG,IL27,STAT1,AGT,IFNGR1,IL6R,ABL1,SRC,TLR4,SYK,HLA-E,HLA-G,PIK3CD,IL6ST,JAK2,TIRAP,HLA-A,IRF7,HPSE,CD14,HLA-DPA1,PRKD2,ITK,MAVS,HRAS,HLA-DPB1,TICAM2,PIK3CG,PIK3R1,TYK2,TRAF6,IL12RB1,IRF3,PLCG2,BTK,PTPN11,ISG15,B2M,STING1,SPN
GO:0045765	Regulation of angiogenesis	49	288	0.5	1.60e-09	DCN,ITGB8,C5,TNN,PLCG1,C3,RRAS,THBS1,GAB1,KDR,STAT3,PDCD6,NRP1,ERBB2,FLT1,ITGA5,CAMP,SMAD1,VEGFB,SP1,THBS4,PDPK1,TGFBR2,STAT1,AGT,THBS2,ABL1,HSPG2,HLA-G,PIK3CD,ITGB1,PTK2B,ITGB2,HPSE,PRKD1,PRKD2,SHC1,EPN1,PRKCA,NTRK1,PGF,ITGB3,ITGAX,PIK3R6,PRKCB,SEMA3E,JAK1,AKT3,PIK3CB
GO:0038093	Fc receptor signaling pathway	21	51	0.88	1.74e-09	PLCG1,KIT,FCER1G,PRKCE,PRKCD,PTK2,FYN,CD247,VAV3,VAV2,ABL1,SRC,SYK,HCK,SOS1,MAPK9,LYN,TRAF6,VAV1,PLCG2,BTK
GO:0031344	Regulation of cell projection organization	81	651	0.36	1.82e-09	SEMA3F,WASL,SEMA3G,TNN,RAC2,APOE,SEMA7A,ACTR3,EP300,PIK3CA,NGEF,ICAM1,SEMA3C,NRP1,SEMA3D,KIT,NCKIPSD,ARPC2,PRKCI,ABI2,ITGA2,SDC2,ITGA3,HSPA5,CARM1,PRKCD,EZR,CAV1,CRKL,FYN,FN1,OCLN,RAC1,MYLIP,PLXNA4,NCKAP1,AGT,PLXNA2,TNR,EPHA7,NGF,PLXNA3,RAP1A,FLNA,L1CAM,LPAR3,DAB1,ABL1,SRC,LPAR1,WAS,ACTR2,ALK,PLXNA1,SPP1,CAMK2B,PTK2B,NEDD4L,DCC,PRKD1,CYLD,CD44,RHOA,HRAS,NEDD4,PIK3R1,LYN,NTRK1,BRK1,CUL7,VIM,TGFBR1…
GO:0044087	Regulation of cellular component biogenesis	106	971	0.31	2.09e-09	PIK3R2,WASL,ARPC3,CDKN1B,CRBN,TRAF2,TICAM1,RAC2,RAP1B,APOE,H3-3B,THBS1,SNCAIP,ARPC1A,ACTR3,EP300,NAPA,KDR,PIK3CA,SLC9A1,LCAT,PIKFYVE,THRA,ICAM1,NRP1,CDK2,RB1,RPS3,KIT,SMAD6,BAX,ARPC5,ARPC2,ABI2,PRKCE,PRKACA,TLN1,MET,BID,HCLS1,HSPA5,PRKCD,EZR,CAV1,PTK2,ARPC5L,PIP4K2C,OCLN,RAC1,MSN,ITGB1BP1,NCKAP1,AGT,THBS2,PARP1,H3-3A,PRKN,EPHA7,RAP1A,FLNA,ABL1,SDC4,SAR1A,SRC,TLR4,LPAR1,SYK,HCK,PIP4K2A,WAS,STAM,AC…
GO:0002819	Regulation of adaptive immune response	39	195	0.57	2.65e-09	CLC,IL23A,IL12B,C3,TRAF2,HLA-F,SMAD7,IL27RA,STAT6,IL12A,CD46,LILRB1,CD28,IL27,HLA-DRB1,CR1,CR2,STX7,TAP2,HLA-E,WAS,HLA-G,IL6ST,JAK2,TFRC,HLA-DRA,HLA-A,IRF7,PTPN6,HLA-B,HFE,CR1L,TYK2,JAK3,TRAF6,KLRC1,IL12RB1,BTK,B2M
GO:0002833	Positive regulation of response to biotic stimulus	38	187	0.58	3.11e-09	IL12B,EREG,HLA-F,CREBBP,EP300,TXK,STAT5B,MASP1,MED1,IL12A,KLRC4,FYN,HLA-DRB1,ZBP1,SRC,MBL2,TLR4,SYK,HCK,HLA-E,HLA-G,KLRC2,TIRAP,IRF7,MASP2,CD14,IFI35,MAVS,PRKCA,LYN,TRAF6,KLRC3-2,IKBKE,RPS19,IRF3,VAV1,PLCG2,STING1
GO:0002822	Regulation of adaptive immune response based on somatic recombination of immune receptors built from immunoglobulin superfamily domains	37	179	0.58	3.62e-09	CLC,IL23A,IL12B,C3,TRAF2,HLA-F,SMAD7,IL27RA,STAT6,IL12A,CD46,LILRB1,CD28,IL27,HLA-DRB1,CR1,CR2,STX7,TAP2,HLA-E,WAS,HLA-G,JAK2,TFRC,HLA-DRA,HLA-A,PTPN6,HLA-B,HFE,CR1L,TYK2,JAK3,TRAF6,KLRC1,IL12RB1,BTK,B2M
GO:0031349	Positive regulation of defense response	49	296	0.49	3.63e-09	IL23A,IL12B,EREG,C3,HLA-F,CREBBP,EP300,TXK,STAT5B,MASP1,ITGA2,MED1,IL12A,KLRC4,RNF31,CD28,FYN,AGT,ZBP1,SRC,MBL2,TLR4,SYK,HCK,HLA-E,HLA-G,IL6ST,JAK2,KLRC2,TIRAP,IRF7,MASP2,IFI35,AGTR1,MAVS,PIK3CG,CEBPA,LYN,TRAF6,KLRC3-2,LDLR,IKBKE,RPS19,IRF3,VAV1,PLCG2,BTK,STING1,SNCA
GO:0046777	Protein autophosphorylation	38	189	0.57	4.03e-09	FLT3,EIF2S1,PDGFRA,PDGFRB,PRKCG,KDR,TXK,PIKFYVE,ZAP70,ERBB2,EGFR,FLT1,RIOK2,KIT,INSR,PRKACA,FGFR3,PTK2,ERBB4,PDPK1,FYN,ABL1,SRC,SYK,HCK,JAK2,ALK,CAMK2B,PTK2B,PRKD1,FGFR1,PRKD2,FGFR2,LYN,NTRK1,BTK,IGF1R,CAMK2A
GO:0010811	Positive regulation of cell-substrate adhesion	31	128	0.65	4.29e-09	VTN,RRAS,KDR,NID1,NRP1,CDK6,ITGA5,ARPC2,RAC3,FGB,PRKCE,ITGA3,CALR,FGG,DMP1,CRKL,FN1,RAC1,ITGB1BP1,FLNA,PREX1,ABL1,SDC4,JAK2,ILK,PTK2B,HPSE,NPNT,ITGB3,CDC42,FGA
GO:0032200	Telomere organization	31	129	0.65	5.06e-09	H4C6,H3-3B,CCNE1,H4C11,H3C12,PARP1,H3-3A,H3C10,H4C2,H3C4,H4C3,PCNA,DOT1L,CCNE2,H4-16,H4C15,H4C14,H4C1,H4C4,H4C12,H3C1,H4C13,H4C9,H3C11,H3C7,H3C8,H3C3,H4C5,H3C2,H4C8,H3C6
GO:0001936	Regulation of endothelial cell proliferation	32	138	0.63	5.55e-09	NGFR,CAV2,IL12B,PLCG1,APOE,THBS1,KDR,STAT3,PDCD6,NRP1,FLT1,IL12A,VEGFB,SP1,CAV1,THBS4,STAT5A,PDPK1,NRP2,STAT1,NRAS,PIK3CD,ITGA4,PRKD1,FGFR1,PRKD2,AGTR1,PRKCA,TGFBR1,PGF,ITGB3,AKT3
GO:0002705	Positive regulation of leukocyte mediated immunity	32	138	0.63	5.55e-09	IL23A,IL12B,C3,TRAF2,TICAM1,HLA-F,KIT,STAT5B,STAT6,IL12A,KLRC4,CD28,HLA-DRB1,STX7,TAP2,HLA-E,HLA-G,KLRC2,TFRC,HLA-DRA,HLA-A,ITGB2,HLA-B,MAVS,TRAF6,KLRC3-2,IL12RB1,VAV1,PLCG2,BTK,ITGAM,B2M
GO:0014070	Response to organic cyclic compound	96	861	0.32	6.42e-09	GNA11,MAPK1,COL1A1,CCND1,CDKN1B,APOB,FLT3,TICAM1,RAP1B,CDK4,THBS1,PDGFRB,SLC9A3R1,PRKCG,PIK3CA,SLC9A1,LCAT,CBL,STAT3,EGFR,HBE1,STAT5B,ITGA2,NDUFS4,AVPR1A,MED1,SMAD1,PRKCE,CHRM1,PRKACA,CALR,HSPA5,PGR,CARM1,NRIP1,CASP9,PTCH1,BSG,GNG2,EZR,CAV1,SCNN1B,TGFBR2,MSN,STAT1,CACNA1S,MT-ND3,AGT,PARP1,PRKN,RAP1A,FLNA,GNAI3,GNAS,NCOA3,ABL1,SRC,F7,BCL2L1,EDNRB,ERRFI1,ACTR2,PCNA,ASPH,AVP,SDC1,ITPR2,JAK2,CDKN2D,B…
GO:0010595	Positive regulation of endothelial cell migration	28	107	0.69	7.54e-09	PLCG1,RRAS,THBS1,KDR,PDCD6,NRP1,MET,CALR,SP1,BSG,STAT5A,PDPK1,RAC1,NRP2,ITGB1BP1,AGT,ABL1,PIK3CD,PTK2B,PRKD1,FGFR1,PRKD2,AAMP,PRKCA,PIK3CG,ITGB3,AKT3,PIK3CB
GO:0007265	Ras protein signal transduction	38	194	0.56	7.63e-09	NGFR,SOS2,ARHGDIG,RRAS,RAC2,RAP1B,KRAS,RRAS2,CDK2,RB1,GNA12,MRAS,ABI2,COL1A2,ITGA3,ARHGEF1,CRKL,RAC1,NCKAP1,NRAS,RAP1A,WAS,GRB2,WASF1,ARHGEF12,KSR1,SOS1,CDKN1A,PRKD1,AGTR1,RHOA,GNA13,HRAS,BRK1,CYFIP1,CCNA2,WASF2,CDC42
GO:0007264	Small GTPase mediated signal transduction	46	273	0.5	8.05e-09	NGFR,SOS2,ARHGDIG,RRAS,RAC2,RAP1B,KRAS,RRAS2,CDK2,RB1,GNA12,MRAS,ABI2,COL1A2,BCR,RAC3,ITGA3,ARHGEF1,CRKL,RAC1,NCKAP1,NRAS,RAP1A,VAV3,DAB1,VAV2,WAS,GRB2,WASF1,ARHGEF12,KSR1,SOS1,CDKN1A,PRKD1,AGTR1,RHOA,GNA13,HRAS,DOCK4,BRK1,VAV1,CYFIP1,CCNA2,WASF2,ARFIP2,CDC42
GO:0034502	Protein localization to chromosome	26	92	0.72	8.22e-09	H4C6,H3-3B,RB1,MRNIP,H2AC8,SGF29,H1-5,H4C11,H3-3A,H4C2,H4C3,CDK1,ESR1,H4-16,H4C15,H4C14,WBP2,H2BC11,H4C1,H4C4,H4C12,H4C13,H4C9,H2AC4,H4C5,H4C8
GO:0051345	Positive regulation of hydrolase activity	74	589	0.37	8.39e-09	NGFR,SOS2,CAV2,PDGFRA,PDGFRB,NGEF,TXK,STAT3,PDCD6,ERBB2,GNA12,EGFR,RPS3,FLT1,ITGA1,GNAQ,KIT,BAX,ITGA2,AVPR1A,BCR,CYCS,EDNRA,BID,F2R,CASP9,RPS27L,PRKCD,CAV1,FGFR3,PDPK1,CRKL,FYN,FN1,AGT,CR1,AVPR1B,PIP5K1A,NGF,RAP1A,GNAS,PREX1,LPAR1,SYK,PCNA,ASPH,JAK2,AKT2,BAD,ITGB1,PTK2B,SOS1,RGS14,NPNT,PRKD1,FGFR1,PRKD2,ITK,AGTR1,RHOA,GNA13,ESR1,HRAS,FGFR2,NDUFA13,RACK1,LYN,NTRK1,LPAR2,APOC2,VAV1,CALM1,CALM2,SNCA
GO:0010942	Positive regulation of cell death	74	590	0.37	8.97e-09	NGFR,CDKN1B,IL12B,PLCG1,C3,TRAF2,HBA2,APOE,HBZ,EIF2S1,THBS1,PDGFRB,SLC9A3R1,SLC9A1,RPS3,ITGA1,HBE1,BAX,PRKCI,PDIA3,IL12A,PTPN2,LILRB1,BID,HBA1,HBG1,CASP9,PRKCD,EIF5A,HBG2,CAV1,FYN,HP,SIAH1,MT-CO2,AGT,PARP1,EPHA7,ZBP1,ABL1,UTP11,SRC,TLR4,LPAR1,SYK,HLA-G,PIK3CD,RPS6,JAK2,BAD,ITGB1,ING4,ITGA4,ITGB2,CDKN1A,CYLD,MAPK9,RHOA,INPP5D,RACK1,LYN,NTRK1,HPR,TGFBR1,RPL26,UBB,HBB,HBD,RPS7,RPL11,ITGAM,CAMK2A,SNC…
GO:0002449	Lymphocyte mediated immunity	34	159	0.6	9.32e-09	CD74,C5,C3,ICAM1,FCER1G,STAT5B,C2,STAT6,CD46,C1QB,PRKCD,CR1,CR2,MBL2,C1QC,TAP2,HLA-G,KLRC2,KIR3DL1,CFI,HLA-A,IRF7,MASP2,PTPN6,C4A,INPP5D,C4B,IGLL5,LOC102723407,IGHV3-16,IGHV3-72,IGHV3-43D,BTK,B2M
GO:0090218	Positive regulation of lipid kinase activity	18	39	0.93	9.41e-09	FLT3,PDGFRA,PDGFRB,FLT1,KIT,IRS1,F2,FGFR3,PTK2,ERBB4,VAV3,VAV2,SRC,PTK2B,PRKD1,LYN,AMBRA1,CDC42
GO:0000028	Ribosomal small subunit assembly	14	19	1.14	1.03e-08	MRPS7,PWP2,RPL38,MRPS11,RRP7A,RPS27L,RPS14,RPSA,FAU,RPS15,RPS19,RPS28,RPS5,RPS27
GO:0045653	Negative regulation of megakaryocyte differentiation	14	19	1.14	1.03e-08	H4C6,H4C11,H4C2,H4C3,H4-16,H4C15,H4C14,H4C1,H4C4,H4C12,H4C13,H4C9,H4C5,H4C8
GO:0002183	Cytoplasmic translational initiation	17	34	0.97	1.13e-08	EIF3D,EIF5,EIF3E,EIF3K,EIF2S3,EIF3G,EIF3J,DENR,EIF3C,EIF3B,EIF3A,EIF3I,EIF2S2,EIF3H,EIF3F,EIF3M,EIF3L
GO:0019886	Antigen processing and presentation of exogenous peptide antigen via MHC class II	16	29	1.01	1.26e-08	CD74,HLA-DOA,CTSV,PIKFYVE,FCER1G,CTSL,HLA-DRB1,CTSS,HLA-DMA,HLA-DRA,HLA-DPA1,HLA-DMB,HLA-DPB1,TRAF6,HLA-DOB,B2M
GO:0006958	Complement activation, classical pathway	18	40	0.92	1.28e-08	C5,C3,C2,CD46,C1QB,CR1,CR2,MBL2,C1QC,CFI,MASP2,C4A,C4B,IGLL5,LOC102723407,IGHV3-16,IGHV3-72,IGHV3-43D
GO:0051241	Negative regulation of multicellular organismal process	108	1035	0.29	1.39e-08	SEMA3F,CD74,DCN,NGFR,CPB2,VTN,IL23A,CDKN1B,IL12B,SEMA3G,PROC,APOE,PDGFRA,HLA-F,THBS1,SEMA7A,SMAD7,IL27RA,SEMA3C,NRP1,CDK6,RB1,ERBB2,CTSK,EGFR,SEMA3D,SMAD6,AVPR1A,AXL,IL17D,IL12A,BCR,FGB,F2,PTPN2,GNAI2,LILRB1,CALR,F2R,PRKCD,PTCH1,FGG,EZR,THBS4,FN1,RAC1,MYLIP,TGFBR2,HLA-DRB1,ITGB1BP1,STAT1,AGT,THBS2,CR1,TNR,IFNGR1,IL6R,EPHA7,PLXNA3,GNAS,DAB1,TLR4,C1QC,HSPG2,VSIG4,CUL4A,ING1,HLA-G,ERRFI1,AVP,NPSR1,J…
GO:0000079	Regulation of cyclin-dependent protein serine/threonine kinase activity	28	111	0.67	1.48e-08	CCND1,CDKN1B,SPDYE1,CCND2,CCNE1,CDKN2C,EGFR,CDC25A,CKS1B,CDC25C,SPDYE4,SPDYE3,SPDYA,CCND3,SRC,SPDYC,CDKN2D,CDKN1A,CDKN1C,SPDYE2,SPDYE2B,CEBPA,CCNE2,CCNA2,SPDYE6,SPDYE5,SPDYE16,ACTB
GO:0043552	Positive regulation of phosphatidylinositol 3-kinase activity	17	35	0.96	1.58e-08	FLT3,PDGFRA,PDGFRB,FLT1,KIT,IRS1,FGFR3,PTK2,ERBB4,VAV3,VAV2,SRC,PTK2B,PRKD1,LYN,AMBRA1,CDC42
GO:0033993	Response to lipid	92	827	0.32	1.69e-08	MAPK1,BDKRB1,COL1A1,CCND1,CDKN1B,IL12B,APOB,FLT3,TICAM1,CDK4,THBS1,PDGFRB,IL12RB2,PIK3CA,LCAT,CBL,STAT3,IFNAR1,EGFR,SMAD6,STAT5B,VCAM1,CAMP,ITGA2,AVPR1A,MED1,AXL,IL12A,BCR,IRS1,PRKCE,LILRB1,CALR,F2R,PGR,NRIP1,CASP9,PTCH1,CAV1,SCNN1B,TGFBR2,MSN,MT-ND3,AGT,PARP1,NCOA3,ABL1,SRC,TLR4,LPAR1,F7,SYK,HCK,EDNRB,ERRFI1,PCNA,AVP,SDC1,JAK2,TFRC,TIRAP,CDKN2D,BAD,SPP1,PTK2B,BCL2,CD14,ARPC1B,RHOA,ESR1,FGFR2,TIC…
GO:0071526	Semaphorin-plexin signaling pathway	18	41	0.91	1.74e-08	SEMA3F,SEMA3G,SEMA7A,KDR,SEMA3C,NRP1,SEMA3D,EDNRA,MET,RAC1,PLXNA4,NRP2,PLXNA2,PLXNA3,FLNA,PLXNA1,SEMA3B,SEMA3E
GO:0032501	Multicellular organismal process	448	6490	0.11	1.81e-08	SEMA3F,CD74,GNA11,NGFR,CPB2,SERPIND1,MAPK1,MYH9,BDKRB1,BIRC7,F9,ARHGDIG,TG,FBL,PIK3R2,COMP,LAMB1,ITGB8,WASL,C5,COL1A1,VTN,IBSP,CCND1,IL23A,CDKN1B,BYSL,IL12B,SEMA3G,CRBN,APOB,PROC,TNN,FLT3,H1-1,EREG,C3,RRAS,F2RL3,RAC2,TRPC4AP,NDUFA2,APOE,LAMA5,UTP3,H3-3B,KRAS,RRAS2,CHL1,PDGFRA,KCNMB4,LAMC1,COX5B,CHAD,RNF38,THBS1,ITGAV,CCND2,XYLT1,VWF,PDGFRB,SEMA7A,SMAD7,CREBBP,ITGA2B,SLC9A3R1,CDKN2C,PIK3R3,GAB1,EP…
GO:0008360	Regulation of cell shape	33	155	0.6	1.83e-08	MYH9,RAC2,SLC9A3R1,KDR,GNA12,KIT,RAC3,F2,WASF3,EZR,PTK2,FYN,FN1,RAC1,PLXNA4,MSN,MYH10,PLXNA2,PLXNA3,LPAR1,HCK,PLXNA1,PTK2B,SH3KBP1,ITGB2,PARVB,RHOA,GNA13,ITGA7,CYFIP1,MYH14,RDX,SEMA3E
GO:0080090	Regulation of primary metabolic process	414	5899	0.12	1.91e-08	CD74,DCN,NGFR,CPB2,OTUB2,SERPIND1,MAPK1,CBX7,MYH9,EIF3D,RBX1,EIF5,BDKRB1,BIRC7,GABPB1,EIF3E,PIK3R2,WASL,C5,EDF1,COL1A1,VTN,CCND1,IL23A,CDKN1B,IL12B,SKP1,APOB,FLT3,ACTR5,H1-1,EREG,C3,TRAF2,TICAM1,EIF3K,APOE,ACTN4,EIF2S3,EIF3G,EEFSEC,KRAS,EIF2S1,PDGFRA,NAT10,CDK4,SPDYE1,THBS1,ITGAV,CCND2,PDGFRB,EIF3J,SEMA7A,RBL2,SMAD7,CREBBP,SMURF2,SLC9A3R1,CCNE1,CDKN2C,PIK3R3,ACTR3,EP300,IL27RA,PRKCG,KDR,PIK3CA,SL…
GO:0048146	Positive regulation of fibroblast proliferation	20	54	0.84	2.07e-08	CD74,NGFR,EREG,PDGFRA,CDK4,PDGFRB,CDK6,EGFR,NDUFS4,FN1,AGT,ABL1,PDGFD,CDKN1A,ESR1,HRAS,PDGFC,BRK1,ITGB3,CCNA2
GO:0048646	Anatomical structure formation involved in morphogenesis	100	938	0.3	2.28e-08	MAPK1,MYH9,LAMB1,COL1A1,VTN,BYSL,EREG,PDGFRA,THBS1,ITGAV,PDGFRB,ITGA2B,PIK3R3,GAB1,EP300,KDR,PIK3CA,GPC1,PIKFYVE,PDCD6,SEMA3C,NRP1,FLT1,ITGB6,OTULIN,ITGA5,ITGB5,ITGA2,MED1,SMAD1,PRKACA,VEGFB,EDNRA,ITGA3,RRP7A,LAMA3,CASP9,PTCH1,BSG,CAV1,PTK2,FN1,TGFBR2,NRP2,ITGB1BP1,CACNA1S,PLXNA2,KLHL12,THBS3,PLXNA3,FLNA,VAV3,PRKACB,GNAS,VAV2,ABL1,SDC4,PEF1,HSPG2,SYK,ITGA8,LAMB3,SH2D2A,GRB2,PRCP,PLXNA1,ACTN1,ITGB…
GO:0070374	Positive regulation of ERK1 and ERK2 cascade	39	213	0.53	2.32e-08	CD74,RAP1B,APOE,PDGFRA,PDGFRB,SEMA7A,KDR,ICAM1,NRP1,EGFR,FGB,VEGFB,GNAI2,F2R,FGG,FGFR3,ERBB4,CRKL,HLA-DRB1,RAP1A,ABL1,SRC,TLR4,NPSR1,TIRAP,PDGFD,PTK2B,NPNT,PRKD2,CD44,SHC1,HRAS,PRKCA,FGFR2,PDGFC,NTRK1,ITGB3,PTPN11,FGA
GO:1900274	Regulation of phospholipase C activity	18	42	0.9	2.32e-08	PDGFRA,PDGFRB,TXK,EGFR,FLT1,GNAQ,KIT,AVPR1A,EDNRA,AGT,AVPR1B,ABL1,LPAR1,FGFR1,ITK,ESR1,HRAS,LPAR2
GO:0006898	Receptor-mediated endocytosis	34	166	0.58	2.37e-08	CAV2,CANX,APOE,PIKFYVE,ASGR1,EGFR,FCER1G,INSR,LILRB1,CLEC4M,EZR,CAV1,SIGLEC1,CTSL,TGFBR2,DPP4,LDLRAP1,HSPG2,SYK,TFRC,GRB2,WASF1,ITGB1,ITGA4,ITGB2,CD14,ACE2,NEDD4,LDLR,PIP5K1C,LRP2,ITGAM,INPP5F,SNCA
GO:0038084	Vascular endothelial growth factor signaling pathway	14	21	1.09	2.53e-08	FLT3,PDGFRA,PDGFRB,GAB1,KDR,PIK3CA,NRP1,FLT1,VEGFB,NRP2,PIK3CD,PRKD1,PRKD2,PGF
GO:0045637	Regulation of myeloid cell differentiation	39	214	0.53	2.57e-08	CD74,IL23A,IL12B,H4C6,STAT3,CDK6,RB1,STAT5B,MED1,PTPN2,LILRB1,HCLS1,H4C11,HLA-DRB1,STAT1,TLR4,C1QC,CUL4A,H4C2,H4C3,PTK2B,IRF7,INPP5D,PRKCA,PIK3R1,LYN,TRAF6,H4-16,H4C15,H4C14,H4C1,H4C4,H4C12,H4C13,H4C9,H4C5,H4C8,ISG15,B2M
GO:0001558	Regulation of cell growth	59	428	0.41	2.58e-08	SEMA3F,BDKRB1,CDKN1B,SEMA3G,APOE,H3-3B,SEMA7A,SMAD7,CDKN2C,SLC9A1,TNC,SEMA3C,NRP1,RB1,ERBB2,EGFR,SEMA3D,AVPR1A,F2,H1-5,H3-5,CRKL,FN1,PLXNA4,SMURF1,AGT,H3-3A,PRKN,TNR,EPHA7,NGF,PLXNA3,L1CAM,LPAR3,PTCH2,ABL1,ING1,AVP,CDKN2D,SPP1,ING4,PTK2B,BCL2,NEDD4L,CDKN1A,DCC,AGTR1,RHOA,CISH,WDR36,NDUFA13,RACK1,TGFBR1,SEMA3B,CYFIP1,HDGFL2,SEMA3E,CDC42,FHL1
GO:0019724	B cell mediated immunity	26	99	0.69	2.90e-08	CD74,C5,C3,FCER1G,C2,STAT6,CD46,C1QB,PRKCD,CR1,CR2,MBL2,C1QC,HLA-G,CFI,IRF7,MASP2,C4A,INPP5D,C4B,IGLL5,LOC102723407,IGHV3-16,IGHV3-72,IGHV3-43D,BTK
GO:0006122	Mitochondrial electron transport, ubiquinol to cytochrome c	12	13	1.23	3.24e-08	UQCRC1,UQCRC2,UQCRFS1,CYCS,UQCRH,CYC1,UQCR10,MT-CYB,UQCRQ,UQCRB,UQCR11,UQCRHL
GO:0042102	Positive regulation of T cell proliferation	27	108	0.67	3.44e-08	EBI3,IL23A,IL12B,IL12RB2,IL27RA,ZAP70,RPS3,STAT5B,VCAM1,IL12A,CD46,CD209,CD28,TGFBR2,SYK,HLA-E,IL6ST,JAK2,TFRC,HLA-A,HLA-DPA1,HLA-DMB,HLA-DPB1,TYK2,JAK3,TRAF6,IL12RB1
GO:0050920	Regulation of chemotaxis	40	227	0.52	3.64e-08	SEMA3F,CD74,MAPK1,C5,IL23A,SEMA3G,RAC2,PDGFRA,THBS1,PDGFRB,SEMA7A,KDR,SEMA3C,NRP1,SEMA3D,ITGA2,IL12A,VEGFB,PTPN2,MET,CALR,THBS4,PTK2,RAC1,PLXNA4,DPP4,IL6R,PLXNA3,LPAR1,F7,TIRAP,PDGFD,PTK2B,PRKD1,FGFR1,PRKD2,LYN,PGF,SEMA3B,SEMA3E
GO:0030098	Lymphocyte differentiation	45	279	0.48	3.99e-08	CD74,PIK3R2,IL12B,FLT3,PIK3R3,EP300,STAT3,ZAP70,CDK6,ERBB2,KIT,FCER1G,BAX,STAT5B,VCAM1,STAT6,AXL,PTPN2,CD28,CTSL,RPL22,CR2,IL6R,PREX1,ABL1,IL2RG,SYK,PIK3CD,RPS6,ITGB1,ITGA4,PTK2B,BCL2,DCAF1,ITK,RHOA,PIK3R1,NTRK1,JAK3,KLRC1,VAV1,PLCG2,BTK,B2M,SPN
GO:0050900	Leukocyte migration	42	249	0.5	4.41e-08	MYH9,PIKFYVE,ITGA9,ICAM1,ZAP70,ITGB7,FLT1,ITGA1,KIT,FCER1G,STAT5B,VCAM1,BCR,ITGA3,BSG,CRKL,FYN,ITGAL,MSN,IL6R,VAV3,PREX1,SRC,SYK,HCK,EDNRB,PIK3CD,ITGB1,ITGA4,ITGB2,JAM2,SOS1,PIK3CG,PPIA,PIK3R1,LYN,ITGA7,PIP5K1C,RPS19,VAV1,CDC42,SPN
GO:0010632	Regulation of epithelial cell migration	40	229	0.51	4.51e-08	DCN,PLCG1,RRAS,APOE,THBS1,KDR,PDCD6,NRP1,ITGA2,PRKCE,ITGA3,MET,CALR,SP1,BSG,PTK2,STAT5A,PDPK1,RAC1,TGFBR2,NRP2,ITGB1BP1,AGT,ABL1,SRC,IRS2,PIK3CD,PRCP,PTK2B,PRKD1,FGFR1,PRKD2,RHOA,AAMP,PRKCA,PIK3CG,ITGB3,PLCG2,AKT3,PIK3CB
GO:0032990	Cell part morphogenesis	65	506	0.38	4.51e-08	SEMA3F,NGFR,WASL,SEMA3G,TNN,RAC2,LAMA5,CHL1,SEMA7A,LAMC2,SEMA3C,NRP1,IQGAP1,ERBB2,BOC,ITGA1,SEMA3D,BAX,SDC2,LAMB2,EDNRA,LAMA3,PTCH1,BSG,PTK2,FYN,RAC1,SIAH1,PLXNA4,NRP2,NCKAP1,PLXNA2,TNR,EPHA7,NGF,PLXNA3,L1CAM,LPAR3,DAB1,LYPLA2,BCL2L1,LAMA1,WASF1,PLXNA1,RPL24,ITGB1,ITGA4,BCL2,SOS1,DCC,RHOA,FGFR2,NTRK1,UBB,RPS6KA5,SEMA3B,CYFIP1,WASF2,PTPN11,MYH14,ACTB,SEMA3E,LRP2,IGF1R,CDC42
GO:0065004	protein-DNA complex assembly	40	229	0.51	4.51e-08	H4C6,H1-1,H3-3B,MED1,H1-5,H3C13,H2AB2,H4C11,H2BC7,H2BC12,H3C12,H3-4,H3-3A,H3C14,H3C10,H2BC10,H4C2,H3C4,H4C3,H3C15,H4-16,H4C15,H4C14,H2BC11,H4C1,H4C4,H4C12,H3C1,H4C13,H4C9,H2AB3,H3C11,H3C7,H3C8,H3C3,H4C5,H3C2,H4C8,H3C6,H2BC6
GO:0001910	Regulation of leukocyte mediated cytotoxicity	24	86	0.71	4.58e-08	IL23A,IL12B,HLA-F,ICAM1,STAT5B,IL12A,KLRC4,LILRB1,HLA-DRB1,STX7,TAP2,HLA-E,HLA-G,KLRC2,HLA-DRA,HLA-A,HLA-B,KLRC3-2,KLRC1,IL12RB1,VAV1,PIK3R6,ITGAM,B2M
GO:0051171	Regulation of nitrogen compound metabolic process	402	5734	0.11	4.70e-08	CD74,DCN,NGFR,CPB2,OTUB2,SERPIND1,MAPK1,CBX7,MYH9,EIF3D,RBX1,EIF5,BDKRB1,BIRC7,GABPB1,EIF3E,PIK3R2,WASL,C5,EDF1,COL1A1,VTN,CCND1,IL23A,CDKN1B,IL12B,SKP1,FLT3,ACTR5,H1-1,EREG,C3,TRAF2,TICAM1,EIF3K,APOE,ACTN4,EIF2S3,EIF3G,EEFSEC,KRAS,EIF2S1,NAT10,CDK4,SPDYE1,THBS1,ITGAV,CCND2,PDGFRB,EIF3J,SEMA7A,RBL2,SMAD7,CREBBP,SMURF2,SLC9A3R1,CCNE1,CDKN2C,PIK3R3,ACTR3,EP300,IL27RA,PRKCG,KDR,PIK3CA,SLC9A1,CBL,TXK…
GO:0006336	DNA replication-independent chromatin assembly	16	33	0.95	4.94e-08	H4C6,H3-3B,H4C11,H3-3A,H4C2,H4C3,H4-16,H4C15,H4C14,H4C1,H4C4,H4C12,H4C13,H4C9,H4C5,H4C8
GO:0019221	Cytokine-mediated signaling pathway	53	369	0.43	5.21e-08	CD74,EBI3,IL12B,FLT3,EREG,TRAF2,ACTN4,IL12RB2,IL27RA,CBL,STAT3,IFNAR1,KIT,FCER1G,STAT5B,STAT6,PRKACA,STAT2,LILRB1,EIF5A,CAV1,STAT5A,IFNAR2,STAT4,STAT1,IFNGR1,IL6R,SRC,IL2RG,SYK,HCK,IL6ST,JAK2,BAD,ILK,PTK2B,IRF7,SOS1,PTPN6,LIFR,CD44,MAVS,CEBPA,LYN,TYK2,JAK3,TRAF6,IKBKE,IL12RB1,IRF3,RPS6KA5,PTPN11,JAK1
GO:0016064	Immunoglobulin mediated immune response	25	95	0.69	5.72e-08	CD74,C5,C3,FCER1G,C2,STAT6,CD46,C1QB,PRKCD,CR1,CR2,MBL2,C1QC,CFI,IRF7,MASP2,C4A,INPP5D,C4B,IGLL5,LOC102723407,IGHV3-16,IGHV3-72,IGHV3-43D,BTK
GO:0007411	Axon guidance	40	232	0.51	6.14e-08	SEMA3F,NGFR,SEMA3G,RAC2,LAMA5,CHL1,SEMA7A,LAMC2,SEMA3C,NRP1,ERBB2,BOC,SEMA3D,LAMB2,EDNRA,LAMA3,PTCH1,BSG,PTK2,FYN,RAC1,SIAH1,PLXNA4,NRP2,PLXNA2,TNR,EPHA7,PLXNA3,L1CAM,LYPLA2,LAMA1,PLXNA1,RPL24,SOS1,DCC,NTRK1,RPS6KA5,SEMA3B,CYFIP1,SEMA3E
GO:0044843	Cell cycle G1/S phase transition	24	88	0.7	6.62e-08	CCND1,CDKN1B,CDK4,CCND2,CCNE1,CDK6,CDK2,RB1,SKP2,CDC25A,CUL1,SPDYA,PLK3,CCND3,CUL4A,RPS6,ITGB1,BCL2,CUL4B,CDKN1A,GSPT1,CCNE2,CCNA2,CAMK2A
GO:0010863	Positive regulation of phospholipase C activity	17	40	0.9	7.22e-08	PDGFRA,PDGFRB,TXK,EGFR,FLT1,GNAQ,KIT,AVPR1A,EDNRA,AGT,AVPR1B,LPAR1,FGFR1,ITK,ESR1,HRAS,LPAR2
GO:0031175	Neuron projection development	78	674	0.33	7.31e-08	SEMA3F,NGFR,LAMB1,WASL,SEMA3G,TNN,RAC2,APOE,LAMA5,CHL1,SEMA7A,SLC9A3R1,LAMC2,TNC,SEMA3C,NRP1,RB1,IQGAP1,ERBB2,BOC,ITGA1,SEMA3D,RAC3,SDC2,LAMB2,EDNRA,LAMA3,PTCH1,BSG,PTK2,CRKL,FYN,RAC1,SIAH1,PLXNA4,NRP2,NCKAP1,PLXNA2,TNR,EPHA7,NGF,PLXNA3,L1CAM,LPAR3,DAB1,SDC4,LYPLA2,JAK2,LAMA1,WASF1,PLXNA1,RPL24,ITGB1,ITGA4,PTK2B,BCL2,CUL4B,SOS1,DCC,RHOA,FGFR2,NEDD4,SEC24B,LYN,NTRK1,VIM,UBB,RPS6KA5,SEMA3B,CYFIP1,P…
GO:0043405	Regulation of MAP kinase activity	35	185	0.55	7.75e-08	FLT3,TRAF2,APOE,THBS1,PDGFRB,ERBB2,EGFR,RPS3,FLT1,KIT,INSR,PRKCD,CAV1,AGT,SRC,TLR4,SYK,PDGFD,PTK2B,KSR1,SOS1,RGS14,PTPN6,PIK3R5,FGFR1,HRAS,TNXB,EPGN,PIK3CG,PDGFC,LYN,TRAF6,PIK3R6,CBLC,PIK3CB
GO:0045638	Negative regulation of myeloid cell differentiation	25	97	0.68	8.06e-08	H4C6,CDK6,STAT5B,PTPN2,LILRB1,H4C11,TLR4,C1QC,CUL4A,H4C2,H4C3,PTK2B,INPP5D,PIK3R1,LYN,H4-16,H4C15,H4C14,H4C1,H4C4,H4C12,H4C13,H4C9,H4C5,H4C8
GO:0042273	Ribosomal large subunit biogenesis	22	74	0.74	8.10e-08	RPL35,RPL10L,RPL38,MRPL1,RPL7,RPL5,RPL7A,RPL10A,MRTO4,RPL24,RPL14,SNU13,RPL23A,RPL6,RPL10,RPL7L1,RPL26L1,RPLP0,RPL26,NSA2,RPL35A,RPL11
GO:0031323	Regulation of cellular metabolic process	397	5681	0.11	9.48e-08	CD74,DCN,NGFR,OTUB2,MAPK1,CBX7,EIF3D,RBX1,EIF5,BDKRB1,GABPB1,EIF3E,PIK3R2,WASL,EDF1,COL1A1,VTN,CCND1,IL23A,CDKN1B,IL12B,FLT3,ACTR5,H1-1,EREG,C3,TRAF2,TICAM1,EIF3K,RAC2,APOE,ACTN4,EIF2S3,EIF3G,EEFSEC,KRAS,EIF2S1,PDGFRA,NAT10,CDK4,SPDYE1,THBS1,ITGAV,CCND2,PDGFRB,EIF3J,SEMA7A,RBL2,SMAD7,CREBBP,SMURF2,SLC9A3R1,CCNE1,CDKN2C,PIK3R3,ACTR3,EP300,IL27RA,PRKCG,KDR,PIK3CA,SLC9A1,CBL,TXK,PIKFYVE,THRA,STAT3,E…
GO:0120039	Plasma membrane bounded cell projection morphogenesis	62	482	0.38	1.00e-07	SEMA3F,NGFR,WASL,SEMA3G,TNN,RAC2,LAMA5,CHL1,SEMA7A,LAMC2,SEMA3C,NRP1,IQGAP1,ERBB2,BOC,ITGA1,SEMA3D,SDC2,LAMB2,EDNRA,LAMA3,PTCH1,BSG,PTK2,FYN,RAC1,SIAH1,PLXNA4,NRP2,NCKAP1,PLXNA2,TNR,EPHA7,NGF,PLXNA3,L1CAM,LPAR3,DAB1,LYPLA2,LAMA1,WASF1,PLXNA1,RPL24,ITGB1,ITGA4,BCL2,SOS1,DCC,RHOA,FGFR2,NTRK1,UBB,RPS6KA5,SEMA3B,CYFIP1,WASF2,PTPN11,ACTB,SEMA3E,LRP2,IGF1R,CDC42
GO:0001667	Ameboidal-type cell migration	36	197	0.53	1.02e-07	SEMA3F,MYH9,SEMA3G,LAMA5,SEMA7A,SLC9A3R1,PIK3R3,KDR,PIK3CA,SEMA3C,NRP1,ITGB7,IQGAP1,SEMA3D,KIT,EDNRA,ERBB4,FN1,NRP2,DPP4,PIP5K1A,ABL1,IRS2,EDNRB,ITGB1,ILK,ITGA4,PTK2B,ITGB2,RHOA,TGFBR1,SEMA3B,WASF2,PTPN11,SEMA3E,CDC42
GO:0050679	Positive regulation of epithelial cell proliferation	37	207	0.52	1.03e-07	LAMB1,CAV2,CCND1,PLCG1,LAMC1,KDR,STAT3,PDCD6,NRP1,ERBB2,EGFR,MED1,VEGFB,SP1,THBS4,STAT5A,PDPK1,NRP2,NRAS,IRS2,PIK3CD,BAD,ITGA4,PRKD1,FGFR1,PRKD2,AGTR1,HRAS,PRKCA,FGFR2,EPGN,TGFBR1,PGF,ITGB3,BTK,CDC42,AKT3
GO:0010594	Regulation of endothelial cell migration	33	169	0.56	1.10e-07	DCN,PLCG1,RRAS,APOE,THBS1,KDR,PDCD6,NRP1,MET,CALR,SP1,BSG,PTK2,STAT5A,PDPK1,RAC1,NRP2,ITGB1BP1,AGT,ABL1,PIK3CD,PRCP,PTK2B,PRKD1,FGFR1,PRKD2,RHOA,AAMP,PRKCA,PIK3CG,ITGB3,AKT3,PIK3CB
GO:1901214	Regulation of neuron death	48	324	0.44	1.24e-07	CCND1,TRAF2,APOE,KRAS,RRAS2,EIF2S1,CHL1,HLA-F,IL27RA,PRKCG,KDR,PIK3CA,CBL,NRP1,ERBB3,ITGA1,BAX,PRKCI,AXL,VEGFB,F2R,KIR3DL2,CASP9,FYN,PARP1,PRKN,EPHA7,NGF,ABL1,TLR4,BCL2L1,IL6ST,JAK2,BAD,PTK2B,ITGB2,BCL2,DCC,RHOA,HRAS,RACK1,NTRK1,AMBRA1,UBB,IKBKG,SEMA3E,ITGAM,SNCA
GO:0040008	Regulation of growth	77	671	0.33	1.27e-07	SEMA3F,BDKRB1,CDKN1B,SEMA3G,APOE,H3-3B,CDK4,SEMA7A,SMAD7,CDKN2C,PIK3CA,SLC9A1,STAT3,TNC,SEMA3C,NRP1,RB1,ERBB2,EGFR,SEMA3D,STAT5B,AVPR1A,INSR,F2,H1-5,SOCS3,PTCH1,EZR,FGFR3,H3-5,STAT5A,ERBB4,CRKL,FN1,TGFBR2,PLXNA4,SMURF1,AGT,H3-3A,PRKN,TNR,EPHA7,NGF,PLXNA3,L1CAM,LPAR3,GNAS,PTCH2,ABL1,ING1,BCL2L1,AVP,CDKN2D,SPP1,CDK1,ING4,PTK2B,BCL2,NEDD4L,CDKN1A,DCC,DCAF1,AGTR1,RHOA,SHC1,CISH,FGFR2,WDR36,NDUFA13,RA…
GO:0031346	Positive regulation of cell projection organization	50	347	0.43	1.33e-07	WASL,TNN,RAC2,APOE,SEMA7A,ACTR3,EP300,PIK3CA,NRP1,KIT,NCKIPSD,ARPC2,PRKCI,ABI2,ITGA2,ITGA3,HSPA5,FYN,FN1,OCLN,RAC1,PLXNA4,NCKAP1,AGT,PLXNA2,NGF,PLXNA3,RAP1A,FLNA,L1CAM,LPAR3,ABL1,SRC,ACTR2,ALK,PLXNA1,CAMK2B,PTK2B,PRKD1,HRAS,PIK3R1,LYN,NTRK1,BRK1,CUL7,TGFBR1,CYFIP1,WASF2,IGF1R,CDC42
GO:0048812	Neuron projection morphogenesis	61	477	0.38	1.61e-07	SEMA3F,NGFR,WASL,SEMA3G,TNN,RAC2,LAMA5,CHL1,SEMA7A,LAMC2,SEMA3C,NRP1,IQGAP1,ERBB2,BOC,ITGA1,SEMA3D,SDC2,LAMB2,EDNRA,LAMA3,PTCH1,BSG,PTK2,FYN,RAC1,SIAH1,PLXNA4,NRP2,NCKAP1,PLXNA2,TNR,EPHA7,NGF,PLXNA3,L1CAM,LPAR3,DAB1,LYPLA2,LAMA1,WASF1,PLXNA1,RPL24,ITGB1,ITGA4,BCL2,SOS1,DCC,RHOA,FGFR2,NTRK1,UBB,RPS6KA5,SEMA3B,CYFIP1,PTPN11,ACTB,SEMA3E,LRP2,IGF1R,CDC42
GO:0007159	Leukocyte cell-cell adhesion	19	56	0.8	1.64e-07	RAC2,ICAM1,ZAP70,ITGB7,FERMT3,ITGA5,VCAM1,CD209,CLEC4M,EZR,ITGAL,MSN,SYK,ITGB1,ITGA4,ITGB2,JAM2,CD44,SPN
GO:0019229	Regulation of vasoconstriction	20	63	0.77	1.65e-07	KCNMB4,AVPR1A,FGB,F2R,FGG,CAV1,AGT,AVPR1B,ABL1,AVP,ADRA2C,ACE2,AGTR1,RHOA,KCNMB2,DOCK4,BDKRB2,ADRA2B,AVPR2,FGA
GO:0072376	Protein activation cascade	14	26	1.0	1.79e-07	F9,FGB,F2,FGG,FN1,F13B,F5,FLNA,F10,F7,PRCP,HPSE,F11,FGA
GO:0000082	G1/S transition of mitotic cell cycle	23	86	0.7	1.87e-07	CCND1,CDKN1B,CDK4,CCND2,CCNE1,CDK6,CDK2,RB1,SKP2,CDC25A,CUL1,SPDYA,PLK3,CCND3,CUL4A,RPS6,ITGB1,BCL2,CUL4B,CDKN1A,GSPT1,CCNE2,CAMK2A
GO:0050853	B cell receptor signaling pathway	18	50	0.83	1.93e-07	MAPK1,BAX,VAV3,ABL1,SYK,PIK3CD,BCL2,PTPN6,ITK,LYN,IGLL5,LOC102723407,IGHV3-16,IGHV3-72,IGHV3-43D,PLCG2,BTK,PRKCB
GO:0045834	Positive regulation of lipid metabolic process	31	155	0.57	1.96e-07	CD74,FLT3,APOE,PDGFRA,PDGFRB,FLT1,KIT,AVPR1A,IRS1,PRKCE,F2,PRKCD,FGFR3,PTK2,ERBB4,VAV3,VAV2,SRC,LDLRAP1,IRS2,AVP,AKT2,PTK2B,PRKD1,LYN,AMBRA1,LDLR,APOC1,APOC2,IGF1R,CDC42
GO:0001912	Positive regulation of leukocyte mediated cytotoxicity	19	57	0.79	2.04e-07	IL23A,IL12B,HLA-F,STAT5B,IL12A,KLRC4,HLA-DRB1,STX7,TAP2,HLA-E,KLRC2,HLA-DRA,HLA-A,HLA-B,KLRC3-2,IL12RB1,VAV1,ITGAM,B2M
GO:0002683	Negative regulation of immune system process	57	433	0.39	2.04e-07	CD74,WASL,C5,HLA-DOA,IL12B,PLCG1,HLA-F,THBS1,SMAD7,IL27RA,CDK6,ERBB2,MASP1,STAT6,AXL,IL17D,BCR,PTPN2,CD46,STAT2,LILRB1,EZR,FYN,HLA-DRB1,DPP4,CR1,CR2,SDC4,SRC,TLR4,C1QC,VSIG4,CUL4A,SYK,HCK,HLA-E,HLA-G,HLA-A,FGL1,PTPN6,HLA-B,INPP5D,HFE,CR1L,CEBPA,PIK3R1,LYN,JAK3,KLRC1,LDLR,RASSF5,RPS19,BTK,ISG15,HLA-DOB,SPN,CBLB
GO:0031343	Positive regulation of cell killing	20	64	0.76	2.04e-07	IL23A,IL12B,HLA-F,STAT5B,IL12A,KLRC4,HLA-DRB1,STX7,TAP2,SYK,HLA-E,KLRC2,HLA-DRA,HLA-A,HLA-B,KLRC3-2,IL12RB1,VAV1,ITGAM,B2M
GO:0007005	Mitochondrion organization	58	445	0.38	2.06e-07	NDUFB4,NDUFB7,GABPB1,CAV2,NDUFS7,NDUFA2,NDUFB5,SLC9A1,NDUFA9,NDUFB10,CTSK,NDUFB11,NDUFB9,NDUFC2,SLC25A31,COX7A1,BAX,NDUFS4,NDUFB8,UQCRFS1,EDNRA,NDUFS8,BID,NDUFA12,ERBB4,MT-ND1,MT-ND5,MT-ND4,MT-ND2,PARP1,PRKN,NDUFS2,COX7A2,NDUFA1,NDUFS5,NDUFA8,BCL2L1,COX7A2L,NDUFB6,WASF1,BAD,BCL2,NDUFA11,NDUFS1,NDUFB3,NDUFA5,NDUFA13,CEBPA,AMBRA1,NDUFA6,NDUFB1,ARFIP2,MYH14,CALM1,CALM2,CAMK2A,AKT3,SNCA
GO:0032102	Negative regulation of response to external stimulus	53	387	0.41	2.10e-07	SEMA3F,CPB2,C5,VTN,IL12B,SEMA3G,PROC,PLCG1,APOE,PDGFRA,HLA-F,THBS1,SEMA7A,SEMA3C,NRP1,RB1,SEMA3D,OTULIN,BCR,FGB,F2,PTPN2,STAT2,LILRB1,SOCS3,PRKCD,FGG,FYN,HLA-DRB1,DPP4,CR1,TNR,PLXNA3,SRC,VSIG4,SYK,HCK,HLA-E,HLA-G,SPP1,HLA-A,F11,CYLD,HLA-B,LYN,KLRC1,LDLR,RPS19,SEMA3B,SEMA3E,ISG15,INPP5F,FGA
GO:0050852	T cell receptor signaling pathway	25	103	0.65	2.15e-07	MAPK1,PLCG1,PIK3CA,TXK,ZAP70,BTN2A1,RNF31,CD28,CRKL,FYN,HLA-DRB1,CD247,ABL1,PIK3CD,HLA-A,PTPN6,PRKD2,ITK,INPP5D,HRAS,HLA-DPB1,TRAF6,PLCG2,IKBKG,CBLB
GO:2001233	Regulation of apoptotic signaling pathway	51	365	0.41	2.25e-07	CD74,NGFR,TRAF2,THBS1,ITGAV,SLC9A3R1,ICAM1,NRP1,RB1,RPS3,SLC25A31,BAX,PDIA3,FGB,PTPN2,GNAI2,BID,PRKCD,EIF5A,FGG,CAV1,SIAH1,AGT,PARP1,PRKN,GNAI3,SRC,BCL2L1,AVP,JAK2,CDKN2D,BAD,BCL2,CYLD,FGFR1,MAPK9,CD44,RAF1,PPIA,NDUFA13,RACK1,TGFBR1,BDKRB2,RPL26,TPT1,AATF,UBB,RPS7,RPL11,FGA,PIK3CB
GO:1904031	Positive regulation of cyclin-dependent protein kinase activity	18	51	0.82	2.44e-07	CCND1,CDKN1B,SPDYE1,CCND2,EGFR,CKS1B,SPDYE4,SPDYE3,SPDYA,CCND3,SRC,SPDYC,CDKN1A,SPDYE2,SPDYE2B,SPDYE6,SPDYE5,SPDYE16
GO:0001938	Positive regulation of endothelial cell proliferation	24	96	0.67	2.62e-07	CAV2,PLCG1,KDR,STAT3,PDCD6,NRP1,VEGFB,SP1,THBS4,STAT5A,PDPK1,NRP2,NRAS,PIK3CD,ITGA4,PRKD1,FGFR1,PRKD2,AGTR1,PRKCA,TGFBR1,PGF,ITGB3,AKT3
GO:0002758	Innate immune response-activating signal transduction	15	33	0.93	2.93e-07	CREBBP,EP300,MASP1,KLRC4,FYN,SRC,MBL2,SYK,HCK,KLRC2,MASP2,LYN,TRAF6,KLRC3-2,PLCG2
GO:0048010	Vascular endothelial growth factor receptor signaling pathway	15	33	0.93	2.93e-07	KDR,PDCD6,NRP1,FLT1,AXL,VEGFB,PTK2,FYN,VAV2,SRC,PTK2B,PRKD1,PRKD2,PGF,VAV1
GO:0001914	Regulation of T cell mediated cytotoxicity	16	39	0.88	2.98e-07	IL23A,IL12B,HLA-F,IL12A,LILRB1,HLA-DRB1,STX7,TAP2,HLA-E,HLA-G,HLA-DRA,HLA-A,HLA-B,KLRC1,IL12RB1,B2M
GO:0048145	Regulation of fibroblast proliferation	23	89	0.68	3.13e-07	CD74,NGFR,EREG,PDGFRA,CDK4,PDGFRB,CDK6,EGFR,BAX,NDUFS4,CAV1,FN1,AGT,ABL1,PDGFD,MORC3,CDKN1A,ESR1,HRAS,PDGFC,BRK1,ITGB3,CCNA2
GO:0044089	Positive regulation of cellular component biogenesis	62	500	0.36	3.28e-07	WASL,CDKN1B,CRBN,RAC2,RAP1B,APOE,ACTR3,KDR,PIK3CA,NRP1,CDK2,RPS3,KIT,BAX,ARPC2,ABI2,PRKCE,MET,BID,CAV1,PIP4K2C,OCLN,RAC1,MSN,ITGB1BP1,NCKAP1,AGT,THBS2,ABL1,SDC4,SRC,TLR4,LPAR1,SYK,HCK,PIP4K2A,STAM,ACTR2,SDC1,TFRC,GRB2,TIRAP,PTK2B,ACE2,MAPK9,RHOA,ESR1,HRAS,PRKCA,RACK1,PIK3R1,NTRK1,AMBRA1,BRK1,TGFBR1,CYFIP1,PLCG2,PIP4K2B,WASF2,ISG15,CDC42,SNCA
GO:0009411	Response to UV	30	150	0.57	3.33e-07	RBX1,CCND1,IL12B,ACTR5,EIF2S1,DDB2,CREBBP,EP300,ERCC8,SERPINB13,EGFR,BAX,DDB1,IL12A,CDC25A,CASP9,PRKCD,PARP1,DTL,CUL4A,PCNA,HMGN1,CDKN2D,BCL2,CUL4B,CDKN1A,MME,NEDD4,PIK3R1,RPL26
GO:0009628	Response to abiotic stimulus	108	1107	0.26	3.45e-07	GNA11,NGFR,CPB2,RBX1,BDKRB1,COL1A1,CCND1,CDKN1B,IL12B,ACTR5,ACTN4,KRAS,EIF2S1,DDB2,THBS1,CCND2,PDGFRB,CREBBP,EP300,PIK3CA,SLC9A1,CBL,THRA,PDCD6,ERCC8,SERPINB13,EGFR,ITGB6,GNAQ,KIT,MRNIP,BAX,VCAM1,ITGA2,AVPR1A,DDB1,IL12A,CDC25A,PRKCE,PRKACA,VEGFB,EDNRA,CALR,HSPA5,CASP9,PRKCD,PTCH1,CAV1,PTK2,PDPK1,SCNN1B,FYN,TGFBR2,MYLK,DPP4,STAT1,MT-CO1,MT-ND5,MT-CO2,MT-ND4,MT-ND3,AGT,PARP1,DTL,AVPR1B,COP1,NDUFS2,…
GO:1902105	Regulation of leukocyte differentiation	46	315	0.43	3.67e-07	CD74,SOS2,IL23A,HLA-DOA,IL12B,SMAD7,ZAP70,CDK6,RB1,ERBB2,STAT5B,AXL,PTPN2,CD46,LILRB1,HCLS1,CD28,IL27,TGFBR2,HLA-DRB1,CR1,ABL1,TLR4,IL2RG,C1QC,CUL4A,SYK,HLA-G,BAD,HLA-DRA,IRF7,SOS1,PTPN6,HLA-B,RHOA,INPP5D,PRKCA,PIK3R1,LYN,AMBRA1,JAK3,TRAF6,IL12RB1,PIK3R6,BTK,ACTB
GO:0002483	Antigen processing and presentation of endogenous peptide antigen	12	18	1.09	3.70e-07	HLA-F,TAP1,HLA-DRB1,TAP2,HLA-C,HLA-E,HLA-G,HLA-DRA,HLA-A,HLA-B,TAPBP,B2M
GO:0032989	Cellular component morphogenesis	70	603	0.33	4.13e-07	SEMA3F,NGFR,WASL,SEMA3G,TNN,RAC2,LAMA5,CHL1,PDGFRA,PDGFRB,SEMA7A,GPC1,LAMC2,PIKFYVE,SEMA3C,NRP1,IQGAP1,ERBB2,BOC,ITGA1,SEMA3D,BAX,SDC2,LAMB2,EDNRA,LAMA3,PTCH1,BSG,PTK2,FYN,RAC1,SIAH1,PLXNA4,NRP2,NCKAP1,PLXNA2,TNR,EPHA7,NGF,PLXNA3,L1CAM,LPAR3,DAB1,LYPLA2,BCL2L1,LAMA1,WASF1,PLXNA1,RPL24,ITGB1,ITGA4,BCL2,SOS1,DCC,RHOA,FGFR2,NTRK1,ACTG1,UBB,RPS6KA5,SEMA3B,CYFIP1,WASF2,PTPN11,MYH14,ACTB,SEMA3E,LRP2,IG…
GO:0002708	Positive regulation of lymphocyte mediated immunity	26	116	0.62	4.29e-07	IL23A,IL12B,C3,TRAF2,HLA-F,STAT5B,STAT6,IL12A,KLRC4,CD28,HLA-DRB1,STX7,TAP2,HLA-E,HLA-G,KLRC2,TFRC,HLA-DRA,HLA-A,HLA-B,TRAF6,KLRC3-2,IL12RB1,VAV1,BTK,B2M
GO:0045737	Positive regulation of cyclin-dependent protein serine/threonine kinase activity	17	47	0.83	4.59e-07	CCND1,CDKN1B,SPDYE1,CCND2,EGFR,CKS1B,SPDYE4,SPDYE3,SPDYA,CCND3,SRC,SPDYC,SPDYE2,SPDYE2B,SPDYE6,SPDYE5,SPDYE16
GO:0007409	Axonogenesis	50	363	0.41	4.61e-07	SEMA3F,NGFR,SEMA3G,TNN,RAC2,LAMA5,CHL1,SEMA7A,LAMC2,SEMA3C,NRP1,ERBB2,BOC,SEMA3D,LAMB2,EDNRA,LAMA3,PTCH1,BSG,PTK2,FYN,RAC1,SIAH1,PLXNA4,NRP2,PLXNA2,TNR,EPHA7,PLXNA3,L1CAM,LPAR3,DAB1,LYPLA2,LAMA1,PLXNA1,RPL24,ITGB1,ITGA4,BCL2,SOS1,DCC,FGFR2,NTRK1,RPS6KA5,SEMA3B,CYFIP1,PTPN11,ACTB,SEMA3E,IGF1R
GO:0051348	Negative regulation of transferase activity	42	274	0.45	4.61e-07	CDKN1B,APOE,SMAD7,CDKN2C,CBL,RB1,RPL37,GNAQ,PTPN2,PRKCD,CAV1,PDPK1,PIP4K2C,ITGB1BP1,AGT,PRKN,RPL5,ABL1,SRC,IRS2,PIP4K2A,ERRFI1,CDKN2D,PKIA,CDKN1A,RGS14,PTPN6,CDKN1C,PPIA,RPL23,RACK1,CEBPA,LYN,RPS20,RPS15,PIP4K2B,CBLC,RPS7,RPL11,CBLB,SNCA,PIK3CB
GO:0060284	Regulation of cell development	62	506	0.36	4.78e-07	SEMA3F,SEMA3G,PROC,ACTN4,KRAS,SEMA7A,SMAD7,SEMA3C,NRP1,RB1,SEMA3D,KIT,ARPC2,PRKCI,RAC3,FGB,F2,LILRB1,CALR,FGG,CRKL,FN1,RAC1,PLXNA4,ITGB1BP1,PLXNA2,TNR,EPHA7,NGF,PLXNA3,FLNA,L1CAM,LPAR3,DAB1,PREX1,ABL1,EDNRB,ACTR2,IL6ST,PLXNA1,BAD,SPP1,CAMK2B,ITGB1,ILK,BCL2,HPSE,RGS14,DCC,MME,LYN,CUL7,ITGB3,LDLR,RPS19,SEMA3B,CYFIP1,SEMA3E,LRP2,CDC42,B2M,FGA
GO:1900024	Regulation of substrate adhesion-dependent cell spreading	19	61	0.76	4.84e-07	ACTN4,NRP1,ARPC2,RAC3,FGB,CALR,FGG,PTK2,CRKL,RAC1,ITGB1BP1,FLNA,PREX1,ABL1,ILK,HPSE,ITGB3,CDC42,FGA
GO:0010592	Positive regulation of lamellipodium assembly	14	29	0.95	4.90e-07	RAC2,ACTR3,PIK3CA,ARPC2,ABI2,OCLN,RAC1,NCKAP1,ACTR2,PIK3R1,BRK1,CYFIP1,WASF2,CDC42
GO:0038094	Fc-gamma receptor signaling pathway	14	29	0.95	4.90e-07	FCER1G,PRKCE,PRKCD,PTK2,FYN,CD247,VAV3,VAV2,ABL1,SRC,SYK,HCK,LYN,VAV1
GO:0046641	Positive regulation of alpha-beta T cell proliferation	14	29	0.95	4.90e-07	EBI3,IL23A,IL12B,IL12RB2,ZAP70,IL12A,CD28,TGFBR2,SYK,HLA-E,JAK2,HLA-A,TYK2,IL12RB1
GO:0050871	Positive regulation of B cell activation	23	92	0.67	5.12e-07	CD74,TICAM1,STAT5B,STAT6,CD28,VAV3,TLR4,IL2RG,SYK,IRS2,TFRC,TIRAP,BAD,SH3KBP1,BCL2,CDKN1A,INPP5D,IGLL5,LOC102723407,IGHV3-16,IGHV3-72,IGHV3-43D,BTK
GO:2000379	Positive regulation of reactive oxygen species metabolic process	20	69	0.73	5.54e-07	THBS1,PDGFRB,F2,GNAI2,PRKCD,TGFBR2,MT-CO2,AGT,GNAI3,TLR4,SYK,GRB2,PTK2B,ITGB2,CDKN1A,ACE2,AGTR1,PLCG2,ITGAM,SNCA
GO:0002431	Fc receptor mediated stimulatory signaling pathway	13	24	1.0	5.58e-07	FCER1G,PRKCE,PRKCD,PTK2,FYN,VAV3,VAV2,ABL1,SRC,SYK,HCK,LYN,VAV1
GO:0002501	Peptide antigen assembly with MHC protein complex	12	19	1.07	5.58e-07	HLA-DOA,PDIA3,CALR,HLA-DRB1,HLA-DMA,HLA-DRA,HLA-DPA1,HLA-DMB,TAPBP,HLA-DPB1,HLA-DOB,B2M
GO:0050731	Positive regulation of peptidyl-tyrosine phosphorylation	34	194	0.51	6.23e-07	CD74,VTN,IL23A,IL12B,FLT3,EREG,NRP1,ERBB3,EGFR,KIT,ITGA5,IL12A,VEGFB,HCLS1,THBS4,FGFR3,ERBB4,FYN,AGT,IL6R,ABL1,SRC,SYK,IL6ST,JAK2,ALK,BTC,PTK2B,CD44,EPGN,LYN,ITGB3,PLCG2,PTPN11
GO:0048667	Cell morphogenesis involved in neuron differentiation	56	438	0.38	6.40e-07	SEMA3F,NGFR,WASL,SEMA3G,TNN,RAC2,LAMA5,CHL1,SEMA7A,SLC9A3R1,LAMC2,SEMA3C,NRP1,RB1,ERBB2,BOC,SEMA3D,SDC2,LAMB2,EDNRA,LAMA3,PTCH1,BSG,PTK2,FYN,RAC1,SIAH1,PLXNA4,NRP2,PLXNA2,TNR,EPHA7,PLXNA3,L1CAM,LPAR3,DAB1,LYPLA2,LAMA1,PLXNA1,RPL24,ITGB1,ITGA4,BCL2,SOS1,DCC,FGFR2,SEC24B,NTRK1,RPS6KA5,SEMA3B,CYFIP1,PTPN11,ACTB,SEMA3E,IGF1R,CDC42
GO:0035924	Cellular response to vascular endothelial growth factor stimulus	16	42	0.85	6.56e-07	FLT3,PDGFRA,PDGFRB,GAB1,KDR,PIK3CA,NRP1,FLT1,VCAM1,VEGFB,NRP2,ITGB1BP1,PIK3CD,PRKD1,PRKD2,PGF
GO:0050777	Negative regulation of immune response	33	185	0.52	6.86e-07	IL12B,PLCG1,HLA-F,SMAD7,IL27RA,MASP1,STAT6,BCR,PTPN2,CD46,STAT2,LILRB1,FYN,HLA-DRB1,CR1,CR2,SRC,VSIG4,SYK,HCK,HLA-E,HLA-G,HLA-A,PTPN6,HLA-B,INPP5D,HFE,CR1L,LYN,JAK3,KLRC1,RPS19,ISG15
GO:0071824	protein-DNA complex subunit organization	41	268	0.45	6.96e-07	H4C6,H1-1,H3-3B,MED1,H1-5,H3C13,H2AB2,H4C11,H2BC7,H2BC12,H3C12,H3-4,H3-3A,H3C14,H3C10,H2BC10,H4C2,H3C4,H4C3,H3C15,RPL23,H4-16,H4C15,H4C14,H2BC11,H4C1,H4C4,H4C12,H3C1,H4C13,H4C9,H2AB3,H3C11,H3C7,H3C8,H3C3,H4C5,H3C2,H4C8,H3C6,H2BC6
GO:0002709	Regulation of T cell mediated immunity	22	86	0.68	7.21e-07	CLC,IL23A,IL12B,TRAF2,HLA-F,SMAD7,IL12A,LILRB1,HLA-DRB1,STX7,TAP2,HLA-E,WAS,HLA-G,HLA-DRA,HLA-A,HLA-B,HFE,TRAF6,KLRC1,IL12RB1,B2M
GO:0051896	Regulation of protein kinase B signaling	31	166	0.54	7.24e-07	RRAS,THBS1,SLC9A3R1,PIK3CA,PDCD6,EGFR,AXL,INSR,VEGFB,MET,HCLS1,CD28,PTK2,ITGB1BP1,SRC,F10,F7,HLA-G,PIK3CD,ITGB1,HPSE,PIK3R5,FGFR1,PIK3CG,RACK1,NTRK1,TGFBR1,LRP2,IGF1R,INPP5F,PIK3CB
GO:0032535	Regulation of cellular component size	50	370	0.4	7.65e-07	SEMA3F,PIK3R2,ARPC3,SEMA3G,APOE,SEMA7A,SLC9A3R1,ARPC1A,PIK3CA,SEMA3C,NRP1,SEMA3D,ARPC5,ARPC2,PRKCE,HCLS1,PRKCD,EZR,ARPC5L,FN1,RAC1,PLXNA4,MSN,NCKAP1,TNR,EPHA7,NGF,PLXNA3,VAV3,L1CAM,LPAR3,VAV2,ABL1,HCK,WAS,GRB2,SPP1,PTK2B,ARPC4,DCC,ARPC1B,RHOA,WDR36,BRK1,VAV1,SEMA3B,CYFIP1,RDX,SEMA3E,AKT3
GO:0019883	Antigen processing and presentation of endogenous antigen	13	25	0.99	7.88e-07	CD74,HLA-F,TAP1,HLA-DRB1,TAP2,HLA-C,HLA-E,HLA-G,HLA-DRA,HLA-A,HLA-B,TAPBP,B2M
GO:0010975	Regulation of neuron projection development	56	442	0.37	8.33e-07	SEMA3F,SEMA3G,TNN,APOE,SEMA7A,EP300,NGEF,SEMA3C,NRP1,SEMA3D,NCKIPSD,PRKCI,ABI2,SDC2,ITGA3,HSPA5,CARM1,CRKL,FYN,FN1,MYLIP,PLXNA4,AGT,PLXNA2,TNR,EPHA7,NGF,PLXNA3,RAP1A,FLNA,L1CAM,LPAR3,DAB1,ABL1,LPAR1,ACTR2,ALK,PLXNA1,SPP1,CAMK2B,PTK2B,NEDD4L,DCC,PRKD1,RHOA,NEDD4,LYN,NTRK1,CUL7,VIM,SEMA3B,CYFIP1,SEMA3E,IGF1R,INPP5F,B2M
GO:1902745	Positive regulation of lamellipodium organization	15	37	0.88	9.16e-07	RAC2,ACTR3,PIK3CA,ARPC2,ABI2,OCLN,RAC1,NCKAP1,SRC,ACTR2,PIK3R1,BRK1,CYFIP1,WASF2,CDC42
GO:0002218	Activation of innate immune response	19	65	0.73	1.08e-06	CREBBP,EP300,MASP1,KLRC4,FYN,ZBP1,SRC,MBL2,TLR4,SYK,HCK,KLRC2,MASP2,MAVS,LYN,TRAF6,KLRC3-2,PLCG2,STING1
GO:0045596	Negative regulation of cell differentiation	75	685	0.31	1.08e-06	SEMA3F,CD74,MAPK1,CCND1,SEMA3G,TNN,H4C6,EREG,ACTN4,KRAS,ITGAV,SEMA7A,SMAD7,STAT3,SEMA3C,NRP1,CDK6,RB1,ERBB2,EGFR,SEMA3D,SMAD6,STAT5B,MED1,SMAD1,F2,PTPN2,LILRB1,CALR,PTCH1,SRA1,CAV1,H4C11,ITGB1BP1,STAT1,CR1,TNR,EPHA7,PLXNA3,DAB1,TLR4,C1QC,CUL4A,HLA-G,EDNRB,H4C2,H4C3,SPP1,ITGB1,PTK2B,DCC,RHOA,INPP5D,PIK3R1,LYN,JAK3,H4-16,TGFBR1,ITGB3,LDLR,H4C15,H4C14,H4C1,H4C4,H4C12,SEMA3B,H4C13,H4C9,TWIST2,H4C5,H4…
GO:0008285	Negative regulation of cell population proliferation	77	713	0.3	1.18e-06	SKAP2,NGFR,CPB2,CAV2,CDKN1B,IL12B,TNN,EREG,APOE,THBS1,UTP20,SMAD7,SLC9A3R1,CDKN2C,STAT3,CDK6,RB1,ERBB2,GNA12,FLT1,ITGA1,SMAD6,TFF1,BAX,INPPL1,MED1,IL12A,H2AC8,SMAD1,PTPN2,LILRB1,F2R,PTCH1,CAV1,ERBB4,TGFBR2,HLA-DRB1,ITGB1BP1,STAT1,CR1,NGF,SDC4,VSIG4,ING1,HLA-G,H2AC6,ASPH,JAK2,CDKN2D,ILK,ING4,PTK2B,BCL2,MORC3,CDKN1A,ACE2,PTPN6,IFI35,RHOA,GNA13,RAF1,INPP5D,HRAS,FGFR2,CDKN1C,CEBPA,LYN,NTRK1,AMBRA1,TG…
GO:0002220	Innate immune response activating cell surface receptor signaling pathway	14	32	0.91	1.23e-06	CREBBP,EP300,MASP1,KLRC4,FYN,SRC,MBL2,SYK,KLRC2,MASP2,LYN,TRAF6,KLRC3-2,PLCG2
GO:0038096	Fc-gamma receptor signaling pathway involved in phagocytosis	12	21	1.03	1.23e-06	PRKCE,PRKCD,PTK2,FYN,VAV3,VAV2,ABL1,SRC,SYK,HCK,LYN,VAV1
GO:0048660	Regulation of smooth muscle cell proliferation	28	142	0.56	1.23e-06	CDKN1B,IL12B,EREG,APOE,THBS1,PDGFRB,PIK3CA,GNA12,ITGA2,IL12A,GNAI2,TGFBR2,STAT1,AGT,IL6R,GNAI3,SRC,TLR4,LDLRAP1,JAK2,PDGFD,CDKN1A,ACE2,RHOA,GNA13,FGFR2,ITGB3,IGF1R
GO:0032956	Regulation of actin cytoskeleton organization	49	365	0.4	1.24e-06	PIK3R2,WASL,ARPC3,RAC2,PDGFRA,PDGFRB,ARPC1A,PIK3CA,SLC9A1,NRP1,IQGAP1,ARPC5,ARPC2,ABI2,RAC3,PRKCE,MET,HCLS1,PRKCD,WASF3,ARPC5L,RAC1,ITGB1BP1,NCKAP1,PRKN,FLNA,ABL1,SDC4,LPAR1,HCK,WAS,GRB2,WASF1,PTK2B,ARPC4,ARPC1B,RHOA,HRAS,PIK3R1,BRK1,TGFBR1,ITGB3,ACTG1,CYFIP1,WASF2,ARFIP2,RDX,SEMA3E,CDC42
GO:0030036	Actin cytoskeleton organization	64	547	0.34	1.26e-06	MYH9,WASL,ARPC3,RAC2,ACTN4,KRAS,PDGFRA,PDGFRB,SLC9A3R1,ARPC1A,GAB1,ACTR3,PIK3CA,NRP1,KIT,MRAS,ARPC5,ARPC2,PRKCI,ABI2,ITGB5,INPPL1,BCR,RAC3,TLN1,HCLS1,CALR,WASF3,EZR,PDPK1,ARPC5L,RAC1,MYH10,NCKAP1,PIP5K1A,FLNA,PREX1,ABL1,SRC,WAS,ACTR2,JAK2,GRB2,WASF1,ACTN1,ITGB1,PTK2B,SH3KBP1,BCL2,PARVB,TF,ARPC4,ARPC1B,RHOA,SHC1,TNXB,BRK1,ACTG1,PIP5K1C,WASF2,ARFIP2,MYH14,ACTB,CDC42
GO:0030217	T cell differentiation	31	171	0.53	1.27e-06	CD74,PIK3R2,IL12B,PIK3R3,STAT3,ZAP70,CDK6,ERBB2,KIT,FCER1G,STAT5B,STAT6,PTPN2,CD28,CTSL,RPL22,IL6R,PREX1,ABL1,IL2RG,SYK,PIK3CD,RPS6,BCL2,ITK,RHOA,PIK3R1,KLRC1,VAV1,B2M,SPN
GO:0110053	Regulation of actin filament organization	41	276	0.44	1.38e-06	PIK3R2,WASL,ARPC3,ARPC1A,PIK3CA,SLC9A1,NRP1,ARPC5,ARPC2,ABI2,PRKCE,MET,HCLS1,PRKCD,WASF3,ARPC5L,RAC1,ITGB1BP1,NCKAP1,PRKN,FLNA,ABL1,SDC4,LPAR1,HCK,WAS,GRB2,WASF1,PTK2B,ARPC4,ARPC1B,RHOA,PIK3R1,BRK1,TGFBR1,ACTG1,CYFIP1,WASF2,ARFIP2,RDX,CDC42
GO:1900026	Positive regulation of substrate adhesion-dependent cell spreading	16	45	0.82	1.38e-06	NRP1,ARPC2,RAC3,FGB,CALR,FGG,CRKL,RAC1,FLNA,PREX1,ABL1,ILK,HPSE,ITGB3,CDC42,FGA
GO:1903034	Regulation of response to wounding	30	162	0.54	1.38e-06	CPB2,VTN,PROC,APOE,PDGFRA,THBS1,FGB,PRKCE,F2,VEGFB,F2R,PRKCD,FGG,CAV1,PTK2,OCLN,MYLK,TNR,SERPINC1,FLNA,F7,SPP1,ITGB1,HPSE,F11,HRAS,ACTG1,IGF1R,INPP5F,FGA
GO:0061564	Axon development	52	402	0.38	1.40e-06	SEMA3F,NGFR,SEMA3G,TNN,RAC2,LAMA5,CHL1,SEMA7A,LAMC2,TNC,SEMA3C,NRP1,ERBB2,BOC,SEMA3D,LAMB2,EDNRA,LAMA3,PTCH1,BSG,PTK2,FYN,RAC1,SIAH1,PLXNA4,NRP2,PLXNA2,TNR,EPHA7,PLXNA3,L1CAM,LPAR3,DAB1,LYPLA2,JAK2,LAMA1,PLXNA1,RPL24,ITGB1,ITGA4,BCL2,SOS1,DCC,FGFR2,NTRK1,RPS6KA5,SEMA3B,CYFIP1,PTPN11,ACTB,SEMA3E,IGF1R
GO:0006979	Response to oxidative stress	49	368	0.39	1.54e-06	NDUFB4,MAPK1,RBX1,COL1A1,HBA2,APOE,EIF2S1,PDGFRA,PDGFRB,ERCC8,EGFR,RPS3,STAT6,AXL,EDNRA,NDUFS8,HBA1,SP1,NDUFA12,PRKCD,FYN,HP,STAT1,MT-CO1,MT-ND5,MT-ND3,PARP1,PRKN,NDUFS2,PLK3,ABL1,SRC,MBL2,PCNA,SDC1,JAK2,PDGFD,BAD,CDK1,PTK2B,BCL2,RGS14,PRKD1,MAPK9,PPIA,NDUFA6,BTK,HBB,SNCA
GO:2000112	Regulation of cellular macromolecule biosynthetic process	63	539	0.34	1.64e-06	EIF3D,EIF5,EIF3E,EIF3K,EIF2S3,EIF3G,EEFSEC,EIF2S1,NAT10,THBS1,EIF3J,ERBB2,RPS3,DENR,EIF5B,ABCE1,ITGA2,PA2G4,INSR,IRS1,MRPL13,EEF2,RPL38,CALR,CD28,RPS27L,EIF3C,EIF5A,EEF1A1,RPL22,ETF1,EIF3B,EIF3A,RPL5,EIF3I,RPS4X,EIF2S2,IRS2,EIF1AX,RPS9,RPL13A,AKT2,EEF1B2,PTK2B,BCL2,RPS14,NGDN,GSPT1,RHOA,RPL10,EIF1,RACK1,EIF3H,EIF3F,JAK3,EIF3M,VIM,H3BNC9_HUMAN,RPL26,AATF,CYFIP1,DBI,EIF3L
GO:0061024	Membrane organization	81	773	0.29	1.65e-06	MYH9,CAV2,WASL,APOB,VAMP4,RAC2,APOE,THBS1,SLC9A3R1,ARFGAP3,NAPA,USE1,STAM2,SLC9A1,PIKFYVE,PDCD6,EGFR,SEC24D,SLC25A31,BAX,PRKCI,STX8,ARL6IP1,SEC23A,BID,NAPG,SEC16A,PRKCD,SERPINA5,SEC23B,CAV1,SEC24C,CTSL,RAC1,DPP4,SMURF1,CR1,KLHL12,STX7,GNAI3,VAV3,SEC31B,STX16,SAR1A,PEF1,XKR8,STX12,BCL2L1,PIP4K2A,STAM,VPS36,SEC13,AKT2,VTI1A,BAD,SEC31A,ITGB2,BCL2,SEC24A,SUN1,ACE2,RHOA,PRKCA,NDUFA13,SEC24B,IGLL5,SEC2…
GO:0008219	Cell death	106	1118	0.25	1.67e-06	NGFR,MAPK1,BIRC7,CLC,COMP,CDKN1B,TRAF2,TICAM1,TNS4,KRAS,ITGAV,SNCAIP,EP300,PIK3CA,SLC9A1,CBL,PDCD6,ERBB3,RB1,RPS3,KIT,BAX,STAT5B,PDIA3,AXL,DDB1,IL12A,PRKCE,ARL6IP1,CYCS,EDNRA,BID,HSPA5,CD28,CUL1,SHC4,CASP9,RPS27L,PRKCD,SRA1,CAV1,FGFR3,ERBB4,PDPK1,CTSL,CRKL,SIAH1,UBE2D3,TGFBR2,NCKAP1,PARP1,IL6R,EPHA7,NGF,ZBP1,PLK3,ABL1,XKR8,CUL4A,BCL2L1,AVP,RPS6,JAK2,RNF216,AKT2,CDKN2D,BAD,CDK1,BTC,THRB,ING4,PTK2B…
GO:0032814	Regulation of natural killer cell activation	16	46	0.81	1.74e-06	IL23A,IL12B,TICAM1,DCAF15,HLA-F,IL12RB2,STAT5B,AXL,IL12A,HLA-E,JAK2,KLRC2,TYK2,KLRC3-2,KLRC1,IL12RB1
GO:0010543	Regulation of platelet activation	17	53	0.78	1.79e-06	APOE,PDGFRA,TXK,GNAQ,FCER1G,F2,GP6,PRKCD,FGG,IL6R,FLNA,TLR4,SYK,IL6ST,JAK2,PRKCA,LYN
GO:1902743	Regulation of lamellipodium organization	17	53	0.78	1.79e-06	RAC2,ACTR3,PIK3CA,ARPC2,ABI2,OCLN,RAC1,NCKAP1,SRC,WAS,ACTR2,CD44,PIK3R1,BRK1,CYFIP1,WASF2,CDC42
GO:1902903	Regulation of supramolecular fiber organization	50	382	0.39	1.80e-06	PIK3R2,WASL,ARPC3,CDKN1B,APOE,ARPC1A,PIK3CA,SLC9A1,NRP1,RB1,RPS3,ARPC5,ARPC2,ABI2,PRKCE,MET,HCLS1,PRKCD,WASF3,ARPC5L,OCLN,RAC1,ITGB1BP1,NCKAP1,PRKN,FLNA,ABL1,SDC4,LPAR1,HSPG2,HCK,WAS,GRB2,WASF1,PTK2B,ARPC4,ARPC1B,RHOA,TNXB,PIK3R1,BRK1,TGFBR1,LDLR,ACTG1,CYFIP1,WASF2,ARFIP2,RDX,CDC42,SNCA
GO:0034248	Regulation of cellular amide metabolic process	61	516	0.34	1.84e-06	EIF3D,EIF5,EIF3E,EIF3K,APOE,EIF2S3,EIF3G,EEFSEC,EIF2S1,NAT10,THBS1,EIF3J,ERBB2,RPS3,DENR,EIF5B,ABCE1,ITGA2,PA2G4,MRPL13,EEF2,RPL38,CALR,CD28,SP1,RPS27L,PRKCD,EIF3C,EIF5A,EEF1A1,RPL22,ETF1,EIF3B,IFNGR1,EIF3A,RPL5,EIF3I,RPS4X,EIF2S2,EIF1AX,RPS9,RPL13A,AKT2,EEF1B2,PTK2B,RPS14,NGDN,GSPT1,RHOA,RPL10,EIF1,RACK1,EIF3H,EIF3F,EIF3M,VIM,H3BNC9_HUMAN,RPL26,CYFIP1,EIF3L,SNCA
GO:0070661	Leukocyte proliferation	28	146	0.55	1.99e-06	EBI3,IL23A,IL12B,FLT3,TICAM1,RAC2,ERBB2,KIT,BAX,STAT5B,LILRB1,CD28,PRKCD,FYN,MSN,CR2,ABL1,CCND3,TLR4,BCL2L1,RPS6,SH2D2A,BCL2,PTPN6,PIK3CG,RASSF5,BTK,CBLB
GO:0006338	Chromatin remodeling	43	303	0.42	2.04e-06	ACTR5,H4C6,H1-1,H3-3B,RB1,H1-5,H3C13,H2AB2,H4C11,H2BC7,H2BC12,H3C12,H3-4,H3-3A,H3C14,H3C10,H2BC10,H4C2,H3C4,H4C3,H3C15,ESR1,H4-16,H4C15,H4C14,H2BC11,H4C1,H4C4,H4C12,H3C1,H4C13,H4C9,H2AB3,H3C11,H3C7,H3C8,H3C3,H4C5,H3C2,H4C8,H3C6,H2BC6,ACTB
GO:0006417	Regulation of translation	56	456	0.36	2.04e-06	EIF3D,EIF5,EIF3E,EIF3K,EIF2S3,EIF3G,EEFSEC,EIF2S1,NAT10,THBS1,EIF3J,ERBB2,RPS3,DENR,EIF5B,ABCE1,ITGA2,PA2G4,MRPL13,EEF2,RPL38,CALR,CD28,RPS27L,EIF3C,EIF5A,EEF1A1,RPL22,ETF1,EIF3B,EIF3A,RPL5,EIF3I,RPS4X,EIF2S2,EIF1AX,RPS9,RPL13A,AKT2,EEF1B2,PTK2B,RPS14,NGDN,GSPT1,RHOA,RPL10,EIF1,RACK1,EIF3H,EIF3F,EIF3M,VIM,H3BNC9_HUMAN,RPL26,CYFIP1,EIF3L
GO:0018193	Peptidyl-amino acid modification	90	900	0.27	2.06e-06	DCN,MAPK1,FLT3,H3-3B,PDGFRA,PDGFRB,IL12RB2,CREBBP,EP300,PRKCG,KDR,TXK,PIKFYVE,ZAP70,NRP1,CDK2,ERBB3,ERBB2,SCYL1,EGFR,FLT1,KIT,BAX,PRKCI,ABI2,AXL,BCR,INSR,PRKCE,PRKACA,SGF29,MET,CARM1,PRKCD,CAV1,FGFR3,PTK2,ERBB4,PDPK1,FYN,TGFBR2,NRP2,PARP1,H3-3A,EPHA7,NCOA3,ABL1,SRC,SYK,HCK,ASPH,CSNK1A1L,JAK2,BRPF1,ALK,AKT2,CDK1,ILK,ING4,PTK2B,BCL2,DOT1L,MORC3,PRKD1,PTPN6,DCAF1,FGFR1,PRKD2,MAPK9,ITK,HPF1,PRKCA,FGF…
GO:0001916	Positive regulation of T cell mediated cytotoxicity	13	28	0.94	2.09e-06	IL23A,IL12B,HLA-F,IL12A,HLA-DRB1,STX7,TAP2,HLA-E,HLA-DRA,HLA-A,HLA-B,IL12RB1,B2M
GO:0002474	Antigen processing and presentation of peptide antigen via MHC class I	13	28	0.94	2.09e-06	HLA-F,FCER1G,PDIA3,CALR,TAP1,TAP2,HLA-C,HLA-E,HLA-G,HLA-A,HLA-B,TAPBP,B2M
GO:0032816	Positive regulation of natural killer cell activation	13	28	0.94	2.09e-06	IL23A,IL12B,TICAM1,HLA-F,IL12RB2,STAT5B,AXL,IL12A,HLA-E,JAK2,KLRC2,TYK2,IL12RB1
GO:0010038	Response to metal ion	48	362	0.39	2.28e-06	MAPK1,CCND1,CDKN1B,EIF2S1,KCNMB4,THBS1,LCAT,PDCD6,IQGAP1,EGFR,KIT,TFF1,VCAM1,FGB,KCNMB3,CALR,HSPA5,CASP9,BSG,FGG,CAV1,MT-CO1,PARP1,PRKN,PEF1,PCNA,ASPH,SDC1,TFRC,BAD,CDK1,SEC31A,PTK2B,BCL2,CD14,TF,MAPK9,KCNMB2,HFE,NEDD4,CEBPA,ACTG1,PLCG2,B2M,FGA,CALM1,CALM2,SNCA
GO:0012501	Programmed cell death	103	1084	0.25	2.30e-06	NGFR,MAPK1,BIRC7,CLC,COMP,CDKN1B,TRAF2,TICAM1,TNS4,KRAS,ITGAV,EP300,PIK3CA,PDCD6,ERBB3,RB1,RPS3,KIT,BAX,STAT5B,PDIA3,AXL,DDB1,IL12A,PRKCE,ARL6IP1,CYCS,EDNRA,BID,HSPA5,CD28,CUL1,SHC4,CASP9,RPS27L,PRKCD,SRA1,CAV1,FGFR3,ERBB4,PDPK1,CTSL,CRKL,SIAH1,UBE2D3,TGFBR2,NCKAP1,PARP1,IL6R,EPHA7,NGF,ZBP1,PLK3,ABL1,XKR8,CUL4A,BCL2L1,AVP,RPS6,JAK2,RNF216,AKT2,CDKN2D,BAD,CDK1,BTC,THRB,ING4,PTK2B,SH3KBP1,ITGB2,BCL…
GO:0030029	Actin filament-based process	68	609	0.32	2.30e-06	MYH9,WASL,ARPC3,RAC2,ACTN4,KRAS,PDGFRA,PDGFRB,SLC9A3R1,ARPC1A,GAB1,ACTR3,PIK3CA,SLC9A1,NRP1,KIT,MRAS,ARPC5,ARPC2,PRKCI,ABI2,ITGB5,INPPL1,BCR,RAC3,TLN1,HCLS1,CALR,WASF3,EZR,PDPK1,ARPC5L,RAC1,MYH10,NCKAP1,PIP5K1A,FLNA,PREX1,ABL1,SRC,WAS,ACTR2,JAK2,GRB2,WASF1,ACTN1,ITGB1,PTK2B,SH3KBP1,BCL2,NEDD4L,MYH8,PARVB,TF,ARPC4,ARPC1B,RHOA,SHC1,TNXB,BRK1,ACTG1,PIP5K1C,KCNE1B,WASF2,ARFIP2,MYH14,ACTB,CDC42
GO:0070997	Neuron death	23	102	0.62	2.36e-06	NGFR,KRAS,SLC9A1,CBL,ERBB3,RB1,BAX,AXL,BID,HSPA5,CASP9,SIAH1,EPHA7,NGF,ABL1,BCL2L1,AKT2,THRB,BCL2,RHOA,HRAS,NTRK1,SNCA
GO:0010608	Post-transcriptional regulation of gene expression	63	546	0.33	2.41e-06	EIF3D,EIF5,EIF3E,TRAF2,EIF3K,EIF2S3,EIF3G,EEFSEC,EIF2S1,NAT10,THBS1,EIF3J,ERBB2,RPS3,DENR,EIF5B,ABCE1,ITGA2,PA2G4,MRPL13,EEF2,RPL38,CALR,CD28,RPS27L,PRKCD,EIF3C,EIF5A,EEF1A1,CAV1,RPL22,ETF1,EIF3B,EIF3A,RPL5,SERBP1,EIF3I,RPS4X,EIF2S2,EIF1AX,RPS9,RPL13A,AKT2,EEF1B2,TIRAP,PTK2B,RPS14,NGDN,GSPT1,RHOA,PRKCA,RPL10,EIF1,RACK1,EIF3H,EIF3F,EIF3M,VIM,H3BNC9_HUMAN,RPL26,IKBKE,CYFIP1,EIF3L
GO:0038095	Fc-epsilon receptor signaling pathway	12	23	0.99	2.46e-06	PLCG1,FCER1G,VAV3,VAV2,SYK,SOS1,MAPK9,LYN,TRAF6,VAV1,PLCG2,BTK
GO:0010591	Regulation of lamellipodium assembly	15	41	0.83	2.55e-06	RAC2,ACTR3,PIK3CA,ARPC2,ABI2,OCLN,RAC1,NCKAP1,WAS,ACTR2,PIK3R1,BRK1,CYFIP1,WASF2,CDC42
GO:0032729	Positive regulation of interferon-gamma production	20	78	0.68	2.76e-06	EBI3,IL23A,IL12B,IL12RB2,IL27RA,TXK,IL12A,LILRB1,IL27,ABL1,TLR4,JAK2,HLA-A,CD14,HLA-DPA1,HRAS,HLA-DPB1,TYK2,IL12RB1,ISG15
GO:0032880	Regulation of protein localization	86	852	0.27	2.76e-06	NGFR,ARHGDIG,PIK3R2,WASL,BYSL,IL12B,RAC2,APOE,CCNE1,GPC1,RB1,ERBB2,EGFR,PRKCI,IL12A,IRS1,STX8,FGB,PRKCE,CHRM1,F2,PRKACA,EDNRA,RNF31,ITGA3,HCLS1,F2R,PRKCD,PTCH1,BSG,FGG,EZR,ERBB4,PDPK1,CRKL,FYN,UBE2D3,WWP2,HLA-DRB1,MSN,MYH10,ITGB1BP1,CD247,PARP1,PRKN,STX7,RAP1A,FLNA,PLK3,SAR1A,SRC,TLR4,LDLRAP1,IRS2,BCL2L1,ASPH,JAK2,AKT2,TFRC,BAD,CDK1,ITGB1,PKIA,ITGB2,BCL2,SEC24A,NEDD4L,PRKD1,MAVS,HRAS,HFE,PPIA,RAC…
GO:0000302	Response to reactive oxygen species	30	169	0.52	2.98e-06	MAPK1,RBX1,COL1A1,HBA2,APOE,PDGFRA,PDGFRB,EGFR,RPS3,STAT6,AXL,HBA1,PRKCD,FYN,HP,STAT1,MT-ND5,PLK3,ABL1,SRC,PCNA,SDC1,PDGFD,BAD,CDK1,PTK2B,BCL2,MAPK9,BTK,HBB
GO:0050864	Regulation of B cell activation	27	140	0.55	2.99e-06	CD74,TICAM1,IL27RA,STAT5B,STAT6,CD28,CR1,VAV3,TLR4,IL2RG,SYK,IRS2,TFRC,TIRAP,BAD,SH3KBP1,BCL2,CDKN1A,PTPN6,INPP5D,LYN,IGLL5,LOC102723407,IGHV3-16,IGHV3-72,IGHV3-43D,BTK
GO:0097746	Blood vessel diameter maintenance	27	140	0.55	2.99e-06	COMP,APOE,KCNMB4,ITGA1,AVPR1A,FGB,EDNRA,F2R,FGG,CAV1,SCNN1B,ITGB1BP1,AGT,AVPR1B,ABL1,EDNRB,AVP,ADRA2C,ACE2,AGTR1,RHOA,KCNMB2,DOCK4,BDKRB2,ADRA2B,AVPR2,FGA
GO:0006954	Inflammatory response	62	538	0.33	3.13e-06	BDKRB1,C5,IL23A,C3,TICAM1,THBS1,SEMA7A,STAT3,MEP1B,SCYL1,ITGB6,KIT,VCAM1,CAMP,AXL,IL17D,SMAD1,F2,F2R,SIGLEC1,SCNN1B,FN1,HP,RAC1,ITGAL,IL27,HLA-DRB1,IFNGR1,IL6R,MBL2,TLR4,HSPG2,F7,SYK,HCK,PIK3CD,SDC1,JAK2,TFRC,TIRAP,PRCP,SPP1,ITGB1,ITGB2,HPSE,CD14,PRKD1,C4A,CD44,AGTR1,TICAM2,C4B,PIK3CG,LYN,HPR,BDKRB2,TRIL,RPS6KA5,BTK,IKBKG,ITGAM,SNCA
GO:0051897	Positive regulation of protein kinase B signaling	24	113	0.6	3.21e-06	THBS1,PIK3CA,EGFR,AXL,INSR,VEGFB,MET,HCLS1,CD28,PTK2,ITGB1BP1,SRC,F10,F7,PIK3CD,ITGB1,HPSE,PIK3R5,FGFR1,PIK3CG,TGFBR1,LRP2,IGF1R,PIK3CB
GO:0036211	Protein modification process	207	2674	0.16	3.26e-06	DCN,OTUB2,MAPK1,RBX1,BIRC7,FBL,CCND1,FANCE,SKP1,CRBN,FLT3,HCST,TRAF2,PTPN12,TRPC4AP,DCAF15,H3-3B,EIF2S1,DDB2,PDGFRA,NAT10,CDK4,RNF38,THBS1,PDGFRB,SEMA7A,SMAD7,IL12RB2,CREBBP,SMURF2,CCNE1,EP300,PRKCG,KDR,CBL,TXK,PIKFYVE,CSTA,ZAP70,ERCC8,NRP1,CDK6,CDK2,ERBB3,ERBB2,SCYL1,RPS27A,SKP2,EGFR,USP12,FLT1,RIOK2,OTULIN,KIT,BAX,PRKCI,ABI2,DCAF13,AXL,DDB1,BCR,CDC25A,INSR,SMAD1,PRKCE,PRKACA,VEGFB,PTPN2,FBXW5,E…
GO:0048638	Regulation of developmental growth	44	321	0.41	3.35e-06	SEMA3F,CDKN1B,SEMA3G,APOE,CDK4,SEMA7A,SMAD7,PIK3CA,STAT3,SEMA3C,NRP1,SEMA3D,STAT5B,INSR,PTCH1,EZR,FGFR3,STAT5A,ERBB4,FN1,TGFBR2,PLXNA4,SMURF1,PRKN,TNR,EPHA7,NGF,PLXNA3,L1CAM,LPAR3,GNAS,ABL1,SPP1,CDK1,BCL2,NEDD4L,CDKN1A,DCC,FGFR2,WDR36,TGFBR1,SEMA3B,CYFIP1,SEMA3E
GO:0090110	COPII-coated vesicle cargo loading	10	14	1.12	3.42e-06	SEC24D,SEC23A,SEC23B,SEC24C,SEC31B,SAR1A,SEC13,SEC31A,SEC24A,SEC24B
GO:0036120	Cellular response to platelet-derived growth factor stimulus	12	24	0.97	3.43e-06	PDGFRA,PDGFRB,CBL,IQGAP1,FYN,SRC,TLR4,ERRFI1,PDGFD,ITGB3,CCNA2,RDX
GO:0072378	Blood coagulation, fibrin clot formation	12	24	0.97	3.43e-06	F9,FGB,F2,FGG,FN1,F13B,F5,FLNA,F10,F7,F11,FGA
GO:0060397	Growth hormone receptor signaling pathway via JAK-STAT	9	10	1.22	3.83e-06	STAT3,STAT5B,STAT6,STAT5A,JAK2,LYN,TYK2,JAK3,JAK1
GO:2000601	Positive regulation of Arp2/3 complex-mediated actin nucleation	9	10	1.22	3.83e-06	WASL,ABI2,WASF3,NCKAP1,WAS,WASF1,BRK1,CYFIP1,WASF2
GO:0006915	Apoptotic process	99	1041	0.25	3.88e-06	NGFR,MAPK1,BIRC7,CLC,COMP,CDKN1B,TRAF2,TICAM1,TNS4,KRAS,ITGAV,EP300,PIK3CA,PDCD6,ERBB3,RB1,RPS3,BAX,STAT5B,PDIA3,AXL,DDB1,IL12A,PRKCE,ARL6IP1,CYCS,EDNRA,BID,HSPA5,CD28,CUL1,SHC4,CASP9,RPS27L,PRKCD,SRA1,CAV1,FGFR3,ERBB4,PDPK1,CTSL,CRKL,SIAH1,UBE2D3,TGFBR2,NCKAP1,PARP1,IL6R,EPHA7,NGF,ZBP1,PLK3,ABL1,XKR8,CUL4A,BCL2L1,AVP,RPS6,JAK2,RNF216,AKT2,BAD,CDK1,BTC,THRB,ING4,PTK2B,SH3KBP1,ITGB2,BCL2,CDKN1A,CD…
GO:0032970	Regulation of actin filament-based process	51	406	0.37	3.98e-06	MYH9,PIK3R2,WASL,ARPC3,RAC2,PDGFRA,PDGFRB,ARPC1A,PIK3CA,SLC9A1,NRP1,IQGAP1,ARPC5,ARPC2,ABI2,RAC3,PRKCE,MET,HCLS1,PRKCD,WASF3,CAV1,ARPC5L,RAC1,ITGB1BP1,NCKAP1,PRKN,FLNA,ABL1,SDC4,LPAR1,HCK,WAS,GRB2,WASF1,PTK2B,ARPC4,ARPC1B,RHOA,HRAS,PIK3R1,BRK1,TGFBR1,ITGB3,ACTG1,CYFIP1,WASF2,ARFIP2,RDX,SEMA3E,CDC42
GO:1904035	Regulation of epithelial cell apoptotic process	23	106	0.61	4.13e-06	CDKN1B,PLCG1,EIF2S1,THBS1,KDR,ICAM1,RB1,SERPINB13,BAX,PRKCI,FGB,FGG,PDPK1,ABL1,HLA-G,JAK2,BAD,BTC,ITGA4,BCL2,ESR1,IGF1R,FGA
GO:0046634	Regulation of alpha-beta T cell activation	24	115	0.59	4.17e-06	EBI3,IL23A,IL12B,SMAD7,IL12RB2,ZAP70,IL12A,LILRB1,CD28,IL27,TGFBR2,HLA-DRB1,IL2RG,SYK,HLA-E,JAK2,HLA-DRA,HLA-A,RHOA,HFE,TYK2,JAK3,IL12RB1,CBLB
GO:0043524	Negative regulation of neuron apoptotic process	28	153	0.53	4.39e-06	CCND1,APOE,KRAS,CHL1,IL27RA,PRKCG,KDR,PIK3CA,NRP1,ERBB3,BAX,PRKCI,AXL,VEGFB,F2R,PRKN,NGF,BCL2L1,IL6ST,JAK2,PTK2B,BCL2,RHOA,HRAS,NTRK1,AMBRA1,SEMA3E,SNCA
GO:0018209	Peptidyl-serine modification	34	214	0.47	4.40e-06	DCN,MAPK1,H3-3B,PRKCG,PIKFYVE,CDK2,BAX,PRKCI,PRKCE,PRKACA,PRKCD,PDPK1,TGFBR2,PARP1,H3-3A,SRC,SYK,CSNK1A1L,AKT2,CDK1,ILK,BCL2,MORC3,PRKD1,PRKD2,MAPK9,HPF1,PRKCA,TGFBR1,IKBKE,RPS6KA5,PRKCB,CAMK2A,AKT3
GO:0044772	Mitotic cell cycle phase transition	30	173	0.51	4.49e-06	CCND1,CDKN1B,CDK4,CCND2,CCNE1,CDK6,CDK2,RB1,SKP2,CDC25A,CKS1B,CDC25C,CUL1,SPDYA,PLK3,CCND3,CUL4A,RPS6,RPL24,CDK1,ITGB1,BCL2,CUL4B,CDKN1A,GSPT1,CCNE2,CCNA2,CALM1,CALM2,CAMK2A
GO:0022008	Neurogenesis	116	1290	0.22	4.65e-06	SEMA3F,NGFR,MAPK1,LAMB1,WASL,VTN,CCND1,SEMA3G,TNN,C3,RRAS,RAC2,APOE,LAMA5,KRAS,RRAS2,CHL1,SEMA7A,SLC9A3R1,CDKN2C,NAPA,GPC1,LAMC2,STAT3,TNC,SEMA3C,NRP1,CDK6,ERBB3,RB1,IQGAP1,ERBB2,SCYL1,BOC,ITGA1,SEMA3D,BAX,VCAM1,PRKCI,AXL,RAC3,SDC2,LAMB2,EDNRA,ITGA3,MET,HSPA5,LAMA3,PTCH1,BSG,WASF3,PTK2,ERBB4,CRKL,FYN,RAC1,SIAH1,PLXNA4,NRP2,NCKAP1,LAMC3,PLXNA2,TNR,IFNGR1,NDUFS2,EPHA7,NGF,PLXNA3,L1CAM,LPAR3,DAB1,AB…
GO:0045787	Positive regulation of cell cycle	46	349	0.39	4.69e-06	CCND1,CDKN1B,EREG,CDK4,SPDYE1,CCND2,PDGFRB,RB1,EGFR,STAT5B,MED1,CDC25A,INSR,PRKCE,CKS1B,RPS15A,CALR,CDC25C,CD28,SPDYE4,SPDYE3,SPDYA,DTL,ABL1,CCND3,SRC,CUL4A,SPDYC,CDK1,BTC,CUL4B,RHOA,PRKCA,FGFR2,EPGN,SPDYE2,SPDYE2B,PLCG2,SPDYE6,SPDYE5,NANOGP8,SPDYE16,PTPN11,RDX,IGF1R,CDC42
GO:0002821	Positive regulation of adaptive immune response	24	116	0.58	4.73e-06	IL23A,IL12B,C3,TRAF2,HLA-F,IL27RA,STAT6,IL12A,CD28,HLA-DRB1,STX7,TAP2,HLA-E,IL6ST,JAK2,TFRC,HLA-DRA,HLA-A,HLA-B,TYK2,TRAF6,IL12RB1,BTK,B2M
GO:0071407	Cellular response to organic cyclic compound	59	508	0.33	4.84e-06	GNA11,MAPK1,COL1A1,CDKN1B,FLT3,RAP1B,CDK4,SLC9A3R1,SLC9A1,EGFR,ITGA2,MED1,SMAD1,CHRM1,PRKACA,CALR,HSPA5,PGR,NRIP1,CASP9,PTCH1,GNG2,EZR,CAV1,SCNN1B,MSN,STAT1,CACNA1S,MT-ND3,PRKN,RAP1A,FLNA,GNAI3,GNAS,NCOA3,ABL1,SRC,ERRFI1,ACTR2,ITPR2,JAK2,SPP1,CDK1,RHOA,MAVS,ESR1,PIK3CG,NEDD4,CEBPA,SLC16A1,RPLP0,WBP2,IRF3,CCNA2,ACTB,IGF1R,GNAI1,STING1,SNCA
GO:0008361	Regulation of cell size	31	184	0.5	4.89e-06	SEMA3F,SEMA3G,APOE,SEMA7A,SLC9A3R1,SEMA3C,NRP1,SEMA3D,FN1,RAC1,PLXNA4,MSN,TNR,EPHA7,NGF,PLXNA3,VAV3,L1CAM,LPAR3,VAV2,ABL1,SPP1,DCC,RHOA,WDR36,VAV1,SEMA3B,CYFIP1,RDX,SEMA3E,AKT3
GO:0060341	Regulation of cellular localization	93	963	0.25	4.96e-06	NGFR,MAPK1,ARHGDIG,PIK3R2,WASL,BYSL,IL12B,RAC2,APOE,CCNE1,GPC1,RB1,ERBB2,EGFR,RIOK2,BAX,PRKCI,IL12A,IRS1,STX8,FGB,PRKCE,CHRM1,F2,PRKACA,EDNRA,RNF31,ITGA3,HCLS1,F2R,PRKCD,PTCH1,BSG,FGG,EZR,CAV1,ERBB4,PDPK1,CRKL,FYN,UBE2D3,WWP2,HLA-DRB1,MSN,MYH10,ITGB1BP1,CD247,PARP1,PRKN,STX7,RAP1A,FLNA,PLK3,SAR1A,SRC,TLR4,LDLRAP1,IRS2,BCL2L1,ASPH,JAK2,AKT2,TFRC,BAD,CDK1,ITGB1,PKIA,ITGB2,BCL2,SEC24A,NEDD4L,PRKD1,M…
GO:0007259	Receptor signaling pathway via JAK-STAT	16	51	0.77	5.14e-06	STAT3,IFNAR1,STAT5B,STAT6,STAT2,SOCS3,CAV1,STAT5A,IFNAR2,STAT4,STAT1,DAB1,JAK2,JAK3,PIAS1,JAK1
GO:0010720	Positive regulation of cell development	42	304	0.41	5.14e-06	PROC,KRAS,SEMA7A,SMAD7,NRP1,KIT,ARPC2,PRKCI,RAC3,FGB,CALR,FGG,CRKL,FN1,RAC1,PLXNA4,PLXNA2,NGF,PLXNA3,FLNA,L1CAM,LPAR3,PREX1,ABL1,ACTR2,IL6ST,PLXNA1,BAD,CAMK2B,ITGB1,ILK,BCL2,HPSE,RGS14,MME,LYN,CUL7,ITGB3,CYFIP1,LRP2,CDC42,FGA
GO:0006325	Chromatin organization	67	612	0.31	5.21e-06	CBX7,ACTR5,H4C6,H1-1,UTP3,H3-3B,RBL2,EP300,RB1,H2AC1,SGF29,CARM1,H1-5,H3C13,H2AB2,H4C11,H2BC7,H2BC12,H3C12,HMGN2,H3-4,H3-3A,USP21,H3C14,H3C10,RBL1,PHF1,ING1,SPIN1,HMGN4,H2BC10,H4C2,H3C4,H4C3,HMGN1,JAK2,BRPF1,ING4,DOT1L,CBX6,H3C15,DCAF1,BUD23,ESR1,H4-16,H4C15,H4C14,WBP2,H2BC11,H4C1,H4C4,H4C12,H3C1,H4C13,H4C9,H2AB3,H3C11,H3C7,H3C8,H3C3,H4C5,H3C2,H4C8,H3C6,H2BC6,ACTB,PRKCB
GO:0006888	Endoplasmic reticulum to Golgi vesicle-mediated transport	25	126	0.57	5.21e-06	COPB1,ARCN1,PDCD6,SEC24D,SEC23A,COPG1,SEC16A,COPB2,SEC23B,SEC24C,KLHL12,COPA,SEC31B,SAR1A,PEF1,SEC13,VTI1A,SEC31A,SEC24A,COPG2,TMED7,TICAM2,SEC24B,SEC22B,COPE
GO:0010769	Regulation of cell morphogenesis involved in differentiation	22	99	0.62	5.22e-06	ACTN4,NRP1,ARPC2,RAC3,FGB,CALR,FGG,PTK2,CRKL,RAC1,ITGB1BP1,FLNA,PREX1,ABL1,ACTR2,CAMK2B,ILK,HPSE,CUL7,ITGB3,CDC42,FGA
GO:0043523	Regulation of neuron apoptotic process	34	216	0.47	5.22e-06	CCND1,APOE,KRAS,CHL1,IL27RA,PRKCG,KDR,PIK3CA,NRP1,ERBB3,ITGA1,BAX,PRKCI,AXL,VEGFB,F2R,CASP9,PARP1,PRKN,EPHA7,NGF,ABL1,BCL2L1,IL6ST,JAK2,PTK2B,BCL2,RHOA,HRAS,NTRK1,AMBRA1,SEMA3E,ITGAM,SNCA
GO:0048666	Neuron development	84	840	0.27	5.28e-06	SEMA3F,NGFR,LAMB1,WASL,SEMA3G,TNN,C3,RAC2,APOE,LAMA5,CHL1,SEMA7A,SLC9A3R1,LAMC2,TNC,SEMA3C,NRP1,RB1,IQGAP1,ERBB2,SCYL1,BOC,ITGA1,SEMA3D,PRKCI,RAC3,SDC2,LAMB2,EDNRA,LAMA3,PTCH1,BSG,PTK2,CRKL,FYN,RAC1,SIAH1,PLXNA4,NRP2,NCKAP1,PLXNA2,TNR,EPHA7,NGF,PLXNA3,L1CAM,LPAR3,DAB1,SDC4,LYPLA2,UQCRQ,JAK2,ALK,LAMA1,WASF1,PLXNA1,RPL24,ITGB1,THRB,ITGA4,PTK2B,BCL2,CUL4B,SOS1,DCC,RHOA,FGFR2,NEDD4,SEC24B,LYN,NTRK1,V…
GO:1902905	Positive regulation of supramolecular fiber organization	30	175	0.5	5.44e-06	WASL,CDKN1B,APOE,NRP1,RB1,RPS3,ARPC2,ABI2,PRKCE,MET,WASF3,OCLN,RAC1,ITGB1BP1,NCKAP1,ABL1,SDC4,LPAR1,HCK,WAS,GRB2,WASF1,PTK2B,RHOA,TNXB,BRK1,TGFBR1,CYFIP1,WASF2,CDC42
GO:0051726	Regulation of cell cycle	103	1108	0.24	5.64e-06	BIRC7,CAV2,CCND1,CDKN1B,ACTR5,EREG,NAT10,CDK4,SPDYE1,CCND2,PDGFRB,RBL2,SLC9A3R1,CCNE1,CDKN2C,STAT3,CDK6,CDK2,RB1,IQGAP1,SKP2,EGFR,RIOK2,MRNIP,BAX,STAT5B,MED1,DDB1,BCR,CDC25A,INSR,PRKCE,PRKACA,CKS1B,FBXW5,LILRB1,SGF29,RPS15A,BID,CALR,CDC25C,CD28,SPDYE4,SPDYE3,RPS27L,PTCH1,SPDYA,SRA1,DTL,PLK3,ABL1,CCND3,SRC,RBL1,CUL4A,BCL2L1,HLA-G,SPDYC,AKT2,CDKN2D,CDK1,BTC,ITGB1,PKIA,ING4,BCL2,DOT1L,CUL4B,CDKN1A,P…
GO:0042742	Defense response to bacterium	42	306	0.41	5.93e-06	IL23A,IL12B,CFP,IL27RA,FCER1G,CAMP,IL12A,FGB,F2,RNF31,PRKCD,SCNN1B,HP,H2BC7,H2BC12,RPL39,IL6R,MBL2,TLR4,SYK,HLA-E,H2BC10,TIRAP,HLA-A,TF,PRKD1,SHC1,MAVS,RPL30,IGLL5,FAU,RPS19,H2BC11,LOC102723407,IGHV3-16,IGHV3-72,IGHV3-43D,H2BC6,ISG15,B2M,FGA,SPN
GO:0010468	Regulation of gene expression	339	4899	0.11	6.52e-06	CD74,DCN,NGFR,CPB2,MAPK1,CBX7,MYH9,EIF3D,EIF5,GABPB1,EIF3E,CLC,EBI3,PIK3R2,COMP,ITGB8,WASL,C5,EDF1,COL1A1,CCND1,IL23A,CDKN1B,IL12B,APOB,ACTR5,EREG,C3,TRAF2,TICAM1,EIF3K,APOE,ACTN4,EIF2S3,EIF3G,EEFSEC,H3-3B,KRAS,EIF2S1,PDGFRA,NAT10,CDK4,HLA-F,THBS1,ITGAV,EIF3J,SEMA7A,RBL2,SMAD7,IL12RB2,CREBBP,SMURF2,CCNE1,PIK3R3,ACTR3,EP300,IL27RA,KDR,PIK3CA,SLC9A1,TXK,THRA,STAT3,TNC,CDK6,CDK2,ERBB3,RB1,IQGAP1,ERB…
GO:0060429	Epithelium development	100	1069	0.24	6.52e-06	NGFR,MAPK1,EDF1,CCND1,EREG,C3,RAP1B,TRPC4AP,LAMA5,KRAS,SMAD7,SLC9A3R1,EP300,KDR,CSTA,THRA,ICAM1,TNC,SEMA3C,NRP1,CDK6,IQGAP1,EGFR,FREM2,SMAD6,ITGA5,ABI2,ITGA2,STAT6,MED1,BCR,SMAD1,LAMB2,PRKACA,EDNRA,MET,LAMA3,PGR,SOCS3,PTCH1,BSG,EZR,CAV1,ERBB4,PDPK1,CTSB,TGFBR2,PLXNA4,MSN,STAT1,PLXNA2,PIP5K1A,EPHA7,RAP1A,FLNA,PRKACB,GNAS,PTCH2,ABL1,SDC4,SRC,EDNRB,ERRFI1,PCNA,SDC1,IL6ST,JAK2,LAMA1,AKT2,GRB2,PLXNA1,…
GO:0045619	Regulation of lymphocyte differentiation	33	208	0.47	6.60e-06	CD74,SOS2,IL23A,HLA-DOA,IL12B,SMAD7,ZAP70,ERBB2,STAT5B,AXL,PTPN2,CD46,CD28,IL27,TGFBR2,HLA-DRB1,CR1,ABL1,IL2RG,SYK,HLA-G,BAD,HLA-DRA,SOS1,PTPN6,RHOA,INPP5D,AMBRA1,JAK3,IL12RB1,PIK3R6,BTK,ACTB
GO:0032943	Mononuclear cell proliferation	25	128	0.56	6.62e-06	EBI3,IL23A,IL12B,FLT3,TICAM1,ERBB2,BAX,STAT5B,LILRB1,CD28,PRKCD,FYN,MSN,CR2,ABL1,CCND3,TLR4,BCL2L1,RPS6,SH2D2A,BCL2,PTPN6,PIK3CG,RASSF5,CBLB
GO:1901215	Negative regulation of neuron death	34	219	0.46	6.82e-06	CCND1,TRAF2,APOE,KRAS,CHL1,HLA-F,IL27RA,PRKCG,KDR,PIK3CA,CBL,NRP1,ERBB3,BAX,PRKCI,AXL,VEGFB,F2R,KIR3DL2,PRKN,NGF,BCL2L1,IL6ST,JAK2,PTK2B,BCL2,RHOA,HRAS,RACK1,NTRK1,AMBRA1,IKBKG,SEMA3E,SNCA
GO:0002824	Positive regulation of adaptive immune response based on somatic recombination of immune receptors built from immunoglobulin superfamily domains	23	110	0.59	6.97e-06	IL23A,IL12B,C3,TRAF2,HLA-F,IL27RA,STAT6,IL12A,CD28,HLA-DRB1,STX7,TAP2,HLA-E,JAK2,TFRC,HLA-DRA,HLA-A,HLA-B,TYK2,TRAF6,IL12RB1,BTK,B2M
GO:0030099	Myeloid cell differentiation	38	263	0.43	7.00e-06	MYH9,ITGB8,EP300,THRA,RB1,ITGB6,KIT,STAT5B,MED1,AHSP,PTPN2,HCLS1,CASP9,TGFBR2,HLA-DRB1,GAB2,PARP1,FLNA,SRC,PIP4K2A,PIK3CD,RPS6,JAK2,TFRC,TIRAP,ACTN1,TF,RPS14,PTPN6,CEBPA,PIK3R1,LYN,JAK3,TRAF6,RPS19,WASF2,PTPN11,CDC42
GO:0051279	Regulation of release of sequestered calcium ion into cytosol	20	84	0.65	7.07e-06	BDKRB1,PLCG1,F2RL3,BAX,PRKCE,F2,PRKACA,F2R,PDPK1,ABL1,ASPH,NPSR1,PTK2B,PRKD1,PTPN6,LYN,ITGB3,CALM1,CALM2,SNCA
GO:0030100	Regulation of endocytosis	33	209	0.47	7.20e-06	WASL,VTN,VAMP4,H1-1,C3,APOE,ITGAV,CBL,ITGA2,AXL,INSR,LILRB1,CAV1,RAC1,ABL1,SRC,LDLRAP1,SYK,NEDD4L,CD14,TF,PRKD1,HFE,ITGB3,APOC1,APOC2,PLCG2,CDC42,B2M,CALM1,CALM2,SNCA,PIK3CB
GO:0030162	Regulation of proteolysis	76	739	0.28	7.45e-06	NGFR,CPB2,SERPIND1,MYH9,RBX1,BIRC7,C5,VTN,C3,APOE,THBS1,SMAD7,PRKCG,CSTA,STAT3,PDCD6,CDK2,SERPINB13,GNA12,RPS3,BAX,ARL6IP1,CYCS,F2,PRKACA,BID,F2R,CASP9,RPS27L,SERPINA5,CAV1,PTK2,CTSB,FYN,FN1,DDA1,SMURF1,AGT,PRKN,CR1,COP1,SERPINC1,EPHA7,NGF,RPL5,PRKACB,PLK3,SRC,SYK,ASPH,ARIH1,AVP,JAK2,CDKN2D,BAD,PTK2B,HPSE,MAPK9,C4A,CD44,RHOA,RAF1,C4B,HFE,RPL23,NDUFA13,RACK1,CEBPA,LYN,EIF3H,PIAS1,DET1,UBB,RPS7,RPL…
GO:0090114	COPII-coated vesicle budding	14	39	0.82	7.54e-06	PDCD6,SEC24D,SEC23A,SEC16A,SEC23B,SEC24C,KLHL12,SEC31B,SAR1A,PEF1,SEC13,SEC31A,SEC24A,SEC24B
GO:0002685	Regulation of leukocyte migration	35	231	0.45	7.55e-06	CD74,MAPK1,BDKRB1,WASL,C5,IL23A,RAC2,THBS1,IL27RA,ICAM1,ITGA2,IL12A,BCR,VEGFB,CALR,THBS4,PTK2,CRKL,RAC1,MSN,DPP4,IL6R,ABL1,F7,TIRAP,PDGFD,ITGA4,PTK2B,JAM2,RHOA,PIK3R1,LYN,PGF,ITGB3,SPN
GO:0060396	Growth hormone receptor signaling pathway	11	21	0.99	7.55e-06	STAT3,STAT5B,STAT6,PTK2,STAT5A,JAK2,PIK3R1,LYN,TYK2,JAK3,JAK1
GO:0006957	Complement activation, alternative pathway	10	16	1.07	7.79e-06	C5,C3,CFP,CR1,CR2,CFH,VSIG4,B4E1Z4_HUMAN,CFB,CFD
GO:0042113	B cell activation	31	189	0.48	7.82e-06	SKAP2,PIK3R2,FLT3,TICAM1,PIK3R3,EP300,ZAP70,KIT,BAX,STAT5B,VCAM1,STAT6,PTPN2,PRKCD,CR2,ABL1,TLR4,IL2RG,SYK,PIK3CD,ITGB1,ITGA4,PTK2B,BCL2,DCAF1,PIK3R1,NTRK1,JAK3,PLCG2,BTK,PRKCB
GO:0061041	Regulation of wound healing	25	130	0.55	8.36e-06	CPB2,VTN,PROC,APOE,PDGFRA,THBS1,FGB,PRKCE,F2,VEGFB,F2R,PRKCD,FGG,CAV1,PTK2,OCLN,MYLK,SERPINC1,F7,ITGB1,HPSE,F11,HRAS,ACTG1,FGA
GO:0019216	Regulation of lipid metabolic process	45	346	0.38	8.42e-06	CD74,EDF1,APOB,FLT3,C3,APOE,PDGFRA,CDK4,PDGFRB,THRA,FLT1,KIT,STAT5B,AVPR1A,IRS1,PRKCE,F2,PRKCD,CAV1,FGFR3,PTK2,ERBB4,PIP4K2C,VAV3,VAV2,SRC,LDLRAP1,IRS2,PIP4K2A,AVP,ALK,AKT2,PTK2B,PRKD1,PIK3CG,LYN,AMBRA1,LDLR,APOC1,APOC2,PLCG2,PIP4K2B,IGF1R,CDC42,SNCA
GO:0023057	Negative regulation of signaling	119	1354	0.21	8.98e-06	CD74,DCN,NGFR,RBX1,BIRC7,PIK3R2,CAV2,IL12B,TNN,PTPN12,RAP1B,APOE,THBS1,ITGAV,SMAD7,SMURF2,SLC9A3R1,CBL,GPC1,ICAM1,PDCD6,NRP1,ERBB3,RB1,EGFR,NDUFC2,SLC25A31,ITGA1,SMAD6,BAX,INPPL1,AVPR1A,IL12A,IRS1,FGB,PRKACA,PTPN2,GNAI2,CD46,ITGA3,STAT2,MET,BID,CALR,HSPA5,SOCS3,PRKCD,PTCH1,FGG,EZR,CAV1,PDPK1,PIP4K2C,UBE2D3,WWP2,ITGB1BP1,STAT1,SMURF1,AGT,PRKN,TNR,RAP1A,GNAI3,PRKACB,DAB1,PTCH2,ABL1,SRC,TLR4,LPAR1,I…
GO:0042542	Response to hydrogen peroxide	22	103	0.6	8.99e-06	COL1A1,HBA2,PDGFRB,RPS3,STAT6,AXL,HBA1,PRKCD,FYN,HP,STAT1,MT-ND5,ABL1,SRC,PCNA,SDC1,PDGFD,BAD,CDK1,PTK2B,BCL2,HBB
GO:0002274	Myeloid leukocyte activation	27	150	0.52	9.04e-06	ITGB8,TICAM1,CBL,ITGB6,KIT,FCER1G,CAMP,BCR,PRKCE,PRKCD,SCNN1B,TGFBR2,IFNGR1,PREX1,TLR4,SYK,PIK3CD,JAK2,ITGB2,IFI35,PIK3CG,LYN,TRAF6,PLCG2,BTK,ITGAM,SNCA
GO:0050727	Regulation of inflammatory response	47	371	0.37	9.11e-06	IL23A,IL12B,PROC,PLCG1,C3,APOE,SEMA7A,TNC,RB1,NDUFC2,OTULIN,STAT5B,ITGA2,BCR,PTPN2,CD28,SOCS3,PRKCD,PIK3AP1,FYN,HLA-DRB1,AGT,ZBP1,SRC,TLR4,SYK,HCK,HLA-E,EDNRB,IL6ST,JAK2,HPSE,ACE2,CYLD,IFI35,AGTR1,ESR1,PIK3CG,CEBPA,LYN,LDLR,RPS19,IRF3,PLCG2,BTK,STING1,SNCA
GO:0009968	Negative regulation of signal transduction	112	1252	0.22	9.17e-06	CD74,DCN,NGFR,RBX1,BIRC7,PIK3R2,CAV2,IL12B,TNN,PTPN12,APOE,THBS1,ITGAV,SMAD7,SMURF2,SLC9A3R1,CBL,GPC1,ICAM1,PDCD6,NRP1,ERBB3,RB1,EGFR,NDUFC2,SLC25A31,ITGA1,SMAD6,BAX,INPPL1,IL12A,IRS1,FGB,PRKACA,PTPN2,GNAI2,CD46,ITGA3,STAT2,MET,BID,CALR,HSPA5,SOCS3,PRKCD,PTCH1,FGG,EZR,CAV1,PDPK1,PIP4K2C,UBE2D3,WWP2,ITGB1BP1,STAT1,SMURF1,AGT,PRKN,GNAI3,PRKACB,DAB1,PTCH2,ABL1,SRC,TLR4,LPAR1,ING1,BCL2L1,PIP4K2A,HLA-…
GO:0031396	Regulation of protein ubiquitination	33	212	0.46	9.37e-06	OTUB2,RBX1,BIRC7,SKP1,TICAM1,SMAD7,PRKCG,PDCD6,RPL37,SKP2,RPS3,PRKCE,HSPA5,CAV1,RPS2,FYN,PRKN,RPL5,ABL1,PEF1,MAPK9,PPIA,RPL23,RPS20,TRAF6,TGFBR1,RASSF5,RPS15,UBB,RPS7,RPL11,ISG15,CBLB
GO:0042269	Regulation of natural killer cell mediated cytotoxicity	15	47	0.77	9.71e-06	IL12B,HLA-F,STAT5B,IL12A,KLRC4,LILRB1,HLA-E,HLA-G,KLRC2,HLA-A,HLA-B,KLRC3-2,KLRC1,VAV1,PIK3R6
GO:0050919	Negative chemotaxis	15	47	0.77	9.71e-06	SEMA3F,SEMA3G,ITGAV,SEMA7A,SEMA3C,SEMA3D,PLXNA4,NRP2,DPP4,EPHA7,PLXNA3,RHOA,ITGB3,SEMA3B,SEMA3E
GO:0071214	Cellular response to abiotic stimulus	43	325	0.39	9.99e-06	GNA11,RBX1,COL1A1,ACTR5,EIF2S1,DDB2,CCND2,CREBBP,EP300,PIK3CA,SLC9A1,ITGB6,BAX,ITGA2,AVPR1A,DDB1,CDC25A,CALR,HSPA5,CASP9,PRKCD,SCNN1B,MYLK,AGT,PARP1,TLR4,CUL4A,BCL2L1,ERRFI1,PCNA,AKT2,GRB2,BAD,CUL4B,CDKN1A,HRAS,MME,NEDD4,PIK3R1,BDKRB2,ITGB3,RPL26,IGF1R
GO:0002687	Positive regulation of leukocyte migration	27	151	0.52	1.00e-05	CD74,MAPK1,BDKRB1,IL23A,RAC2,THBS1,ICAM1,ITGA2,IL12A,VEGFB,CALR,THBS4,PTK2,RAC1,IL6R,ABL1,F7,TIRAP,PDGFD,ITGA4,PTK2B,JAM2,RHOA,PIK3R1,PGF,ITGB3,SPN
GO:0046425	Regulation of receptor signaling pathway via JAK-STAT	19	78	0.66	1.00e-05	IL23A,IL12B,IL12RB2,KIT,IL12A,F2,PTPN2,F2R,SOCS3,CAV1,ERBB4,DAB1,JAK2,PTK2B,DOT1L,TYK2,JAK3,IL12RB1,INPP5F
GO:0050764	Regulation of phagocytosis	22	104	0.59	1.02e-05	C3,CFP,ITGAV,PRKCG,PIP4P2,FCER1G,MASP1,ITGA2,C2,BCR,CALR,MBL2,IL2RG,SYK,HCK,MASP2,C4A,C4B,CFB,RACK1,PLCG2,BTK
GO:0002223	Stimulatory C-type lectin receptor signaling pathway	11	22	0.97	1.04e-05	CREBBP,EP300,KLRC4,FYN,SRC,SYK,KLRC2,LYN,TRAF6,KLRC3-2,PLCG2
GO:0032147	Activation of protein kinase activity	32	203	0.47	1.08e-05	EREG,TRAF2,PIK3CA,ERBB3,IQGAP1,EGFR,INSR,CKS1B,PRKCD,SPDYA,ERBB4,PDPK1,RPLP1,TGFBR2,ITGB1BP1,ABL1,SRC,JAK2,ALK,TIRAP,BTC,PTK2B,CDKN1A,ADRA2C,EPGN,PPIA,PDGFC,TRAF6,ITGB3,ADRA2B,CALM1,CALM2
GO:0048864	Stem cell development	20	87	0.63	1.09e-05	SEMA3F,MAPK1,SEMA3G,LAMA5,SEMA7A,PDCD6,SEMA3C,NRP1,SEMA3D,EDNRA,ERBB4,FN1,NRP2,KLHL12,PEF1,EDNRB,BCL2,SEMA3B,SEMA3E,CDC42
GO:0018105	Peptidyl-serine phosphorylation	31	193	0.47	1.13e-05	MAPK1,H3-3B,PRKCG,PIKFYVE,CDK2,BAX,PRKCI,PRKCE,PRKACA,PRKCD,PDPK1,TGFBR2,H3-3A,SRC,SYK,CSNK1A1L,AKT2,CDK1,ILK,BCL2,MORC3,PRKD1,PRKD2,MAPK9,PRKCA,TGFBR1,IKBKE,RPS6KA5,PRKCB,CAMK2A,AKT3
GO:0034764	Positive regulation of transmembrane transport	35	236	0.44	1.14e-05	BDKRB1,PLCG1,C3,F2RL3,ACTN4,SLC9A3R1,SLC9A1,BAX,PRKCI,INSR,IRS1,ARL6IP1,F2,EDNRA,F2R,CAV1,NDUFA4,PDPK1,OCLN,AGT,CTSS,FLNA,ABL1,IRS2,ASPH,NPSR1,AKT2,ITGB1,ACE2,PIK3R1,PLCG2,PTPN11,CALM1,CALM2,SNCA
GO:1903829	Positive regulation of protein localization	54	461	0.34	1.16e-05	NGFR,PIK3R2,RAC2,ERBB2,EGFR,PRKCI,FGB,PRKCE,CHRM1,F2,PRKACA,RNF31,ITGA3,HCLS1,PRKCD,BSG,FGG,EZR,ERBB4,PDPK1,FYN,UBE2D3,HLA-DRB1,MSN,MYH10,ITGB1BP1,CD247,PARP1,PRKN,FLNA,PLK3,SAR1A,SRC,TLR4,IRS2,ASPH,JAK2,AKT2,TFRC,BAD,CDK1,ITGB1,ITGB2,SEC24A,PRKD1,MAVS,HRAS,PPIA,RACK1,PIK3R1,RDX,ITGAM,GNAI1,FGA
GO:0010648	Negative regulation of cell communication	118	1348	0.21	1.17e-05	CD74,DCN,NGFR,RBX1,BIRC7,PIK3R2,CAV2,IL12B,TNN,PTPN12,RAP1B,APOE,THBS1,ITGAV,SMAD7,SMURF2,SLC9A3R1,CBL,GPC1,ICAM1,PDCD6,NRP1,ERBB3,RB1,EGFR,NDUFC2,SLC25A31,ITGA1,SMAD6,BAX,INPPL1,AVPR1A,IL12A,IRS1,FGB,PRKACA,PTPN2,GNAI2,CD46,ITGA3,STAT2,MET,BID,CALR,HSPA5,SOCS3,PRKCD,PTCH1,FGG,EZR,CAV1,PDPK1,PIP4K2C,UBE2D3,WWP2,ITGB1BP1,STAT1,SMURF1,AGT,PRKN,TNR,RAP1A,GNAI3,PRKACB,DAB1,PTCH2,ABL1,SRC,TLR4,LPAR1,I…
GO:0046635	Positive regulation of alpha-beta T cell activation	18	71	0.67	1.20e-05	EBI3,IL23A,IL12B,IL12RB2,ZAP70,IL12A,CD28,TGFBR2,HLA-DRB1,IL2RG,SYK,HLA-E,JAK2,HLA-DRA,HLA-A,RHOA,TYK2,IL12RB1
GO:0046651	Lymphocyte proliferation	24	124	0.56	1.24e-05	EBI3,IL23A,IL12B,FLT3,TICAM1,ERBB2,BAX,STAT5B,LILRB1,CD28,PRKCD,FYN,MSN,CR2,ABL1,CCND3,TLR4,RPS6,SH2D2A,BCL2,PTPN6,PIK3CG,RASSF5,CBLB
GO:1900046	Regulation of hemostasis	18	72	0.67	1.42e-05	CPB2,COMP,VTN,PROC,APOE,PDGFRA,THBS1,FGB,F2,F2R,PRKCD,FGG,CAV1,SERPINC1,F7,HPSE,F11,FGA
GO:0046640	Regulation of alpha-beta T cell proliferation	15	49	0.76	1.46e-05	EBI3,IL23A,IL12B,IL12RB2,ZAP70,IL12A,CD28,TGFBR2,SYK,HLA-E,JAK2,HLA-A,TYK2,IL12RB1,CBLB
GO:0043406	Positive regulation of MAP kinase activity	23	116	0.57	1.47e-05	FLT3,TRAF2,THBS1,PDGFRB,ERBB2,EGFR,RPS3,FLT1,KIT,INSR,SRC,TLR4,SYK,PDGFD,PTK2B,PIK3R5,FGFR1,HRAS,EPGN,PIK3CG,PDGFC,TRAF6,PIK3R6
GO:1901654	Response to ketone	32	207	0.46	1.54e-05	CCND1,CDK4,THBS1,PIK3CA,CBL,AVPR1A,PRKCE,CALR,CASP9,GNG2,CAV1,SCNN1B,MSN,PARP1,F5,GNAS,SRC,F7,BCL2L1,ERRFI1,PCNA,AVP,JAK2,BAD,SPP1,RPLP0,RPL27,WBP2,IGF1R,GNAI1,CALM1,CALM2
GO:0032819	Positive regulation of natural killer cell proliferation	9	13	1.11	1.58e-05	IL23A,IL12B,IL12RB2,STAT5B,IL12A,HLA-E,JAK2,TYK2,IL12RB1
GO:0014032	Neural crest cell development	19	81	0.64	1.59e-05	SEMA3F,MAPK1,SEMA3G,LAMA5,SEMA7A,PDCD6,SEMA3C,NRP1,SEMA3D,EDNRA,ERBB4,FN1,NRP2,KLHL12,PEF1,EDNRB,SEMA3B,SEMA3E,CDC42
GO:0038083	Peptidyl-tyrosine autophosphorylation	10	18	1.01	1.65e-05	KDR,EGFR,INSR,ABL1,SRC,ALK,PTK2B,NTRK1,BTK,IGF1R
GO:0010959	Regulation of metal ion transport	49	405	0.35	1.67e-05	BDKRB1,CRBN,PLCG1,F2RL3,ACTN4,PDGFRB,SLC9A3R1,SLC9A1,BAX,PRKCE,F2,PRKACA,GNAI2,LILRB1,F2R,CAV1,PDPK1,FYN,WWP2,MYLK,AGT,FLNA,ABL1,ASPH,NPSR1,CAMK2B,ITGB1,PTK2B,BCL2,NEDD4L,TF,PRKD1,PTPN6,RHOA,HFE,PIK3CG,NEDD4,LYN,JAK3,ITGB3,KCNE1B,PLCG2,ORAI1,B2M,FHL1,CALM1,CALM2,CAMK2A,SNCA
GO:0034644	Cellular response to UV	20	90	0.62	1.69e-05	RBX1,ACTR5,EIF2S1,DDB2,CREBBP,EP300,BAX,DDB1,CDC25A,CASP9,PRKCD,PARP1,CUL4A,PCNA,CUL4B,CDKN1A,MME,NEDD4,PIK3R1,RPL26
GO:0097305	Response to alcohol	36	252	0.42	1.69e-05	CCND1,CDK4,CBL,VCAM1,AVPR1A,PRKCE,RPL15,PTCH1,GNG2,SCNN1B,FYN,TGFBR2,MT-ND4,PARP1,GNAS,RPS4X,RPL10A,F7,BCL2L1,ACTR2,AVP,ITPR2,BAD,CDK1,PTK2B,CD14,RHOA,USP46,FGFR2,TGFBR1,RPLP0,RPL27,IGF1R,GNAI1,CALM1,CALM2
GO:0061387	Regulation of extent of cell growth	22	108	0.58	1.71e-05	SEMA3F,SEMA3G,APOE,SEMA7A,SEMA3C,NRP1,SEMA3D,FN1,PLXNA4,TNR,EPHA7,NGF,PLXNA3,L1CAM,LPAR3,ABL1,SPP1,DCC,WDR36,SEMA3B,CYFIP1,SEMA3E
GO:0010770	Positive regulation of cell morphogenesis involved in differentiation	19	82	0.63	1.84e-05	NRP1,ARPC2,RAC3,FGB,CALR,FGG,CRKL,RAC1,FLNA,PREX1,ABL1,ACTR2,CAMK2B,ILK,HPSE,CUL7,ITGB3,CDC42,FGA
GO:0048732	Gland development	50	419	0.35	1.84e-05	CPB2,MAPK1,TG,VTN,CCND1,CDKN1B,LAMA5,PDGFRA,SLC9A3R1,PIK3CA,THRA,TNC,SEMA3C,NRP1,EGFR,BAX,STAT5B,ITGA2,STAT6,MED1,INSR,EDNRA,MET,PGR,PTCH1,CAV1,STAT5A,ERBB4,CRKL,TGFBR2,MSN,MT-CO2,PYGO2,ABL1,SRC,IRS2,PCNA,JAK2,LAMA1,AKT2,PLXNA1,FGL1,BCL2,RAF1,ESR1,FGFR2,CEBPA,TGFBR1,RPLP0,ORAI1
GO:0050921	Positive regulation of chemotaxis	26	147	0.52	1.87e-05	CD74,MAPK1,IL23A,RAC2,THBS1,PDGFRB,KDR,NRP1,ITGA2,IL12A,VEGFB,MET,CALR,THBS4,PTK2,RAC1,IL6R,LPAR1,F7,TIRAP,PDGFD,PTK2B,PRKD1,FGFR1,PRKD2,PGF
GO:0051402	Neuron apoptotic process	20	91	0.61	1.94e-05	NGFR,KRAS,ERBB3,RB1,BAX,AXL,BID,HSPA5,CASP9,SIAH1,EPHA7,NGF,BCL2L1,AKT2,THRB,BCL2,RHOA,HRAS,NTRK1,SNCA
GO:0045580	Regulation of T cell differentiation	29	178	0.48	1.97e-05	CD74,SOS2,IL23A,HLA-DOA,IL12B,SMAD7,ZAP70,ERBB2,STAT5B,PTPN2,CD46,CD28,IL27,TGFBR2,HLA-DRB1,CR1,ABL1,IL2RG,SYK,HLA-G,BAD,HLA-DRA,SOS1,RHOA,AMBRA1,JAK3,IL12RB1,PIK3R6,ACTB
GO:0046854	Phosphatidylinositol phosphate biosynthetic process	17	66	0.68	2.00e-05	PIK3R2,PIK3R3,PIK3CA,PIKFYVE,PIP5K1B,SOCS3,PIP4K2C,PIP5K1A,PIP4K2A,PIK3CD,CISH,PIK3CG,PIK3R1,PIP5K1C,PIK3R6,PIP4K2B,PIK3CB
GO:0032869	Cellular response to insulin stimulus	26	148	0.51	2.08e-05	PIK3R2,CAV2,CDK4,PIK3R3,GAB1,PIK3CA,SLC9A1,RB1,PRKCI,INSR,IRS1,PTPN2,SP1,PDPK1,STAT1,PARP1,IRS4,SRC,IRS2,ERRFI1,AKT2,GRB2,SHC1,PIK3R1,CYFIP1,IGF1R
GO:0007162	Negative regulation of cell adhesion	39	289	0.4	2.10e-05	CD74,ARHGDIG,COL1A1,ACTN4,THBS1,SMAD7,ERBB3,ERBB2,PTPN2,LILRB1,PRKCD,FGG,PTK2,PLXNA4,HLA-DRB1,ITGB1BP1,PLXNA2,CR1,TNR,PLXNA3,DAB1,ABL1,SDC4,SRC,VSIG4,HLA-G,JAK2,PLXNA1,FGL1,PTPN6,RHOA,HFE,PIK3R1,JAK3,PTPN11,RDX,SEMA3E,SPN,CBLB
GO:0009894	Regulation of catabolic process	92	988	0.24	2.20e-05	DCN,RBX1,PIK3R2,CDKN1B,TRAF2,TICAM1,APOE,CDK4,SMAD7,EP300,PRKCG,KDR,PIK3CA,THRA,STAT3,CDK2,GNA12,EGFR,BAX,DDB1,INSR,IRS1,PRKCE,PRKACA,RNF31,MET,PRKCD,EZR,EEF1A1,CAV1,PTK2,FYN,PIP4K2C,HP,MYLIP,DDA1,MSN,SMURF1,DCAF12,PRKN,DTL,COP1,FLNA,GNAI3,RPL5,SERBP1,PLK3,ABL1,IRS2,BCL2L1,PIP4K2A,ARIH1,ALK,AKT2,TIRAP,BAD,ITGB1,PTK2B,BCL2,CUL4B,HPSE,PRKD1,MAPK9,PRKCA,HFE,PIK3CG,RPL23,NDUFA13,NEDD4,RACK1,CEBPA,EIF…
GO:0030183	B cell differentiation	24	129	0.54	2.22e-05	PIK3R2,FLT3,PIK3R3,EP300,KIT,BAX,STAT5B,VCAM1,PTPN2,CR2,ABL1,IL2RG,SYK,PIK3CD,ITGB1,ITGA4,PTK2B,BCL2,DCAF1,PIK3R1,NTRK1,JAK3,PLCG2,BTK
GO:2001242	Regulation of intrinsic apoptotic signaling pathway	28	169	0.49	2.24e-05	CD74,SLC9A3R1,RPS3,BAX,PTPN2,BID,EIF5A,CAV1,SIAH1,PARP1,PRKN,SRC,BCL2L1,CDKN2D,BAD,BCL2,CYLD,CD44,PPIA,NDUFA13,RACK1,BDKRB2,RPL26,TPT1,UBB,RPS7,RPL11,PIK3CB
GO:0007204	Positive regulation of cytosolic calcium ion concentration	31	201	0.46	2.33e-05	BDKRB1,F2RL3,PDGFRA,ITGAV,TRPV5,BAX,F2RL2,AVPR1A,EDNRA,F2R,CAV1,AGT,AVPR1B,LPAR3,ABL1,LPAR1,EDNRB,LPAR6,ASPH,AVP,JAK2,PTK2B,BCL2,AGTR1,GNA13,ESR1,LPAR4,PIK3CG,JAK3,LPAR2,BDKRB2
GO:0031638	Zymogen activation	16	59	0.7	2.33e-05	F9,FGB,CYCS,F2,CASP9,FGG,CTSL,HP,F5,F10,F7,ASPH,BAD,F11,HPR,FGA
GO:0002718	Regulation of cytokine production involved in immune response	23	120	0.55	2.37e-05	CD74,CLC,TRAF2,TICAM1,HLA-F,SEMA7A,SMAD7,KIT,AXL,LILRB1,TLR4,SYK,HLA-E,HLA-G,HLA-A,MAVS,HFE,JAK3,TRAF6,TRIL,PLCG2,BTK,B2M
GO:0032649	Regulation of interferon-gamma production	23	120	0.55	2.37e-05	EBI3,IL23A,IL12B,IL12RB2,IL27RA,TXK,AXL,IL12A,LILRB1,IL27,HLA-DRB1,CR1,ABL1,TLR4,JAK2,HLA-A,CD14,HLA-DPA1,HRAS,HLA-DPB1,TYK2,IL12RB1,ISG15
GO:0048608	Reproductive structure development	51	436	0.34	2.38e-05	MAPK1,ITGB8,CCND1,CDKN1B,EREG,C3,H3-3B,PDGFRA,RNF38,PDGFRB,KDR,CBL,TNC,EGFR,KIT,BAX,STAT5B,MED1,AXL,INSR,HSPA5,PGR,NRIP1,SOCS3,PTCH1,BSG,PTK2,CTSB,CRKL,H3-3A,SRC,EIF2S2,BCL2L1,PRKACG,RPS6,SDC1,GRB2,SPP1,BCL2,PTPN6,ESR1,FGFR2,MME,CEBPA,NTRK1,CUL7,TGFBR1,UBB,PTPN11,COL9A3,LRP2
GO:2001235	Positive regulation of apoptotic signaling pathway	24	130	0.54	2.48e-05	NGFR,TRAF2,THBS1,SLC9A3R1,RPS3,BAX,PDIA3,PTPN2,BID,PRKCD,EIF5A,CAV1,SIAH1,AGT,JAK2,BAD,CYLD,MAPK9,RACK1,TGFBR1,RPL26,UBB,RPS7,RPL11
GO:0032388	Positive regulation of intracellular transport	31	203	0.45	2.79e-05	PIK3R2,RAC2,ERBB2,RIOK2,CHRM1,PRKACA,RNF31,HCLS1,PRKCD,EZR,FYN,UBE2D3,MSN,ITGB1BP1,PRKN,FLNA,PLK3,SAR1A,LDLRAP1,ASPH,JAK2,AKT2,CDK1,ITGB2,PRKD1,MAVS,HRAS,NEDD4,PIK3R1,RDX,ITGAM
GO:0048661	Positive regulation of smooth muscle cell proliferation	19	85	0.62	2.85e-05	EREG,THBS1,PDGFRB,PIK3CA,ITGA2,GNAI2,TGFBR2,STAT1,AGT,IL6R,GNAI3,SRC,TLR4,LDLRAP1,JAK2,PDGFD,FGFR2,ITGB3,IGF1R
GO:0051248	Negative regulation of protein metabolic process	95	1038	0.23	2.85e-05	CPB2,OTUB2,SERPIND1,BDKRB1,BIRC7,EIF3E,C5,VTN,CDKN1B,C3,APOE,EIF2S1,THBS1,ITGAV,SMAD7,CDKN2C,PRKCG,CBL,CSTA,RB1,SERPINB13,RPL37,EGFR,RPS3,GNAQ,SMAD6,BAX,PRKCE,MRPL13,ARL6IP1,F2,PTPN2,GNAI2,CALR,SOCS3,PRKCD,SERPINA5,CAV1,PDPK1,CTSB,CRKL,FYN,OCLN,ITGB1BP1,AGT,PRKN,CR1,SERPINC1,NGF,FLNA,RPL5,ABL1,SRC,PHF1,HSPG2,EDNRB,ERRFI1,AVP,RPL13A,CDKN2D,PKIA,CDKN1A,RGS14,PTPN6,C4A,CD44,RAF1,CDKN1C,C4B,HFE,PPIA,…
GO:0014033	Neural crest cell differentiation	20	94	0.6	2.92e-05	SEMA3F,MAPK1,SEMA3G,LAMA5,SEMA7A,PDCD6,SEMA3C,NRP1,SEMA3D,EDNRA,ERBB4,FN1,NRP2,KLHL12,PEF1,EDNRB,SEMA3B,RPS7,SEMA3E,CDC42
GO:0031334	Positive regulation of protein-containing complex assembly	30	193	0.46	2.96e-05	CDKN1B,CRBN,RAP1B,RPS3,BAX,ARPC2,PRKCE,MET,BID,OCLN,RAC1,MSN,NCKAP1,SRC,TLR4,SYK,HCK,TFRC,GRB2,TIRAP,PTK2B,MAPK9,RHOA,ESR1,RACK1,AMBRA1,BRK1,PLCG2,ISG15,SNCA
GO:0120036	Plasma membrane bounded cell projection organization	100	1112	0.22	3.00e-05	SEMA3F,NGFR,MYH9,LAMB1,WASL,SEMA3G,TNN,RAC2,APOE,LAMA5,CHL1,SEMA7A,SLC9A3R1,ACTR3,LAMC2,TNC,SEMA3C,NRP1,RB1,IQGAP1,ERBB2,BOC,ITGA1,SEMA3D,KIT,ARPC5,INPPL1,INSR,RAC3,SDC2,LAMB2,EDNRA,ITGA3,RRP7A,LAMA3,PTCH1,BSG,WASF3,EZR,PTK2,CRKL,FYN,RAC1,SIAH1,PLXNA4,MYLK,NRP2,NCKAP1,PLXNA2,TNR,PIP5K1A,EPHA7,NGF,PLXNA3,FLNA,VAV3,L1CAM,LPAR3,DAB1,VAV2,ABL1,SDC4,LPAR1,LYPLA2,ACTR2,JAK2,LAMA1,WASF1,PLXNA1,RPL24,ITG…
GO:0008104	Protein localization	155	1943	0.17	3.01e-05	CD74,NGFR,MYH9,PIK3R2,COMP,COL1A1,SKP1,APOB,H4C6,CANX,COPB1,APOE,ACTN4,LAMA5,TNS4,H3-3B,SLC9A3R1,ARFGAP3,NAPA,USE1,STAM2,ARCN1,PIKFYVE,STAT3,PDCD6,NRP1,ITGB7,RB1,SCYL1,EGFR,SEC24D,ZFAND2B,MRNIP,BAX,PRKCI,ITGA2,MED1,PYGO1,H2AC8,BCR,STX8,PRKCE,ARL6IP1,SEC23A,PRKACA,EDNRA,SGF29,BID,CALR,RRP7A,HSPA5,NAPG,COPG1,SEC16A,COPB2,H1-5,PTCH1,BSG,EIF5A,FGG,SEC23B,EZR,CAV1,SEC24C,TAP1,H4C11,OCLN,ITGAL,ITGB1BP1…
GO:0048863	Stem cell differentiation	29	183	0.47	3.13e-05	SEMA3F,MAPK1,SEMA3G,LAMA5,SEMA7A,SLC9A1,PDCD6,SEMA3C,NRP1,CDK6,SEMA3D,KIT,MED1,EDNRA,SHC4,ERBB4,FN1,NRP2,KLHL12,PEF1,EDNRB,ITGB1,BCL2,ESR1,FGFR2,SEMA3B,RPS7,SEMA3E,CDC42
GO:0022612	Gland morphogenesis	21	104	0.57	3.29e-05	LAMA5,SLC9A3R1,TNC,SEMA3C,NRP1,EGFR,BAX,STAT6,MED1,PGR,PTCH1,CAV1,TGFBR2,MSN,SRC,LAMA1,PLXNA1,FGL1,BCL2,ESR1,FGFR2
GO:0007346	Regulation of mitotic cell cycle	55	493	0.32	3.35e-05	CAV2,CCND1,CDKN1B,EREG,CDK4,CCND2,PDGFRB,RBL2,SLC9A3R1,CDKN2C,CDK2,RB1,IQGAP1,EGFR,RIOK2,MRNIP,STAT5B,DDB1,CDC25A,INSR,CKS1B,FBXW5,BID,CDC25C,CD28,RPS27L,PTCH1,SRA1,DTL,PLK3,ABL1,CCND3,RBL1,CUL4A,CDKN2D,CDK1,BTC,PKIA,BCL2,CUL4B,CDKN1A,PTPN6,CYLD,PRKCA,EPGN,CDKN1C,AMBRA1,CUL7,RPL26,AATF,PTPN11,ACTB,RDX,CDC42,FHL1
GO:0031400	Negative regulation of protein modification process	56	506	0.31	3.36e-05	OTUB2,BDKRB1,CDKN1B,APOE,SMAD7,CDKN2C,PRKCG,CBL,RB1,RPL37,RPS3,GNAQ,SMAD6,BAX,PRKCE,PTPN2,GNAI2,SOCS3,PRKCD,CAV1,PDPK1,CRKL,FYN,OCLN,ITGB1BP1,AGT,PRKN,RPL5,ABL1,PHF1,ERRFI1,CDKN2D,PKIA,CDKN1A,RGS14,PTPN6,CDKN1C,PPIA,RPL23,RACK1,CEBPA,LYN,RPS20,BDKRB2,RPS15,DBI,CBLC,RPS7,RPL11,ISG15,INPP5F,CBLB,CALM1,CALM2,SNCA,PIK3CB
GO:0043068	Positive regulation of programmed cell death	57	519	0.31	3.37e-05	NGFR,IL12B,PLCG1,C3,TRAF2,EIF2S1,THBS1,PDGFRB,SLC9A3R1,SLC9A1,RPS3,ITGA1,BAX,PRKCI,PDIA3,IL12A,PTPN2,LILRB1,BID,CASP9,PRKCD,EIF5A,CAV1,SIAH1,AGT,EPHA7,ZBP1,ABL1,UTP11,SRC,LPAR1,SYK,HLA-G,PIK3CD,RPS6,JAK2,BAD,ITGB1,ING4,ITGA4,CDKN1A,CYLD,MAPK9,RHOA,INPP5D,RACK1,LYN,NTRK1,TGFBR1,RPL26,UBB,RPS7,RPL11,ITGAM,CAMK2A,SNCA,PIK3CB
GO:0070849	Response to epidermal growth factor	14	46	0.75	3.43e-05	MAPK1,COL1A1,PLCG1,PTPN12,IQGAP1,ERBB2,EGFR,STAT5B,MED1,EEF1A1,ERBB4,PDPK1,ERRFI1,PTPN11
GO:0042326	Negative regulation of phosphorylation	45	368	0.36	3.45e-05	BDKRB1,CDKN1B,APOE,SMAD7,CDKN2C,CBL,STAT3,RB1,GNAQ,SMAD6,BAX,PTPN2,SOCS3,PRKCD,CAV1,PDPK1,CRKL,PIP4K2C,OCLN,ITGB1BP1,AGT,PRKN,ABL1,IRS2,PIP4K2A,ERRFI1,CDKN2D,PKIA,CDKN1A,RGS14,PTPN6,CDKN1C,PPIA,RACK1,CEBPA,LYN,BDKRB2,PIP4K2B,CBLC,INPP5F,CBLB,CALM1,CALM2,SNCA,PIK3CB
GO:0007044	Cell-substrate junction assembly	13	39	0.79	3.50e-05	LAMC1,ITGA5,ITGA2,BCR,TLN1,LAMA3,FN1,PIP5K1A,SRC,ACTN1,PTK2B,BCL2,ITGB3
GO:0051495	Positive regulation of cytoskeleton organization	30	195	0.46	3.51e-05	WASL,CDKN1B,NRP1,RPS3,ARPC2,ABI2,PRKCE,MET,HCLS1,WASF3,OCLN,RAC1,ITGB1BP1,NCKAP1,PLXNA3,ABL1,SDC4,LPAR1,HCK,WAS,GRB2,WASF1,PTK2B,RHOA,HRAS,BRK1,TGFBR1,CYFIP1,WASF2,CDC42
GO:0002503	Peptide antigen assembly with MHC class II protein complex	9	15	1.05	3.52e-05	HLA-DOA,HLA-DRB1,HLA-DMA,HLA-DRA,HLA-DPA1,HLA-DMB,HLA-DPB1,HLA-DOB,B2M
GO:0003018	Vascular process in circulatory system	36	262	0.41	3.59e-05	COMP,APOE,KCNMB4,SLC9A3R1,ITGA1,AVPR1A,BCR,INSR,FGB,EDNRA,F2R,FGG,CAV1,SCNN1B,SLC6A20,OCLN,ITGB1BP1,AGT,AVPR1B,ABL1,SRC,EDNRB,AVP,TFRC,ADRA2C,ACE2,AGTR1,RHOA,KCNMB2,DOCK4,SLC16A1,BDKRB2,ADRA2B,AVPR2,LRP2,FGA
GO:0009314	Response to radiation	51	444	0.33	3.71e-05	GNA11,RBX1,CCND1,IL12B,ACTR5,KRAS,EIF2S1,DDB2,CCND2,CREBBP,EP300,CBL,ERCC8,SERPINB13,EGFR,ITGB6,GNAQ,KIT,MRNIP,BAX,VCAM1,DDB1,IL12A,CDC25A,HSPA5,CASP9,PRKCD,MT-ND3,PARP1,DTL,COP1,PLK3,CUL4A,BCL2L1,PCNA,HMGN1,AKT2,GRB2,CDKN2D,ITGB1,BCL2,CUL4B,CDKN1A,RGS14,HRAS,MME,NEDD4,PIK3R1,NTRK1,ITGB3,RPL26
GO:0030193	Regulation of blood coagulation	17	70	0.65	3.78e-05	CPB2,VTN,PROC,APOE,PDGFRA,THBS1,FGB,F2,F2R,PRKCD,FGG,CAV1,SERPINC1,F7,HPSE,F11,FGA
GO:0033673	Negative regulation of kinase activity	33	229	0.43	3.85e-05	CDKN1B,APOE,CDKN2C,CBL,RB1,GNAQ,PTPN2,PRKCD,CAV1,PDPK1,PIP4K2C,ITGB1BP1,AGT,PRKN,ABL1,IRS2,PIP4K2A,ERRFI1,CDKN2D,PKIA,CDKN1A,RGS14,PTPN6,CDKN1C,PPIA,RACK1,CEBPA,LYN,PIP4K2B,CBLC,CBLB,SNCA,PIK3CB
GO:0048015	Phosphatidylinositol-mediated signaling	18	79	0.63	4.13e-05	PIK3R2,PDGFRA,PDGFRB,PIK3CA,ERBB3,ERBB2,IRS1,CD28,EZR,GAB2,PIK3CD,PIK3R5,FGFR1,PIK3CG,PIK3R1,IGF1R,INPP5F,PIK3CB
GO:0060416	Response to growth hormone	12	33	0.83	4.15e-05	STAT3,STAT5B,STAT6,PTK2,STAT5A,F7,JAK2,PIK3R1,LYN,TYK2,JAK3,JAK1
GO:0030307	Positive regulation of cell growth	27	166	0.48	4.50e-05	H3-3B,SEMA7A,SMAD7,SLC9A1,NRP1,ERBB2,EGFR,AVPR1A,F2,H1-5,H3-5,FN1,SMURF1,H3-3A,PRKN,NGF,L1CAM,LPAR3,AVP,PTK2B,BCL2,NEDD4L,RHOA,TGFBR1,CYFIP1,HDGFL2,CDC42
GO:0016050	Vesicle organization	41	324	0.37	4.56e-05	CAV2,WASL,VAMP4,F2RL3,ARFGAP3,STAM2,PIKFYVE,PDCD6,SEC24D,PRKCI,STX8,SEC23A,F2R,SEC16A,SEC23B,CAV1,SEC24C,KLHL12,STX7,GNAI3,VAV3,SEC31B,STX16,SAR1A,PEF1,STX12,PIP4K2A,STAM,VPS36,SEC13,VTI1A,SEC31A,AP1S3,BCL2,SEC24A,AP1M1,SEC24B,SEC22B,STX10,PIP4K2B,SNCA
GO:0048729	Tissue morphogenesis	60	565	0.3	4.68e-05	NGFR,LAMA5,KRAS,SMAD7,SLC9A3R1,KDR,TNC,SEMA3C,NRP1,EGFR,FREM2,ITGA5,ITGA2,MED1,SMAD1,PRKACA,EDNRA,ITGA3,MET,LAMA3,PGR,SOCS3,PTCH1,BSG,ERBB4,TGFBR2,MSN,MYLK,NRP2,EPHA7,FLNA,PRKACB,ABL1,SDC4,SRC,ITGA8,LAMA1,GRB2,PLXNA1,ITGB1,ILK,BCL2,SOS1,NPNT,PRKD2,CD44,RHOA,GNA13,ESR1,FGFR2,SEC24B,TRAF6,TGFBR1,ITGB3,ACTG1,ACTB,RPS7,SEMA3E,LRP2,CDC42
GO:0019065	Receptor-mediated endocytosis of virus by host cell	8	11	1.13	4.77e-05	CAV2,PIKFYVE,CLEC4M,CAV1,SIGLEC1,CTSL,DPP4,ACE2
GO:0051924	Regulation of calcium ion transport	36	266	0.4	4.83e-05	BDKRB1,PLCG1,F2RL3,PDGFRB,SLC9A1,BAX,PRKCE,F2,PRKACA,GNAI2,LILRB1,F2R,CAV1,PDPK1,FYN,MYLK,AGT,ABL1,ASPH,NPSR1,CAMK2B,PTK2B,BCL2,PRKD1,PTPN6,RHOA,PIK3CG,LYN,JAK3,ITGB3,PLCG2,ORAI1,CALM1,CALM2,CAMK2A,SNCA
GO:0045936	Negative regulation of phosphate metabolic process	49	424	0.33	4.99e-05	BDKRB1,CDKN1B,APOE,SMAD7,CDKN2C,CBL,STAT3,RB1,IQGAP1,GNAQ,SMAD6,BAX,PTPN2,GNAI2,SOCS3,PRKCD,CAV1,PDPK1,CRKL,PIP4K2C,OCLN,ITGB1BP1,AGT,PARP1,PRKN,ABL1,IRS2,PIP4K2A,ERRFI1,CDKN2D,PKIA,CDKN1A,RGS14,PTPN6,CDKN1C,PPIA,RACK1,CEBPA,LYN,BDKRB2,APOC1,PIP4K2B,CBLC,INPP5F,CBLB,CALM1,CALM2,SNCA,PIK3CB
GO:0060326	Cell chemotaxis	31	210	0.44	4.99e-05	C5,PDGFRA,PDGFRB,GAB1,PIKFYVE,ITGA9,NRP1,FLT1,ITGA1,KIT,FCER1G,VCAM1,PRKCD,BSG,CRKL,IL6R,PIP5K1A,VAV3,PREX1,LPAR1,SYK,EDNRB,PIK3CD,ITGB2,AGTR1,DOCK4,PIK3CG,PPIA,PIP5K1C,RPS19,VAV1
GO:1903028	Positive regulation of opsonization	9	16	1.02	5.12e-05	C3,CFP,MASP1,C2,MBL2,MASP2,C4A,C4B,CFB
GO:0042098	T cell proliferation	17	72	0.64	5.15e-05	EBI3,IL23A,IL12B,ERBB2,BAX,STAT5B,LILRB1,CD28,FYN,MSN,ABL1,CCND3,RPS6,SH2D2A,PTPN6,PIK3CG,CBLB
GO:1903036	Positive regulation of response to wounding	17	72	0.64	5.15e-05	CPB2,VTN,THBS1,PRKCE,F2,VEGFB,F2R,PTK2,OCLN,MYLK,FLNA,F7,ITGB1,HPSE,HRAS,ACTG1,IGF1R
GO:0043086	Negative regulation of catalytic activity	75	771	0.26	5.16e-05	SERPIND1,BIRC7,C5,VTN,CDKN1B,C3,APOE,PPP1R1A,THBS1,SMAD7,CDKN2C,CBL,CSTA,RB1,IQGAP1,SERPINB13,RPL37,GNAQ,ABCE1,ARL6IP1,PTPN2,GNAI2,SOCS3,PRKCD,SERPINA5,CAV1,PDPK1,CTSB,PIP4K2C,HP,ITGB1BP1,AGT,PRKN,CR1,SERPINC1,NGF,GNAI3,RPL5,ABL1,SRC,IRS2,PIP4K2A,EDNRB,ERRFI1,AVP,CDKN2D,PKIA,CDKN1A,RGS14,PTPN6,C4A,CD44,RAF1,HRAS,CDKN1C,C4B,PPIA,RPL23,RACK1,CEBPA,LYN,RPS20,FICD,APOC1,RPS15,APOC2,PIP4K2B,CBLC,RPS7,…
GO:0044092	Negative regulation of molecular function	101	1143	0.22	5.16e-05	SERPIND1,BIRC7,C5,VTN,CDKN1B,CRBN,C3,APOE,EIF2S1,PPP1R1A,THBS1,ITGAV,SMAD7,SLC9A3R1,CDKN2C,CBL,CSTA,RB1,IQGAP1,SERPINB13,RPL37,OTULIN,GNAQ,BAX,ABCE1,PRKCE,ARL6IP1,PTPN2,GNAI2,CFHR1,MET,SOCS3,PRKCD,PTCH1,SERPINA5,CAV1,PDPK1,CTSB,PIP4K2C,HP,WWP2,ITGB1BP1,AGT,PRKN,CR1,SERPINC1,NGF,FLNA,GNAI3,RPL5,ABL1,SRC,IRS2,PIP4K2A,EDNRB,ERRFI1,AVP,JAK2,CDKN2D,PKIA,ITGA4,NEDD4L,CDKN1A,RGS14,ACE2,PTPN6,CYLD,C4A,CD…
GO:0090287	Regulation of cellular response to growth factor stimulus	40	314	0.37	5.16e-05	DCN,NGFR,CAV2,VTN,IL12B,THBS1,SMAD7,CREBBP,SMURF2,EP300,KDR,GPC1,PDCD6,NRP1,SMAD6,ITGA5,IL12A,VEGFB,ITGA3,HSPA5,CAV1,PDPK1,UBE2D3,SMURF1,AGT,ABL1,ING1,ITGA8,WASF1,ILK,NPNT,FGFR1,PRKD2,CDKN1C,NEDD4,ITGB3,CYFIP1,PRKCB,LRP2,PIK3CB
GO:0030030	Cell projection organization	102	1158	0.21	5.20e-05	SEMA3F,NGFR,MYH9,LAMB1,WASL,SEMA3G,TNN,RAC2,APOE,LAMA5,CHL1,SEMA7A,SLC9A3R1,ACTR3,LAMC2,TNC,SEMA3C,NRP1,RB1,IQGAP1,ERBB2,BOC,ITGA1,SEMA3D,KIT,ARPC5,INPPL1,INSR,RAC3,SDC2,LAMB2,EDNRA,ITGA3,RRP7A,LAMA3,PTCH1,BSG,WASF3,EZR,PTK2,CRKL,FYN,RAC1,SIAH1,PLXNA4,MYLK,NRP2,NCKAP1,PLXNA2,TNR,PIP5K1A,EPHA7,NGF,PLXNA3,FLNA,VAV3,L1CAM,LPAR3,DAB1,VAV2,ABL1,SDC4,LPAR1,LYPLA2,ACTR2,ITGA8,JAK2,LAMA1,WASF1,PLXNA1,RPL…
GO:0051493	Regulation of cytoskeleton organization	58	541	0.3	5.20e-05	MAPK1,PIK3R2,WASL,ARPC3,CDKN1B,RAC2,PDGFRA,PDGFRB,ARPC1A,PIK3CA,SLC9A1,NRP1,IQGAP1,RPS3,ARPC5,ARPC2,ABI2,RAC3,PRKCE,MET,HCLS1,PRKCD,WASF3,PTK2,ARPC5L,OCLN,RAC1,ITGB1BP1,NCKAP1,PRKN,PLXNA3,FLNA,ABL1,SDC4,LPAR1,HCK,WAS,GRB2,WASF1,PTK2B,ARPC4,ARPC1B,CYLD,RHOA,HRAS,PIK3R1,BRK1,TGFBR1,ITGB3,ACTG1,CYFIP1,WASF2,ARFIP2,RDX,SEMA3E,GNAI1,CDC42,SNCA
GO:0071396	Cellular response to lipid	55	502	0.31	5.24e-05	MAPK1,COL1A1,IL12B,FLT3,TICAM1,CDK4,EGFR,CAMP,ITGA2,MED1,AXL,BCR,IRS1,PRKCE,LILRB1,CALR,PGR,NRIP1,CASP9,PTCH1,SCNN1B,MSN,MT-ND3,NCOA3,ABL1,SRC,TLR4,LPAR1,SYK,HCK,EDNRB,ERRFI1,JAK2,BAD,SPP1,PTK2B,CD14,RHOA,ESR1,FGFR2,TICAM2,NDUFA13,NEDD4,LYN,TRAF6,VIM,RPLP0,LDLR,WBP2,IRF3,CCNA2,PLCG2,IGF1R,GNAI1,B2M
GO:0002711	Positive regulation of T cell mediated immunity	15	56	0.7	5.34e-05	IL23A,IL12B,TRAF2,HLA-F,IL12A,HLA-DRB1,STX7,TAP2,HLA-E,HLA-DRA,HLA-A,HLA-B,TRAF6,IL12RB1,B2M
GO:0051222	Positive regulation of protein transport	39	303	0.38	5.44e-05	PIK3R2,RAC2,ERBB2,FGB,PRKCE,CHRM1,PRKACA,RNF31,HCLS1,PRKCD,BSG,FGG,EZR,FYN,UBE2D3,HLA-DRB1,MYH10,ITGB1BP1,FLNA,PLK3,SAR1A,SRC,TLR4,IRS2,ASPH,JAK2,AKT2,BAD,CDK1,ITGB2,SEC24A,PRKD1,MAVS,HRAS,PPIA,RACK1,PIK3R1,ITGAM,FGA
GO:0033043	Regulation of organelle organization	104	1190	0.21	5.64e-05	DCN,MAPK1,PIK3R2,CAV2,WASL,ARPC3,CDKN1B,ACTR5,EREG,RAC2,H3-3B,PDGFRA,NAT10,PDGFRB,ARPC1A,EP300,KDR,PIK3CA,SLC9A1,PIKFYVE,NRP1,CDK2,RB1,IQGAP1,RPS3,SLC25A31,RIOK2,BAX,ARPC5,ARPC2,ABI2,INSR,RAC3,PRKCE,ARL6IP1,FBXW5,STAT2,MET,BID,HCLS1,CALR,CDC25C,CD28,PRKCD,WASF3,EZR,PTK2,ARPC5L,PIP4K2C,OCLN,RAC1,MSN,ITGB1BP1,NCKAP1,PARP1,H3-3A,PRKN,PLXNA3,FLNA,ABL1,SDC4,SAR1A,SRC,LPAR1,HCK,BCL2L1,PIP4K2A,WAS,STAM,…
GO:0030879	Mammary gland development	23	128	0.52	5.75e-05	MAPK1,CCND1,BAX,STAT5B,ITGA2,STAT6,MED1,PGR,PTCH1,CAV1,STAT5A,ERBB4,TGFBR2,MT-CO2,PYGO2,SRC,IRS2,JAK2,AKT2,ESR1,FGFR2,RPLP0,ORAI1
GO:0051057	Positive regulation of small GTPase mediated signal transduction	17	73	0.64	5.94e-05	SOS2,F2RL3,KRAS,ITGAV,PDGFRB,F2RL2,F2R,RAC1,NGF,SRC,LPAR1,LPAR6,SOS1,LPAR4,PIK3CG,NTRK1,PIK3CB
GO:0014910	Regulation of smooth muscle cell migration	16	65	0.66	6.30e-05	VTN,PDGFRB,NRP1,GNA12,ITGA2,AGT,SRC,TLR4,LPAR1,PDGFD,PLXNA1,BCL2,RHOA,GNA13,DOCK4,ITGB3
GO:0001755	Neural crest cell migration	15	57	0.69	6.37e-05	SEMA3F,SEMA3G,LAMA5,SEMA7A,SEMA3C,NRP1,SEMA3D,EDNRA,ERBB4,FN1,NRP2,EDNRB,SEMA3B,SEMA3E,CDC42
GO:0048762	Mesenchymal cell differentiation	27	170	0.47	6.47e-05	SEMA3F,MAPK1,SEMA3G,LAMA5,SEMA7A,PDCD6,SEMA3C,NRP1,SEMA3D,EDNRA,ERBB4,FN1,NRP2,STAT1,KLHL12,FLNA,PEF1,EDNRB,BCL2,FGFR1,FGFR2,CUL7,TGFBR1,SEMA3B,RPS7,SEMA3E,CDC42
GO:0071364	Cellular response to epidermal growth factor stimulus	13	42	0.76	6.56e-05	COL1A1,PLCG1,PTPN12,IQGAP1,ERBB2,EGFR,STAT5B,MED1,EEF1A1,ERBB4,PDPK1,ERRFI1,PTPN11
GO:0009790	Embryo development	94	1049	0.22	6.80e-05	SEMA3F,MAPK1,MYH9,ARHGDIG,LAMB1,C5,COL1A1,VTN,BYSL,APOB,NDUFA2,LAMA5,PDGFRA,ITGAV,XYLT1,CREBBP,SLC9A3R1,EP300,KDR,PDCD6,SEMA3C,NRP1,GNA12,EGFR,FREM2,SEC24D,FLT1,KIT,SMAD6,BAX,ITGA5,ITGB5,ITGA2,MED1,BCR,SMAD1,RPL13,PRKACA,RPL38,EDNRA,ITGA3,RRP7A,LAMA3,SOCS3,PTCH1,ERBB4,SEC24C,FN1,TGFBR2,PLXNA4,NRP2,MT-ND4,PLXNA2,KLHL12,PRKACB,ABL1,SDC4,PEF1,EIF2S2,CUL4A,BCL2L1,ITGA8,LPAR6,RPS6,LAMB3,GRB2,ITGB1,ITG…
GO:0002221	Pattern recognition receptor signaling pathway	20	101	0.57	7.06e-05	TICAM1,OTULIN,MASP1,PRKCE,PIK3AP1,CTSS,MBL2,TLR4,TIRAP,IRF7,MASP2,CD14,CYLD,TICAM2,LYN,TRAF6,IRF3,TRIL,PLCG2,BTK
GO:0010638	Positive regulation of organelle organization	55	508	0.3	7.12e-05	DCN,MAPK1,WASL,CDKN1B,EREG,PDGFRB,KDR,NRP1,CDK2,RB1,RPS3,BAX,ARPC2,ABI2,INSR,PRKCE,MET,BID,HCLS1,CD28,WASF3,PIP4K2C,OCLN,RAC1,MSN,ITGB1BP1,NCKAP1,PRKN,PLXNA3,ABL1,SDC4,SRC,LPAR1,HCK,PIP4K2A,WAS,SDC1,AKT2,GRB2,WASF1,BAD,BTC,PTK2B,MAPK9,RHOA,HRAS,EPGN,AMBRA1,BRK1,TGFBR1,CYFIP1,PIP4K2B,WASF2,CDC42,SNCA
GO:0010977	Negative regulation of neuron projection development	24	140	0.5	7.12e-05	SEMA3F,SEMA3G,APOE,SEMA7A,NGEF,SEMA3C,NRP1,SEMA3D,CARM1,MYLIP,TNR,EPHA7,PLXNA3,FLNA,DAB1,LPAR1,SPP1,DCC,RHOA,VIM,SEMA3B,SEMA3E,INPP5F,B2M
GO:0051282	Regulation of sequestering of calcium ion	23	130	0.52	7.13e-05	BDKRB1,PLCG1,F2RL3,BAX,PRKCE,F2,PRKACA,F2R,PDPK1,FLNA,ABL1,ASPH,ITPR2,NPSR1,PTK2B,PRKD1,PTPN6,LYN,ITGB3,PLCG2,CALM1,CALM2,SNCA
GO:0034314	Arp2/3 complex-mediated actin nucleation	9	17	0.99	7.21e-05	ARPC3,ARPC1A,ACTR3,ARPC5,ARPC2,ARPC5L,ACTR2,ARPC4,ARPC1B
GO:0002009	Morphogenesis of an epithelium	51	457	0.32	7.41e-05	NGFR,LAMA5,KRAS,SLC9A3R1,KDR,TNC,SEMA3C,NRP1,EGFR,FREM2,ITGA5,MED1,PRKACA,EDNRA,MET,LAMA3,PGR,SOCS3,PTCH1,BSG,ERBB4,TGFBR2,MSN,EPHA7,FLNA,PRKACB,ABL1,SDC4,SRC,LAMA1,GRB2,PLXNA1,ITGB1,ILK,BCL2,SOS1,NPNT,PRKD2,CD44,RHOA,GNA13,ESR1,FGFR2,SEC24B,TRAF6,ACTG1,ACTB,RPS7,SEMA3E,LRP2,CDC42
GO:0032355	Response to estradiol	22	121	0.53	7.82e-05	COL1A1,CCND1,CDKN1B,APOB,PDGFRB,STAT3,EGFR,STAT5B,ITGA2,CALR,NRIP1,CASP9,PTCH1,AGT,NCOA3,F7,PCNA,BAD,ARPC1B,ESR1,CCNA2,IGF1R
GO:0006900	Vesicle budding from membrane	17	75	0.62	7.98e-05	WASL,ARFGAP3,PDCD6,SEC24D,PRKCI,SEC23A,SEC16A,SEC23B,SEC24C,KLHL12,SEC31B,SAR1A,PEF1,SEC13,SEC31A,SEC24A,SEC24B
GO:0045123	Cellular extravasation	13	43	0.75	8.01e-05	ICAM1,ITGB7,ITGA1,VCAM1,CRKL,ITGAL,PIK3CD,ITGB1,ITGA4,ITGB2,JAM2,PIK3CG,SPN
GO:0051281	Positive regulation of release of sequestered calcium ion into cytosol	13	43	0.75	8.01e-05	BDKRB1,PLCG1,F2RL3,BAX,F2,F2R,PDPK1,ABL1,ASPH,NPSR1,CALM1,CALM2,SNCA
GO:0007399	Nervous system development	168	2188	0.15	8.02e-05	SEMA3F,NGFR,MAPK1,LAMB1,WASL,VTN,CCND1,SEMA3G,APOB,TNN,C3,RRAS,RAC2,APOE,LAMA5,UTP3,KRAS,RRAS2,CHL1,SEMA7A,SLC9A3R1,CDKN2C,EP300,NAPA,PRKCG,ARCN1,GPC1,NGEF,LAMC2,PIKFYVE,STAT3,TNC,SEMA3C,NRP1,CDK6,ERBB3,RB1,IQGAP1,ERBB2,SCYL1,BOC,EGFR,ITGA1,SEMA3D,BAX,VCAM1,ARPC5,PRKCI,ABI2,NDUFS4,AVPR1A,MED1,AXL,BCR,RAC3,SMAD1,CHRM1,SDC2,LAMB2,PRKACA,EDNRA,ITGA3,MET,HSPA5,LAMA3,SEC16A,NDUFV2,PTCH1,BSG,WASF3,PTK2…
GO:0014911	Positive regulation of smooth muscle cell migration	12	36	0.79	8.19e-05	VTN,PDGFRB,NRP1,ITGA2,AGT,SRC,TLR4,LPAR1,PDGFD,BCL2,DOCK4,ITGB3
GO:0090407	Organophosphate biosynthetic process	58	551	0.29	8.35e-05	NDUFB4,NDUFB7,PIK3R2,NDUFS7,NDUFA2,NDUFB5,PIK3R3,PIK3CA,LCAT,PIKFYVE,PIP5K1B,NDUFA9,NDUFB10,NDUFS6,NDUFB11,NDUFB9,NDUFC2,NDUFS4,INPPL1,NDUFB8,NDUFA7,NDUFS8,NDUFV2,SOCS3,NDUFA12,PIP4K2C,MT-ND1,MT-ND4L,MT-ND5,MT-ND4,MT-ND2,MT-ND3,NDUFS2,PIP5K1A,NDUFA1,NDUFS5,NDUFA8,PIP4K2A,PIK3CD,NDUFB6,NDUFA11,NDUFS1,INPP5D,NDUFB3,CISH,NDUFA5,PIK3CG,NDUFA13,PIK3R1,PIP5K1C,PIK3R6,PLCG2,NDUFA6,PIP4K2B,NDUFB1,INPP5F,…
GO:0001959	Regulation of cytokine-mediated signaling pathway	25	152	0.49	8.43e-05	CD74,BIRC7,TRAF2,TXK,OTULIN,MED1,AXL,PTPN2,STAT2,CAV1,PRKN,ZBP1,SYK,IL6ST,IRF7,PTPN6,CYLD,MAVS,TICAM2,IKBKE,IRF3,H2BC11,PTPN11,ISG15,STING1
GO:0001952	Regulation of cell-matrix adhesion	22	122	0.53	8.67e-05	RRAS,THBS1,KDR,SLC9A1,NRP1,CDK6,TLN1,PTK2,RAC1,ITGB1BP1,ABL1,SDC4,SRC,PTK2B,BCL2,HPSE,RHOA,PIK3R1,ITGB3,ACTG1,SEMA3E,PIK3CB
GO:0060759	Regulation of response to cytokine stimulus	26	163	0.47	8.89e-05	CD74,BIRC7,TRAF2,TXK,OTULIN,MED1,AXL,PTPN2,STAT2,CAV1,PRKN,ZBP1,TLR4,SYK,IL6ST,IRF7,PTPN6,CYLD,MAVS,TICAM2,IKBKE,IRF3,H2BC11,PTPN11,ISG15,STING1
GO:0009896	Positive regulation of catabolic process	55	513	0.3	9.03e-05	DCN,RBX1,CDKN1B,TICAM1,APOE,SMAD7,KDR,BAX,DDB1,INSR,IRS1,PRKCE,RNF31,PRKCD,EZR,CAV1,PTK2,PIP4K2C,MYLIP,DDA1,MSN,SMURF1,PRKN,DTL,COP1,GNAI3,PLK3,IRS2,PIP4K2A,ARIH1,AKT2,BAD,PTK2B,CUL4B,HPSE,PRKD1,MAPK9,NDUFA13,NEDD4,RACK1,CEBPA,AMBRA1,PIAS1,LDLR,DET1,SEC22B,APOC2,PIP4K2B,IKBKG,RDX,LRP2,STING1,CBLB,SNCA,PIK3CB
GO:0048699	Generation of neurons	99	1131	0.21	9.03e-05	SEMA3F,NGFR,LAMB1,WASL,CCND1,SEMA3G,TNN,C3,RAC2,APOE,LAMA5,CHL1,SEMA7A,SLC9A3R1,NAPA,LAMC2,STAT3,TNC,SEMA3C,NRP1,CDK6,RB1,IQGAP1,ERBB2,SCYL1,BOC,ITGA1,SEMA3D,BAX,VCAM1,PRKCI,AXL,RAC3,SDC2,LAMB2,EDNRA,ITGA3,MET,HSPA5,LAMA3,PTCH1,BSG,PTK2,ERBB4,CRKL,FYN,RAC1,SIAH1,PLXNA4,NRP2,NCKAP1,PLXNA2,TNR,EPHA7,NGF,PLXNA3,L1CAM,LPAR3,DAB1,ABL1,SDC4,LYPLA2,UQCRQ,JAK2,ALK,LAMA1,WASF1,PLXNA1,RPL24,ITGB1,THRB,ITGA…
GO:0051046	Regulation of secretion	63	620	0.28	9.08e-05	CD74,CPB2,IL12B,RAC2,RAP1B,APOE,KCNMB4,HLA-F,SNCAIP,SLC9A3R1,PRKCG,ERBB3,AVPR1A,IL12A,BCR,IRS1,FGB,PRKCE,GNAI2,LILRB1,F2R,BSG,FGG,EZR,PDPK1,HLA-DRB1,MYH10,GAB2,AGT,PRKN,AVPR1B,RAP1A,SDC4,TLR4,SYK,IRS2,EDNRB,STAM,AVP,SDC1,NPSR1,JAK2,KLRC2,BAD,SPP1,ITGB2,SEC24A,ADRA2C,AGTR1,HFE,PPIA,LYN,SLC16A1,ADRA2B,PTPN11,PRKCB,AVPR2,ITGAM,FGA,CALM1,CALM2,CAMK2A,SNCA
GO:0046488	Phosphatidylinositol metabolic process	25	153	0.48	9.25e-05	PIK3R2,PLCG1,PDGFRB,PIK3R3,PIK3CA,PIKFYVE,PIP5K1B,PIP4P2,INPPL1,SOCS3,PIP4K2C,PIP5K1A,PIP4K2A,PIK3CD,PIP4P1,INPP5D,CISH,PIK3CG,PIK3R1,PIP5K1C,PIK3R6,PLCG2,PIP4K2B,INPP5F,PIK3CB
GO:0002704	Negative regulation of leukocyte mediated immunity	16	68	0.64	9.94e-05	HLA-F,SMAD7,BCR,CD46,LILRB1,CR1,CR2,HLA-E,HLA-G,HLA-A,PTPN6,HLA-B,HFE,CR1L,JAK3,KLRC1
GO:0030182	Neuron differentiation	94	1062	0.22	0.00010	SEMA3F,NGFR,LAMB1,WASL,CCND1,SEMA3G,TNN,C3,RAC2,APOE,LAMA5,CHL1,SEMA7A,SLC9A3R1,NAPA,LAMC2,STAT3,TNC,SEMA3C,NRP1,RB1,IQGAP1,ERBB2,SCYL1,BOC,ITGA1,SEMA3D,VCAM1,PRKCI,RAC3,SDC2,LAMB2,EDNRA,MET,HSPA5,LAMA3,PTCH1,BSG,PTK2,ERBB4,CRKL,FYN,RAC1,SIAH1,PLXNA4,NRP2,NCKAP1,PLXNA2,TNR,EPHA7,NGF,PLXNA3,L1CAM,LPAR3,DAB1,ABL1,SDC4,LYPLA2,UQCRQ,JAK2,ALK,LAMA1,WASF1,PLXNA1,RPL24,ITGB1,THRB,ITGA4,PTK2B,BCL2,CUL4B,…
GO:0090303	Positive regulation of wound healing	15	60	0.67	0.00010	CPB2,VTN,THBS1,PRKCE,F2,VEGFB,F2R,PTK2,OCLN,MYLK,F7,ITGB1,HPSE,HRAS,ACTG1
GO:0001933	Negative regulation of protein phosphorylation	40	326	0.36	0.00011	BDKRB1,CDKN1B,APOE,SMAD7,CDKN2C,CBL,RB1,GNAQ,SMAD6,BAX,PTPN2,SOCS3,PRKCD,CAV1,PDPK1,CRKL,OCLN,ITGB1BP1,AGT,PRKN,ABL1,ERRFI1,CDKN2D,PKIA,CDKN1A,RGS14,PTPN6,CDKN1C,PPIA,RACK1,CEBPA,LYN,BDKRB2,CBLC,INPP5F,CBLB,CALM1,CALM2,SNCA,PIK3CB
GO:0042509	Regulation of tyrosine phosphorylation of STAT protein	17	77	0.61	0.00011	IL23A,IL12B,FLT3,KIT,IL12A,PTPN2,HCLS1,SOCS3,CAV1,FGFR3,ERBB4,FYN,IL6R,IL6ST,JAK2,LYN,INPP5F
GO:1903320	Regulation of protein modification by small protein conjugation or removal	34	254	0.4	0.00011	OTUB2,RBX1,BIRC7,SKP1,TICAM1,SMAD7,PRKCG,PDCD6,RPL37,SKP2,RPS3,PRKCE,HSPA5,CAV1,RPS2,FYN,PRKN,RPL5,ABL1,PEF1,MAPK9,PPIA,RPL23,RPS20,TRAF6,PIAS1,TGFBR1,RASSF5,RPS15,UBB,RPS7,RPL11,ISG15,CBLB
GO:0016567	Protein ubiquitination	67	682	0.26	0.00012	RBX1,BIRC7,FANCE,SKP1,CRBN,TRAF2,TRPC4AP,DCAF15,DDB2,RNF38,SMURF2,CBL,ERCC8,RPS27A,SKP2,OTULIN,DCAF13,DDB1,FBXW5,RNF31,CUL1,SOCS3,DCAF5,RNF13,FYN,SIAH1,MYLIP,UBE2D3,DCAF4,WWP2,DDA1,SMURF1,DCAF12,PRKN,DTL,KLHL12,COP1,DCAF6,DCAF8,DCAF17,CUL4A,DCAF10,ARIH1,DCAF16,RNF216,BCL2,UBE2D2,NEDD4L,CUL4B,UBA52,DCAF1,CISH,DCAF11,NEDD4,RACK1,WWP1,AMBRA1,TRAF6,CUL7,UBC,DET1,UBB,DCAF7,UBE2L5,CBLC,CDC42,CBLB
GO:0002700	Regulation of production of molecular mediator of immune response	28	189	0.44	0.00013	CD74,CLC,TRAF2,TICAM1,HLA-F,SEMA7A,SMAD7,IL27RA,KIT,STAT6,AXL,LILRB1,CD28,CR1,TLR4,SYK,HLA-E,HLA-G,TFRC,HLA-A,MAVS,HFE,JAK3,TRAF6,TRIL,PLCG2,BTK,B2M
GO:0043065	Positive regulation of apoptotic process	54	507	0.3	0.00013	NGFR,IL12B,PLCG1,C3,TRAF2,EIF2S1,THBS1,PDGFRB,SLC9A3R1,SLC9A1,RPS3,ITGA1,BAX,PRKCI,PDIA3,IL12A,PTPN2,LILRB1,BID,CASP9,PRKCD,EIF5A,CAV1,SIAH1,AGT,EPHA7,ZBP1,ABL1,UTP11,SRC,LPAR1,HLA-G,PIK3CD,RPS6,JAK2,BAD,ITGB1,ING4,ITGA4,CYLD,MAPK9,RHOA,INPP5D,RACK1,LYN,TGFBR1,RPL26,UBB,RPS7,RPL11,ITGAM,CAMK2A,SNCA,PIK3CB
GO:0046631	Alpha-beta T cell activation	19	97	0.56	0.00013	IL12B,STAT3,ZAP70,STAT6,CD28,CTSL,RPL22,CD247,IL6R,ABL1,IL2RG,SYK,HLA-E,HLA-A,BCL2,ITK,RHOA,SPN,CBLB
GO:0051641	Cellular localization	197	2677	0.14	0.00013	CD74,NGFR,MYH9,PIK3R2,COMP,WASL,COL1A1,SKP1,APOB,VAMP4,H4C6,CANX,COPB1,RAP1B,APOE,ACTN4,LAMA5,TNS4,H3-3B,SLC9A3R1,ARFGAP3,NAPA,USE1,STAM2,SLC9A1,ARCN1,CBL,PIKFYVE,STAT3,PDCD6,NRP1,ITGB7,RB1,SCYL1,EGFR,SEC24D,SLC25A31,KIT,ZFAND2B,MRNIP,BAX,PRKCI,ABCE1,ITGA2,NOL6,MED1,AXL,PYGO1,H2AC8,BCR,STX8,PRKCE,ARL6IP1,SEC23A,PRKACA,EDNRA,SGF29,BID,EML4,CALR,RRP7A,HSPA5,NAPG,COPG1,SEC16A,COPB2,H1-5,PTCH1,BSG,EI…
GO:0000027	Ribosomal large subunit assembly	10	25	0.87	0.00014	RPL10L,RPL38,RPL5,MRTO4,RPL24,RPL23A,RPL6,RPL10,RPLP0,RPL11
GO:0009887	Animal organ morphogenesis	89	997	0.22	0.00014	DCN,NGFR,MAPK1,COMP,LAMB1,COL1A1,EREG,LAMA5,KRAS,PDGFRA,LAMC1,PDGFRB,SMAD7,SLC9A3R1,EP300,KDR,LAMC2,THRA,STAT3,TNC,SEMA3C,NRP1,EGFR,ITGB6,SMAD6,BAX,PRKCI,ABI2,ITGA2,COL1A2,INPPL1,STAT6,MED1,BCR,INSR,LAMB2,RPL38,EDNRA,LAMA3,PGR,CUL1,PTCH1,BSG,CAV1,FGFR3,PTK2,ERBB4,CRKL,COL9A1,TGFBR2,MSN,MYLK,NRP2,LAMC3,THBS3,FLNA,SRC,HSPG2,SYK,ERRFI1,ITGA8,HMGN1,SDC1,LAMB4,LAMA1,LAMB3,PLXNA1,THRB,ILK,FGL1,BCL2,SOS…
GO:0042744	Hydrogen peroxide catabolic process	10	25	0.87	0.00014	HBQ1,HBA2,HBZ,HBE1,HBA1,HBG1,HBG2,HBM,HBB,HBD
GO:0051092	Positive regulation of NF-kappaB transcription factor activity	25	157	0.47	0.00014	TRAF2,TICAM1,EP300,STAT3,RPS3,PRKCI,RNF31,CAV1,AGT,TLR4,ALK,TFRC,TIRAP,ITGB2,PRKD1,PRKD2,PPIA,NTRK1,TRAF6,RPS6KA5,PLCG2,BTK,IKBKG,PRKCB,CAMK2A
GO:2000811	Negative regulation of anoikis	9	19	0.94	0.00014	PIK3R3,PIK3CA,ITGA5,CAV1,PTK2,SRC,BCL2L1,ITGB1,BCL2
GO:0045927	Positive regulation of growth	34	259	0.39	0.00015	H3-3B,SEMA7A,SMAD7,SLC9A1,NRP1,ERBB2,EGFR,STAT5B,AVPR1A,INSR,F2,H1-5,EZR,H3-5,ERBB4,FN1,TGFBR2,SMURF1,H3-3A,PRKN,NGF,L1CAM,LPAR3,AVP,CDK1,PTK2B,BCL2,NEDD4L,RHOA,FGFR2,TGFBR1,CYFIP1,HDGFL2,CDC42
GO:0051051	Negative regulation of transport	48	432	0.31	0.00015	CD74,IL12B,CRBN,RAP1B,APOE,HLA-F,THBS1,ITGAV,SLC9A3R1,ERBB3,PIP4P2,IL12A,BCR,IRS1,PRKCE,GNAI2,LILRB1,F2R,CAV1,RAC1,WWP2,ITGB1BP1,AGT,PRKN,RAP1A,IRS2,NPSR1,AKT2,PKIA,PTK2B,BCL2,NEDD4L,ADRA2C,PRKD1,NEDD4,RACK1,ITGB3,APOC1,APOC2,KCNE1B,ADRA2B,CYFIP1,PTPN11,PRKCB,AVPR2,CALM1,CALM2,SNCA
GO:0051881	Regulation of mitochondrial membrane potential	16	71	0.62	0.00015	DCN,KDR,NDUFC2,BAX,BID,PARP1,PRKN,ABL1,SRC,BCL2L1,AKT2,BAD,BCL2,NDUFS1,RACK1,UBB
GO:0071482	Cellular response to light stimulus	21	117	0.52	0.00015	RBX1,ACTR5,EIF2S1,DDB2,CREBBP,EP300,BAX,DDB1,CDC25A,CASP9,PRKCD,PARP1,CUL4A,PCNA,AKT2,CUL4B,CDKN1A,MME,NEDD4,PIK3R1,RPL26
GO:0015670	Carbon dioxide transport	8	14	1.03	0.00016	HBA2,HBZ,HBE1,HBA1,HBG1,HBG2,HBB,HBD
GO:0045907	Positive regulation of vasoconstriction	11	32	0.81	0.00016	AVPR1A,FGB,F2R,FGG,CAV1,AVPR1B,ABL1,AVP,RHOA,AVPR2,FGA
GO:0045807	Positive regulation of endocytosis	19	99	0.55	0.00017	WASL,VTN,H1-1,C3,APOE,CBL,ITGA2,AXL,INSR,LDLRAP1,SYK,NEDD4L,CD14,TF,HFE,PLCG2,CDC42,B2M,SNCA
GO:0051099	Positive regulation of binding	27	181	0.44	0.00017	EIF3D,EIF3E,EDF1,VTN,TICAM1,APOE,EIF2S1,EP300,NRP1,RB1,ITGA2,MET,EIF3C,CAV1,PARP1,PRKN,PYGO2,NGF,ABL1,JAK2,HFE,TRAF6,RPL11,B2M,STING1,CALM1,CALM2
GO:0045621	Positive regulation of lymphocyte differentiation	22	129	0.5	0.00018	CD74,IL23A,IL12B,ZAP70,STAT5B,AXL,CD46,TGFBR2,HLA-DRB1,CR1,IL2RG,SYK,HLA-G,BAD,HLA-DRA,RHOA,INPP5D,AMBRA1,IL12RB1,PIK3R6,BTK,ACTB
GO:0051129	Negative regulation of cellular component organization	67	691	0.26	0.00018	SEMA3F,WASL,SEMA3G,CRBN,APOE,H3-3B,NAT10,THBS1,ITGAV,SEMA7A,EP300,PIK3CA,NGEF,THRA,SEMA3C,NRP1,SLC25A31,SEMA3D,SMAD6,ITGA3,LILRB1,MET,HSPA5,CARM1,PRKCD,CAV1,FYN,RAC1,MYLIP,DPP4,ITGB1BP1,PARP1,H3-3A,PRKN,TNR,EPHA7,PLXNA3,FLNA,DAB1,SRC,LPAR1,HSPG2,BCL2L1,WAS,AVP,RPL13A,TFRC,SPP1,DCC,PRKD1,RHOA,RAF1,PIK3R1,VIM,ITGB3,LDLR,SEC22B,APOC1,APOC2,SEMA3B,WASF2,RDX,SEMA3E,INPP5F,CDC42,B2M,SNCA
GO:1903522	Regulation of blood circulation	33	250	0.39	0.00018	KCNMB4,SMAD7,SLC9A1,THRA,AVPR1A,FGB,PRKACA,EDNRA,F2R,FGG,CAV1,AGT,AVPR1B,ABL1,EDNRB,ASPH,AVP,JAK2,THRB,ADRA2C,ACE2,AGTR1,RHOA,KCNMB2,DOCK4,PIK3CG,BDKRB2,KCNE1B,ADRA2B,AVPR2,FGA,CALM1,CALM2
GO:0007015	Actin filament organization	35	274	0.38	0.00019	WASL,ARPC3,RAC2,ARPC1A,ACTR3,ARPC5,ARPC2,PRKCI,ABI2,ITGB5,INPPL1,RAC3,HCLS1,WASF3,EZR,ARPC5L,RAC1,FLNA,PREX1,ABL1,SRC,WAS,ACTR2,JAK2,WASF1,ACTN1,PTK2B,SH3KBP1,BCL2,TF,ARPC4,ARPC1B,RHOA,BRK1,CDC42
GO:0043270	Positive regulation of ion transport	36	286	0.37	0.00019	BDKRB1,PLCG1,F2RL3,ACTN4,PDGFRB,SLC9A3R1,SLC9A1,BAX,AVPR1A,CHRM1,ARL6IP1,F2,EDNRA,F2R,CAV1,NDUFA4,PDPK1,MYLK,AGT,AVPR1B,CTSS,FLNA,ABL1,ASPH,AVP,NPSR1,ITGB1,ACE2,JAK3,PLCG2,ORAI1,FHL1,CALM1,CALM2,CAMK2A,SNCA
GO:0046794	Transport of virus	9	20	0.92	0.00019	CAV2,PIKFYVE,CD209,CLEC4M,CAV1,SIGLEC1,CTSL,DPP4,ACE2
GO:0008286	Insulin receptor signaling pathway	15	64	0.64	0.00020	PIK3R2,CAV2,PIK3R3,GAB1,PIK3CA,INSR,IRS1,PTPN2,IRS4,IRS2,AKT2,GRB2,SHC1,PIK3R1,IGF1R
GO:0071478	Cellular response to radiation	27	183	0.44	0.00020	RBX1,ACTR5,EIF2S1,DDB2,CCND2,CREBBP,EP300,ITGB6,BAX,DDB1,CDC25A,HSPA5,CASP9,PRKCD,PARP1,CUL4A,BCL2L1,PCNA,AKT2,GRB2,CUL4B,CDKN1A,HRAS,MME,NEDD4,PIK3R1,RPL26
GO:0002707	Negative regulation of lymphocyte mediated immunity	14	56	0.67	0.00021	HLA-F,SMAD7,CD46,LILRB1,CR1,CR2,HLA-E,HLA-G,HLA-A,PTPN6,HLA-B,HFE,CR1L,KLRC1
GO:0043412	Macromolecule modification	209	2898	0.13	0.00021	DCN,OTUB2,MAPK1,RBX1,BIRC7,FBL,CCND1,FANCE,SKP1,CRBN,FLT3,HCST,TRAF2,PTPN12,TRPC4AP,DCAF15,H3-3B,EIF2S1,DDB2,PDGFRA,NAT10,CDK4,RNF38,THBS1,PDGFRB,SEMA7A,SMAD7,IL12RB2,CREBBP,SMURF2,CCNE1,EP300,PRKCG,KDR,CBL,TXK,PIKFYVE,CSTA,ZAP70,ERCC8,NRP1,CDK6,CDK2,ERBB3,ERBB2,SCYL1,RPS27A,SKP2,EGFR,USP12,FLT1,RIOK2,OTULIN,KIT,BAX,PRKCI,ABI2,DCAF13,AXL,DDB1,BCR,CDC25A,INSR,SMAD1,PRKCE,PRKACA,VEGFB,PTPN2,FBXW5,E…
GO:0071560	Cellular response to transforming growth factor beta stimulus	24	151	0.47	0.00021	ITGB8,CAV2,COL1A1,SMAD7,STAT3,ITGB6,SMAD6,ITGB5,COL1A2,SMAD1,CAV1,PTK2,CRKL,FYN,TGFBR2,PARP1,ABL1,SRC,ITGA8,PDGFD,NPNT,FGFR2,TGFBR1,IGF1R
GO:0034330	Cell junction organization	52	492	0.29	0.00022	WASL,C3,APOE,LAMC1,SMAD7,TNC,NRP1,ERBB2,ITGA5,PRKCI,ABI2,ITGA2,BCR,INSR,LAMB2,C1QB,ITGA3,TLN1,F2R,LAMA3,WASF3,ERBB4,CRKL,FYN,FN1,OCLN,CACNA1S,TNR,PIP5K1A,FLNA,L1CAM,SRC,C1QC,WASF1,ACTN1,PTK2B,BCL2,RHOA,PRKCA,NEDD4,ITGB3,TLN2,ACTG1,PIP5K1C,CYFIP1,WASF2,ACTB,SEMA3E,ITGAM,IGF1R,CDC42,SNCA
GO:0051098	Regulation of binding	43	375	0.33	0.00022	EIF3D,EIF3E,EDF1,VTN,TICAM1,APOE,EIF2S1,EP300,NRP1,RB1,BAX,ITGA2,PRKACA,CFHR1,MET,CARM1,PRKCD,EIF3C,CAV1,ITGB1BP1,PARP1,PRKN,PYGO2,NGF,ABL1,SRC,LDLRAP1,JAK2,ITGA4,DOT1L,CDKN1A,HFE,RACK1,TRAF6,TGFBR1,ACTB,RPL11,CDC42,B2M,STING1,CBLB,CALM1,CALM2
GO:0051142	Positive regulation of NK T cell proliferation	7	10	1.11	0.00022	IL23A,IL12B,IL12RB2,IL12A,JAK2,TYK2,IL12RB1
GO:2000234	Positive regulation of rRNA processing	7	10	1.11	0.00022	RIOK2,UTP15,WDR75,HEATR1,RIOK1,WDR43,BUD23
GO:0003013	Circulatory system process	52	493	0.29	0.00023	GNA11,BDKRB1,COMP,APOE,KCNMB4,SLC9A3R1,PIK3CA,SLC9A1,GNA12,ITGA1,COL1A2,AVPR1A,BCR,INSR,FGB,VEGFB,EDNRA,F2R,FGG,CAV1,SCNN1B,SLC6A20,FYN,OCLN,ITGB1BP1,STAT1,AGT,AVPR1B,F5,ABL1,SRC,EDNRB,AVP,TFRC,PRCP,NEDD4L,ADRA2C,ACE2,AGTR1,RHOA,GNA13,KCNMB2,DOCK4,SLC16A1,BDKRB2,KCNE1B,ADRA2B,HBB,AVPR2,LRP2,CDC42,FGA
GO:0006886	Intracellular protein transport	66	683	0.25	0.00023	CD74,NGFR,COPB1,ARFGAP3,NAPA,STAM2,ARCN1,PIKFYVE,STAT3,PDCD6,SEC24D,ZFAND2B,BAX,PRKCI,MED1,BCR,STX8,ARL6IP1,SEC23A,PRKACA,BID,CALR,HSPA5,NAPG,COPG1,SEC16A,COPB2,SEC23B,SEC24C,SMURF1,AGT,PEX3,STX7,COPA,SEC31B,STX16,SAR1A,STX12,SYK,ING1,STAM,VPS36,SEC13,AKT2,VTI1A,SEC31A,AP1S3,SEC24A,CDKN1A,AP1M1,SNX27,COPG2,TMED7,TICAM2,RPL23,NDUFA13,NEDD4,PIK3R1,SEC24B,COPZ1,H3BN98_HUMAN,STX10,COPZ2,ARFIP2,RPL11,…
GO:0046626	Regulation of insulin receptor signaling pathway	15	65	0.63	0.00023	CDK4,IRS1,PTPN2,GNAI2,SOCS3,PRKCD,PIP4K2C,AGT,CCND3,SRC,PIP4K2A,PIK3R1,PIP4K2B,PTPN11,PRKCB
GO:0009416	Response to light stimulus	38	314	0.35	0.00024	GNA11,RBX1,CCND1,IL12B,ACTR5,KRAS,EIF2S1,DDB2,CREBBP,EP300,ERCC8,SERPINB13,EGFR,GNAQ,KIT,BAX,DDB1,IL12A,CDC25A,CASP9,PRKCD,MT-ND3,PARP1,DTL,CUL4A,PCNA,HMGN1,AKT2,CDKN2D,ITGB1,BCL2,CUL4B,CDKN1A,RGS14,MME,NEDD4,PIK3R1,RPL26
GO:0048008	Platelet-derived growth factor receptor signaling pathway	11	34	0.78	0.00024	PDGFRA,PDGFRB,NRP1,IQGAP1,ABL1,JAK2,PDGFD,RGS14,PDGFC,ITGB3,PTPN11
GO:0008015	Blood circulation	45	403	0.32	0.00025	GNA11,BDKRB1,COMP,APOE,KCNMB4,PIK3CA,SLC9A1,GNA12,ITGA1,COL1A2,AVPR1A,BCR,FGB,VEGFB,EDNRA,F2R,FGG,CAV1,SCNN1B,OCLN,ITGB1BP1,STAT1,AGT,AVPR1B,F5,ABL1,SRC,EDNRB,AVP,PRCP,NEDD4L,ADRA2C,ACE2,AGTR1,RHOA,GNA13,KCNMB2,DOCK4,BDKRB2,KCNE1B,ADRA2B,HBB,AVPR2,CDC42,FGA
GO:0031397	Negative regulation of protein ubiquitination	17	84	0.58	0.00027	OTUB2,SMAD7,PRKCG,RPL37,RPS3,PRKCE,CAV1,FYN,RPL5,ABL1,PPIA,RPL23,RPS20,RPS15,RPS7,RPL11,ISG15
GO:0048193	Golgi vesicle transport	36	292	0.36	0.00027	COPB1,ARFGAP3,NAPA,USE1,ARCN1,PDCD6,SCYL1,SEC24D,PRKCI,SEC23A,NAPG,COPG1,SEC16A,COPB2,SEC23B,SEC24C,KLHL12,COPA,SEC31B,SAR1A,PEF1,SEC13,VTI1A,SEC31A,SEC24A,PRKD1,COPG2,TAPBP,TMED7,TICAM2,SEC24B,COPZ1,SEC22B,STX10,COPE,COPZ2
GO:0050766	Positive regulation of phagocytosis	16	75	0.6	0.00027	C3,CFP,FCER1G,MASP1,ITGA2,C2,BCR,CALR,MBL2,IL2RG,MASP2,C4A,C4B,CFB,PLCG2,BTK
GO:0002861	Regulation of inflammatory response to antigenic stimulus	12	42	0.73	0.00028	IL12B,PLCG1,C3,CD28,FYN,HLA-DRB1,SRC,SYK,HCK,HLA-E,LYN,BTK
GO:0070647	Protein modification by small protein conjugation or removal	81	902	0.22	0.00028	OTUB2,RBX1,BIRC7,FANCE,SKP1,CRBN,TRAF2,TRPC4AP,DCAF15,DDB2,RNF38,SMURF2,CBL,ERCC8,RPS27A,SKP2,USP12,OTULIN,DCAF13,DDB1,FBXW5,RNF31,SGF29,CUL1,SOCS3,DCAF5,RNF13,FYN,SIAH1,MYLIP,UBE2D3,DCAF4,WWP2,DDA1,SMURF1,MINDY1,DCAF12,PRKN,DTL,KLHL12,COP1,DCAF6,USP21,DCAF8,DCAF17,CUL4A,DCAF10,ARIH1,DCAF16,RNF216,CDK1,BCL2,UBE2D2,NEDD4L,CUL4B,UBA52,CYLD,DCAF1,USP46,CISH,DCAF11,NEDD4,RACK1,WWP1,EIF3F,AMBRA1,TRAF6…
GO:1903530	Regulation of secretion by cell	57	564	0.27	0.00028	CPB2,IL12B,RAC2,RAP1B,APOE,KCNMB4,HLA-F,SNCAIP,PRKCG,AVPR1A,IL12A,BCR,IRS1,FGB,PRKCE,GNAI2,LILRB1,F2R,BSG,FGG,EZR,PDPK1,HLA-DRB1,MYH10,GAB2,AGT,PRKN,AVPR1B,RAP1A,SDC4,TLR4,SYK,IRS2,STAM,AVP,SDC1,JAK2,KLRC2,BAD,SPP1,ITGB2,SEC24A,ADRA2C,AGTR1,HFE,PPIA,LYN,SLC16A1,ADRA2B,PTPN11,PRKCB,ITGAM,FGA,CALM1,CALM2,CAMK2A,SNCA
GO:0007417	Central nervous system development	90	1035	0.21	0.00029	SEMA3F,NGFR,MAPK1,LAMB1,VTN,C3,UTP3,KRAS,SEMA7A,CDKN2C,NAPA,ARCN1,STAT3,NRP1,CDK6,ERBB2,SCYL1,EGFR,BAX,ARPC5,NDUFS4,AVPR1A,MED1,AXL,BCR,RAC3,SMAD1,LAMB2,HSPA5,SEC16A,PTCH1,WASF3,ERBB4,CRKL,FYN,TGFBR2,PLXNA4,NRP2,NCKAP1,LAMC3,MT-CO1,MT-ND4,PRKN,PLXNA2,TNR,IFNGR1,PYGO2,EPHA7,PLXNA3,GNAI3,DAB1,ABL1,SRC,TLR4,LPAR1,HSPG2,SHC3,IRS2,ITGA8,UQCRQ,ALK,PLXNA1,BAD,ITGB1,BCL2,SUN1,CUL4B,SOS1,DCC,RHOA,FGFR2,PD…
GO:0010324	Membrane invagination	15	67	0.62	0.00030	MYH9,RAC2,THBS1,RAC1,SMURF1,XKR8,ITGB2,RHOA,IGLL5,LOC102723407,IGHV3-16,IGHV3-72,IGHV3-43D,ITGAM,CDC42
GO:0021675	Nerve development	17	85	0.57	0.00030	SEMA3F,NGFR,PRKCG,NRP1,ERBB3,VCAM1,EDNRA,PLXNA4,NRP2,NGF,PLXNA3,LPAR1,PLXNA1,RPL24,ILK,ITGA4,NTRK1
GO:0097190	Apoptotic signaling pathway	38	318	0.35	0.00030	TRAF2,TICAM1,ITGAV,EP300,PDCD6,ERBB3,BAX,PDIA3,IL12A,CYCS,BID,CD28,CUL1,CASP9,RPS27L,PRKCD,CAV1,FGFR3,PDPK1,IL6R,NGF,ABL1,CUL4A,BCL2L1,JAK2,BAD,BCL2,CDKN1A,MAPK9,RAF1,HRAS,PRKCA,NDUFA13,PIK3R1,BDKRB2,IKBKE,BTK,ITGAM
GO:1905475	Regulation of protein localization to membrane	26	177	0.44	0.00030	PIK3R2,GPC1,ERBB2,EGFR,PRKCI,STX8,PRKCE,ITGA3,EZR,PDPK1,CRKL,FYN,ITGB1BP1,PRKN,STX7,RAP1A,LDLRAP1,BCL2L1,AKT2,ITGB1,ITGB2,HRAS,RACK1,PIK3R1,ACTB,ITGAM
GO:1902600	Proton transmembrane transport	23	145	0.47	0.00031	UQCRC1,COX6A1,NDUFS7,COX5B,SLC9A1,COX6A2,COX7A1,UQCRFS1,UQCRH,CYC1,COX5A,UQCR10,MT-CO1,MT-CYB,MT-ND5,MT-CO2,MT-ND4,MT-CO3,COX4I2,COX7A2L,COX4I1,COX6B1,COX7B
GO:1902285	Semaphorin-plexin signaling pathway involved in neuron projection guidance	8	16	0.97	0.00032	SEMA3F,NRP1,EDNRA,PLXNA4,NRP2,PLXNA2,PLXNA3,PLXNA1
GO:0030449	Regulation of complement activation	9	22	0.88	0.00033	C3,MASP1,CD46,CR1,CR2,CFH,VSIG4,CFI,CR1L
GO:0044062	Regulation of excretion	9	22	0.88	0.00033	SLC9A3R1,AVPR1A,GNAI2,AGT,EDNRB,AVP,NPSR1,AGTR1,AVPR2
GO:1905952	Regulation of lipid localization	25	167	0.44	0.00033	APOB,C3,APOE,THBS1,ITGAV,PTPN2,PRKCD,PTCH1,CAV1,AGT,PRKN,AVPR1B,LDLRAP1,SYK,IRS2,AKT2,SPP1,SEC24A,AGTR1,ITGB3,IKBKE,APOC1,APOC2,DBI,PTPN11
GO:0006911	Phagocytosis, engulfment	13	51	0.68	0.00034	MYH9,RAC2,THBS1,RAC1,XKR8,ITGB2,IGLL5,LOC102723407,IGHV3-16,IGHV3-72,IGHV3-43D,ITGAM,CDC42
GO:0032231	Regulation of actin filament bundle assembly	19	105	0.53	0.00034	PIK3R2,SLC9A1,NRP1,MET,RAC1,ITGB1BP1,PRKN,FLNA,ABL1,SDC4,LPAR1,WAS,RHOA,PIK3R1,TGFBR1,ACTG1,WASF2,RDX,CDC42
GO:1901796	Regulation of signal transduction by p53 class mediator	19	105	0.53	0.00034	CD74,EP300,RPL37,EIF5A,PRKN,RPL5,PLK3,ING4,PIP4P1,BCL2,CD44,RPL23,RPS20,BDKRB2,RPL26,RPS15,UBB,RPS7,RPL11
GO:0001822	Kidney development	36	296	0.35	0.00035	LAMA5,PDGFRA,PDGFRB,SMAD7,NID1,NRP1,IQGAP1,FREM2,SMAD6,BAX,PYGO1,SMAD1,LAMB2,EDNRA,ITGA3,CASP9,PTCH1,ERBB4,STAT1,AGT,PYGO2,EPHA7,SDC4,EDNRB,ITGA8,SDC1,COL4A4,ILK,BCL2,NPNT,AGTR1,RHOA,FGFR2,MME,TGFBR1,LRP2
GO:0002237	Response to molecule of bacterial origin	39	333	0.34	0.00035	MAPK1,BDKRB1,IL12B,APOB,TICAM1,CDK4,IL12RB2,IFNAR1,SMAD6,VCAM1,CAMP,AXL,IL12A,BCR,PRKCE,LILRB1,F2R,CASP9,ABL1,SRC,TLR4,TAP2,HCK,EDNRB,JAK2,TIRAP,CD14,RHOA,FGFR2,TICAM2,C4B,LYN,TRAF6,VIM,IRF3,PLCG2,BTK,B2M,SNCA
GO:0002366	Leukocyte activation involved in immune response	27	190	0.42	0.00035	CD74,IL12B,TICAM1,CBL,STAT3,ICAM1,KIT,FCER1G,STAT6,BCR,PRKCE,LILRB1,SCNN1B,ITGAL,IL6R,ABL1,TLR4,SYK,PIK3CD,RPS6,PTK2B,IFI35,PIK3CG,LYN,PLCG2,BTK,SPN
GO:0031345	Negative regulation of cell projection organization	27	190	0.42	0.00035	SEMA3F,SEMA3G,APOE,SEMA7A,NGEF,SEMA3C,NRP1,SEMA3D,ITGA3,CARM1,PRKCD,FYN,MYLIP,TNR,EPHA7,PLXNA3,FLNA,DAB1,LPAR1,SPP1,DCC,RHOA,VIM,SEMA3B,SEMA3E,INPP5F,B2M
GO:0006661	Phosphatidylinositol biosynthetic process	21	126	0.49	0.00037	PIK3R2,PIK3R3,PIK3CA,PIKFYVE,PIP5K1B,INPPL1,SOCS3,PIP4K2C,PIP5K1A,PIP4K2A,PIK3CD,INPP5D,CISH,PIK3CG,PIK3R1,PIP5K1C,PIK3R6,PLCG2,PIP4K2B,INPP5F,PIK3CB
GO:0001655	Urogenital system development	40	347	0.33	0.00038	CDKN1B,LAMA5,PDGFRA,PDGFRB,SMAD7,NID1,TNC,NRP1,IQGAP1,FREM2,SMAD6,BAX,PYGO1,SMAD1,LAMB2,EDNRA,ITGA3,CASP9,PTCH1,ERBB4,CRKL,STAT1,AGT,PYGO2,EPHA7,SDC4,EDNRB,ITGA8,SDC1,COL4A4,ILK,BCL2,NPNT,AGTR1,RHOA,ESR1,FGFR2,MME,TGFBR1,LRP2
GO:0099024	Plasma membrane invagination	14	60	0.64	0.00038	MYH9,RAC2,THBS1,RAC1,XKR8,ITGB2,RHOA,IGLL5,LOC102723407,IGHV3-16,IGHV3-72,IGHV3-43D,ITGAM,CDC42
GO:0006396	RNA processing	78	868	0.22	0.00039	FBL,UTP18,KRR1,BYSL,RRP9,MPHOSPH10,UTP3,NAT10,IMP4,RPL35,UTP20,UTP6,NOP58,NOB1,RIOK2,PWP2,UTP15,DCAF13,NOL6,TSR1,PA2G4,SMAD1,WDR3,PRKACA,WDR75,MRPL1,MRPS11,RRP7A,IMP3,UTP4,NOC4L,RPL7,FCF1,RPS21,H2AB2,HEATR1,RPL5,RPL7A,UTP11,RPL10A,BMS1,WDR46,MRTO4,RPS16,RIOK1,RPS6,NOP56,NOL10,RCL1,UTP14A,RPL14,RPS8,SNU13,WDR43,RPS14,NGDN,BUD23,DNTTIP2,RPS24,RPL7L1,WDR36,RPS25,H3BNC9_HUMAN,TBL3,RPL26,RPL27,RPS15,E…
GO:0018107	Peptidyl-threonine phosphorylation	16	78	0.58	0.00040	MAPK1,H3-3B,PRKACA,PRKCD,PDPK1,TGFBR2,H3-3A,CDK1,BCL2,PRKD1,DCAF1,PRKD2,PRKCA,TGFBR1,PRKCB,CAMK2A
GO:0035987	Endodermal cell differentiation	12	44	0.7	0.00040	LAMB1,VTN,ITGAV,ITGA5,ITGB5,LAMA3,FN1,LAMB3,GRB2,ITGA4,ITGB2,ITGA7
GO:1902107	Positive regulation of leukocyte differentiation	26	181	0.43	0.00041	CD74,IL23A,IL12B,ZAP70,RB1,STAT5B,AXL,CD46,HCLS1,TGFBR2,HLA-DRB1,CR1,IL2RG,SYK,HLA-G,BAD,HLA-DRA,RHOA,INPP5D,PRKCA,AMBRA1,TRAF6,IL12RB1,PIK3R6,BTK,ACTB
GO:0045862	Positive regulation of proteolysis	42	375	0.32	0.00043	NGFR,MYH9,RBX1,APOE,SMAD7,STAT3,PDCD6,RPS3,BAX,CYCS,BID,F2R,CASP9,RPS27L,CAV1,PTK2,FYN,FN1,DDA1,SMURF1,PRKN,CR1,COP1,NGF,PLK3,SRC,SYK,ASPH,ARIH1,JAK2,BAD,PTK2B,HPSE,MAPK9,RHOA,NDUFA13,RACK1,CEBPA,LYN,PIAS1,DET1,SNCA
GO:0051444	Negative regulation of ubiquitin-protein transferase activity	9	23	0.86	0.00043	SMAD7,RPL37,RPL5,ABL1,RPL23,RPS20,RPS15,RPS7,RPL11
GO:0097529	Myeloid leukocyte migration	22	138	0.47	0.00043	PIKFYVE,ITGA9,FLT1,ITGA1,KIT,FCER1G,STAT5B,BCR,BSG,IL6R,VAV3,PREX1,SYK,EDNRB,PIK3CD,ITGB2,PIK3CG,PPIA,PIK3R1,PIP5K1C,RPS19,VAV1
GO:0002224	Toll-like receptor signaling pathway	14	61	0.63	0.00044	TICAM1,PRKCE,PIK3AP1,CTSS,TLR4,TIRAP,CD14,TICAM2,LYN,TRAF6,IRF3,TRIL,PLCG2,BTK
GO:0002275	Myeloid cell activation involved in immune response	14	61	0.63	0.00044	TICAM1,CBL,KIT,FCER1G,BCR,PRKCE,SCNN1B,SYK,PIK3CD,IFI35,PIK3CG,LYN,PLCG2,BTK
GO:0051592	Response to calcium ion	23	149	0.46	0.00044	CCND1,KCNMB4,THBS1,PDCD6,IQGAP1,FGB,KCNMB3,HSPA5,FGG,CAV1,PEF1,ASPH,SDC1,BAD,SEC31A,PTK2B,KCNMB2,NEDD4,ACTG1,PLCG2,FGA,CALM1,CALM2
GO:2001244	Positive regulation of intrinsic apoptotic signaling pathway	14	61	0.63	0.00044	SLC9A3R1,RPS3,BAX,PTPN2,BID,EIF5A,CAV1,SIAH1,BAD,RACK1,RPL26,UBB,RPS7,RPL11
GO:0090316	Positive regulation of intracellular protein transport	24	160	0.45	0.00045	PIK3R2,RAC2,ERBB2,CHRM1,PRKACA,RNF31,HCLS1,PRKCD,FYN,UBE2D3,ITGB1BP1,FLNA,PLK3,SAR1A,ASPH,JAK2,AKT2,CDK1,ITGB2,PRKD1,MAVS,HRAS,PIK3R1,ITGAM
GO:0007202	Activation of phospholipase C activity	10	30	0.79	0.00046	TXK,EGFR,GNAQ,AVPR1A,EDNRA,AGT,AVPR1B,LPAR1,ITK,LPAR2
GO:0032868	Response to insulin	28	205	0.4	0.00046	PIK3R2,CAV2,CDK4,PIK3R3,GAB1,PIK3CA,SLC9A1,RB1,PRKCI,INPPL1,INSR,IRS1,PTPN2,SP1,PDPK1,STAT1,PARP1,IRS4,SRC,IRS2,ERRFI1,AKT2,GRB2,SHC1,PIK3R1,LYN,CYFIP1,IGF1R
GO:0034315	Regulation of Arp2/3 complex-mediated actin nucleation	10	30	0.79	0.00046	WASL,ABI2,WASF3,NCKAP1,WAS,WASF1,BRK1,CYFIP1,WASF2,ARFIP2
GO:1901798	Positive regulation of signal transduction by p53 class mediator	10	30	0.79	0.00046	RPL37,EIF5A,ING4,RPL23,RPS20,RPL26,RPS15,UBB,RPS7,RPL11
GO:0014065	Phosphatidylinositol 3-kinase signaling	12	45	0.7	0.00047	PIK3R2,PIK3CA,ERBB3,ERBB2,IRS1,CD28,PIK3CD,PIK3R5,PIK3CG,PIK3R1,IGF1R,PIK3CB
GO:0043536	Positive regulation of blood vessel endothelial cell migration	13	53	0.66	0.00047	PLCG1,THBS1,KDR,NRP1,SP1,STAT5A,PDPK1,ABL1,PRKD1,FGFR1,PRKD2,PRKCA,AKT3
GO:0046427	Positive regulation of receptor signaling pathway via JAK-STAT	12	45	0.7	0.00047	IL23A,IL12B,IL12RB2,KIT,IL12A,F2,F2R,ERBB4,JAK2,PTK2B,TYK2,IL12RB1
GO:0006508	Proteolysis	103	1247	0.19	0.00048	CPB2,OTUB2,MYH9,RBX1,F9,COMP,MEP1A,SKP1,CRBN,PROC,C3,CANX,TRPC4AP,CTSV,SMURF2,STAM2,CBL,ERCC8,UQCRC2,MEP1B,CTSK,RPS27A,SKP2,USP12,OTULIN,ZFAND2B,MASP1,C2,DDB1,FGB,CYCS,F2,FBXW5,SGF29,CALR,HSPA5,CUL1,CASP9,PTCH1,FGG,RNF13,CTSL,CTSB,HP,SIAH1,MYLIP,UBE2D3,WWP2,DPP4,SMURF1,MINDY1,DCAF12,PARP1,PRKN,DTL,CFH,COP1,F5,USP21,CTSS,XPNPEP2,MBL2,CUL4A,F10,F7,STAM,VPS36,ASPH,ARIH1,RNF216,PRCP,BAD,CFI,CDK1,UBE2…
GO:0032496	Response to lipopolysaccharide	37	314	0.34	0.00048	MAPK1,BDKRB1,IL12B,APOB,TICAM1,CDK4,IL12RB2,IFNAR1,SMAD6,VCAM1,CAMP,AXL,IL12A,BCR,PRKCE,LILRB1,F2R,CASP9,ABL1,SRC,TLR4,HCK,EDNRB,JAK2,TIRAP,CD14,RHOA,FGFR2,TICAM2,LYN,TRAF6,VIM,IRF3,PLCG2,BTK,B2M,SNCA
GO:0035023	Regulation of Rho protein signal transduction	17	89	0.55	0.00048	F2RL3,APOE,PDGFRB,NRP1,F2RL2,BCR,ITGA3,MET,F2R,RAC1,ABL1,LPAR1,LPAR6,ITGB1,RAF1,LPAR4,ARHGEF28
GO:0006469	Negative regulation of protein kinase activity	28	206	0.4	0.00049	CDKN1B,APOE,CDKN2C,CBL,RB1,GNAQ,PTPN2,PRKCD,CAV1,PDPK1,ITGB1BP1,AGT,ABL1,ERRFI1,CDKN2D,PKIA,CDKN1A,RGS14,PTPN6,CDKN1C,PPIA,RACK1,CEBPA,LYN,CBLC,CBLB,SNCA,PIK3CB
GO:0019885	Antigen processing and presentation of endogenous peptide antigen via MHC class I	7	12	1.04	0.00049	TAP1,TAP2,HLA-C,HLA-A,HLA-B,TAPBP,B2M
GO:0001704	Formation of primary germ layer	20	119	0.49	0.00050	LAMB1,VTN,ITGAV,ITGA5,ITGB5,ITGA2,SMAD1,PRKACA,ITGA3,LAMA3,FN1,ITGA8,LAMB3,GRB2,ITGB1,ITGA4,ITGB2,FGFR2,ITGA7,ITGB3
GO:0031329	Regulation of cellular catabolic process	72	789	0.23	0.00050	DCN,RBX1,PIK3R2,TRAF2,TICAM1,APOE,SMAD7,EP300,KDR,PIK3CA,STAT3,CDK2,GNA12,BAX,INSR,IRS1,PRKACA,RNF31,MET,PRKCD,EEF1A1,CAV1,PTK2,PIP4K2C,HP,MYLIP,DDA1,SMURF1,DCAF12,PRKN,COP1,GNAI3,RPL5,SERBP1,PLK3,ABL1,IRS2,BCL2L1,PIP4K2A,ARIH1,AKT2,TIRAP,BAD,PTK2B,BCL2,HPSE,PRKD1,MAPK9,PRKCA,HFE,PIK3CG,RPL23,NEDD4,RACK1,CEBPA,EIF3H,AMBRA1,PIAS1,VIM,LDLR,DET1,SEC22B,IKBKE,APOC1,APOC2,PIP4K2B,IKBKG,RPS7,RPL11,STIN…
GO:0050866	Negative regulation of cell activation	29	218	0.39	0.00050	CD74,APOE,PDGFRA,HLA-F,SMAD7,ERBB2,AXL,BCR,F2,PTPN2,LILRB1,PRKCD,FGG,HLA-DRB1,CR1,SDC4,VSIG4,HLA-G,FGL1,PTPN6,INPP5D,HFE,LYN,JAK3,LDLR,RASSF5,BTK,SPN,CBLB
GO:0061097	Regulation of protein tyrosine kinase activity	18	99	0.53	0.00050	EREG,CBL,ERBB3,EGFR,PTPN2,CAV1,ERBB4,AGT,SRC,ERRFI1,ALK,BTC,SHC1,EPGN,RACK1,ITGB3,CBLC,CBLB
GO:0048640	Negative regulation of developmental growth	19	109	0.51	0.00051	SEMA3F,CDKN1B,SEMA3G,SEMA7A,SEMA3C,NRP1,SEMA3D,PTCH1,FGFR3,TGFBR2,TNR,EPHA7,PLXNA3,GNAS,SPP1,CDKN1A,DCC,SEMA3B,SEMA3E
GO:0002262	Myeloid cell homeostasis	21	130	0.48	0.00053	THRA,RB1,KIT,BAX,STAT5B,MED1,AXL,AHSP,PTPN2,HCLS1,SCNN1B,XKR8,RPS6,JAK2,RPS14,RPS24,LYN,JAK3,RPS19,BTK,RPS17
GO:0006891	intra-Golgi vesicle-mediated transport	11	38	0.73	0.00053	COPB1,NAPA,NAPG,COPG1,COPB2,COPA,VTI1A,COPG2,COPZ1,COPE,COPZ2
GO:0034110	Regulation of homotypic cell-cell adhesion	11	38	0.73	0.00053	GP6,PRKCD,FGG,IL6R,SYK,IL6ST,JAK2,PRKCA,LYN,RDX,JAK1
GO:0043535	Regulation of blood vessel endothelial cell migration	17	90	0.55	0.00054	PLCG1,APOE,THBS1,KDR,NRP1,SP1,STAT5A,PDPK1,ITGB1BP1,ABL1,PRCP,PRKD1,FGFR1,PRKD2,RHOA,PRKCA,AKT3
GO:0042176	Regulation of protein catabolic process	41	367	0.32	0.00055	RBX1,CDKN1B,APOE,SMAD7,PRKCG,CDK2,GNA12,EGFR,DDB1,PRKACA,EZR,EEF1A1,CAV1,FYN,MYLIP,DDA1,MSN,PRKN,DTL,COP1,FLNA,PLK3,ARIH1,CUL4B,MAPK9,HFE,NDUFA13,NEDD4,RACK1,CEBPA,EIF3H,PIAS1,LDLR,DET1,SEC22B,UBB,RPL11,RDX,LRP2,CBLB,SNCA
GO:0051091	Positive regulation of DNA-binding transcription factor activity	33	267	0.36	0.00055	TRAF2,TICAM1,EP300,STAT3,RPS3,KIT,PRKCI,RNF31,HCLS1,CAV1,AGT,TLR4,JAK2,ALK,TFRC,TIRAP,ITGB2,PRKD1,LPAR5,PRKD2,MAVS,ESR1,PPIA,NTRK1,TRAF6,IKBKE,RPS6KA5,PLCG2,BTK,IKBKG,PRKCB,STING1,CAMK2A
GO:0097581	Lamellipodium organization	12	46	0.69	0.00056	KIT,ARPC5,WASF3,RAC1,VAV3,VAV2,WASF1,ITGB1,PARVB,CYFIP1,WASF2,ARFIP2
GO:0002720	Positive regulation of cytokine production involved in immune response	16	81	0.56	0.00057	CD74,TRAF2,TICAM1,HLA-F,SEMA7A,KIT,LILRB1,TLR4,SYK,HLA-E,HLA-G,HLA-A,MAVS,TRAF6,PLCG2,B2M
GO:0032446	Protein modification by small protein conjugation	69	750	0.23	0.00057	RBX1,BIRC7,FANCE,SKP1,CRBN,TRAF2,TRPC4AP,DCAF15,DDB2,RNF38,SMURF2,CBL,ERCC8,RPS27A,SKP2,OTULIN,DCAF13,DDB1,FBXW5,RNF31,CUL1,SOCS3,DCAF5,RNF13,FYN,SIAH1,MYLIP,UBE2D3,DCAF4,WWP2,DDA1,SMURF1,DCAF12,PRKN,DTL,KLHL12,COP1,DCAF6,DCAF8,DCAF17,CUL4A,DCAF10,ARIH1,DCAF16,RNF216,BCL2,UBE2D2,NEDD4L,CUL4B,UBA52,DCAF1,CISH,DCAF11,NEDD4,RACK1,WWP1,AMBRA1,TRAF6,PIAS1,CUL7,UBC,DET1,UBB,DCAF7,UBE2L5,CBLC,ISG15,CDC4…
GO:0031348	Negative regulation of defense response	30	232	0.38	0.00058	IL12B,PROC,PLCG1,APOE,HLA-F,RB1,OTULIN,BCR,PTPN2,STAT2,LILRB1,SOCS3,PRKCD,FYN,HLA-DRB1,CR1,SRC,VSIG4,SYK,HCK,HLA-E,HLA-G,HLA-A,CYLD,HLA-B,LYN,KLRC1,LDLR,RPS19,ISG15
GO:0048872	Homeostasis of number of cells	32	256	0.37	0.00059	SOS2,FLT3,KRAS,THRA,RB1,KIT,BAX,STAT5B,MED1,AXL,BCR,RAC3,AHSP,PTPN2,HCLS1,F2R,SCNN1B,ABL1,XKR8,RPS6,JAK2,BCL2,SOS1,RPS14,RPS24,LYN,JAK3,RPS19,BTK,PTPN11,RPS17,AKT3
GO:0060322	Head development	74	823	0.22	0.00059	MAPK1,LAMB1,COL1A1,RRAS,UTP3,KRAS,PDGFRA,SEMA7A,EP300,NAPA,ARCN1,NRP1,CDK6,EGFR,BAX,ARPC5,NDUFS4,AVPR1A,MED1,AXL,BCR,RAC3,SMAD1,EDNRA,HSPA5,SEC16A,PTCH1,ERBB4,CRKL,FYN,TGFBR2,PLXNA4,NRP2,MT-CO1,MT-ND4,PLXNA2,TNR,PYGO2,EPHA7,PLXNA3,GNAI3,DAB1,ABL1,SRC,LPAR1,HSPG2,IRS2,ITGA8,UQCRQ,ASPH,ALK,PLXNA1,BAD,ITGB1,BCL2,SUN1,SOS1,RHOA,RAF1,FGFR2,SEC24B,COX6B1,UBB,PTPN11,ACTB,AVPR2,SEMA3E,LRP2,ITGAM,IGF1R,CD…
GO:0034767	Positive regulation of ion transmembrane transport	26	186	0.41	0.00060	BDKRB1,PLCG1,F2RL3,ACTN4,SLC9A3R1,SLC9A1,BAX,ARL6IP1,F2,EDNRA,F2R,CAV1,NDUFA4,PDPK1,AGT,CTSS,FLNA,ABL1,ASPH,NPSR1,ITGB1,ACE2,PLCG2,CALM1,CALM2,SNCA
GO:1903169	Regulation of calcium ion transmembrane transport	26	186	0.41	0.00060	BDKRB1,PLCG1,F2RL3,SLC9A1,BAX,PRKCE,F2,PRKACA,F2R,CAV1,PDPK1,FYN,ABL1,ASPH,NPSR1,PTK2B,BCL2,PRKD1,PTPN6,PIK3CG,LYN,ITGB3,PLCG2,CALM1,CALM2,SNCA
GO:0032760	Positive regulation of tumor necrosis factor production	18	101	0.52	0.00062	IL23A,IL12B,TICAM1,THBS1,STAT3,IFNGR1,TLR4,SYK,HLA-E,JAK2,TIRAP,CD14,MAVS,PIK3R1,PLCG2,BTK,PTPN11,SPN
GO:0120034	Positive regulation of plasma membrane bounded cell projection assembly	19	111	0.5	0.00062	WASL,RAC2,ACTR3,PIK3CA,NRP1,KIT,ARPC2,ABI2,OCLN,RAC1,NCKAP1,ACTR2,HRAS,PIK3R1,BRK1,TGFBR1,CYFIP1,WASF2,CDC42
GO:2000045	Regulation of G1/S transition of mitotic cell cycle	24	164	0.43	0.00062	CCND1,CDKN1B,CCND2,RBL2,CDKN2C,CDK2,RB1,EGFR,BID,RPS27L,PLK3,CCND3,RBL1,CUL4A,CDKN2D,BCL2,CUL4B,CDKN1A,PTPN6,AMBRA1,RPL26,ACTB,RDX,FHL1
GO:0010762	Regulation of fibroblast migration	11	39	0.72	0.00064	THBS1,SLC9A3R1,GNA12,PRKCE,PTK2,RAC1,ITGB1BP1,SDC4,ITGB1,GNA13,ITGB3
GO:0030041	Actin filament polymerization	11	39	0.72	0.00064	WASL,ARPC2,HCLS1,WASF3,RAC1,PREX1,ABL1,WAS,JAK2,WASF1,ARPC4
GO:1900047	Negative regulation of hemostasis	12	47	0.68	0.00065	CPB2,COMP,VTN,PROC,APOE,PDGFRA,FGB,F2,PRKCD,FGG,F11,FGA
GO:0019731	Antibacterial humoral response	14	64	0.61	0.00066	CAMP,FGB,H2BC7,H2BC12,RPL39,HLA-E,H2BC10,HLA-A,TF,FAU,H2BC11,H2BC6,B2M,FGA
GO:0031099	Regeneration	23	154	0.44	0.00066	CPB2,VTN,CCND1,FLT3,PTPN12,TXK,TNC,MED1,AXL,LAMB2,PTCH1,ERBB4,TGFBR2,TNR,F7,PCNA,JAK2,CDK1,BCL2,CDKN1A,PGF,CCNA2,HDGFL2
GO:0051649	Establishment of localization in cell	135	1756	0.15	0.00066	CD74,NGFR,MYH9,WASL,APOB,VAMP4,CANX,COPB1,RAP1B,APOE,ACTN4,SLC9A3R1,ARFGAP3,NAPA,USE1,STAM2,SLC9A1,ARCN1,CBL,PIKFYVE,STAT3,PDCD6,SEC24D,SLC25A31,KIT,ZFAND2B,BAX,PRKCI,ABCE1,NOL6,MED1,AXL,BCR,STX8,PRKCE,ARL6IP1,SEC23A,PRKACA,BID,EML4,CALR,HSPA5,NAPG,COPG1,SEC16A,COPB2,SEC23B,EZR,CAV1,SEC24C,TAP1,SMURF1,AGT,PRKN,KLHL12,LTV1,PEX3,STX7,COPA,RAP1A,FLNA,SEC31B,GNAS,STX16,ABL1,SAR1A,PEF1,XKR8,STX12,LDLR…
GO:0060760	Positive regulation of response to cytokine stimulus	14	64	0.61	0.00066	CD74,TRAF2,TXK,MED1,AXL,PRKN,ZBP1,TLR4,IRF7,MAVS,TICAM2,IKBKE,IRF3,STING1
GO:0021888	Hypothalamus gonadotrophin-releasing hormone neuron development	6	8	1.14	0.00067	NRP1,NRP2,PLXNA3,PLXNA1,UBB,SEMA3E
GO:0016601	Rac protein signal transduction	9	25	0.83	0.00068	RAC2,KRAS,ABI2,RAC1,NCKAP1,WASF1,BRK1,CYFIP1,WASF2
GO:0034101	Erythrocyte homeostasis	18	102	0.52	0.00068	THRA,RB1,KIT,STAT5B,MED1,AXL,AHSP,PTPN2,HCLS1,SCNN1B,RPS6,JAK2,RPS14,RPS24,LYN,JAK3,RPS19,RPS17
GO:0002717	Positive regulation of natural killer cell mediated immunity	10	32	0.76	0.00069	IL12B,HLA-F,STAT5B,IL12A,KLRC4,HLA-E,HLA-G,KLRC2,KLRC3-2,VAV1
GO:0048841	Regulation of axon extension involved in axon guidance	10	32	0.76	0.00069	SEMA3F,SEMA3G,SEMA7A,SEMA3C,NRP1,SEMA3D,PLXNA4,PLXNA3,SEMA3B,SEMA3E
GO:0051928	Positive regulation of calcium ion transport	21	133	0.47	0.00069	BDKRB1,PLCG1,F2RL3,PDGFRB,SLC9A1,BAX,F2,F2R,CAV1,PDPK1,MYLK,ABL1,ASPH,NPSR1,JAK3,PLCG2,ORAI1,CALM1,CALM2,CAMK2A,SNCA
GO:1902253	Regulation of intrinsic apoptotic signaling pathway by p53 class mediator	10	32	0.76	0.00069	CD74,EIF5A,PRKN,BCL2,CD44,BDKRB2,RPL26,UBB,RPS7,RPL11
GO:0002698	Negative regulation of immune effector process	20	123	0.48	0.00072	HLA-F,SMAD7,MASP1,AXL,BCR,CD46,LILRB1,CR1,CR2,VSIG4,HLA-E,HLA-G,HLA-A,PTPN6,HLA-B,HFE,CR1L,JAK3,KLRC1,RPS19
GO:1903053	Regulation of extracellular matrix organization	13	56	0.63	0.00072	CPB2,LAMB1,LAMC1,NID1,RB1,LAMB2,DPP4,AGT,ABL1,LAMA1,HPSE,TNXB,ITGB3
GO:0009892	Negative regulation of metabolic process	210	2982	0.12	0.00073	CPB2,OTUB2,SERPIND1,CBX7,BDKRB1,BIRC7,EIF3E,ITGB8,C5,VTN,CCND1,IL23A,CDKN1B,IL12B,H1-1,EREG,C3,TRAF2,APOE,H3-3B,EIF2S1,NAT10,HLA-F,THBS1,ITGAV,RBL2,SMAD7,CREBBP,SMURF2,CCNE1,CDKN2C,EP300,IL27RA,PRKCG,KDR,PIK3CA,CBL,CSTA,THRA,STAT3,CDK6,CDK2,RB1,IQGAP1,SERPINB13,RPL37,EGFR,RPS3,NDUFC2,GNAQ,SMAD6,BAX,ABCE1,INPPL1,STAT6,MED1,AXL,PA2G4,IL12A,BCR,SMAD1,PRKCE,MRPL13,NUDT16L1,ARL6IP1,F2,VEGFB,PTPN2,GNAI…
GO:0030516	Regulation of axon extension	17	93	0.53	0.00075	SEMA3F,SEMA3G,APOE,SEMA7A,SEMA3C,NRP1,SEMA3D,FN1,PLXNA4,TNR,PLXNA3,L1CAM,ABL1,WDR36,SEMA3B,CYFIP1,SEMA3E
GO:0034142	Toll-like receptor 4 signaling pathway	8	19	0.89	0.00075	PRKCE,PIK3AP1,TLR4,TIRAP,CD14,TICAM2,LYN,TRIL
GO:0042063	Gliogenesis	31	248	0.37	0.00075	MAPK1,LAMB1,VTN,RRAS,KRAS,RRAS2,CDKN2C,GPC1,STAT3,CDK6,ERBB3,RB1,ERBB2,LAMB2,WASF3,LAMC3,IFNGR1,NDUFS2,DAB1,ABL1,TLR4,LPAR1,AKT2,ILK,PTK2B,SUN1,CUL4B,RHOA,LYN,VIM,PTPN11
GO:0046579	Positive regulation of Ras protein signal transduction	14	65	0.6	0.00075	F2RL3,KRAS,PDGFRB,F2RL2,F2R,RAC1,NGF,SRC,LPAR1,LPAR6,LPAR4,PIK3CG,NTRK1,PIK3CB
GO:0048588	Developmental cell growth	18	103	0.51	0.00075	SEMA3F,TNN,SEMA7A,NRP1,IQGAP1,LAMB2,EDNRA,TGFBR2,NRP2,AGT,TNR,PLXNA3,LPAR3,WASF1,PLXNA1,ITGB1,ITGA4,CYFIP1
GO:0050771	Negative regulation of axonogenesis	14	65	0.6	0.00075	SEMA3F,SEMA3G,SEMA7A,SEMA3C,NRP1,SEMA3D,TNR,EPHA7,PLXNA3,DAB1,SPP1,DCC,SEMA3B,SEMA3E
GO:0060338	Regulation of type I interferon-mediated signaling pathway	11	40	0.71	0.00075	PTPN2,STAT2,ZBP1,IRF7,PTPN6,MAVS,IKBKE,IRF3,PTPN11,ISG15,STING1
GO:0090288	Negative regulation of cellular response to growth factor stimulus	18	103	0.51	0.00075	DCN,NGFR,IL12B,THBS1,SMAD7,SMURF2,GPC1,PDCD6,SMAD6,IL12A,CAV1,UBE2D3,SMURF1,AGT,ABL1,NEDD4,LRP2,PIK3CB
GO:0008584	Male gonad development	22	145	0.45	0.00077	CCND1,H3-3B,PDGFRA,RNF38,PDGFRB,CBL,KIT,BAX,INSR,CRKL,H3-3A,EIF2S2,BCL2L1,PRKACG,SDC1,BCL2,ESR1,NTRK1,TGFBR1,UBB,COL9A3,LRP2
GO:0001961	Positive regulation of cytokine-mediated signaling pathway	13	57	0.63	0.00083	CD74,TRAF2,TXK,MED1,AXL,PRKN,ZBP1,IRF7,MAVS,TICAM2,IKBKE,IRF3,STING1
GO:0002823	Negative regulation of adaptive immune response based on somatic recombination of immune receptors built from immunoglobulin superfamily domains	13	57	0.63	0.00083	HLA-F,SMAD7,IL27RA,CD46,LILRB1,CR1,CR2,HLA-G,PTPN6,HFE,CR1L,JAK3,KLRC1
GO:0008406	Gonad development	29	226	0.38	0.00084	CCND1,EREG,H3-3B,PDGFRA,RNF38,PDGFRB,KDR,CBL,KIT,BAX,STAT5B,INSR,HSPA5,PGR,NRIP1,CRKL,H3-3A,SRC,EIF2S2,BCL2L1,PRKACG,SDC1,BCL2,ESR1,NTRK1,TGFBR1,UBB,COL9A3,LRP2
GO:0016572	Histone phosphorylation	10	33	0.75	0.00084	H3-3B,CDK2,H3-3A,JAK2,CDK1,DCAF1,PRKCA,RPS6KA5,CCNA2,PRKCB
GO:0045732	Positive regulation of protein catabolic process	28	214	0.39	0.00084	RBX1,CDKN1B,APOE,SMAD7,DDB1,EZR,CAV1,MYLIP,DDA1,MSN,PRKN,DTL,COP1,PLK3,ARIH1,CUL4B,MAPK9,NDUFA13,NEDD4,RACK1,CEBPA,PIAS1,LDLR,DET1,SEC22B,RDX,LRP2,CBLB
GO:0060485	Mesenchyme development	30	238	0.37	0.00085	SEMA3F,MAPK1,SEMA3G,LAMA5,PDGFRB,SEMA7A,PDCD6,SEMA3C,NRP1,ERBB3,SEMA3D,EDNRA,ERBB4,FN1,TGFBR2,NRP2,STAT1,KLHL12,FLNA,PEF1,EDNRB,BCL2,FGFR1,FGFR2,CUL7,TGFBR1,SEMA3B,RPS7,SEMA3E,CDC42
GO:0033628	Regulation of cell adhesion mediated by integrin	12	49	0.66	0.00089	FERMT3,RAC3,PTK2,CRKL,DPP4,ITGB1BP1,SYK,PTPN6,PIK3CG,LYN,ITGB3,PTPN11
GO:1902806	Regulation of cell cycle G1/S phase transition	26	192	0.4	0.00092	CCND1,CDKN1B,CCND2,RBL2,CDKN2C,CDK2,RB1,EGFR,BID,RPS27L,PLK3,CCND3,RBL1,CUL4A,CDKN2D,BCL2,CUL4B,CDKN1A,PTPN6,AMBRA1,RPL26,PLCG2,NANOGP8,ACTB,RDX,FHL1
GO:0045184	Establishment of protein localization	103	1272	0.18	0.00093	CD74,NGFR,MYH9,PIK3R2,COMP,COL1A1,APOB,CANX,COPB1,APOE,ACTN4,ARFGAP3,NAPA,USE1,STAM2,ARCN1,PIKFYVE,STAT3,PDCD6,EGFR,SEC24D,ZFAND2B,BAX,PRKCI,ITGA2,MED1,BCR,STX8,PRKCE,ARL6IP1,SEC23A,PRKACA,EDNRA,SGF29,BID,CALR,HSPA5,NAPG,COPG1,SEC16A,COPB2,H1-5,EIF5A,FGG,SEC23B,CAV1,SEC24C,TAP1,SMURF1,AGT,PEX3,STX7,COPA,FLNA,SEC31B,GNAS,STX16,SAR1A,STX12,TAP2,SYK,ING1,EDNRB,STAM,VPS36,ITGA8,SEC13,AKT2,TFRC,VTI1A,…
GO:1904062	Regulation of cation transmembrane transport	41	378	0.3	0.00094	BDKRB1,CRBN,PLCG1,F2RL3,ACTN4,SLC9A3R1,SLC9A1,BAX,PRKCE,F2,PRKACA,EDNRA,F2R,CAV1,NDUFA4,PDPK1,FYN,WWP2,AGT,CTSS,FLNA,ABL1,ASPH,NPSR1,ITGB1,PTK2B,BCL2,NEDD4L,ACE2,PRKD1,PTPN6,PIK3CG,NEDD4,LYN,ITGB3,KCNE1B,PLCG2,FHL1,CALM1,CALM2,SNCA
GO:0045471	Response to ethanol	20	126	0.47	0.00095	CCND1,CBL,VCAM1,PRKCE,RPL15,FYN,MT-ND4,RPS4X,RPL10A,ACTR2,AVP,ITPR2,BAD,CDK1,PTK2B,CD14,RHOA,USP46,FGFR2,IGF1R
GO:0051056	Regulation of small GTPase mediated signal transduction	36	314	0.33	0.00095	SOS2,F2RL3,APOE,KRAS,ITGAV,PDGFRB,CBL,NGEF,NRP1,F2RL2,BCR,ITGA3,MET,F2R,ARHGEF1,RAC1,NGF,VAV3,VAV2,PREX1,ABL1,SRC,LPAR1,LPAR6,ITGB1,ARHGEF12,SOS1,GNA13,RAF1,LPAR4,PIK3CG,NTRK1,ARHGEF28,VAV1,RDX,PIK3CB
GO:0070102	interleukin-6-mediated signaling pathway	7	14	0.97	0.00096	STAT3,IL6R,SRC,IL6ST,JAK2,CEBPA,JAK1
GO:1902287	Semaphorin-plexin signaling pathway involved in axon guidance	7	14	0.97	0.00096	SEMA3F,NRP1,EDNRA,PLXNA4,PLXNA2,PLXNA3,PLXNA1
GO:0045582	Positive regulation of T cell differentiation	19	116	0.48	0.00099	CD74,IL23A,IL12B,ZAP70,STAT5B,CD46,TGFBR2,HLA-DRB1,CR1,IL2RG,SYK,HLA-G,BAD,HLA-DRA,RHOA,AMBRA1,IL12RB1,PIK3R6,ACTB
GO:0001763	Morphogenesis of a branching structure	24	171	0.42	0.0010	LAMA5,KRAS,KDR,SEMA3C,NRP1,MED1,EDNRA,MET,PGR,SOCS3,PTCH1,TGFBR2,EPHA7,SRC,LAMA1,GRB2,PLXNA1,ILK,BCL2,NPNT,GNA13,ESR1,FGFR2,SEMA3E
GO:0043382	Positive regulation of memory T cell differentiation	6	9	1.09	0.0010	IL23A,IL12B,CD46,HLA-DRB1,HLA-DRA,IL12RB1
GO:0048144	Fibroblast proliferation	10	34	0.74	0.0010	NGFR,CKS1B,GNG2,CAV1,AGT,CDK1,ESR1,HRAS,PDGFC,BRK1
GO:0007568	Aging	24	172	0.41	0.0011	GNA11,COMP,CANX,EIF2S1,PDGFRB,GNA12,VCAM1,AVPR1A,EDNRA,CARM1,CASP9,TGFBR2,MT-CO1,MT-ND4,AGT,AVPR1B,EDNRB,TFRC,GRB2,ITGB2,GNA13,MME,NTRK1,IGF1R
GO:0030163	Protein catabolic process	68	755	0.22	0.0011	CPB2,RBX1,SKP1,CRBN,APOB,CANX,TRAF2,TRPC4AP,APOE,CTSV,SMURF2,USE1,STAM2,CBL,GPC1,ERCC8,CTSK,RPS27A,SKP2,USP12,ZFAND2B,DDB1,FBXW5,CALR,HSPA5,CUL1,RNF13,CTSL,CTSB,FYN,SIAH1,MYLIP,UBE2D3,WWP2,SMURF1,DCAF12,PRKN,DTL,COP1,USP21,CTSS,LYPLA2,CUL4A,STAM,VPS36,ARIH1,RNF216,UBE2D2,NEDD4L,CUL4B,HPSE,UBA52,CYLD,USP46,DCAF11,MME,NEDD4,WWP1,CUL7,UBC,LDLR,OTUD7B,UBB,BTK,UBE2L5,CBLC,ISG15,CBLB
GO:0031295	T cell costimulation	11	42	0.69	0.0011	PIK3CA,ICOS,CD28,CAV1,FYN,DPP4,SRC,PTPN6,LYN,VAV1,PTPN11
GO:0045954	Positive regulation of natural killer cell mediated cytotoxicity	9	27	0.79	0.0011	IL12B,HLA-F,STAT5B,IL12A,KLRC4,HLA-E,KLRC2,KLRC3-2,VAV1
GO:0048843	Negative regulation of axon extension involved in axon guidance	9	27	0.79	0.0011	SEMA3F,SEMA3G,SEMA7A,SEMA3C,NRP1,SEMA3D,PLXNA3,SEMA3B,SEMA3E
GO:0150116	Regulation of cell-substrate junction organization	14	68	0.58	0.0011	THBS1,KDR,SLC9A1,NRP1,TLN1,PTK2,RAC1,ITGB1BP1,ABL1,SDC4,SRC,RHOA,PIK3R1,ACTG1
GO:1904036	Negative regulation of epithelial cell apoptotic process	13	59	0.61	0.0011	CDKN1B,KDR,ICAM1,RB1,SERPINB13,FGB,FGG,PDPK1,ABL1,BTC,BCL2,IGF1R,FGA
GO:1990138	Neuron projection extension	15	77	0.56	0.0011	SEMA3F,TNN,SEMA7A,NRP1,IQGAP1,LAMB2,EDNRA,NRP2,TNR,PLXNA3,WASF1,PLXNA1,ITGB1,ITGA4,CYFIP1
GO:2001234	Negative regulation of apoptotic signaling pathway	29	230	0.37	0.0011	CD74,THBS1,ITGAV,ICAM1,NRP1,RB1,SLC25A31,BAX,FGB,GNAI2,BID,FGG,PRKN,GNAI3,SRC,BCL2L1,AVP,CDKN2D,BCL2,CD44,RAF1,PPIA,NDUFA13,TGFBR1,BDKRB2,TPT1,AATF,FGA,PIK3CB
GO:0032368	Regulation of lipid transport	21	139	0.45	0.0012	APOE,THBS1,ITGAV,PRKCD,PTCH1,CAV1,AGT,PRKN,AVPR1B,LDLRAP1,SYK,IRS2,AKT2,SPP1,SEC24A,AGTR1,ITGB3,APOC1,APOC2,DBI,PTPN11
GO:0061081	Positive regulation of myeloid leukocyte cytokine production involved in immune response	10	35	0.73	0.0012	CD74,TICAM1,SEMA7A,KIT,LILRB1,TLR4,SYK,HLA-G,MAVS,PLCG2
GO:0061138	Morphogenesis of a branching epithelium	23	162	0.42	0.0012	LAMA5,KRAS,KDR,SEMA3C,NRP1,MED1,EDNRA,MET,PGR,SOCS3,PTCH1,TGFBR2,SRC,LAMA1,GRB2,PLXNA1,ILK,BCL2,NPNT,GNA13,ESR1,FGFR2,SEMA3E
GO:0075525	Viral translational termination-reinitiation	5	5	1.27	0.0012	EIF3D,EIF3G,EIF3B,EIF3A,EIF3L
GO:2000058	Regulation of ubiquitin-dependent protein catabolic process	24	173	0.41	0.0012	RBX1,SMAD7,CDK2,GNA12,CAV1,PTK2,DDA1,SMURF1,PRKN,COP1,RPL5,PLK3,ARIH1,PTK2B,MAPK9,HFE,RPL23,RACK1,CEBPA,EIF3H,PIAS1,DET1,RPS7,RPL11
GO:2000351	Regulation of endothelial cell apoptotic process	12	51	0.64	0.0012	PLCG1,THBS1,KDR,ICAM1,PRKCI,FGB,FGG,PDPK1,ABL1,HLA-G,ITGA4,FGA
GO:0019081	Viral translation	7	15	0.94	0.0013	EIF3D,EIF3G,DENR,EIF3B,EIF3A,EIF3F,EIF3L
GO:0032653	Regulation of interleukin-10 production	13	60	0.6	0.0013	IL23A,IL12B,STAT3,CD46,LILRB1,CD28,HLA-DRB1,TLR4,SYK,JAK3,PLCG2,BTK,ISG15
GO:0033688	Regulation of osteoblast proliferation	9	28	0.78	0.0013	TNN,ITGAV,ABL1,BCL2,HPSE,RHOA,FGFR2,ITGB3,IGF1R
GO:0045058	T cell selection	11	43	0.68	0.0013	CD74,STAT3,ZAP70,STAT6,CD28,CTSL,IL6R,SYK,BCL2,RHOA,SPN
GO:0048589	Developmental growth	43	412	0.29	0.0013	SEMA3F,COMP,TNN,EREG,PTPN12,H3-3B,PDGFRB,SEMA7A,EP300,TXK,NRP1,IQGAP1,MED1,SMAD1,LAMB2,EDNRA,DIPK2A,FGFR3,ERBB4,SCNN1B,TGFBR2,NRP2,AGT,H3-3A,TNR,THBS3,PYGO2,PLXNA3,LPAR3,GNAS,SRC,WASF1,PLXNA1,ITGB1,ITGA4,BCL2,SOS1,CDKN1A,ESR1,FGFR2,CYFIP1,HDGFL2,PTPN11
GO:2001044	Regulation of integrin-mediated signaling pathway	8	21	0.85	0.0013	LAMB1,LAMC1,NID1,LAMB2,ITGB1BP1,FLNA,LAMA1,PRKD1
GO:0002886	Regulation of myeloid leukocyte mediated immunity	13	61	0.6	0.0014	C3,TICAM1,RAC2,BCR,PDPK1,GAB2,SYK,HLA-E,ITGB2,MAVS,LYN,BTK,ITGAM
GO:0032680	Regulation of tumor necrosis factor production	23	164	0.42	0.0014	IL23A,IL12B,TICAM1,THBS1,IL27RA,STAT3,AXL,LILRB1,IFNGR1,TLR4,SYK,HLA-E,ERRFI1,JAK2,TIRAP,CD14,PTPN6,MAVS,PIK3R1,PLCG2,BTK,PTPN11,SPN
GO:0033036	Macromolecule localization	170	2356	0.13	0.0014	CD74,NGFR,MYH9,FBL,PIK3R2,COMP,COL1A1,SKP1,APOB,H4C6,CANX,COPB1,APOE,ACTN4,LAMA5,TNS4,H3-3B,SLC9A3R1,ARFGAP3,NAPA,USE1,STAM2,LCAT,ARCN1,NOP58,PIKFYVE,STAT3,PDCD6,NRP1,ITGB7,RB1,SCYL1,EGFR,SEC24D,ZFAND2B,MRNIP,BAX,STAT5B,PRKCI,ITGA2,NOL6,MED1,PYGO1,H2AC8,BCR,STX8,PRKCE,ARL6IP1,SEC23A,PRKACA,EDNRA,SGF29,BID,CALR,RRP7A,HSPA5,NAPG,COPG1,SEC16A,NRIP1,COPB2,H1-5,PTCH1,SERPINA5,BSG,EIF5A,FGG,SEC23B,EZR,…
GO:0046632	Alpha-beta T cell differentiation	14	70	0.57	0.0014	IL12B,STAT3,ZAP70,STAT6,CTSL,RPL22,IL6R,ABL1,IL2RG,SYK,BCL2,ITK,RHOA,SPN
GO:0048259	Regulation of receptor-mediated endocytosis	18	109	0.49	0.0014	WASL,VTN,H1-1,C3,ITGAV,CBL,INSR,RAC1,LDLRAP1,SYK,TF,HFE,ITGB3,APOC1,APOC2,PLCG2,B2M,PIK3CB
GO:0048708	Astrocyte differentiation	13	61	0.6	0.0014	MAPK1,KRAS,STAT3,CDK6,LAMB2,LAMC3,IFNGR1,DAB1,ABL1,TLR4,CUL4B,VIM,PTPN11
GO:0050922	Negative regulation of chemotaxis	13	61	0.6	0.0014	SEMA3F,C5,SEMA3G,THBS1,SEMA7A,SEMA3C,NRP1,SEMA3D,PTPN2,DPP4,PLXNA3,SEMA3B,SEMA3E
GO:0051353	Positive regulation of oxidoreductase activity	13	61	0.6	0.0014	APOE,GNAI2,NDUFA4,AGT,GNAI3,ABL1,PTK2B,AGTR1,ESR1,CALM1,CALM2,SNCA,PIK3CB
GO:0061180	Mammary gland epithelium development	13	61	0.6	0.0014	MAPK1,CCND1,STAT6,MED1,PGR,PTCH1,ERBB4,SRC,JAK2,AKT2,ESR1,FGFR2,ORAI1
GO:1904019	Epithelial cell apoptotic process	12	52	0.63	0.0014	CDKN1B,RB1,BAX,EDNRA,BID,CASP9,TGFBR2,ABL1,BCL2L1,BTC,BCL2,PIK3CG
GO:0001101	Response to acid chemical	20	131	0.45	0.0015	COL1A1,CDKN1B,PDGFRA,PIK3CA,EGFR,COL1A2,AVPR1A,FYN,F7,BCL2L1,PCNA,PDGFD,BAD,COL4A6,BCL2,RHOA,PDGFC,LYN,NTRK1,IGF1R
GO:0034113	Heterotypic cell-cell adhesion	10	36	0.71	0.0015	ITGAV,ITGB7,ITGA5,VCAM1,ITGB1,ITGA4,ITGB2,ITGA7,ITGB3,ITGAX
GO:0045926	Negative regulation of growth	30	247	0.35	0.0015	SEMA3F,BDKRB1,CDKN1B,SEMA3G,SEMA7A,CDKN2C,SEMA3C,NRP1,RB1,SEMA3D,PTCH1,FGFR3,TGFBR2,AGT,TNR,EPHA7,PLXNA3,GNAS,ING1,CDKN2D,SPP1,ING4,BCL2,CDKN1A,DCC,NDUFA13,RACK1,SEMA3B,SEMA3E,FHL1
GO:0060560	Developmental growth involved in morphogenesis	20	131	0.45	0.0015	SEMA3F,TNN,SEMA7A,NRP1,IQGAP1,MED1,LAMB2,EDNRA,TGFBR2,NRP2,TNR,PLXNA3,LPAR3,WASF1,PLXNA1,ITGB1,ITGA4,ESR1,FGFR2,CYFIP1
GO:0086100	Endothelin receptor signaling pathway	6	10	1.05	0.0015	GNA11,EDNRA,CRKL,EDNRB,PTK2B,CDC42
GO:0009150	Purine ribonucleotide metabolic process	41	390	0.29	0.0016	NDUFB4,NDUFB7,NDUFS7,NDUFA2,NDUFB5,NDUFA9,NDUFB10,NDUFS6,NDUFB11,NDUFB9,NDUFC2,NDUFS4,NDUFB8,NDUFA7,NDUFS8,NDUFV2,NDUFA12,MT-ND1,MT-ND4L,MT-ND5,MT-ND4,MT-ND2,MT-ND3,PARP1,NDUFS2,GNAI3,NDUFA1,NDUFS5,NDUFA8,NDUFB6,BAD,MYH8,NDUFA11,NDUFS1,RHOA,NDUFB3,NDUFA5,NDUFA13,NDUFA6,NDUFB1,NDUFV1
GO:0010976	Positive regulation of neuron projection development	22	154	0.42	0.0016	TNN,APOE,EP300,NRP1,NCKIPSD,PRKCI,ITGA3,HSPA5,FYN,AGT,RAP1A,FLNA,ABL1,ACTR2,ALK,CAMK2B,PTK2B,PRKD1,LYN,NTRK1,CYFIP1,IGF1R
GO:0035855	Megakaryocyte development	8	22	0.83	0.0016	EP300,KIT,MED1,FLNA,PIP4K2A,PTPN6,WASF2,PTPN11
GO:0042088	T-helper 1 type immune response	8	22	0.83	0.0016	EBI3,IL12B,STAT6,HLA-DRB1,TLR4,HRAS,TRAF6,SPN
GO:0044057	Regulation of system process	54	567	0.25	0.0016	APOE,KCNMB4,SMAD7,SLC9A3R1,SLC9A1,THRA,KIT,ITGA2,AVPR1A,FGB,PRKACA,GNAI2,EDNRA,F2R,WASF3,FGG,CAV1,CACNA1S,AGT,PARP1,AVPR1B,TNR,ABL1,SRC,EDNRB,ERRFI1,ASPH,AVP,IL6ST,NPSR1,JAK2,SPP1,CAMK2B,THRB,PTK2B,JAM2,ADRA2C,NPNT,ACE2,AGTR1,RHOA,KCNMB2,PRKCA,DOCK4,PIK3CG,BDKRB2,ITGAX,KCNE1B,ADRA2B,PTPN11,AVPR2,FGA,CALM1,CALM2
GO:0050770	Regulation of axonogenesis	22	154	0.42	0.0016	SEMA3F,SEMA3G,SEMA7A,SEMA3C,NRP1,SEMA3D,FN1,PLXNA4,PLXNA2,TNR,EPHA7,NGF,PLXNA3,L1CAM,LPAR3,DAB1,PLXNA1,SPP1,DCC,SEMA3B,CYFIP1,SEMA3E
GO:0060491	Regulation of cell projection assembly	26	200	0.38	0.0016	WASL,RAC2,ACTR3,PIK3CA,ICAM1,NRP1,KIT,ARPC2,ABI2,PRKCD,CAV1,OCLN,RAC1,NCKAP1,SRC,WAS,ACTR2,CYLD,HRAS,PIK3R1,BRK1,TGFBR1,CYFIP1,WASF2,RDX,CDC42
GO:0071354	Cellular response to interleukin-6	9	29	0.76	0.0016	STAT3,CAMP,FGG,IL6R,SRC,IL6ST,JAK2,CEBPA,JAK1
GO:0000479	Endonucleolytic cleavage of tricistronic rRNA transcript (SSU-rRNA, 5.8S rRNA, LSU-rRNA)	7	16	0.91	0.0017	UTP20,TSR1,FCF1,RPS21,BMS1,RCL1,TBL3
GO:0030032	Lamellipodium assembly	10	37	0.7	0.0017	KIT,WASF3,RAC1,VAV3,VAV2,ITGB1,PARVB,CYFIP1,WASF2,ARFIP2
GO:0030308	Negative regulation of cell growth	25	189	0.39	0.0017	SEMA3F,BDKRB1,CDKN1B,SEMA3G,SEMA7A,CDKN2C,SEMA3C,NRP1,RB1,SEMA3D,AGT,TNR,EPHA7,PLXNA3,ING1,CDKN2D,SPP1,BCL2,CDKN1A,DCC,NDUFA13,RACK1,SEMA3B,SEMA3E,FHL1
GO:0043393	Regulation of protein binding	26	201	0.38	0.0017	VTN,TICAM1,APOE,EP300,NRP1,BAX,PRKACA,CFHR1,PRKCD,CAV1,ITGB1BP1,PRKN,ABL1,SRC,LDLRAP1,ITGA4,CDKN1A,HFE,RACK1,TGFBR1,ACTB,RPL11,CDC42,B2M,STING1,CBLB
GO:0007369	Gastrulation	23	167	0.41	0.0018	LAMB1,VTN,ITGAV,ITGA5,ITGB5,ITGA2,SMAD1,PRKACA,ITGA3,LAMA3,FN1,TGFBR2,ITGA8,RPS6,LAMB3,GRB2,ITGB1,ITGA4,ITGB2,FGFR2,RACK1,ITGA7,ITGB3
GO:0033365	Protein localization to organelle	64	713	0.22	0.0018	COL1A1,SKP1,H4C6,H3-3B,STAM2,PIKFYVE,STAT3,NRP1,RB1,ZFAND2B,MRNIP,BAX,MED1,PYGO1,H2AC8,PRKACA,SGF29,BID,CALR,RRP7A,HSPA5,SEC16A,H1-5,H4C11,SMURF1,AGT,H3-3A,PRKN,PEX3,ABL1,SYK,ING1,STAM,H4C2,H4C3,VPS36,SEC13,CDK1,MORC3,SUN1,CDKN1A,ESR1,RPL23,NDUFA13,NEDD4,PIK3R1,H4-16,H4C15,H4C14,WBP2,H2BC11,H4C1,H4C4,H4C12,H4C13,H4C9,H2AC4,H4C5,H4C8,RPL11,ISG15,CBLB,CALM1,CALM2
GO:0051341	Regulation of oxidoreductase activity	17	102	0.49	0.0018	APOE,EGFR,GNAI2,CAV1,NDUFA4,HP,AGT,PRKN,GNAI3,ABL1,PTK2B,AGTR1,ESR1,CALM1,CALM2,SNCA,PIK3CB
GO:0051893	Regulation of focal adhesion assembly	13	63	0.58	0.0018	THBS1,KDR,SLC9A1,NRP1,TLN1,PTK2,RAC1,ITGB1BP1,ABL1,SDC4,SRC,RHOA,ACTG1
GO:0052547	Regulation of peptidase activity	45	446	0.27	0.0018	NGFR,SERPIND1,BIRC7,C5,VTN,C3,THBS1,CSTA,STAT3,PDCD6,SERPINB13,RPS3,BAX,ARL6IP1,CYCS,BID,F2R,CASP9,RPS27L,SERPINA5,CAV1,CTSB,FYN,FN1,AGT,CR1,SERPINC1,EPHA7,NGF,SRC,SYK,ASPH,AVP,JAK2,CDKN2D,BAD,C4A,CD44,RHOA,RAF1,C4B,NDUFA13,RACK1,LYN,SNCA
GO:0072593	Reactive oxygen species metabolic process	17	102	0.49	0.0018	HBQ1,HBA2,HBZ,HBE1,NDUFS4,HBA1,HBG1,HBG2,HBM,MT-ND2,PREX1,BCL2,NDUFS1,NDUFA13,VAV1,HBB,HBD
GO:0097006	Regulation of plasma lipoprotein particle levels	12	54	0.62	0.0018	APOB,APOE,LCAT,PRKACA,AGT,PRKACB,LDLRAP1,PRKACG,AGTR1,LDLR,APOC1,APOC2
GO:0140694	Non-membrane-bounded organelle assembly	35	314	0.32	0.0018	MRPS7,EIF2S1,PDGFRA,PDGFRB,CDK2,RPS3,PWP2,RPS23,RPL10L,RPL38,MRPS11,RRP7A,RPS27L,EZR,FLNA,RPL5,MRTO4,RPL24,ITGB1,RPS14,RPL23A,RPSA,RHOA,RPL6,RPL10,MRPL22,FAU,RPLP0,ACTG1,RPS15,RPS19,RPS28,RPS5,RPL11,RPS27
GO:0030947	Regulation of vascular endothelial growth factor receptor signaling pathway	9	30	0.75	0.0019	VTN,PDCD6,NRP1,ITGA5,VEGFB,PRKD2,NEDD4,ITGB3,PRKCB
GO:0032369	Negative regulation of lipid transport	9	30	0.75	0.0019	APOE,THBS1,ITGAV,IRS2,AKT2,ITGB3,APOC1,APOC2,PTPN11
GO:0032386	Regulation of intracellular transport	37	341	0.3	0.0019	MAPK1,PIK3R2,RAC2,ERBB2,RIOK2,CHRM1,PRKACA,RNF31,HCLS1,PRKCD,EZR,FYN,UBE2D3,MSN,ITGB1BP1,PRKN,FLNA,PLK3,SAR1A,SRC,LDLRAP1,ASPH,JAK2,AKT2,CDK1,PKIA,ITGB2,PRKD1,MAVS,HRAS,NEDD4,PIK3R1,SEC24B,PTPN11,RDX,ITGAM,INPP5F
GO:0046661	Male sex differentiation	23	168	0.41	0.0019	CCND1,H3-3B,PDGFRA,RNF38,PDGFRB,CBL,KIT,BAX,STAT5B,INSR,CRKL,H3-3A,EIF2S2,BCL2L1,PRKACG,SDC1,BCL2,ESR1,NTRK1,TGFBR1,UBB,COL9A3,LRP2
GO:0050729	Positive regulation of inflammatory response	21	145	0.43	0.0019	IL23A,IL12B,C3,STAT5B,ITGA2,CD28,AGT,ZBP1,TLR4,HLA-E,IL6ST,JAK2,IFI35,AGTR1,PIK3CG,CEBPA,LDLR,RPS19,PLCG2,BTK,SNCA
GO:0051492	Regulation of stress fiber assembly	16	92	0.51	0.0019	PIK3R2,SLC9A1,NRP1,MET,RAC1,ITGB1BP1,ABL1,SDC4,LPAR1,WAS,RHOA,PIK3R1,TGFBR1,ACTG1,WASF2,CDC42
GO:0071711	Basement membrane organization	9	30	0.75	0.0019	LAMB1,CAV2,NID1,LAMB2,CAV1,CTSS,LAMB4,LAMB3,ITGB1
GO:0071901	Negative regulation of protein serine/threonine kinase activity	18	113	0.47	0.0019	CDKN1B,APOE,CDKN2C,RB1,PRKCD,CAV1,AGT,ABL1,CDKN2D,PKIA,CDKN1A,RGS14,PTPN6,CDKN1C,CEBPA,LYN,CBLC,PIK3CB
GO:0002428	Antigen processing and presentation of peptide antigen via MHC class Ib	5	6	1.19	0.0020	HLA-F,TAP2,HLA-E,HLA-G,B2M
GO:0002702	Positive regulation of production of molecular mediator of immune response	20	135	0.44	0.0020	CD74,TRAF2,TICAM1,HLA-F,SEMA7A,KIT,STAT6,LILRB1,CD28,TLR4,SYK,HLA-E,HLA-G,TFRC,HLA-A,MAVS,TRAF6,PLCG2,BTK,B2M
GO:0021828	Gonadotrophin-releasing hormone neuronal migration to the hypothalamus	5	6	1.19	0.0020	NRP1,NRP2,PLXNA3,PLXNA1,SEMA3E
GO:0030195	Negative regulation of blood coagulation	11	46	0.65	0.0020	CPB2,VTN,PROC,APOE,PDGFRA,FGB,F2,PRKCD,FGG,F11,FGA
GO:0030198	Extracellular matrix organization	32	278	0.33	0.0020	COMP,LAMB1,CAV2,COL1A1,VTN,IBSP,PDGFRA,LAMC1,CTSV,NID1,COL6A5,CTSK,COL1A2,LAMB2,CAV1,DMP1,COL9A1,COL6A6,TNR,CTSS,HPSE2,COL9A2,ITGA8,LAMB4,LAMB3,COL4A6,ITGB1,COL4A4,NPNT,TNXB,TGFBR1,COL9A3
GO:0030451	Regulation of complement activation, alternative pathway	5	6	1.19	0.0020	C3,CR1,CFH,VSIG4,CFI
GO:0032271	Regulation of protein polymerization	26	204	0.37	0.0020	PIK3R2,ARPC3,CDKN1B,ARPC1A,RPS3,ARPC5,ARPC2,PRKCE,MET,HCLS1,PRKCD,ARPC5L,OCLN,RAC1,NCKAP1,ABL1,HCK,GRB2,PTK2B,ARPC4,ARPC1B,RHOA,AMBRA1,CYFIP1,RDX,SNCA
GO:0032928	Regulation of superoxide anion generation	8	23	0.81	0.0020	GNAI2,PRKCD,AGT,GNAI3,SYK,ITGB2,AATF,ITGAM
GO:0034762	Regulation of transmembrane transport	55	587	0.24	0.0020	BDKRB1,CRBN,PLCG1,C3,F2RL3,ACTN4,THBS1,SLC9A3R1,SLC9A1,BAX,PRKCI,INSR,IRS1,PRKCE,ARL6IP1,F2,PRKACA,EDNRA,F2R,CAV1,NDUFA4,PDPK1,FYN,OCLN,WWP2,CACNA1S,AGT,CTSS,FLNA,ABL1,IRS2,ASPH,NPSR1,AKT2,ITGB1,PTK2B,BCL2,NEDD4L,ACE2,PRKD1,PTPN6,PIK3CG,NEDD4,PIK3R1,LYN,ITGB3,KCNE1B,PLCG2,PTPN11,ACTB,PRKCB,FHL1,CALM1,CALM2,SNCA
GO:0051223	Regulation of protein transport	49	503	0.26	0.0020	PIK3R2,IL12B,RAC2,APOE,ERBB2,IL12A,IRS1,FGB,PRKCE,CHRM1,PRKACA,RNF31,HCLS1,F2R,PRKCD,BSG,FGG,EZR,FYN,UBE2D3,WWP2,HLA-DRB1,MYH10,ITGB1BP1,PRKN,FLNA,PLK3,SAR1A,SRC,TLR4,IRS2,ASPH,JAK2,AKT2,BAD,CDK1,PKIA,ITGB2,SEC24A,PRKD1,MAVS,HRAS,PPIA,RACK1,PIK3R1,SLC16A1,PTPN11,ITGAM,FGA
GO:0097242	Amyloid-beta clearance	8	23	0.81	0.0020	C3,INSR,ITGB2,MME,LDLR,LRP2,ITGAM,IGF1R
GO:0048260	Positive regulation of receptor-mediated endocytosis	12	55	0.61	0.0021	WASL,VTN,H1-1,C3,CBL,INSR,LDLRAP1,SYK,TF,HFE,PLCG2,B2M
GO:0061025	Membrane fusion	22	158	0.41	0.0021	CAV2,VAMP4,NAPA,USE1,PIKFYVE,STX8,NAPG,SERPINA5,CTSL,DPP4,STX7,GNAI3,VAV3,STX16,STX12,PIP4K2A,VTI1A,ACE2,SEC22B,STX10,PIP4K2B,SNCA
GO:0002363	Alpha-beta T cell lineage commitment	7	17	0.88	0.0022	STAT3,STAT6,CTSL,IL6R,BCL2,RHOA,SPN
GO:0038065	Collagen-activated signaling pathway	7	17	0.88	0.0022	COL1A1,ITGA2,GP6,ITGA11,SYK,JAK2,COL4A6
GO:0043281	Regulation of cysteine-type endopeptidase activity involved in apoptotic process	26	205	0.37	0.0022	NGFR,BIRC7,THBS1,PDCD6,RPS3,BAX,ARL6IP1,CYCS,BID,F2R,CASP9,RPS27L,EPHA7,NGF,SRC,SYK,AVP,JAK2,CDKN2D,BAD,CD44,RHOA,RAF1,NDUFA13,RACK1,SNCA
GO:0048532	Anatomical structure arrangement	7	17	0.88	0.0022	SEMA3F,NRP1,HSPA5,PLXNA4,NRP2,PLXNA3,DAB1
GO:0050673	Epithelial cell proliferation	23	170	0.4	0.0022	MAPK1,CAV2,CCND1,CDKN1B,EREG,KDR,RB1,EGFR,KIT,BAX,STAT6,MED1,PTCH1,CAV1,ITGB1BP1,IRS2,BCL2L1,BAD,FGL1,ESR1,FGFR2,TGFBR1,PIK3CB
GO:1905477	Positive regulation of protein localization to membrane	17	104	0.48	0.0022	ERBB2,EGFR,PRKCI,PRKCE,ITGA3,EZR,PDPK1,FYN,ITGB1BP1,PRKN,AKT2,ITGB1,ITGB2,HRAS,RACK1,PIK3R1,ITGAM
GO:0042531	Positive regulation of tyrosine phosphorylation of STAT protein	13	65	0.57	0.0023	IL23A,IL12B,FLT3,KIT,IL12A,HCLS1,FGFR3,ERBB4,FYN,IL6R,IL6ST,JAK2,LYN
GO:0090322	Regulation of superoxide metabolic process	9	31	0.73	0.0023	GNAI2,PRKCD,AGT,GNAI3,SYK,ITGB2,SHC1,AATF,ITGAM
GO:0090330	Regulation of platelet aggregation	9	31	0.73	0.0023	GP6,PRKCD,FGG,IL6R,SYK,IL6ST,JAK2,PRKCA,LYN
GO:1903050	Regulation of proteolysis involved in protein catabolic process	28	230	0.35	0.0023	RBX1,APOE,SMAD7,PRKCG,CDK2,GNA12,PRKACA,CAV1,PTK2,DDA1,SMURF1,PRKN,COP1,RPL5,PLK3,ARIH1,PTK2B,MAPK9,HFE,RPL23,RACK1,CEBPA,EIF3H,PIAS1,DET1,UBB,RPS7,RPL11
GO:0048871	Multicellular organismal homeostasis	39	372	0.29	0.0024	COMP,KRAS,LAMC1,KDR,PIK3CA,STAT3,RB1,CTSK,ITGB6,TFF1,BAX,RAC3,PRKACA,MET,F2R,BSG,SCNN1B,OCLN,PRKACB,SRC,TLR4,PRKACG,AVP,ALK,PRCP,ITGB1,PTK2B,BCL2,JAM2,TF,HFE,WDR36,TRAF6,ACTG1,UBB,PTPN11,ACTB,B2M,AKT3
GO:0071346	Cellular response to interferon-gamma	17	105	0.48	0.0024	IL12B,ACTR3,STX8,STAT1,IFNGR1,TLR4,HCK,WAS,ACTR2,JAK2,RPL13A,HLA-DPA1,VIM,ACTG1,IL12RB1,CDC42,JAK1
GO:0010640	Regulation of platelet-derived growth factor receptor signaling pathway	8	24	0.79	0.0025	PTPN12,SLC9A3R1,CBL,PTPN2,SRC,F7,CBLB,SNCA
GO:0034250	Positive regulation of cellular amide metabolic process	23	172	0.4	0.0025	EIF3D,EIF3E,APOE,EIF2S3,NAT10,THBS1,ERBB2,ITGA2,EEF2,CD28,SP1,RPS27L,PRKCD,EIF3C,EIF5A,IFNGR1,RPL5,RPS4X,RPS9,PTK2B,RHOA,VIM,RPL26
GO:0034341	Response to interferon-gamma	19	127	0.44	0.0025	CD74,IL12B,ACTR3,STX8,STAT1,IFNGR1,TLR4,HCK,WAS,ACTR2,JAK2,RPL13A,HLA-DPA1,VIM,ACTG1,IL12RB1,CDC42,JAK1,SNCA
GO:0071216	Cellular response to biotic stimulus	28	232	0.35	0.0025	MAPK1,IL12B,TICAM1,CDK4,CAMP,AXL,BCR,PRKCE,LILRB1,HSPA5,ABL1,SRC,TLR4,SYK,HCK,EDNRB,JAK2,TIRAP,CD14,RHOA,TICAM2,LYN,TRAF6,VIM,IRF3,PLCG2,BTK,B2M
GO:1903532	Positive regulation of secretion by cell	32	282	0.32	0.0025	CPB2,HLA-F,AVPR1A,FGB,PRKCE,BSG,FGG,EZR,HLA-DRB1,MYH10,GAB2,AGT,AVPR1B,SDC4,TLR4,SYK,IRS2,STAM,AVP,SDC1,JAK2,KLRC2,BAD,SPP1,ITGB2,SEC24A,HFE,PPIA,PTPN11,ITGAM,FGA,SNCA
GO:2000106	Regulation of leukocyte apoptotic process	16	95	0.5	0.0025	CD74,BIRC7,BAX,AXL,LILRB1,HCLS1,IRS2,BCL2L1,PIK3CD,IRF7,BCL2,PRKD2,LYN,JAK3,BTK,PIK3CB
GO:0051047	Positive regulation of secretion	34	308	0.31	0.0026	CPB2,HLA-F,AVPR1A,FGB,PRKCE,GNAI2,BSG,FGG,EZR,HLA-DRB1,MYH10,GAB2,AGT,AVPR1B,SDC4,TLR4,SYK,IRS2,EDNRB,STAM,AVP,SDC1,JAK2,KLRC2,BAD,SPP1,ITGB2,SEC24A,HFE,PPIA,PTPN11,ITGAM,FGA,SNCA
GO:0052548	Regulation of endopeptidase activity	42	414	0.28	0.0026	NGFR,SERPIND1,BIRC7,C5,VTN,C3,THBS1,CSTA,STAT3,PDCD6,SERPINB13,RPS3,BAX,ARL6IP1,CYCS,BID,F2R,CASP9,RPS27L,SERPINA5,FYN,AGT,CR1,SERPINC1,EPHA7,NGF,SRC,SYK,ASPH,AVP,JAK2,CDKN2D,BAD,C4A,CD44,RHOA,RAF1,C4B,NDUFA13,RACK1,LYN,SNCA
GO:0043200	Response to amino acid	18	117	0.46	0.0027	COL1A1,CDKN1B,PDGFRA,PIK3CA,EGFR,COL1A2,FYN,F7,BCL2L1,PCNA,PDGFD,BAD,COL4A6,BCL2,RHOA,PDGFC,LYN,IGF1R
GO:0002688	Regulation of leukocyte chemotaxis	19	128	0.44	0.0028	CD74,MAPK1,C5,IL23A,RAC2,THBS1,IL12A,VEGFB,CALR,THBS4,PTK2,RAC1,DPP4,IL6R,F7,TIRAP,PTK2B,LYN,PGF
GO:0007179	Transforming growth factor beta receptor signaling pathway	16	96	0.49	0.0028	ITGB8,CAV2,SMAD7,STAT3,ITGB6,SMAD6,ITGB5,COL1A2,SMAD1,PTK2,TGFBR2,PARP1,SRC,ITGA8,NPNT,TGFBR1
GO:0050680	Negative regulation of epithelial cell proliferation	20	139	0.43	0.0028	NGFR,CPB2,CAV2,CDKN1B,IL12B,EREG,APOE,THBS1,CDK6,RB1,FLT1,MED1,IL12A,PTCH1,CAV1,STAT1,FGFR2,CDKN1C,TGFBR1,B2M
GO:0098751	Bone cell development	9	32	0.72	0.0028	EP300,KIT,MED1,FLNA,SRC,PIP4K2A,PTPN6,WASF2,PTPN11
GO:1904427	Positive regulation of calcium ion transmembrane transport	16	96	0.49	0.0028	BDKRB1,PLCG1,F2RL3,SLC9A1,BAX,F2,F2R,CAV1,PDPK1,ABL1,ASPH,NPSR1,PLCG2,CALM1,CALM2,SNCA
GO:0002921	Negative regulation of humoral immune response	7	18	0.86	0.0029	MASP1,CD46,CR1,CR2,VSIG4,PTPN6,CR1L
GO:0031100	Animal organ regeneration	13	67	0.56	0.0029	CPB2,VTN,CCND1,FLT3,MED1,AXL,PTCH1,TGFBR2,F7,PCNA,CDK1,PGF,CCNA2
GO:0038128	ERBB2 signaling pathway	7	18	0.86	0.0029	EREG,ERBB3,ERBB2,EGFR,ERBB4,SRC,BTC
GO:0097067	Cellular response to thyroid hormone stimulus	7	18	0.86	0.0029	KIT,MED1,CTSL,CTSB,CTSS,THRB,RDX
GO:0120032	Regulation of plasma membrane bounded cell projection assembly	25	198	0.37	0.0029	WASL,RAC2,ACTR3,PIK3CA,ICAM1,NRP1,KIT,ARPC2,ABI2,PRKCD,CAV1,OCLN,RAC1,NCKAP1,WAS,ACTR2,CYLD,HRAS,PIK3R1,BRK1,TGFBR1,CYFIP1,WASF2,RDX,CDC42
GO:1901224	Positive regulation of NIK/NF-kappaB signaling	13	67	0.56	0.0029	IL23A,IL12B,ACTN4,EP300,EGFR,RPS3,CALR,TLR4,ILK,CD14,IFI35,RHOA,TRAF6
GO:1905564	Positive regulation of vascular endothelial cell proliferation	7	18	0.86	0.0029	PLCG1,STAT3,SP1,PDPK1,ITGA4,FGFR1,AKT3
GO:0021854	Hypothalamus development	8	25	0.77	0.0030	NRP1,BAX,NRP2,PLXNA3,UQCRQ,PLXNA1,UBB,SEMA3E
GO:0021884	Forebrain neuron development	8	25	0.77	0.0030	NRP1,NRP2,PLXNA3,UQCRQ,PLXNA1,FGFR2,UBB,SEMA3E
GO:0038089	Positive regulation of cell migration by vascular endothelial growth factor signaling pathway	5	7	1.12	0.0030	GAB1,KDR,PIK3CD,PRKD1,PRKD2
GO:0048545	Response to steroid hormone	32	285	0.32	0.0030	COL1A1,CCND1,FLT3,THBS1,PIK3CA,LCAT,AVPR1A,MED1,CALR,PGR,CASP9,CAV1,SCNN1B,TGFBR2,MT-ND3,PARP1,SRC,ERRFI1,PCNA,SDC1,JAK2,BAD,SPP1,BCL2,RHOA,ESR1,NEDD4,RPL27,WBP2,IGF1R,CALM1,CALM2
GO:1902255	Positive regulation of intrinsic apoptotic signaling pathway by p53 class mediator	5	7	1.12	0.0030	EIF5A,RPL26,UBB,RPS7,RPL11
GO:1905562	Regulation of vascular endothelial cell proliferation	8	25	0.77	0.0030	PLCG1,STAT3,FLT1,SP1,PDPK1,ITGA4,FGFR1,AKT3
GO:2000116	Regulation of cysteine-type endopeptidase activity	28	236	0.34	0.0032	NGFR,BIRC7,THBS1,PDCD6,RPS3,BAX,ARL6IP1,CYCS,BID,F2R,CASP9,RPS27L,FYN,EPHA7,NGF,SRC,SYK,ASPH,AVP,JAK2,CDKN2D,BAD,CD44,RHOA,RAF1,NDUFA13,RACK1,SNCA
GO:0002251	Organ or tissue specific immune response	10	41	0.66	0.0033	CAMP,H2BC7,H2BC12,RPL39,IL6R,H2BC10,FAU,OTUD7B,H2BC11,H2BC6
GO:0003158	Endothelium development	16	98	0.48	0.0033	EDF1,RAP1B,KDR,ICAM1,NRP1,EDNRA,MET,BSG,EZR,MSN,RAP1A,EDNRB,HPSE,PRKD2,RHOA,RDX
GO:0010001	Glial cell differentiation	24	188	0.38	0.0033	MAPK1,VTN,KRAS,CDKN2C,GPC1,STAT3,CDK6,ERBB3,ERBB2,LAMB2,WASF3,LAMC3,IFNGR1,DAB1,ABL1,TLR4,LPAR1,AKT2,ILK,CUL4B,RHOA,LYN,VIM,PTPN11
GO:0032755	Positive regulation of interleukin-6 production	16	98	0.48	0.0033	CD74,EREG,TICAM1,STAT3,IL17D,F2R,BSG,IL6R,TLR4,SYK,TIRAP,MAVS,TRAF6,PLCG2,BTK,PTPN11
GO:0046578	Regulation of Ras protein signal transduction	25	200	0.37	0.0033	F2RL3,APOE,KRAS,PDGFRB,CBL,NRP1,F2RL2,BCR,ITGA3,MET,F2R,RAC1,NGF,ABL1,SRC,LPAR1,LPAR6,ITGB1,RAF1,LPAR4,PIK3CG,NTRK1,ARHGEF28,RDX,PIK3CB
GO:0051960	Regulation of nervous system development	44	447	0.26	0.0033	SEMA3F,TG,SEMA3G,KRAS,SEMA7A,SEMA3C,NRP1,RB1,SEMA3D,KIT,PRKCI,F2,WASF3,FN1,PLXNA4,THBS2,PLXNA2,TNR,EPHA7,NGF,PLXNA3,L1CAM,LPAR3,DAB1,ACTR2,IL6ST,PLXNA1,SPP1,CAMK2B,ITGB1,JAM2,RGS14,DCC,MME,LYN,NTRK1,CUL7,LDLR,ITGAX,SEMA3B,CYFIP1,SEMA3E,LRP2,B2M
GO:0061028	Establishment of endothelial barrier	9	33	0.7	0.0033	RAP1B,ICAM1,EDNRA,EZR,MSN,RAP1A,EDNRB,HPSE,RDX
GO:0098801	Regulation of renal system process	9	33	0.7	0.0033	SLC9A3R1,AVPR1A,GNAI2,F2R,AGT,EDNRB,AVP,AGTR1,AVPR2
GO:0042592	Homeostatic process	108	1406	0.15	0.0035	NGFR,CPB2,MAPK1,SOS2,PIK3R2,COMP,CAV2,APOB,FLT3,APOE,KRAS,LAMC1,CREBBP,SLC9A3R1,KDR,PIK3CA,SLC9A1,LCAT,THRA,STAT3,ICAM1,TRPV5,RB1,CTSK,ITGB6,KIT,TFF1,BAX,STAT5B,AVPR1A,MED1,AXL,DDB1,BCR,INSR,RAC3,IRS1,SMAD1,AHSP,F2,PRKACA,PTPN2,EDNRA,MET,HCLS1,CALR,F2R,PTCH1,BSG,CAV1,SCNN1B,OCLN,MYLIP,STAT1,AGT,PRKN,AVPR1B,PRKACB,ABL1,SRC,XKR8,TLR4,LDLRAP1,IRS2,EDNRB,PRKACG,ASPH,AVP,RPS6,JAK2,ALK,TFRC,PRCP,BAD,IT…
GO:0002690	Positive regulation of leukocyte chemotaxis	16	99	0.48	0.0036	CD74,MAPK1,IL23A,RAC2,THBS1,IL12A,VEGFB,CALR,THBS4,PTK2,RAC1,IL6R,F7,TIRAP,PTK2B,PGF
GO:0016070	RNA metabolic process	117	1550	0.15	0.0036	EIF3E,FBL,UTP18,KRR1,BYSL,RRP9,TRIR,MPHOSPH10,H4C6,EREG,UTP3,NAT10,IMP4,RPL35,UTP20,UTP6,EP300,NOP58,THRA,STAT3,CDK2,RB1,NOB1,RIOK2,PWP2,STAT5B,UTP15,DCAF13,NOL6,MED1,TSR1,PA2G4,SMAD1,WDR3,PRKACA,WDR75,MRPL1,MRPS11,RRP7A,CD28,IMP3,UTP4,NOC4L,TTF1,RPL7,FCF1,RPS21,H2AB2,H4C11,WWP2,ETF1,HEATR1,PARP1,RPL5,RPL7A,UTP11,RPL10A,BMS1,WDR46,MRTO4,SPIN1,H4C2,H4C3,RPS16,RIOK1,RPS6,NOP56,JAK2,NOL10,RCL1,UTP14…
GO:0035813	Regulation of renal sodium excretion	7	19	0.84	0.0037	AVPR1A,GNAI2,AGT,EDNRB,AVP,AGTR1,AVPR2
GO:0045780	Positive regulation of bone resorption	7	19	0.84	0.0037	SRC,SYK,TFRC,SPP1,TF,PRKCA,ITGB3
GO:0045953	Negative regulation of natural killer cell mediated cytotoxicity	7	19	0.84	0.0037	HLA-F,LILRB1,HLA-E,HLA-G,HLA-A,HLA-B,KLRC1
GO:0050767	Regulation of neurogenesis	38	368	0.28	0.0037	SEMA3F,SEMA3G,KRAS,SEMA7A,SEMA3C,NRP1,RB1,SEMA3D,KIT,PRKCI,F2,FN1,PLXNA4,PLXNA2,TNR,EPHA7,NGF,PLXNA3,L1CAM,LPAR3,DAB1,ACTR2,IL6ST,PLXNA1,SPP1,CAMK2B,ITGB1,RGS14,DCC,MME,LYN,CUL7,LDLR,SEMA3B,CYFIP1,SEMA3E,LRP2,B2M
GO:0051090	Regulation of DNA-binding transcription factor activity	43	436	0.26	0.0037	TRAF2,TICAM1,SMAD7,EP300,STAT3,RB1,RPS3,OTULIN,KIT,PRKCI,RNF31,HCLS1,PTCH1,CAV1,WWP2,AGT,FLNA,TLR4,SYK,HCK,JAK2,ALK,TFRC,TIRAP,ITGB2,PRKD1,CYLD,LPAR5,PRKD2,MAPK9,MAVS,ESR1,PPIA,NTRK1,TRAF6,IKBKE,RPS6KA5,PLCG2,BTK,IKBKG,PRKCB,STING1,CAMK2A
GO:0051250	Negative regulation of lymphocyte activation	22	166	0.39	0.0037	CD74,HLA-F,SMAD7,ERBB2,AXL,PTPN2,LILRB1,HLA-DRB1,CR1,SDC4,VSIG4,HLA-G,FGL1,PTPN6,INPP5D,HFE,LYN,JAK3,RASSF5,BTK,SPN,CBLB
GO:1904666	Regulation of ubiquitin protein ligase activity	8	26	0.76	0.0037	SKP1,RPL37,RPL5,RPL23,RPS20,RPS15,RPS7,RPL11
GO:0002064	Epithelial cell development	24	190	0.37	0.0038	RAP1B,KDR,ICAM1,CDK6,IQGAP1,ABI2,LAMB2,EDNRA,MET,PGR,EZR,PDPK1,MSN,RAP1A,SRC,EDNRB,SDC1,IL6ST,HPSE,ESR1,CEBPA,NTRK1,VIM,RDX
GO:0060337	Type I interferon signaling pathway	10	42	0.65	0.0038	IFNAR1,STAT2,IFNAR2,STAT1,IRF7,MAVS,TYK2,IKBKE,IRF3,JAK1
GO:0071827	Plasma lipoprotein particle organization	10	42	0.65	0.0038	APOB,APOE,LCAT,PRKACA,AGT,PRKACB,PRKACG,AGTR1,APOC1,APOC2
GO:0009615	Response to virus	37	356	0.29	0.0039	ITGB8,IL23A,IL12B,APOB,TICAM1,CDK6,IFNAR1,SKP2,ITGB6,BAX,IL12A,STAT2,LILRB1,RPS15A,CALR,EIF5A,IFNAR2,STAT1,IFNGR1,ZBP1,SRC,MBL2,BCL2L1,JAK2,IRF9,IRF7,BCL2,MAVS,TYK2,ITGAX,IKBKE,IRF3,TPT1,IKBKG,ISG15,STING1,JAK1
GO:0042310	Vasoconstriction	9	34	0.69	0.0039	COMP,EDNRA,CAV1,SCNN1B,AGT,EDNRB,AVP,RHOA,BDKRB2
GO:2001046	Positive regulation of integrin-mediated signaling pathway	6	13	0.93	0.0039	LAMB1,LAMC1,NID1,LAMB2,FLNA,LAMA1
GO:0006890	Retrograde vesicle-mediated transport, Golgi to endoplasmic reticulum	11	51	0.6	0.0040	USE1,ARCN1,SCYL1,COPB2,COPA,COPG2,TAPBP,COPZ1,SEC22B,COPE,COPZ2
GO:0031960	Response to corticosteroid	22	167	0.39	0.0040	COL1A1,CCND1,FLT3,PIK3CA,LCAT,AVPR1A,CASP9,SCNN1B,MT-ND3,PARP1,SRC,ERRFI1,PCNA,SDC1,JAK2,BAD,BCL2,RHOA,RPL27,IGF1R,CALM1,CALM2
GO:0043123	Positive regulation of I-kappaB kinase/NF-kappaB signaling	24	191	0.37	0.0040	CD74,TRAF2,TICAM1,PRKCE,RNF31,F2R,FYN,HLA-DRB1,PRKN,FLNA,ABL1,TLR4,LPAR1,TFRC,TIRAP,PRKD1,RHOA,MAVS,TICAM2,TRAF6,IKBKE,IRF3,IKBKG,PRKCB
GO:0046486	Glycerolipid metabolic process	37	357	0.28	0.0040	PIK3R2,APOB,PLCG1,APOE,PDGFRB,PIK3R3,PIK3CA,LCAT,PIKFYVE,PIP5K1B,PIP4P2,INPPL1,SOCS3,PLB1,CAV1,PIP4K2C,PIP5K1A,LYPLA2,PIP4K2A,PIK3CD,GPCPD1,PIP4P1,PNPLA7,INPP5D,TNXB,CISH,PIK3CG,PIK3R1,APOC1,PIP5K1C,PIK3R6,PLCG2,PIP4K2B,DBI,PTPN11,INPP5F,PIK3CB
GO:0003014	Renal system process	17	111	0.45	0.0041	SLC9A3R1,TRPV5,BCR,PRKACA,GNAI2,EDNRA,ITGA3,F2R,AGT,PRKACB,EDNRB,PRKACG,BCL2,AGTR1,RHOA,HBB,AVPR2
GO:0042058	Regulation of epidermal growth factor receptor signaling pathway	13	70	0.54	0.0041	EREG,PTPN12,CBL,EGFR,ITGA1,PTPN2,AGT,ERRFI1,BTC,SOS1,EPGN,CBLC,CBLB
GO:1903707	Negative regulation of hemopoiesis	17	111	0.45	0.0041	CD74,SMAD7,CDK6,ERBB2,IL17D,PTPN2,LILRB1,CR1,TLR4,C1QC,CUL4A,HLA-G,INPP5D,CEBPA,PIK3R1,LYN,JAK3
GO:0030593	Neutrophil chemotaxis	14	80	0.51	0.0042	PIKFYVE,ITGA9,ITGA1,FCER1G,BSG,VAV3,PREX1,SYK,PIK3CD,ITGB2,PIK3CG,PPIA,PIP5K1C,VAV1
GO:0043409	Negative regulation of MAPK cascade	22	168	0.39	0.0042	PIK3R2,APOE,SLC9A3R1,PTPN2,PRKCD,EZR,CAV1,ITGB1BP1,AGT,PRKN,ABL1,TLR4,ERRFI1,RGS14,ACE2,PTPN6,CYLD,PPIA,LYN,CBLC,IGF1R,PIK3CB
GO:0000209	Protein polyubiquitination	27	229	0.34	0.0043	RBX1,SKP1,TRAF2,DCAF15,DDB2,SMURF2,CBL,ERCC8,SKP2,RNF31,CUL1,UBE2D3,WWP2,DDA1,SMURF1,PRKN,DTL,ARIH1,RNF216,BCL2,UBE2D2,NEDD4L,NEDD4,WWP1,AMBRA1,TRAF6,UBE2L5
GO:0051258	Protein polymerization	16	101	0.47	0.0043	WASL,VTN,ARPC2,FGB,HCLS1,WASF3,FGG,RAC1,PRKN,PREX1,ABL1,WAS,JAK2,WASF1,ARPC4,FGA
GO:0001937	Negative regulation of endothelial cell proliferation	10	43	0.64	0.0044	NGFR,CAV2,IL12B,APOE,THBS1,FLT1,IL12A,CAV1,STAT1,TGFBR1
GO:0003254	Regulation of membrane depolarization	10	43	0.64	0.0044	DCN,SMAD7,KDR,PARP1,SRC,BCL2,NEDD4L,RACK1,B2M,FHL1
GO:0048754	Branching morphogenesis of an epithelial tube	19	134	0.42	0.0044	LAMA5,KRAS,KDR,NRP1,MED1,EDNRA,MET,PGR,PTCH1,TGFBR2,SRC,LAMA1,ILK,BCL2,NPNT,GNA13,ESR1,FGFR2,SEMA3E
GO:0002761	Regulation of myeloid leukocyte differentiation	18	123	0.43	0.0045	CD74,IL23A,IL12B,CDK6,RB1,PTPN2,LILRB1,HCLS1,HLA-DRB1,TLR4,C1QC,CUL4A,IRF7,INPP5D,PRKCA,PIK3R1,LYN,TRAF6
GO:0002862	Negative regulation of inflammatory response to antigenic stimulus	8	27	0.74	0.0045	IL12B,PLCG1,FYN,HLA-DRB1,SRC,SYK,HCK,LYN
GO:0021612	Facial nerve structural organization	5	8	1.07	0.0045	SEMA3F,NRP1,PLXNA4,NRP2,PLXNA3
GO:0034340	Response to type I interferon	11	52	0.59	0.0045	IFNAR1,STAT2,IFNAR2,STAT1,IRF7,MAVS,TYK2,IKBKE,IRF3,ISG15,JAK1
GO:0043122	Regulation of I-kappaB kinase/NF-kappaB signaling	29	255	0.32	0.0045	CD74,TRAF2,TICAM1,PRKCE,RNF31,F2R,PDPK1,FYN,HLA-DRB1,STAT1,PRKN,FLNA,ABL1,TLR4,LPAR1,TFRC,TIRAP,PRKD1,RHOA,MAVS,ESR1,TICAM2,TRAF6,OTUD7B,IKBKE,IRF3,PLCG2,IKBKG,PRKCB
GO:0071219	Cellular response to molecule of bacterial origin	25	205	0.36	0.0045	MAPK1,IL12B,TICAM1,CDK4,CAMP,AXL,BCR,PRKCE,LILRB1,ABL1,SRC,TLR4,HCK,EDNRB,JAK2,TIRAP,CD14,RHOA,TICAM2,LYN,TRAF6,VIM,IRF3,PLCG2,B2M
GO:1900182	Positive regulation of protein localization to nucleus	15	91	0.49	0.0045	NGFR,PIK3R2,F2,HCLS1,PRKCD,FYN,PARP1,FLNA,SRC,JAK2,TFRC,CDK1,PRKD1,MAVS,PIK3R1
GO:0009891	Positive regulation of biosynthetic process	149	2080	0.12	0.0046	CD74,DCN,NGFR,MAPK1,CBX7,EIF3D,GABPB1,EIF3E,PIK3R2,WASL,EDF1,COL1A1,IL23A,ACTR5,TICAM1,APOE,ACTN4,EIF2S3,NAT10,THBS1,PDGFRB,CREBBP,ACTR3,EP300,KDR,SLC9A1,TXK,THRA,STAT3,CDK2,RB1,ERBB2,EGFR,NDUFC2,SMAD6,STAT5B,ITGA2,UTP15,AVPR1A,STAT6,MED1,DDB1,PYGO1,INSR,IRS1,SMAD1,EEF2,F2,PTPN2,WDR75,STAT2,LILRB1,SGF29,MET,HCLS1,F2R,HSPA5,CD28,PGR,CARM1,NRIP1,SP1,RPS27L,PRKCD,PTCH1,EIF3C,WBP2NL,EIF5A,SRA1,STAT5A…
GO:0032930	Positive regulation of superoxide anion generation	7	20	0.81	0.0046	GNAI2,PRKCD,AGT,GNAI3,SYK,ITGB2,ITGAM
GO:0046637	Regulation of alpha-beta T cell differentiation	13	71	0.53	0.0046	IL23A,IL12B,SMAD7,ZAP70,IL27,TGFBR2,HLA-DRB1,IL2RG,SYK,HLA-DRA,RHOA,JAK3,IL12RB1
GO:0007548	Sex differentiation	31	282	0.31	0.0048	CCND1,EREG,H3-3B,PDGFRA,RNF38,PDGFRB,KDR,CBL,KIT,BAX,STAT5B,AXL,INSR,HSPA5,PGR,NRIP1,CRKL,H3-3A,SRC,EIF2S2,BCL2L1,PRKACG,SDC1,BCL2,ESR1,NTRK1,TGFBR1,UBB,PTPN11,COL9A3,LRP2
GO:0007565	Female pregnancy	22	170	0.38	0.0048	H3-3B,STAT5B,ITGA5,RPL29,ITGA2,MED1,ITGA3,PGR,BSG,CTSB,TGFBR2,AGT,H3-3A,GNAS,SPP1,BCL2,ACE2,ESR1,EPN1,PGF,ITGB3,ADRA2B
GO:0033157	Regulation of intracellular protein transport	27	231	0.34	0.0048	PIK3R2,RAC2,ERBB2,CHRM1,PRKACA,RNF31,HCLS1,PRKCD,FYN,UBE2D3,ITGB1BP1,PRKN,FLNA,PLK3,SAR1A,ASPH,JAK2,AKT2,CDK1,PKIA,ITGB2,PRKD1,MAVS,HRAS,PIK3R1,PTPN11,ITGAM
GO:0043269	Regulation of ion transport	61	700	0.21	0.0048	BDKRB1,CRBN,PLCG1,F2RL3,ACTN4,PDGFRB,SLC9A3R1,SLC9A1,BAX,AVPR1A,PRKCE,CHRM1,ARL6IP1,F2,PRKACA,GNAI2,EDNRA,LILRB1,F2R,CAV1,NDUFA4,PDPK1,FYN,WWP2,MYLK,CACNA1S,AGT,PRKN,AVPR1B,CTSS,FLNA,ABL1,SYK,ASPH,AVP,NPSR1,CAMK2B,ITGB1,PTK2B,BCL2,NEDD4L,TF,ACE2,PRKD1,PTPN6,RHOA,HFE,PIK3CG,NEDD4,LYN,JAK3,ITGB3,KCNE1B,PLCG2,ORAI1,B2M,FHL1,CALM1,CALM2,CAMK2A,SNCA
GO:0097191	Extrinsic apoptotic signaling pathway	17	113	0.45	0.0048	ITGAV,ERBB3,BAX,PDIA3,IL12A,BID,FGFR3,PDPK1,IL6R,NGF,BCL2L1,JAK2,BAD,BCL2,RAF1,NDUFA13,PIK3R1
GO:0000165	MAPK cascade	26	219	0.34	0.0049	MAPK1,RBX1,KRAS,ITGAV,KDR,EGFR,SMAD1,PRKCE,CAV1,FGFR3,CRKL,AGT,NRAS,ABL1,TLR4,AVP,CDK1,PTK2B,TF,PTPN6,FGFR1,MAPK9,RAF1,HRAS,EPGN,ADRA2B
GO:0007420	Brain development	66	775	0.2	0.0049	LAMB1,UTP3,KRAS,SEMA7A,NAPA,ARCN1,NRP1,CDK6,EGFR,BAX,ARPC5,NDUFS4,AVPR1A,MED1,AXL,BCR,RAC3,SMAD1,HSPA5,SEC16A,PTCH1,ERBB4,CRKL,FYN,TGFBR2,PLXNA4,NRP2,MT-CO1,MT-ND4,PLXNA2,TNR,PYGO2,EPHA7,PLXNA3,GNAI3,DAB1,ABL1,SRC,LPAR1,HSPG2,IRS2,ITGA8,UQCRQ,ALK,PLXNA1,BAD,ITGB1,BCL2,SUN1,SOS1,RHOA,FGFR2,SEC24B,COX6B1,UBB,PTPN11,ACTB,AVPR2,SEMA3E,LRP2,ITGAM,IGF1R,CDC42,CALM1,CALM2,AKT3
GO:0050994	Regulation of lipid catabolic process	12	62	0.56	0.0049	CDK4,THRA,IRS1,PRKCE,PRKCD,IRS2,ALK,AKT2,PIK3CG,LDLR,APOC1,APOC2
GO:0097435	Supramolecular fiber organization	52	570	0.23	0.0049	COMP,WASL,COL1A1,ARPC3,RAC2,PDGFRA,PDGFRB,ARPC1A,ACTR3,BAX,ARPC5,ARPC2,PRKCI,ABI2,ITGB5,COL1A2,INPPL1,RAC3,BID,HCLS1,WASF3,EZR,ARPC5L,RAC1,SIAH1,PRKN,FLNA,PREX1,PLK3,ABL1,SRC,WAS,ACTR2,JAK2,WASF1,ACTN1,ITGB1,PTK2B,SH3KBP1,BCL2,TF,ARPC4,ARPC1B,RHOA,TNXB,BRK1,VIM,TGFBR1,ACTG1,CDC42,B2M,SNCA
GO:1901216	Positive regulation of neuron death	15	92	0.48	0.0049	APOE,EIF2S1,ITGA1,BAX,CASP9,FYN,PARP1,EPHA7,ABL1,TLR4,BAD,ITGB2,RHOA,ITGAM,SNCA
GO:0005513	Detection of calcium ion	6	14	0.9	0.0051	KCNMB4,KCNMB3,ASPH,KCNMB2,CALM1,CALM2
GO:0010952	Positive regulation of peptidase activity	24	195	0.36	0.0051	NGFR,STAT3,PDCD6,RPS3,BAX,CYCS,BID,F2R,CASP9,RPS27L,CAV1,FYN,FN1,CR1,NGF,SYK,ASPH,JAK2,BAD,RHOA,NDUFA13,RACK1,LYN,SNCA
GO:0030949	Positive regulation of vascular endothelial growth factor receptor signaling pathway	6	14	0.9	0.0051	VTN,ITGA5,VEGFB,PRKD2,ITGB3,PRKCB
GO:0032479	Regulation of type I interferon production	16	103	0.46	0.0051	TICAM1,LILRB1,STAT1,TLR4,SYK,RNF216,TIRAP,IRF7,CD14,CYLD,MAVS,IRF3,PLCG2,PTPN11,ISG15,STING1
GO:0045916	Negative regulation of complement activation	6	14	0.9	0.0051	MASP1,CD46,CR1,CR2,VSIG4,CR1L
[truncated: 4,082 more rows]
