# Supplementary material for: Interactomic Analyses and a Reverse Engineering Study Identify Specific Functional Activities of One-to-One Interactions of the S1 Subunit of the SARS-CoV-2 Spike Protein with the Human Proteome
Source: Biomolecules. 2024 Dec 3;14(12):1549. doi: 10.3390/biom14121549 (PMC12121346; doi:10.3390/biom14121549)
Supplement: Supplementary file 1 [file biomolecules-14-01549-s001.zip › COLONNA G EXCEL schemes/EXCEL-File-S2-814.xlsx]

## Sheet: 1 Node degree
#node	node_degree
PRKACB	126
PRKACA	125			INTERACTOME-814
PRKACG	124			Node Degree
PIK3R1	117
PIK3R2	113
PIK3R3	112
PIK3CA	108
PIK3CD	108			in red HUBs
MAPK1	107
PIK3CB	107
MAPK3	104
MAPK8	90
MAPK9	90
SRC	77
AKT1	74
AKT2	73
AKT3	73
MAPK14	67
PLCG1	65
PTK2	64
ITGB1	63
CALM3	62
MAPK11	62
MAPK12	62
MAPK13	62
PLCG2	58
GSK3B	57
HRAS	54
KRAS	54
NRAS	53
MTOR	52
PRKCA	51
JAK2	47
GNAQ	46
RAF1	46
RBX1	46
CHUK	45
IKBKB	45
MAP3K7	45
PRKCB	45
IKBKG	44
RHOA	44
TRAF6	43
CALM2	42
CDKN1B	41
ESR1	41
FOXO3	41
PRKCG	41
EGFR	40
FOXO1	40
ITGB3	40
PIK3CG	40
RAP1B	40
JAK1	39
RAP1A	39
PTEN	38
RAC2	38
TRAF2	38
DDB2	37
EP300	37
GNA13	37
GNAI1	37
GNAI3	37
JUN	37
RELA	37
ACTB	36
CUL4A	36
CUL4B	36
GNAI2	36
ITGB2	36
PRKCZ	36
ACTG1	35
CALM1	35
CDC42	35
DDB1	35
IGF1R	35
ITGAV	35
TP53	35
CREBBP	34
NFKB1	34
RAC3	34
LYN	33
PPP2CA	33
FOS	32
MAP2K1	32
PIP5K1C	32
PPP2CB	32
PRKCD	32
RPTOR	32
SYK	32
IRS1	31
PIP5K1A	31
PIP5K1B	31
PTPN11	31
ITGAL	30
MAP2K2	30
NOS1	30
SHC1	30
GNA12	29
PIK3R5	29
PIK3R6	29
COP1	28
DCAF4	28
ERCC8	28
FBXW5	28
JAK3	28
RPS6KB1	28
RPS6KB2	28
TAB2	28
AMBRA1	27
BCL2	27
CRBN	27
DCAF1	27
DCAF10	27
DCAF11	27
DCAF12	27
DCAF13	27
DCAF15	27
DCAF16	27
DCAF17	27
DCAF5	27
DCAF6	27
DCAF7	27
DCAF8	27
DDA1	27
DET1	27
DTL	27
ESR2	27
GAB1	27
IRAK4	27
ITGA2	27
ITGA4	27
PPP2R1A	27
PRKCE	27
TLR4	27
TRPC4AP	27
TSC1	27
FOXO4	26
FYN	26
ITGB6	26
NCOA3	26
SP1	26
STAT3	26
VAV1	26
ATF4	25
CTNNB1	25
ERBB2	25
HSP90AA1	25
IRAK1	25
ITGA5	25
MAP2K4	25
MAP2K6	25
MAP3K1	25
PDGFRA	25
PPP2R1B	25
RRAS	25
TAB1	25
UBC	25
VAV2	25
VAV3	25
ZAP70	25
BRAF	24
CAMK2A	24
CAMK2B	24
IRS2	24
IRS4	24
MAP2K3	24
MED1	24
PDGFRB	24
PPARGC1A	24
PTPN6	24
SHC2	24
SHC3	24
SHC4	24
BAD	23
CRTC2	23
ERBB3	23
GNA11	23
ITGB5	23
PPP3CA	23
RPS27A	23
TSC2	23
AKT1S1	22
GAB2	22
ITGA3	22
ITGB7	22
ITGB8	22
MAP2K7	22
MET	22
PDPK1	22
PRKAA1	22
PRKAA2	22
PRKCI	22
PRKG1	22
PRKG2	22
TAB3	22
ARAF	21
ATF2	21
HSP90AB1	21
MAP3K5	21
NOS3	21
CARM1	20
CREB1	20
IGHV3-43D	20
INSR	20
KDR	20
MRAS	20
PIP4K2A	20
PIP4K2B	20
PIP4K2C	20
PPP3CB	20
PTK2B	20
RAPGEF4	20
RIPK1	20
RRAS2	20
SDC1	20
CBL	19
MYD88	19
OGT	19
PGR	19
RAPGEF3	19
RYR2	19
TRADD	19
TRAF5	19
ARHGEF12	18
CACNA1C	18
CREB5	18
F2	18
FN1	18
ITGAM	18
ITK	18
KIT	18
NCOA1	18
PPP2R2A	18
PRKAB1	18
PRKAB2	18
PRKAG1	18
PRKAG2	18
PRKAG3	18
SLC9A1	18
SNCA	18
BCL2L1	17
CAMK4	17
CREB3	17
CREB3L1	17
CREB3L2	17
CREB3L3	17
CREB3L4	17
ILK	17
ITGA2B	17
LOC102723407	17
NGFR	17
PIK3C2B	17
PIK3C2G	17
PIP5KL1	17
PPARG	17
PPP2R2C	17
PRKCQ	17
RASSF5	17
RIPK2	17
STAT1	17
TBC1D7	17
TNF	17
AGT	16
BTK	16
C3	16
CDKN2A	16
MAVS	16
MLST8	16
PPP1R1A	16
PPP2R2B	16
PPP2R2D	16
PPP3CC	16
ROCK1	16
ROCK2	16
RPS6KA5	16
ALK	15
BCL10	15
CACNA1D	15
CARD9	15
EML4	15
ERBB4	15
EZR	15
FGFR1	15
HCK	15
INPP5D	15
INPP5F	15
INPPL1	15
ITGA1	15
ITGA10	15
ITGA11	15
LPAR1	15
MDM2	15
NFKBIA	15
SDC4	15
TRAF3	15
TYK2	15
ADCY3	14
CBLB	14
CDC37	14
CDK2	14
CDKN1A	14
IFNGR1	14
IL6R	14
NCOA2	14
NFATC1	14
PIP4P1	14
PIP4P2	14
PTGES3	14
SKP1	14
TBK1	14
TLR2	14
TNFRSF1A	14
YWHAZ	14
ACTN1	13
CACNA1S	13
CDC25C	13
CRK	13
EEF2K	13
F2R	13
FGR	13
GNG2	13
GYS1	13
GYS2	13
ITPR1	13
ITPR3	13
KIF5A	13
KIF5B	13
KIF5C	13
KLC1	13
KLC2	13
KLC3	13
KLC4	13
MALT1	13
NTRK1	13
PI4K2A	13
PI4K2B	13
PI4KA	13
RALGDS	13
RASGRF1	13
SFN	13
THRB	13
ULK1	13
ULK2	13
YWHAB	13
ACE2	12
COPS3	12
COPS5	12
CRKL	12
GPS1	12
IL6ST	12
ITPR2	12
MAP3K14	12
MAP3K8	12
NEFL	12
NEFM	12
PLB1	12
PNPLA6	12
PNPLA7	12
PPP3R2	12
THRA	12
ACTN4	11
AR	11
ARHGEF1	11
C1QA	11
C1QB	11
C1QC	11
C4B	11
CCND1	11
CCT3	11
CD19	11
COPS2	11
COPS6	11
COPS8	11
DUSP3	11
ELK1	11
FCER1G	11
H4C6	11
IGLL5	11
IKBKE	11
IRF7	11
KCNN2	11
LAMTOR3	11
LPAR2	11
LPAR4	11
LPAR5	11
NCOR1	11
NEFH	11
NFATC2	11
NFATC3	11
PRKD1	11
PRKD2	11
PRKD3	11
PTPN5	11
PTPN7	11
PTPRR	11
RASGRF2	11
RPS6KA1	11
RXRA	11
SCN5A	11
SMAD3	11
STAT4	11
TICAM1	11
TLN1	11
APOE	10
BAX	10
C4A	10
CDK4	10
COPS4	10
CSNK1E	10
CXCR4	10
EDNRB	10
IL12RB1	10
KCNMB1	10
KCNMB2	10
KCNMB3	10
KCNMB4	10
KCNQ1	10
KCNU1	10
LCAT	10
LIFR	10
LYPLA1	10
MSN	10
NOS2	10
NR4A1	10
PPP5C	10
PREX1	10
PSEN1	10
RPS6KA2	10
RPS6KA3	10
STAT2	10
TIRAP	10
TXK	10
ADCY1	9
ADCY8	9
ADCY9	9
ATP2B4	9
BCL2L11	9
BDKRB2	9
C1R	9
C1S	9
C2	9
DEPTOR	9
FOSB	9
GRM1	9
HSP90B1	9
INPP4A	9
INPP4B	9
IQGAP1	9
JUND	9
LPAR3	9
LPCAT4	9
NFKBIB	9
PLAAT3	9
PTPN2	9
RDX	9
RPS6KA6	9
RRAGA	9
RRAGC	9
SLC9A3R1	9
STAT6	9
STIP1	9
THBS1	9
TLN2	9
TRPV1	9
AGTR1	8
ARHGDIA	8
ARHGDIB	8
ATG101	8
BID	8
CCND2	8
CCND3	8
CD209	8
CD28	8
COMP	8
DAXX	8
DCN	8
DUSP1	8
F10	8
FOSL1	8
FOSL2	8
GSK3A	8
HCST	8
HDAC1	8
HIF1A	8
JUNB	8
KISS1R	8
LPAR6	8
LPCAT3	8
MAPKAPK2	8
MBOAT1	8
MBOAT2	8
PAX8	8
PPARA	8
RGS14	8
RHEB	8
RRAGB	8
RRAGD	8
SCN1B	8
SCN4B	8
SCN7A	8
THBS2	8
THBS3	8
THBS4	8
TNC	8
TNN	8
TNR	8
TNXB	8
USP7	8
VASP	8
VTN	8
APC	7
ARHGDIG	7
AVPR1A	7
AVPR1B	7
BRCA1	7
CDC25B	7
CSNK1D	7
DDIT3	7
DPP4	7
EDNRA	7
EIF4EBP1	7
FLT3	7
GNRH1	7
GNRH2	7
H2AC8	7
ICOS	7
IGBP1	7
IGKV2D-29	7
IL2RG	7
IRF9	7
ITGA8	7
ITGA9	7
KCNJ3	7
KCNJ6	7
LAMTOR4	7
LSP1	7
MASP2	7
MME	7
MYLK	7
NFKBIE	7
NR3C1	7
PARD6G	7
PIK3AP1	7
PROC	7
PTH1R	7
SDC2	7
SERPING1	7
SGK1	7
SLC8A1	7
SLC8A2	7
SLC8A3	7
SPP1	7
STAM	7
STAM2	7
VCAM1	7
ADRA1A	6
ADRA1B	6
ADRA1D	6
ARHGEF11	6
ARHGEF28	6
BAK1	6
BDKRB1	6
CACYBP	6
CALR	6
CD47	6
CLEC4M	6
CSNK1A1L	6
DAB1	6
DAPK1	6
DCC	6
DLG1	6
ELK4	6
ERCC6	6
GPCPD1	6
IL12B	6
IL12RB2	6
IL2	6
KCNJ5	6
MAPKAPK3	6
MBL2	6
MDM4	6
MEP1A	6
MEP1B	6
ORAI1	6
PARVB	6
PLA2G15	6
PLN	6
PPP1R1B	6
PRCP	6
PRKAR2A	6
PRKAR2B	6
PRKN	6
PSMG2	6
RPS6KA4	6
RYR1	6
RYR3	6
S1PR2	6
S1PR3	6
SGK2	6
SGK3	6
SIAH1	6
SLC12A2	6
TICAM2	6
TLR5	6
TLR6	6
TLR9	6
TRPV5	6
TTF1	6
XPNPEP2	6
ADRA2A	5
AKAP13	5
CACNA1G	5
CACNA1H	5
CACNA1I	5
CAMK2D	5
CASP9	5
CFB	5
CFH	5
CYBA	5
DAPK2	5
DUSP9	5
F2RL3	5
F9	5
FXYD2	5
GPR83	5
GRIN1	5
GRIN2A	5
HLA-A	5
HSPA9	5
ICAM2	5
IGHV3-72	5
IGKV2D-28	5
IL1R1	5
IL23A	5
IL23R	5
IRAK2	5
JMJD7-PLA2G4B	5
KCNE1	5
KCNE1B	5
KDM3A	5
KDM3B	5
KSR1	5
LY96	5
LYPLA2	5
MAPK8IP3	5
MARCKS	5
MTCP1	5
MYO1C	5
NR5A1	5
PARVA	5
PARVG	5
PCYT1A	5
PCYT1B	5
PLA2G4B	5
PLA2G4C	5
PLA2G4D	5
PLA2G4E	5
PLA2G4F	5
PLA2G7	5
PRKAR1B	5
RARA	5
TCL1A	5
TCL1B	5
ADRA2B	4
ADRA2C	4
AHR	4
AKAP5	4
APOA5	4
AVPR2	4
B4E1Z4_HUMAN	4
CAMK1	4
CAMKK1	4
CAND1	4
CD14	4
DBI	4
DCUN1D1	4
F11	4
FKBP5	4
FXYD1	4
GNRHR	4
HSPB2	4
HSPG2	4
ICAM3	4
IL21R	4
ITGB4	4
MAPKAPK5	4
MAX	4
MMP9	4
MOS	4
MYLK2	4
MYLK3	4
MYLK4	4
MYO10	4
NLK	4
PEX3	4
PFKFB1	4
PFKFB2	4
PHLPP1	4
PHLPP2	4
PRR5	4
PRR5L	4
SERPINC1	4
SIK2	4
STK4	4
TGFB1	4
TLR1	4
TRIB3	4
VSIG4	4
VWF	4
AGTR2	3
AIP	3
AKAP14	3
APOC1	3
APP	3
ARHGAP10	3
ASL	3
AVP	3
AZIN2	3
CACNA1E	3
CASP6	3
CFD	3
CFI	3
CFP	3
CITED2	3
CSNK1G2	3
CSNK1G3	3
CTSO	3
CXCL3	3
DSPP	3
DUSP10	3
DUSP16	3
DUSP7	3
EIF2AK1	3
EIF4EBP2	3
ENSP00000493607	3
F5	3
FLT1	3
GPC1	3
GRK5	3
HSPA5	3
IBSP	3
IL12A	3
IL17D	3
IQCG	3
ITPKA	3
KCNK2	3
LRP2	3
MADCAM1	3
MASP1	3
MECOM	3
MKNK2	3
NACA-2	3
NKX3-1	3
PDE3B	3
PDX1	3
PKIA	3
PLK3	3
RAB13	3
RBPJL	3
RORC	3
SERPINE1	3
SKAP2	3
SLC26A3	3
TBC1D4	3
TG	3
THEM4	3
TP73	3
TRIL	3
UNC13A	3
APOC2	2
ARHGAP5	2
ASGR1	2
ASGR2	2
ATAD2	2
BIK	2
C4BPB	2
CD46	2
CFHR1	2
CHRM5	2
DCAF4L1	2
F7	2
FCN2	2
HPSE	2
HPSE2	2
HSPD1	2
IQSEC1	2
JAM2	2
LAMC1	2
LMOD2	2
LRP1	2
NID1	2
NOX5	2
NRIP1	2
SIVA1	2
SLC18A1	2
SLC18A2	2
SNCAIP	2
TBXA2R	2
TFPI	2
TMSB4Y	2
ADA	1
APOB	1
ASPH	1
CR2	1
PGF	1
SLC6A19	1
SLC6A20	1
TFF1	1
TH	1
USP9X	1
VEGFB	1
WNT1	1
XYLT1	1

## Sheet: 2 INTERACTIONS
#node1	node2	neighborhood_on_chromosome	gene_fusion	phylogenetic_cooccurrence	homology	coexpression	experimentally_determined_interaction	database_annotated	automated_textmining	combined_score		6452 total interactions with the highest confidence (NO Text Mining).
ACE2	IL2	0	0	0	0	0	0.900	0	0	0.900
ACE2	MEP1A	0	0	0	0	0.198	0	0.900	0	0.916			(805 interactions > 0.900)			12.47%
ACE2	MEP1B	0	0	0	0	0.139	0	0.900	0	0.910
ACE2	SLC6A19	0	0	0	0	0.152	0.981	0	0	0.983			(395 interactions > 0.800)			6.12%
ACE2	SLC6A20	0	0	0	0	0.122	0.901	0	0	0.909
ACE2	DPP4	0	0	0	0	0.060	0	0.900	0	0.901			(185 interactions > 0.700)			2.87%
ACE2	AGT	0	0	0	0	0.042	0.739	0.750	0	0.932
ACE2	XPNPEP2	0	0	0	0	0.159	0	0.900	0	0.912						21.46%	Total	High + highest
ACE2	PRCP	0	0	0	0	0	0	0.900	0	0.900
ACE2	IGHV3-43D	0	0	0	0	0	0.900	0	0	0.900
ACE2	IGHV3-72	0	0	0	0	0	0.900	0	0	0.900
ACE2	MME	0	0	0	0	0.043	0	0.900	0	0.900
ACTB	ITGB4	0	0	0	0	0.042	0.070	0.900	0	0.903
ACTB	ITGB8	0	0	0	0	0	0.070	0.900	0	0.903
ACTB	H4C6	0	0	0	0	0.054	0.867	0.400	0	0.918
ACTB	VASP	0	0	0	0	0.132	0.219	0.900	0	0.926
ACTB	ACTN4	0	0	0	0	0.124	0.249	0.900	0	0.928
ACTB	ITGA2B	0	0	0	0	0.046	0	0.900	0	0.900
ACTB	THRA	0	0	0	0	0	0.047	0.900	0	0.900
ACTB	CASP6	0	0	0	0	0.049	0.095	0.900	0	0.906
ACTB	PIP5K1B	0	0	0	0	0.048	0.058	0.900	0	0.902
ACTB	ITGB7	0	0	0	0	0.047	0.070	0.900	0	0.903
ACTB	IQGAP1	0	0	0	0	0.101	0.661	0.900	0	0.966
ACTB	ITGB6	0	0	0	0	0.064	0.070	0.900	0	0.905
ACTB	TMSB4Y	0	0	0	0	0.068	0.091	0.900	0	0.907
ACTB	PPARG	0	0	0	0	0	0.047	0.900	0	0.900
ACTB	ITGB5	0	0	0	0	0.042	0.070	0.900	0	0.903
ACTB	TLN1	0	0	0	0	0.074	0.053	0.900	0	0.904
ACTB	PARVA	0	0	0	0	0.054	0.488	0.900	0	0.947
ACTB	ARHGAP10	0	0	0	0	0.047	0.050	0.900	0	0.901
ACTB	EZR	0	0	0	0	0.087	0.126	0.900	0	0.913
ACTB	MSN	0	0	0	0	0.132	0.141	0.900	0	0.919
ACTB	PIP5K1A	0	0	0	0	0.048	0.058	0.900	0	0.902
ACTB	ACTN1	0	0	0	0	0.134	0.402	0.900	0	0.943
ACTB	ITGB1	0	0	0	0	0.084	0.077	0.900	0	0.908
ACTB	ILK	0	0	0	0	0.115	0.092	0.900	0	0.912
ACTB	PARVB	0	0	0	0	0.047	0	0.900	0	0.900
ACTB	PARVG	0	0	0	0	0.047	0	0.900	0	0.900
ACTB	RHOA	0	0	0	0	0.426	0.070	0.900	0	0.941
ACTB	PRKCA	0	0	0	0	0.047	0.162	0.900	0	0.913
ACTB	LMOD2	0	0	0	0	0.050	0.900	0	0	0.900
ACTB	ITGB3	0	0	0	0	0.044	0.070	0.900	0	0.903
ACTB	TLN2	0	0	0	0	0.042	0.053	0.900	0	0.901
ACTB	ACTG1	0	0	0.047	0.987	0.778	0.983	0.900	0	0.999
ACTB	PIP5K1C	0	0	0	0	0.053	0.058	0.900	0	0.903
ACTB	RDX	0	0	0	0	0.058	0.136	0.900	0	0.911
ACTB	MYO1C	0	0	0	0	0.063	0.186	0.900	0	0.917
ACTB	CDC42	0	0	0	0	0.415	0.070	0.900	0	0.940
ACTG1	ITGB4	0	0	0	0	0.042	0.070	0.900	0	0.903
ACTG1	ITGB8	0	0	0	0	0	0.070	0.900	0	0.903
ACTG1	VASP	0	0	0	0	0.095	0.528	0.900	0	0.953
ACTG1	ACTN4	0	0	0	0	0.127	0.125	0.900	0	0.916
ACTG1	ITGA2B	0	0	0	0	0.046	0	0.900	0	0.900
ACTG1	THRA	0	0	0	0	0.043	0.047	0.900	0	0.900
ACTG1	CASP6	0	0	0	0	0.049	0.095	0.900	0	0.906
ACTG1	PIP5K1B	0	0	0	0	0.048	0.058	0.900	0	0.902
ACTG1	ITGB7	0	0	0	0	0	0.070	0.900	0	0.903
ACTG1	IQGAP1	0	0	0	0	0.067	0.247	0.900	0	0.923
ACTG1	ITGB6	0	0	0	0	0.064	0.070	0.900	0	0.905
ACTG1	TMSB4Y	0	0	0	0	0.068	0.091	0.900	0	0.907
ACTG1	PPARG	0	0	0	0	0	0.047	0.900	0	0.900
ACTG1	CCT3	0	0	0	0	0.137	0.921	0	0	0.929
ACTG1	ITGB5	0	0	0	0	0.044	0.070	0.900	0	0.903
ACTG1	TLN1	0	0	0	0	0.056	0.053	0.900	0	0.902
ACTG1	PARVA	0	0	0	0	0.063	0	0.900	0	0.902
ACTG1	ARHGAP10	0	0	0	0	0.044	0.050	0.900	0	0.901
ACTG1	EZR	0	0	0	0	0.087	0.054	0.900	0	0.906
ACTG1	MSN	0	0	0	0	0.093	0.054	0.900	0	0.906
ACTG1	PIP5K1A	0	0	0	0	0.048	0.058	0.900	0	0.902
ACTG1	ACTN1	0	0	0	0	0.102	0.125	0.900	0	0.914
ACTG1	ITGB1	0	0	0	0	0.102	0.077	0.900	0	0.909
ACTG1	ILK	0	0	0	0	0.062	0.092	0.900	0	0.907
ACTG1	PARVB	0	0	0	0	0.044	0	0.900	0	0.900
ACTG1	PARVG	0	0	0	0	0.044	0	0.900	0	0.900
ACTG1	RHOA	0	0	0	0	0.171	0.070	0.900	0	0.916
ACTG1	PRKCA	0	0	0	0	0.049	0.161	0.900	0	0.913
ACTG1	LMOD2	0	0	0	0	0.050	0.900	0	0	0.900
ACTG1	ITGB3	0	0	0	0	0.043	0.070	0.900	0	0.903
ACTG1	TLN2	0	0	0	0	0.042	0.053	0.900	0	0.901
ACTG1	PIP5K1C	0	0	0	0	0.048	0.058	0.900	0	0.902
ACTG1	RDX	0	0	0	0	0.060	0.054	0.900	0	0.903
ACTG1	CDC42	0	0	0	0	0.118	0.070	0.900	0	0.910
ACTN1	ACTN4	0	0	0.049	0.982	0.177	0.949	0.900	0	0.995
ACTN1	PIP5K1B	0	0	0	0	0.063	0	0.900	0	0.902
ACTN1	CACNA1C	0	0	0	0	0.103	0.926	0	0	0.930
ACTN1	ITGA5	0	0	0	0	0.266	0	0.900	0	0.923
ACTN1	PIP4K2C	0	0	0	0	0.055	0	0.900	0	0.901
ACTN1	PIP5K1A	0	0	0	0	0.063	0	0.900	0	0.902
ACTN1	PIP4K2A	0	0	0	0	0.075	0	0.900	0	0.903
ACTN1	PIP4K2B	0	0	0	0	0.062	0	0.900	0	0.902
ACTN1	PIP5K1C	0	0	0	0	0.082	0	0.900	0	0.904
ACTN1	PARVB	0	0	0	0	0.049	0	0.900	0	0.900
ACTN1	ITGB1	0	0	0	0	0.174	0.328	0.900	0	0.939
ACTN4	PIP4K2B	0	0	0	0	0.055	0	0.900	0	0.901
ACTN4	PIP4K2A	0	0	0	0	0.060	0	0.900	0	0.902
ACTN4	PIP5K1A	0	0	0	0	0.063	0	0.900	0	0.902
ACTN4	PIP5K1B	0	0	0	0	0.063	0	0.900	0	0.902
ACTN4	PIP4K2C	0	0	0	0	0.071	0	0.900	0	0.903
ACTN4	PIP5K1C	0	0	0	0	0.175	0	0.900	0	0.914
ACTN4	ITGA5	0	0	0	0	0.126	0	0.900	0	0.908
ACTN4	ITGB1	0	0	0	0	0.067	0.091	0.900	0	0.907
ADA	DPP4	0	0	0	0	0.067	0.972	0	0	0.972
ADCY1	ADCY8	0	0	0.068	0.852	0.109	0	0.900	0	0.909
ADCY1	CALM3	0	0	0	0	0	0.046	0.900	0	0.900
ADCY1	ADCY3	0	0	0	0.811	0	0	0.900	0	0.900
ADCY1	PRKCD	0	0	0	0	0.057	0	0.900	0	0.901
ADCY1	RAPGEF4	0	0	0	0	0.166	0	0.900	0	0.913
ADCY1	PRKACA	0	0	0	0	0	0.096	0.900	0	0.905
ADCY1	PRKACB	0	0	0	0	0	0.096	0.900	0	0.905
ADCY1	RAPGEF3	0	0	0	0	0.059	0	0.900	0	0.901
ADCY1	PRKACG	0	0	0	0	0	0.096	0.900	0	0.905
ADCY3	KCNQ1	0	0	0	0	0	0.051	0.900	0	0.901
ADCY3	SLC12A2	0	0	0	0	0	0	0.900	0	0.900
ADCY3	ADCY8	0	0	0	0.851	0	0	0.900	0	0.900
ADCY3	CALM3	0	0	0	0	0.044	0.046	0.900	0	0.900
ADCY3	ADCY9	0	0	0	0.706	0.069	0.124	0.900	0	0.911
ADCY3	PRKACA	0	0	0	0	0	0.096	0.900	0	0.905
ADCY3	PRKCD	0	0	0	0	0.064	0	0.900	0	0.902
ADCY3	PRKACB	0	0	0	0	0	0.096	0.900	0	0.905
ADCY3	PRKACG	0	0	0	0	0	0.096	0.900	0	0.905
ADCY3	CAMK2B	0	0	0	0	0	0.063	0.900	0	0.902
ADCY3	RAPGEF4	0	0	0	0	0.106	0	0.900	0	0.906
ADCY3	CAMK2A	0	0	0	0	0	0.063	0.900	0	0.902
ADCY3	RAPGEF3	0	0	0	0	0.066	0	0.900	0	0.902
ADCY8	PRKCD	0	0	0	0	0.057	0	0.900	0	0.901
ADCY8	RAPGEF3	0	0	0	0	0.079	0	0.900	0	0.904
ADCY8	PRKACB	0	0	0	0	0	0.096	0.900	0	0.905
ADCY8	PRKACA	0	0	0	0	0	0.096	0.900	0	0.905
ADCY8	RAPGEF4	0	0	0	0	0.160	0	0.900	0	0.912
ADCY8	PRKACG	0	0	0	0	0	0.096	0.900	0	0.905
ADCY8	CALM3	0	0	0	0	0.058	0.059	0.900	0	0.903
ADCY9	KCNQ1	0	0	0	0	0	0.051	0.900	0	0.901
ADCY9	SLC12A2	0	0	0	0	0.057	0	0.900	0	0.901
ADCY9	PRKCD	0	0	0	0	0	0	0.900	0	0.900
ADCY9	RAPGEF3	0	0	0	0	0.062	0	0.900	0	0.902
ADCY9	RAPGEF4	0	0	0	0	0.055	0	0.900	0	0.901
ADCY9	PRKACG	0	0	0	0	0	0.096	0.900	0	0.905
ADCY9	PRKACA	0	0	0	0	0.047	0.096	0.900	0	0.906
ADCY9	PRKACB	0	0	0	0	0	0.096	0.900	0	0.905
ADRA1A	GNA11	0	0	0	0	0	0.115	0.900	0	0.907
ADRA1A	GNA12	0	0	0	0	0	0.128	0.900	0	0.909
ADRA1A	GNAQ	0	0	0	0	0	0.115	0.900	0	0.907
ADRA1A	ADRA1B	0	0	0.063	0.935	0.080	0.541	0.900	0	0.955
ADRA1A	ADRA1D	0	0	0	0.929	0.078	0	0.900	0	0.903
ADRA1A	GNA13	0	0	0	0	0	0.128	0.900	0	0.909
ADRA1B	GNA11	0	0	0	0	0.074	0.115	0.900	0	0.910
ADRA1B	GNA12	0	0	0	0	0.047	0.128	0.900	0	0.909
ADRA1B	GNAQ	0	0	0	0	0	0.115	0.900	0	0.907
ADRA1B	GNA13	0	0	0	0	0.047	0.128	0.900	0	0.909
ADRA1B	ADRA1D	0	0	0	0.930	0.099	0.292	0.900	0	0.930
ADRA1D	GNA11	0	0	0	0	0.059	0.115	0.900	0	0.909
ADRA1D	GNA12	0	0	0	0	0.047	0.128	0.900	0	0.909
ADRA1D	GNAQ	0	0	0	0	0	0.115	0.900	0	0.907
ADRA1D	GNA13	0	0	0	0	0.047	0.128	0.900	0	0.909
ADRA2A	GNA11	0	0	0	0	0	0.115	0.900	0	0.907
ADRA2A	GNA12	0	0	0	0	0	0.128	0.900	0	0.909
ADRA2A	GNA13	0	0	0	0	0	0.128	0.900	0	0.909
ADRA2A	GNG2	0	0	0	0	0.061	0.868	0.500	0	0.932
ADRA2A	GNAQ	0	0	0	0	0.050	0.115	0.900	0	0.908
ADRA2B	GNA11	0	0	0	0	0	0.115	0.900	0	0.907
ADRA2B	GNA12	0	0	0	0	0	0.128	0.900	0	0.909
ADRA2B	GNAQ	0	0	0	0	0	0.115	0.900	0	0.907
ADRA2B	GNA13	0	0	0	0	0	0.128	0.900	0	0.909
ADRA2C	GNA11	0	0	0	0	0	0.115	0.900	0	0.907
ADRA2C	GNA12	0	0	0	0	0	0.128	0.900	0	0.909
ADRA2C	GNAQ	0	0	0	0	0	0.115	0.900	0	0.907
ADRA2C	GNA13	0	0	0	0	0	0.128	0.900	0	0.909
AGT	BDKRB1	0	0	0	0	0	0	0.900	0	0.900
AGT	F2RL3	0	0	0	0	0	0.051	0.900	0	0.901
AGT	EDNRA	0	0	0	0	0.059	0	0.900	0	0.901
AGT	F2R	0	0	0	0	0.047	0.051	0.900	0	0.901
AGT	LPAR5	0	0	0	0	0	0	0.900	0	0.900
AGT	LPAR6	0	0	0	0	0	0	0.900	0	0.900
AGT	LPAR4	0	0	0	0	0	0	0.900	0	0.900
AGT	LPAR2	0	0	0	0	0	0	0.900	0	0.900
AGT	LPAR3	0	0	0	0	0	0	0.900	0	0.900
AGT	LPAR1	0	0	0	0	0.080	0	0.900	0	0.904
AGT	CXCR4	0	0	0	0	0	0	0.900	0	0.900
AGT	EDNRB	0	0	0	0	0.106	0	0.900	0	0.906
AGT	BDKRB2	0	0	0	0	0.062	0	0.900	0	0.902
AGT	AGTR2	0	0	0	0	0	0.994	0.900	0	0.999
AGT	AGTR1	0	0	0	0	0.060	0.994	0.900	0	0.999
AGTR1	GNA11	0	0	0	0	0	0.115	0.900	0	0.907
AGTR1	SERPINE1	0	0	0	0	0.061	0	0.900	0	0.902
AGTR1	GNA12	0	0	0	0	0	0.125	0.900	0	0.908
AGTR1	GNAQ	0	0	0	0	0.047	0.346	0.900	0	0.932
AGTR1	F2	0	0	0	0	0.054	0.052	0.900	0	0.902
AGTR1	AGTR2	0	0	0	0.835	0.042	0	0.900	0	0.900
AGTR1	GNA13	0	0	0	0	0	0.125	0.900	0	0.908
AGTR2	GNAQ	0	0	0	0	0	0.115	0.900	0	0.907
AHR	PTGES3	0	0	0	0	0.043	0.544	0.800	0	0.905
AHR	HSP90AA1	0	0	0	0	0	0.869	0.800	0	0.972
AHR	HSP90AB1	0	0	0	0	0	0.927	0.800	0	0.984
AHR	AIP	0	0	0	0	0	0.986	0.800	0	0.997
AIP	PTGES3	0	0	0	0	0.044	0.658	0.800	0	0.928
AIP	HSP90AB1	0	0	0	0	0.084	0.977	0.800	0	0.995
AKAP13	GNA12	0	0	0	0	0.053	0.335	0.900	0	0.931
AKAP13	ARHGEF1	0	0	0	0.613	0.096	0.074	0.900	0	0.909
AKAP13	ARHGEF11	0	0	0	0.564	0.055	0.074	0.900	0	0.904
AKAP13	GNA13	0	0	0	0	0.060	0.100	0.900	0	0.908
AKAP13	RHOA	0	0	0	0	0.089	0.970	0.900	0	0.997
AKAP14	PRKAR2A	0	0	0	0	0	0.850	0.720	0	0.956
AKAP14	PRKACA	0	0	0	0	0	0.834	0.720	0	0.951
AKAP14	PRKACB	0	0	0	0	0	0.771	0.720	0	0.933
AKAP5	PRKAR2B	0	0	0	0	0	0.819	0.500	0	0.905
AKAP5	CALM3	0	0	0	0	0	0.900	0	0	0.900
AKAP5	PRKACB	0	0	0	0	0.067	0.828	0.500	0	0.912
AKAP5	CALM2	0	0	0	0	0	0.900	0	0	0.900
AKT1	MAPK13	0	0	0.125	0.602	0.055	0.110	0.900	0	0.916
AKT1	MAPK12	0	0	0.118	0.615	0.066	0.110	0.900	0	0.916
AKT1	MAPK1	0	0	0	0.593	0.118	0.110	0.900	0	0.914
AKT1	TSC2	0	0	0	0	0.125	0.314	0.900	0	0.934
AKT1	CDC37	0	0	0	0	0.150	0.743	0.900	0	0.976
AKT1	PIK3R2	0	0	0	0	0.128	0.093	0.900	0	0.914
AKT1	GSK3A	0	0	0	0.580	0.103	0.895	0.900	0	0.989
AKT1	RPS6KB1	0	0	0.068	0.850	0.090	0.772	0.900	0	0.978
AKT1	CDKN1B	0	0	0	0	0.121	0.797	0.900	0	0.980
AKT1	MAPK14	0	0	0.119	0.621	0.246	0.739	0.900	0	0.980
AKT1	GNRH2	0	0	0	0	0	0	0.900	0	0.900
AKT1	MDM2	0	0	0	0	0	0.891	0.900	0	0.988
AKT1	PHLPP1	0	0	0	0	0	0.638	0.900	0	0.962
AKT1	PIK3R3	0	0	0	0	0.051	0.093	0.900	0	0.906
AKT1	MAPK3	0	0	0	0.587	0.266	0.110	0.900	0	0.929
AKT1	MAP3K8	0	0	0	0.565	0.102	0.300	0.900	0	0.931
AKT1	PIK3CA	0	0	0	0	0.060	0.738	0.900	0	0.973
AKT1	TP53	0	0	0	0	0.049	0.184	0.900	0	0.915
AKT1	GNRH1	0	0	0	0	0	0	0.900	0	0.900
AKT1	PDE3B	0	0	0	0	0	0.168	0.900	0	0.913
AKT1	NOS3	0	0	0	0	0	0.786	0.900	0	0.977
AKT1	TSC1	0	0	0	0	0.049	0.477	0.900	0	0.945
AKT1	HSP90B1	0	0	0	0	0.042	0.362	0.900	0	0.933
AKT1	RPTOR	0	0	0	0	0.085	0.300	0.900	0	0.930
AKT1	RPS6KB2	0	0	0.072	0.850	0.107	0.357	0.900	0	0.939
AKT1	GSK3B	0	0	0	0.579	0.138	0.929	0.900	0	0.993
AKT1	NOS2	0	0	0	0	0	0.045	0.900	0	0.900
AKT1	CASP9	0	0	0	0	0.085	0.067	0.900	0	0.907
AKT1	MAPK11	0	0	0.125	0.596	0.087	0.110	0.900	0	0.919
AKT1	HSP90AA1	0	0	0	0	0.049	0.883	0.900	0	0.987
AKT1	FOXO3	0	0	0	0	0.103	0.853	0.900	0	0.985
AKT1	TCL1B	0	0	0	0	0	0.292	0.900	0	0.926
AKT1	PDPK1	0	0	0.082	0.744	0.095	0.918	0.900	0	0.992
AKT1	MAP3K5	0	0	0	0.601	0.049	0.314	0.900	0	0.929
AKT1	MTOR	0	0	0	0	0.060	0.925	0.900	0	0.992
AKT1	PFKFB2	0	0	0	0	0.042	0.048	0.900	0	0.900
AKT1	CRTC2	0	0	0	0	0.067	0	0.900	0	0.902
AKT1	THEM4	0	0	0	0	0	0.736	0.900	0	0.972
AKT1	MTCP1	0	0	0	0	0	0.510	0.900	0	0.948
AKT1	CHUK	0	0	0	0.594	0.110	0.835	0.900	0	0.984
AKT1	JUN	0	0	0	0	0.049	0.085	0.900	0	0.905
AKT1	HSP90AB1	0	0	0	0	0.049	0.626	0.900	0	0.961
AKT1	OGT	0.041	0	0	0	0.074	0	0.900	0	0.903
AKT1	FOXO4	0	0	0	0	0.072	0.648	0.900	0	0.964
AKT1	BCL2L1	0	0	0	0	0.095	0.292	0.900	0	0.930
AKT1	PIK3CD	0	0	0	0	0.042	0.098	0.900	0	0.906
AKT1	TBC1D4	0	0	0	0	0.042	0.292	0.900	0	0.926
AKT1	PRKCZ	0	0	0	0.853	0.042	0.625	0.900	0	0.960
AKT1	FOXO1	0	0	0	0	0	0.881	0.900	0	0.987
AKT1	NKX3-1	0	0	0	0	0	0	0.900	0	0.900
AKT1	AKT1S1	0	0	0	0	0.141	0.626	0.900	0	0.965
AKT1	AKT2	0	0	0.050	0.981	0.131	0.787	0.900	0	0.980
AKT1	BAD	0	0	0	0	0.060	0.860	0.900	0	0.985
AKT1	ILK	0	0	0	0	0.139	0.749	0.900	0	0.976
AKT1	BCL2	0	0	0	0	0	0	0.900	0	0.900
AKT1	CDKN1A	0	0	0	0	0	0.776	0.900	0	0.976
AKT1	PIK3R5	0	0	0	0	0	0	0.900	0	0.900
AKT1	RAF1	0	0	0.145	0.583	0.075	0.816	0.900	0	0.983
AKT1	MAP2K4	0	0	0	0.593	0.103	0.542	0.900	0	0.955
AKT1	TRIB3	0	0.003	0	0.581	0.042	0.651	0.900	0	0.963
AKT1	PPP2CA	0	0	0	0	0.055	0.842	0.650	0	0.943
AKT1	BRCA1	0	0	0	0	0	0.735	0.900	0	0.972
AKT1	PIK3CG	0	0	0	0	0	0.098	0.900	0	0.905
AKT1	PIK3R1	0	0	0	0	0.058	0.558	0.900	0	0.954
AKT1	IKBKB	0	0	0	0.601	0.152	0.775	0.900	0	0.979
AKT1	NR4A1	0	0	0	0	0	0.294	0.900	0	0.926
AKT1	TCL1A	0	0	0	0	0	0.873	0.900	0	0.986
AKT1	PIK3R6	0	0	0	0	0.042	0	0.900	0	0.900
AKT1	NOS1	0	0	0	0	0	0.045	0.900	0	0.900
AKT1	AKT3	0	0	0.050	0.981	0	0.592	0.900	0	0.957
AKT1	TBC1D7	0	0	0	0	0	0.292	0.900	0	0.926
AKT1	IKBKG	0	0	0	0	0.120	0.456	0.900	0	0.947
AKT1	PHLPP2	0	0	0	0	0	0.317	0.900	0	0.928
AKT1	PIK3CB	0	0	0	0	0.049	0.334	0.900	0	0.931
AKT1S1	RPS6KB1	0	0	0	0	0.090	0.075	0.900	0	0.908
AKT1S1	RHEB	0	0	0	0	0	0.071	0.900	0	0.903
AKT1S1	RRAGB	0	0	0	0	0	0	0.900	0	0.900
AKT1S1	PPARG	0	0	0	0	0	0	0.900	0	0.900
AKT1S1	RPTOR	0	0	0	0	0.138	0.997	0.900	0	0.999
AKT1S1	RPS6KB2	0	0	0	0	0.131	0.075	0.900	0	0.912
AKT1S1	PRKACA	0	0	0	0	0.086	0.071	0.900	0	0.907
AKT1S1	ULK1	0	0	0	0	0.128	0	0.900	0	0.909
AKT1S1	ATG101	0	0	0	0	0.067	0	0.900	0	0.902
AKT1S1	EIF4EBP1	0	0	0	0	0.119	0	0.900	0	0.908
AKT1S1	MTOR	0	0	0	0	0.060	0.985	0.900	0	0.998
AKT1S1	RRAGD	0	0	0	0	0	0	0.900	0	0.900
AKT1S1	PRKACB	0	0	0	0	0	0.071	0.900	0	0.903
AKT1S1	RRAGC	0	0	0	0	0.049	0.800	0.900	0	0.979
AKT1S1	IGBP1	0	0	0	0	0	0	0.900	0	0.900
AKT1S1	PRKACG	0	0	0	0	0	0.071	0.900	0	0.903
AKT1S1	RRAGA	0	0	0	0	0	0.800	0.900	0	0.979
AKT1S1	ULK2	0	0	0	0	0	0	0.900	0	0.900
AKT1S1	AKT3	0	0	0	0	0.058	0.096	0.900	0	0.907
AKT1S1	AKT2	0	0	0	0	0.076	0.096	0.900	0	0.909
AKT1S1	MLST8	0	0	0	0	0.156	0.905	0.800	0	0.982
AKT2	MAPK13	0	0	0.132	0.614	0.055	0.110	0.900	0	0.917
AKT2	MAPK12	0	0	0.123	0.622	0.054	0.110	0.900	0	0.916
AKT2	MAPK1	0	0	0	0.592	0.083	0.110	0.900	0	0.911
AKT2	TSC2	0	0	0	0	0.108	0.072	0.900	0	0.909
AKT2	CDC37	0	0	0	0	0.092	0.366	0.900	0	0.937
AKT2	PIK3R2	0	0	0	0	0.074	0.093	0.900	0	0.908
AKT2	GSK3A	0	0	0	0.584	0.059	0.125	0.900	0	0.910
AKT2	RPS6KB1	0	0	0.070	0.859	0.090	0.095	0.900	0	0.913
AKT2	CDKN1B	0	0	0	0	0	0.047	0.900	0	0.900
AKT2	MAPK14	0	0	0.118	0.630	0.089	0.110	0.900	0	0.918
AKT2	GNRH2	0	0	0	0	0.042	0	0.900	0	0.900
AKT2	MDM2	0	0	0	0	0.049	0.050	0.900	0	0.901
AKT2	PHLPP1	0	0	0	0	0.049	0.076	0.900	0	0.904
AKT2	PIK3R3	0	0	0	0	0.051	0.093	0.900	0	0.906
AKT2	MAPK3	0	0	0	0.587	0.062	0.110	0.900	0	0.909
AKT2	MAP3K8	0	0	0	0.568	0.102	0.052	0.900	0	0.907
AKT2	PIK3CA	0	0	0	0	0.042	0.098	0.900	0	0.906
AKT2	TP53	0	0	0	0	0.072	0	0.900	0	0.903
AKT2	GNRH1	0	0	0	0	0	0	0.900	0	0.900
AKT2	PDE3B	0	0	0	0	0	0.045	0.900	0	0.900
AKT2	NOS3	0	0	0	0	0	0.045	0.900	0	0.900
AKT2	TSC1	0	0	0	0	0.054	0.136	0.900	0	0.911
AKT2	HSP90B1	0	0	0	0	0.044	0.136	0.900	0	0.910
AKT2	RPTOR	0	0	0	0	0.049	0.052	0.900	0	0.901
AKT2	RPS6KB2	0	0	0.072	0.860	0.101	0.095	0.900	0	0.914
AKT2	GSK3B	0	0	0	0.582	0.067	0.532	0.900	0	0.952
AKT2	NOS2	0	0	0	0	0	0.045	0.900	0	0.900
AKT2	CASP9	0	0	0	0	0.049	0.067	0.900	0	0.903
AKT2	MAPK11	0	0	0.125	0.607	0.053	0.110	0.900	0	0.916
AKT2	HSP90AA1	0	0	0	0	0.047	0.223	0.900	0	0.919
AKT2	FOXO3	0	0	0	0	0.049	0.312	0.900	0	0.928
AKT2	TCL1B	0	0	0	0	0	0.230	0.900	0	0.919
AKT2	PDPK1	0	0	0.089	0.753	0.162	0.464	0.900	0	0.953
AKT2	MAP3K5	0	0	0	0.610	0	0.071	0.900	0	0.903
AKT2	MTOR	0	0	0	0	0.060	0.073	0.900	0	0.905
AKT2	PFKFB2	0	0	0	0	0.049	0.048	0.900	0	0.901
AKT2	CRTC2	0	0	0	0	0.055	0	0.900	0	0.901
AKT2	THEM4	0	0	0	0	0.042	0.045	0.900	0	0.900
AKT2	MTCP1	0	0	0	0	0	0.230	0.900	0	0.919
AKT2	CHUK	0	0	0	0.600	0.086	0	0.900	0	0.904
AKT2	JUN	0	0	0	0	0	0.085	0.900	0	0.904
AKT2	HSP90AB1	0	0	0	0	0.047	0.224	0.900	0	0.919
AKT2	OGT	0.041	0	0	0	0.069	0	0.900	0	0.903
AKT2	FOXO4	0	0	0	0	0	0.312	0.900	0	0.928
AKT2	BCL2L1	0	0	0	0	0.049	0	0.900	0	0.900
AKT2	PIK3CD	0	0	0	0	0.042	0.286	0.900	0	0.925
AKT2	TBC1D4	0	0	0	0	0.042	0	0.900	0	0.900
AKT2	PRKCZ	0	0	0	0.863	0	0.292	0.900	0	0.926
AKT2	FOXO1	0	0	0	0	0	0.312	0.900	0	0.928
AKT2	NKX3-1	0	0	0	0	0	0	0.900	0	0.900
AKT2	NOS1	0	0	0	0	0	0.045	0.900	0	0.900
AKT2	NR4A1	0	0	0	0	0.042	0.045	0.900	0	0.900
AKT2	PIK3R6	0	0	0	0	0	0	0.900	0	0.900
AKT2	MAP2K4	0	0	0	0.594	0.049	0.105	0.900	0	0.907
AKT2	BAD	0	0	0	0	0.054	0.065	0.900	0	0.903
AKT2	IKBKG	0	0	0	0	0.049	0.072	0.900	0	0.904
AKT2	TBC1D7	0	0	0	0	0	0	0.900	0	0.900
AKT2	RAF1	0	0	0.135	0.586	0.074	0.045	0.900	0	0.913
AKT2	IKBKB	0	0	0	0.604	0.163	0	0.900	0	0.912
AKT2	PIK3R5	0	0	0	0	0	0	0.900	0	0.900
AKT2	BRCA1	0	0	0	0	0.049	0	0.900	0	0.900
AKT2	ILK	0	0	0	0	0.064	0.095	0.900	0	0.907
AKT2	BCL2	0	0	0	0	0.047	0	0.900	0	0.900
AKT2	CDKN1A	0	0	0	0	0	0.296	0.900	0	0.926
AKT2	TRIB3	0	0.003	0	0.588	0	0.342	0.900	0	0.931
AKT2	AKT3	0	0	0.051	0.979	0	0.162	0.900	0	0.913
AKT2	TCL1A	0	0	0	0	0	0.510	0.900	0	0.948
AKT2	PIK3CG	0	0	0	0	0	0.098	0.900	0	0.905
AKT2	PIK3R1	0	0	0	0	0.066	0.093	0.900	0	0.907
AKT2	PIK3CB	0	0	0	0	0.048	0.276	0.900	0	0.925
AKT2	PHLPP2	0	0	0	0	0	0.076	0.900	0	0.903
AKT3	MAPK13	0	0	0.132	0.614	0.048	0.110	0.900	0	0.916
AKT3	MAPK12	0	0	0.120	0.627	0.048	0.110	0.900	0	0.915
AKT3	MAPK1	0	0	0	0.601	0.085	0.110	0.900	0	0.911
AKT3	TSC2	0	0	0	0	0	0.072	0.900	0	0.903
AKT3	CDC37	0	0	0	0	0.073	0.595	0.900	0	0.959
AKT3	PIK3R2	0	0	0	0	0.067	0.093	0.900	0	0.907
AKT3	GSK3A	0	0	0	0.578	0	0.125	0.900	0	0.908
AKT3	RPS6KB1	0	0	0.069	0.852	0.083	0.095	0.900	0	0.912
AKT3	CDKN1B	0	0	0	0	0	0.047	0.900	0	0.900
AKT3	MAPK14	0	0	0.115	0.632	0.048	0.110	0.900	0	0.914
AKT3	GNRH2	0	0	0	0	0	0	0.900	0	0.900
AKT3	MDM2	0	0	0	0	0	0.050	0.900	0	0.900
AKT3	PHLPP1	0	0	0	0	0	0.076	0.900	0	0.903
AKT3	PIK3R3	0	0	0	0	0.051	0.093	0.900	0	0.906
AKT3	MAPK3	0	0	0	0.595	0.099	0.110	0.900	0	0.912
AKT3	MAP3K8	0	0	0	0.568	0.102	0.052	0.900	0	0.907
AKT3	PIK3CA	0	0	0	0	0.075	0.098	0.900	0	0.909
AKT3	TP53	0	0	0	0	0	0	0.900	0	0.900
AKT3	GNRH1	0	0	0	0	0.047	0	0.900	0	0.900
AKT3	PDE3B	0	0	0	0	0.042	0.168	0.900	0	0.913
AKT3	NOS3	0	0	0	0	0	0.045	0.900	0	0.900
AKT3	TSC1	0	0	0	0	0	0.136	0.900	0	0.909
AKT3	HSP90B1	0	0	0	0	0	0.136	0.900	0	0.909
AKT3	RPTOR	0	0	0	0	0.047	0.052	0.900	0	0.901
AKT3	RPS6KB2	0	0	0.072	0.853	0.083	0.095	0.900	0	0.912
AKT3	GSK3B	0	0	0	0.586	0	0.552	0.900	0	0.953
AKT3	NOS2	0	0	0	0	0	0.045	0.900	0	0.900
AKT3	CASP9	0	0	0	0	0	0.067	0.900	0	0.902
AKT3	MAPK11	0	0	0.119	0.619	0.048	0.110	0.900	0	0.915
AKT3	HSP90AA1	0	0	0	0	0	0.385	0.900	0	0.935
AKT3	FOXO3	0	0	0	0	0	0.312	0.900	0	0.928
AKT3	TCL1B	0	0	0	0	0	0	0.900	0	0.900
AKT3	PDPK1	0	0	0.085	0.747	0	0.275	0.900	0	0.927
AKT3	MAP3K5	0	0	0	0.614	0	0.071	0.900	0	0.903
AKT3	MTOR	0	0	0	0	0	0.073	0.900	0	0.903
AKT3	PFKFB2	0	0	0	0	0	0.048	0.900	0	0.900
AKT3	CRTC2	0	0	0	0	0.049	0	0.900	0	0.900
AKT3	THEM4	0	0	0	0	0.043	0.045	0.900	0	0.900
AKT3	MTCP1	0	0	0	0	0	0	0.900	0	0.900
AKT3	CHUK	0	0	0	0.591	0.079	0	0.900	0	0.903
AKT3	JUN	0	0	0	0	0	0.085	0.900	0	0.904
AKT3	HSP90AB1	0	0	0	0	0	0.426	0.900	0	0.940
AKT3	OGT	0.041	0	0	0	0.069	0	0.900	0	0.903
AKT3	FOXO4	0	0	0	0	0	0.312	0.900	0	0.928
AKT3	BCL2L1	0	0	0	0	0	0	0.900	0	0.900
AKT3	PIK3CD	0	0	0	0	0	0.098	0.900	0	0.905
AKT3	TBC1D4	0	0	0	0	0.056	0	0.900	0	0.901
AKT3	PRKCZ	0	0	0	0.854	0	0.599	0.900	0	0.958
AKT3	FOXO1	0	0	0	0	0	0.312	0.900	0	0.928
AKT3	NKX3-1	0	0	0	0	0	0	0.900	0	0.900
AKT3	BAD	0	0	0	0	0	0.065	0.900	0	0.902
AKT3	ILK	0	0	0	0	0.058	0.095	0.900	0	0.907
AKT3	BCL2	0	0	0	0	0.056	0	0.900	0	0.901
AKT3	CDKN1A	0	0	0	0	0	0.047	0.900	0	0.900
AKT3	PIK3R5	0	0	0	0	0.042	0	0.900	0	0.900
AKT3	RAF1	0	0	0.141	0.590	0	0.045	0.900	0	0.910
AKT3	MAP2K4	0	0	0	0.596	0	0.105	0.900	0	0.906
AKT3	TRIB3	0	0.003	0	0.584	0	0.109	0.900	0	0.907
AKT3	BRCA1	0	0	0	0	0	0	0.900	0	0.900
AKT3	PIK3CG	0	0	0	0	0	0.098	0.900	0	0.905
AKT3	PIK3R1	0	0	0	0	0.071	0.093	0.900	0	0.908
AKT3	IKBKB	0	0	0	0.602	0.105	0	0.900	0	0.906
AKT3	NR4A1	0	0	0	0	0	0.045	0.900	0	0.900
AKT3	TCL1A	0	0	0	0	0	0.292	0.900	0	0.926
AKT3	PHLPP2	0	0	0	0	0	0.076	0.900	0	0.903
AKT3	TBC1D7	0	0	0	0	0	0	0.900	0	0.900
AKT3	NOS1	0	0	0	0	0	0.045	0.900	0	0.900
AKT3	PIK3R6	0	0	0	0	0	0	0.900	0	0.900
AKT3	IKBKG	0	0	0	0	0	0.072	0.900	0	0.903
AKT3	PIK3CB	0	0	0	0	0	0.098	0.900	0	0.905
ALK	PIK3R2	0	0	0	0	0	0.180	0.900	0	0.914
ALK	PLCG1	0	0	0	0	0	0.594	0.900	0	0.957
ALK	KRAS	0	0	0	0	0.074	0.110	0.900	0	0.910
ALK	PIK3R3	0	0	0	0	0	0.093	0.900	0	0.905
ALK	PIK3CA	0	0	0	0	0	0.069	0.900	0	0.902
ALK	EML4	0	0	0	0	0.074	0.067	0.900	0	0.906
ALK	NRAS	0	0	0	0	0.074	0.110	0.900	0	0.910
ALK	PIK3CD	0	0	0	0	0	0.069	0.900	0	0.902
ALK	JAK2	0	0	0	0.562	0	0.162	0.900	0	0.912
ALK	PLCG2	0	0	0	0	0	0	0.900	0	0.900
ALK	PIK3CB	0	0	0	0	0	0.186	0.900	0	0.915
ALK	JAK1	0	0	0	0.561	0	0	0.900	0	0.900
ALK	JAK3	0	0	0	0.560	0	0.369	0.900	0	0.934
ALK	HRAS	0	0	0	0	0.074	0.110	0.900	0	0.910
ALK	PIK3R1	0	0	0	0	0	0.378	0.900	0	0.935
AMBRA1	RBX1	0	0	0	0	0	0.324	0.900	0	0.929
AMBRA1	CDKN1B	0	0	0	0	0.060	0	0.900	0	0.901
AMBRA1	CRBN	0	0	0	0	0	0	0.900	0	0.900
AMBRA1	TRPC4AP	0	0	0	0	0.109	0	0.900	0	0.907
AMBRA1	DCAF15	0	0	0	0	0.067	0	0.900	0	0.902
AMBRA1	DDB2	0	0	0	0	0.062	0	0.900	0	0.902
AMBRA1	ERCC8	0	0	0	0	0	0	0.900	0	0.900
AMBRA1	DCAF13	0	0	0	0	0.054	0	0.900	0	0.901
AMBRA1	DDB1	0	0	0	0	0.049	0.849	0.900	0	0.984
AMBRA1	FBXW5	0	0	0	0	0.060	0	0.900	0	0.901
AMBRA1	DCAF5	0	0	0	0	0.125	0.083	0.900	0	0.912
AMBRA1	DCAF4	0	0	0	0	0.067	0	0.900	0	0.902
AMBRA1	DDA1	0	0	0	0	0.049	0.826	0.900	0	0.982
AMBRA1	DCAF12	0	0	0	0	0.066	0	0.900	0	0.902
AMBRA1	DTL	0	0	0	0	0	0	0.900	0	0.900
AMBRA1	COP1	0	0	0	0	0	0.095	0.900	0	0.905
AMBRA1	DCAF6	0	0	0	0	0.060	0	0.900	0	0.901
AMBRA1	DCAF8	0	0	0	0	0.053	0.292	0.900	0	0.927
AMBRA1	DCAF17	0	0	0	0	0.214	0	0.900	0	0.918
AMBRA1	CUL4A	0	0	0	0	0.049	0.832	0.900	0	0.982
AMBRA1	DCAF10	0	0	0	0	0.053	0.331	0.900	0	0.931
AMBRA1	DCAF16	0	0	0	0	0.049	0	0.900	0	0.900
AMBRA1	CUL4B	0	0	0	0	0.067	0.825	0.900	0	0.982
AMBRA1	DCAF1	0	0	0	0	0.487	0	0.900	0	0.946
AMBRA1	DCAF11	0	0	0	0	0	0	0.900	0	0.900
AMBRA1	DET1	0	0	0	0	0.049	0	0.900	0	0.900
AMBRA1	DCAF7	0	0	0	0	0.049	0.362	0.900	0	0.934
APC	GSK3A	0	0	0	0	0	0.234	0.900	0	0.920
APC	SKP1	0	0	0	0	0.048	0	0.900	0	0.900
APC	CACYBP	0	0	0	0	0	0	0.900	0	0.900
APC	CSNK1A1L	0	0	0	0	0	0	0.900	0	0.900
APC	SIAH1	0	0	0	0	0.042	0.600	0.900	0	0.958
APC	GSK3B	0	0	0	0	0.095	0.863	0.900	0	0.986
APC	CTNNB1	0	0	0	0	0.099	0.999	0.900	0	0.999
APOA5	APOE	0	0	0	0	0.072	0	0.900	0	0.903
APOA5	PLA2G7	0	0	0	0	0	0	0.900	0	0.900
APOA5	PEX3	0	0	0	0	0	0	0.900	0	0.900
APOA5	DBI	0	0	0	0	0	0	0.900	0	0.900
APOB	APOE	0	0	0	0	0.361	0.422	0.800	0	0.919
APOC1	APOE	0	0	0	0	0.816	0	0.720	0	0.946
APOC1	LCAT	0	0	0	0	0.123	0	0.900	0	0.908
APOC1	APOC2	0	0	0	0	0.280	0	0.900	0	0.925
APOC2	APOE	0	0	0	0	0.139	0.564	0.800	0	0.918
APOE	LRP1	0	0	0	0	0.086	0.722	0.900	0	0.972
APOE	PEX3	0	0	0	0	0	0	0.900	0	0.900
APOE	DBI	0	0	0	0	0.067	0	0.900	0	0.902
APOE	PLA2G7	0	0	0	0	0.149	0	0.900	0	0.911
APOE	LRP2	0	0	0	0	0.044	0.292	0.900	0	0.926
APOE	APP	0	0	0	0	0.068	0.837	0.720	0	0.953
APP	F11	0	0	0	0	0	0.939	0	0	0.939
APP	PSEN1	0	0	0	0	0.049	0.981	0	0	0.981
AR	MDM2	0	0	0	0	0	0.920	0	0	0.920
AR	NCOR1	0	0	0	0	0.043	0.883	0.500	0	0.939
AR	HSP90B1	0	0	0	0	0.058	0.159	0.900	0	0.913
AR	PRKACA	0	0	0	0	0.048	0	0.900	0	0.900
AR	HSP90AA1	0	0	0	0	0.054	0.901	0.900	0	0.989
AR	PRKACB	0	0	0	0	0	0	0.900	0	0.900
AR	HSP90AB1	0	0	0	0	0.054	0.570	0.900	0	0.955
AR	NCOA3	0	0	0	0	0	0.988	0	0	0.988
AR	PRKACG	0	0	0	0	0	0	0.900	0	0.900
AR	PTGES3	0	0	0	0	0.062	0.510	0.800	0	0.900
AR	NCOA2	0	0	0	0	0.047	0.989	0.500	0	0.994
ARAF	RRAS	0	0	0	0	0.103	0.568	0.900	0	0.957
ARAF	RAP1B	0	0	0	0	0.074	0.284	0.900	0	0.927
ARAF	KRAS	0	0	0	0	0.079	0.745	0.900	0	0.974
ARAF	RRAS2	0	0	0	0	0.074	0.407	0.900	0	0.940
ARAF	MAP2K2	0	0	0	0.575	0.126	0.925	0.900	0	0.992
ARAF	PRKCG	0	0	0	0.561	0	0.050	0.900	0	0.900
ARAF	MRAS	0	0	0	0	0.074	0.284	0.900	0	0.927
ARAF	PRKCB	0	0	0	0.578	0.042	0.050	0.900	0	0.901
ARAF	PRKCA	0	0	0	0.579	0.044	0.050	0.900	0	0.901
ARAF	GSK3B	0	0	0	0.571	0.050	0	0.900	0	0.900
ARAF	PRKACB	0	0	0	0.573	0.054	0.088	0.900	0	0.906
ARAF	PRKACG	0	0	0	0.589	0.054	0.088	0.900	0	0.906
ARAF	PRKACA	0	0	0	0.587	0.072	0.088	0.900	0	0.908
ARAF	RAP1A	0	0	0	0	0.092	0.284	0.900	0	0.929
ARAF	YWHAB	0	0	0	0	0.080	0.854	0.900	0	0.985
ARAF	YWHAZ	0	0	0	0	0.067	0.893	0.900	0	0.989
ARAF	MAP2K1	0	0	0	0.577	0.109	0.911	0.900	0	0.991
ARAF	NRAS	0	0	0	0	0.081	0.568	0.900	0	0.956
ARAF	RAF1	0	0	0.060	0.959	0.064	0.786	0.900	0	0.978
ARAF	HRAS	0	0	0	0	0.076	0.809	0.900	0	0.980
ARAF	BRAF	0	0	0.063	0.954	0	0.880	0.900	0	0.987
ARHGAP10	CTNNB1	0	0	0	0	0.044	0	0.900	0	0.900
ARHGAP5	SRC	0	0	0	0	0	0.067	0.900	0	0.902
ARHGAP5	RHOA	0	0	0	0	0	0.708	0.900	0	0.969
ARHGDIA	NGFR	0	0	0	0	0	0.602	0.900	0	0.958
ARHGDIA	ARHGDIG	0	0	0.081	0.917	0	0	0.900	0	0.904
ARHGDIA	ARHGDIB	0	0	0.066	0.949	0.048	0	0.900	0	0.903
ARHGDIA	PRKACA	0	0	0	0	0.110	0	0.900	0	0.907
ARHGDIA	PRKACB	0	0	0	0	0.068	0	0.900	0	0.902
ARHGDIA	PRKACG	0	0	0	0	0.068	0	0.900	0	0.902
ARHGDIA	RHOA	0	0	0	0	0.174	0.950	0.900	0	0.995
ARHGDIA	CDC42	0	0	0	0	0.117	0.812	0.500	0	0.910
ARHGDIB	NGFR	0	0	0	0	0	0.602	0.900	0	0.958
ARHGDIB	ARHGDIG	0	0	0.064	0.952	0	0	0.900	0	0.902
ARHGDIB	PRKACG	0	0	0	0	0.068	0	0.900	0	0.902
ARHGDIB	PRKACA	0	0	0	0	0.075	0	0.900	0	0.903
ARHGDIB	PRKACB	0	0	0	0	0.074	0	0.900	0	0.903
ARHGDIB	RAC2	0	0	0	0	0.495	0.963	0	0	0.980
ARHGDIB	RHOA	0	0	0	0	0.106	0.523	0.900	0	0.953
ARHGDIG	NGFR	0	0	0	0	0	0.513	0.900	0	0.949
ARHGDIG	PRKACA	0	0	0	0	0.067	0	0.900	0	0.902
ARHGDIG	PRKACG	0	0	0	0	0.067	0	0.900	0	0.902
ARHGDIG	PRKACB	0	0	0	0	0.067	0	0.900	0	0.902
ARHGDIG	RHOA	0	0	0	0	0.082	0.645	0.900	0	0.964
ARHGEF1	GNA12	0	0	0	0	0	0.593	0.900	0	0.957
ARHGEF1	GNAQ	0	0	0	0	0.044	0.292	0.900	0	0.926
ARHGEF1	ARHGEF12	0	0	0.073	0.841	0.049	0	0.900	0	0.904
ARHGEF1	ARHGEF11	0	0	0	0.790	0.050	0	0.900	0	0.900
ARHGEF1	ARHGEF28	0	0	0	0.586	0.055	0.092	0.900	0	0.906
ARHGEF1	PTK2B	0	0	0	0	0.144	0	0.900	0	0.910
ARHGEF1	PTK2	0	0	0	0	0.075	0	0.900	0	0.903
ARHGEF1	CDC42	0	0	0	0	0.088	0.134	0.900	0	0.914
ARHGEF1	RHOA	0	0	0	0	0.100	0.760	0.900	0	0.976
ARHGEF1	GNA13	0	0	0	0	0	0.845	0.900	0	0.983
ARHGEF11	GNA12	0	0	0	0	0.067	0.555	0.900	0	0.954
ARHGEF11	ARHGEF12	0	0	0	0.773	0.042	0.365	0.900	0	0.933
ARHGEF11	GNA13	0	0	0	0	0.042	0.822	0.900	0	0.981
ARHGEF11	RHOA	0	0	0	0	0.093	0.983	0.900	0	0.998
ARHGEF12	RRAS	0	0	0	0	0.042	0.134	0.900	0	0.909
ARHGEF12	KRAS	0	0	0	0	0.049	0.134	0.900	0	0.910
ARHGEF12	RRAS2	0	0	0	0	0.042	0.134	0.900	0	0.909
ARHGEF12	GNA12	0	0	0	0	0.054	0.555	0.900	0	0.954
ARHGEF12	GNAQ	0	0	0	0	0.064	0.292	0.900	0	0.928
ARHGEF12	MRAS	0	0	0	0	0	0.134	0.900	0	0.909
ARHGEF12	CD209	0	0	0	0	0	0	0.900	0	0.900
ARHGEF12	CLEC4M	0	0	0	0	0	0	0.900	0	0.900
ARHGEF12	PTK2	0	0	0	0	0.118	0	0.900	0	0.908
ARHGEF12	NRAS	0	0	0	0	0.042	0.134	0.900	0	0.909
ARHGEF12	LSP1	0	0	0	0	0.044	0	0.900	0	0.900
ARHGEF12	PTK2B	0	0	0	0	0.075	0	0.900	0	0.903
ARHGEF12	HRAS	0	0	0	0	0	0.134	0.900	0	0.909
ARHGEF12	ARHGEF28	0	0	0	0.559	0.097	0.098	0.900	0	0.911
ARHGEF12	RHOA	0	0	0	0	0.098	0.983	0.900	0	0.998
ARHGEF12	GNA13	0	0	0	0	0	0.726	0.900	0	0.971
ARHGEF28	GNAQ	0	0	0	0	0	0	0.900	0	0.900
ARHGEF28	PTK2	0	0	0	0	0.077	0	0.900	0	0.903
ARHGEF28	PTK2B	0	0	0	0	0.057	0	0.900	0	0.901
ARHGEF28	RHOA	0	0	0	0	0.067	0.623	0.900	0	0.961
ASGR1	TG	0	0	0	0	0.055	0	0.900	0	0.901
ASGR1	ASGR2	0	0	0.058	0.959	0.555	0	0.900	0	0.954
ASGR2	TG	0	0	0	0	0.055	0	0.900	0	0.901
ASL	NOS3	0	0	0	0	0.074	0	0.922	0	0.924
ASL	NOS2	0	0	0	0	0.074	0	0.922	0	0.924
ASL	NOS1	0	0	0	0	0.074	0	0.922	0	0.924
ASPH	F10	0	0	0	0	0	0.900	0	0	0.900
ATAD2	H4C6	0	0	0	0	0.056	0.914	0	0	0.915
ATAD2	ESR1	0	0	0	0	0	0.318	0.900	0	0.928
ATF2	CREB3L3	0	0	0	0	0	0	0.900	0	0.900
ATF2	MAPK13	0	0	0	0	0	0.651	0.900	0	0.963
ATF2	MAPK12	0	0	0	0	0	0.318	0.900	0	0.928
ATF2	MAPK1	0	0	0	0	0.116	0.811	0.650	0	0.936
ATF2	MAPK14	0	0	0	0	0.088	0.963	0.900	0	0.996
ATF2	CREBBP	0	0	0	0	0.094	0.820	0.800	0	0.964
ATF2	EP300	0	0	0	0	0.119	0.516	0.800	0	0.907
ATF2	CREB3L1	0	0	0	0	0	0	0.900	0	0.900
ATF2	CREB3L2	0	0	0	0	0.056	0	0.900	0	0.901
ATF2	CREB3L4	0	0	0	0	0	0	0.900	0	0.900
ATF2	CAMK4	0	0	0	0	0.042	0	0.900	0	0.900
ATF2	ATF4	0	0	0	0	0	0.198	0.900	0	0.916
ATF2	CREB3	0	0	0	0	0	0	0.900	0	0.900
ATF2	RPS6KA5	0	0	0	0	0.050	0.410	0.900	0	0.939
ATF2	MAPK9	0	0	0	0	0.043	0.846	0.400	0	0.903
ATF2	CREB1	0	0	0	0	0.171	0.302	0.900	0	0.937
ATF2	CREB5	0	0	0	0.880	0	0.836	0.900	0	0.982
ATF2	FOS	0	0	0	0.572	0	0.881	0.500	0	0.938
ATF2	MAPK11	0	0	0	0	0	0.811	0.900	0	0.980
ATF2	MAPK8	0	0	0	0	0.102	0.992	0.400	0	0.995
ATF2	JUN	0	0	0	0.579	0.061	0.993	0.900	0	0.999
ATF4	CREB3L3	0	0	0	0	0	0	0.900	0	0.900
ATF4	MKNK2	0	0	0	0	0.081	0	0.900	0	0.904
ATF4	CREBBP	0	0	0	0	0.042	0.783	0.900	0	0.977
ATF4	RPS6KA6	0	0	0	0	0	0	0.900	0	0.900
ATF4	EP300	0	0	0	0	0	0.791	0.900	0	0.978
ATF4	CREB3L4	0	0	0	0	0	0	0.900	0	0.900
ATF4	CAMK4	0	0	0	0	0.078	0.092	0.900	0	0.908
ATF4	PRKACA	0	0	0	0	0	0	0.900	0	0.900
ATF4	GSK3B	0	0	0	0	0	0	0.900	0	0.900
ATF4	CREB3L2	0	0	0	0	0	0	0.900	0	0.900
ATF4	RPS6KA4	0	0	0	0	0	0	0.900	0	0.900
ATF4	RPS6KA5	0	0	0	0	0	0	0.900	0	0.900
ATF4	MAPKAPK3	0	0	0	0	0	0	0.900	0	0.900
ATF4	MAPKAPK2	0	0	0	0	0.044	0	0.900	0	0.900
ATF4	RPS6KA2	0	0	0	0	0	0	0.900	0	0.900
ATF4	RPS6KA1	0	0	0	0	0	0	0.900	0	0.900
ATF4	CREB5	0	0	0	0	0	0.047	0.900	0	0.900
ATF4	PRKACB	0	0	0	0	0	0	0.900	0	0.900
ATF4	PRKACG	0	0	0	0	0	0	0.900	0	0.900
ATF4	CREB3L1	0	0	0	0	0	0	0.900	0	0.900
ATF4	CREB3	0	0	0	0	0.048	0.133	0.900	0	0.910
ATF4	RPS6KA3	0	0	0	0	0	0	0.900	0	0.900
ATF4	CREB1	0	0	0	0	0	0.095	0.900	0	0.905
ATF4	DDIT3	0	0	0	0	0.187	0.526	0.900	0	0.958
ATG101	PPP2CB	0	0	0	0	0	0	0.900	0	0.900
ATG101	RPTOR	0	0	0	0	0.049	0	0.900	0	0.900
ATG101	ULK1	0	0	0	0	0.054	0.882	0.900	0	0.987
ATG101	PPP2CA	0	0	0	0	0.081	0	0.900	0	0.904
ATG101	MLST8	0	0	0	0	0.081	0	0.900	0	0.904
ATG101	MTOR	0	0	0	0	0.042	0	0.900	0	0.900
ATG101	ULK2	0	0	0	0	0	0.679	0.900	0	0.966
ATP2B4	PRKG2	0	0	0	0	0.074	0	0.900	0	0.903
ATP2B4	CALM3	0	0	0	0	0.062	0.960	0	0	0.961
ATP2B4	PRKACA	0	0	0	0	0.135	0.046	0.900	0	0.910
ATP2B4	PRKACG	0	0	0	0	0.118	0.046	0.900	0	0.908
ATP2B4	PRKACB	0	0	0	0	0.123	0.046	0.900	0	0.909
ATP2B4	CALM1	0	0	0	0	0.079	0.921	0	0	0.924
ATP2B4	CALM2	0	0	0	0	0.060	0.920	0	0	0.922
ATP2B4	PRKG1	0	0	0	0	0.079	0	0.900	0	0.904
ATP2B4	NOS1	0	0	0	0	0.042	0.095	0.900	0	0.905
AVP	AVPR1A	0	0	0	0	0.057	0.994	0.900	0	0.999
AVP	AVPR1B	0	0	0	0	0.057	0	0.900	0	0.901
AVP	AVPR2	0	0	0	0	0.088	0.292	0.900	0	0.929
AVPR1A	GNA11	0	0	0	0	0	0.115	0.900	0	0.907
AVPR1A	GNA12	0	0	0	0	0	0.125	0.900	0	0.908
AVPR1A	GNAQ	0	0	0	0	0	0.115	0.900	0	0.907
AVPR1A	GNA13	0	0	0	0	0	0.125	0.900	0	0.908
AVPR1A	AVPR1B	0	0	0.072	0.923	0	0	0.900	0	0.903
AVPR1A	AVPR2	0	0	0.069	0.874	0.044	0	0.900	0	0.903
AVPR1B	GNA11	0	0	0	0	0	0.115	0.900	0	0.907
AVPR1B	GNA12	0	0	0	0	0	0.125	0.900	0	0.908
AVPR1B	GNAQ	0	0	0	0	0	0.115	0.900	0	0.907
AVPR1B	GNA13	0	0	0	0	0	0.125	0.900	0	0.908
AVPR1B	AVPR2	0	0	0.073	0.885	0.072	0	0.900	0	0.906
AVPR2	GNG2	0	0	0	0	0	0.856	0.500	0	0.925
AZIN2	NOS3	0	0	0	0	0	0	0.900	0	0.900
AZIN2	NOS2	0	0	0	0	0	0	0.900	0	0.900
AZIN2	NOS1	0	0	0	0	0	0	0.900	0	0.900
B4E1Z4_HUMAN	C3	0	0	0	0	0.103	0.908	0	0	0.914
B4E1Z4_HUMAN	CFP	0	0	0	0	0.110	0.908	0	0	0.915
B4E1Z4_HUMAN	CFB	0	0	0.046	0.987	0	0.900	0	0	0.900
B4E1Z4_HUMAN	CFD	0	0	0	0	0	0.900	0	0	0.900
BAD	MAPK1	0	0	0	0	0.060	0	0.900	0	0.901
BAD	MAPK3	0	0	0	0	0.101	0	0.900	0	0.906
BAD	PRKG2	0	0	0	0	0	0	0.900	0	0.900
BAD	MAP2K1	0	0	0	0	0.058	0	0.900	0	0.901
BAD	PRKACA	0	0	0	0	0.063	0.621	0.900	0	0.961
BAD	SFN	0	0	0	0	0	0.817	0.500	0	0.904
BAD	PRKACB	0	0	0	0	0.055	0.193	0.900	0	0.917
BAD	YWHAB	0	0	0	0	0.042	0.689	0.900	0	0.967
BAD	PRKG1	0	0	0	0	0	0	0.900	0	0.900
BAD	BCL2L1	0	0	0	0	0.102	0.999	0.900	0	0.999
BAD	PRKACG	0	0	0	0	0.055	0.064	0.900	0	0.903
BAD	PPP3CB	0	0	0	0	0	0	0.900	0	0.900
BAD	PPP3CA	0	0	0	0	0	0	0.900	0	0.900
BAD	PPP3R2	0	0	0	0	0.055	0	0.900	0	0.901
BAD	PPP3CC	0	0	0	0	0	0	0.900	0	0.900
BAD	MAPK9	0	0	0	0	0	0	0.900	0	0.900
BAD	MAPK8	0	0	0	0	0	0.497	0.900	0	0.947
BAD	RAF1	0	0	0	0	0	0.828	0.900	0	0.982
BAD	YWHAZ	0	0	0	0	0	0.896	0.900	0	0.989
BAD	BCL2	0	0	0	0	0.063	0.908	0.900	0	0.990
BAK1	TP53	0	0	0	0	0.054	0.791	0.900	0	0.978
BAK1	BAX	0	0	0	0.650	0.100	0.836	0.900	0	0.983
BAK1	BID	0	0	0	0	0.055	0.975	0.900	0	0.997
BAK1	BCL2L11	0	0	0	0	0.049	0.964	0.900	0	0.996
BAK1	BCL2L1	0	0	0	0.683	0.067	0.996	0.900	0	0.999
BAK1	BCL2	0	0	0	0.669	0	0.788	0.900	0	0.977
BAX	TP53	0	0	0	0	0.080	0.782	0.900	0	0.978
BAX	PRKACG	0	0	0	0	0	0	0.900	0	0.900
BAX	PRKACB	0	0	0	0	0.042	0	0.900	0	0.900
BAX	PRKACA	0	0	0	0	0.055	0	0.900	0	0.901
BAX	PRKN	0	0	0	0	0	0.243	0.900	0	0.921
BAX	BCL2L11	0	0	0	0	0.060	0.929	0.900	0	0.992
BAX	BID	0	0	0	0	0.067	0.869	0.900	0	0.986
BAX	BCL2	0	0	0	0.641	0	0.991	0.900	0	0.999
BAX	BCL2L1	0	0	0	0.639	0.082	0.999	0.900	0	0.999
BCL10	MAPK13	0	0	0	0	0.075	0	0.900	0	0.903
BCL10	MAPK12	0	0	0	0	0.068	0	0.900	0	0.902
BCL10	MAPK1	0	0	0	0	0.112	0	0.900	0	0.907
BCL10	MAPK14	0	0	0	0	0.103	0	0.900	0	0.906
BCL10	MAPK3	0	0	0	0	0.087	0	0.900	0	0.904
BCL10	MAPK11	0	0	0	0	0.071	0	0.900	0	0.903
BCL10	MAP3K7	0	0	0	0	0.055	0.345	0.900	0	0.932
BCL10	CHUK	0	0	0	0	0.099	0.626	0.900	0	0.963
BCL10	CARD9	0	0	0	0	0.082	0.811	0.900	0	0.981
BCL10	MAPK8	0	0	0	0	0.047	0.094	0.900	0	0.906
BCL10	MAPK9	0	0	0	0	0	0.298	0.900	0	0.926
BCL10	IKBKB	0	0	0	0	0.104	0.736	0.900	0	0.974
BCL10	TRAF6	0	0	0	0	0.118	0.295	0.900	0	0.932
BCL10	IKBKG	0	0	0	0	0.049	0.849	0.900	0	0.984
BCL10	MALT1	0	0	0	0	0.099	0.998	0.900	0	0.999
BCL2	MAPK1	0	0	0	0	0.086	0.292	0.900	0	0.929
BCL2	BIK	0	0	0	0	0	0.847	0.900	0	0.984
BCL2	PPP2CB	0	0	0	0	0	0.051	0.900	0	0.901
BCL2	MAPK3	0	0	0	0	0.067	0	0.900	0	0.902
BCL2	TP53	0	0	0	0	0.103	0.869	0.900	0	0.987
BCL2	PPP2R1B	0	0	0	0	0	0	0.900	0	0.900
BCL2	BID	0	0	0	0	0.055	0.872	0.900	0	0.986
BCL2	PPP2R1A	0	0	0	0	0	0	0.900	0	0.900
BCL2	PPP2R2A	0	0	0	0	0.074	0	0.900	0	0.903
BCL2	SIVA1	0	0	0	0	0	0.294	0.900	0	0.926
BCL2	BCL2L1	0	0	0	0.894	0	0.863	0.900	0	0.985
BCL2	PPP2R2C	0	0	0	0	0	0	0.900	0	0.900
BCL2	BCL2L11	0	0	0	0	0.060	0.956	0.900	0	0.995
BCL2	PPP2R2B	0	0	0	0	0.074	0	0.900	0	0.903
BCL2	MAPK8	0	0	0	0	0.094	0.287	0.900	0	0.929
BCL2	CTSO	0	0	0	0	0.067	0	0.900	0	0.902
BCL2	PPP2R2D	0	0	0	0	0.049	0	0.900	0	0.900
BCL2	MAPK9	0	0	0	0	0.093	0.042	0.900	0	0.905
BCL2	PPP2CA	0	0	0	0	0	0.515	0.900	0	0.949
BCL2	DDIT3	0	0	0	0	0.067	0	0.900	0	0.902
BCL2	NR4A1	0	0	0	0	0.063	0.698	0.900	0	0.969
BCL2L1	BIK	0	0	0	0	0	0.873	0.540	0	0.939
BCL2L1	KRAS	0	0	0	0	0.047	0.165	0.900	0	0.913
BCL2L1	TP53	0	0	0	0	0.074	0.986	0	0	0.987
BCL2L1	BID	0	0	0	0	0.055	0.990	0.900	0	0.999
BCL2L1	SIVA1	0	0	0	0	0	0.516	0.900	0	0.949
BCL2L1	CTSO	0	0	0	0	0	0	0.900	0	0.900
BCL2L1	TP73	0	0	0	0	0.054	0.902	0	0	0.904
BCL2L1	MAPK9	0	0	0	0	0.083	0.292	0.900	0	0.929
BCL2L1	MAPK8	0	0	0	0	0.057	0.678	0.900	0	0.967
BCL2L1	BCL2L11	0	0	0	0	0.049	0.996	0.900	0	0.999
BCL2L11	MAPK1	0	0	0	0	0.085	0.292	0.900	0	0.929
BCL2L11	MAPK3	0	0	0	0	0.081	0.292	0.900	0	0.929
BCL2L11	BID	0	0	0	0	0	0.405	0.900	0	0.937
BCL2L11	FOXO3	0	0	0	0	0.062	0.608	0.750	0	0.900
BCL2L11	DDIT3	0	0	0	0	0.049	0	0.900	0	0.900
BDKRB1	GNA11	0	0	0	0	0.043	0.115	0.900	0	0.907
BDKRB1	GNG2	0	0	0	0	0	0.816	0.500	0	0.904
BDKRB1	F2	0	0	0	0	0.044	0.052	0.900	0	0.901
BDKRB1	BDKRB2	0	0	0	0.853	0.430	0	0.900	0	0.940
BDKRB1	GNAQ	0	0	0	0	0	0.115	0.900	0	0.907
BDKRB2	GNA11	0	0	0	0	0.072	0.115	0.900	0	0.910
BDKRB2	GNAQ	0	0	0	0	0	0.115	0.900	0	0.907
BDKRB2	F2	0	0	0	0	0	0.052	0.900	0	0.901
BDKRB2	GNAI2	0	0	0	0	0	0.125	0.900	0	0.908
BDKRB2	GNG2	0	0	0	0	0	0.816	0.500	0	0.904
BDKRB2	GNAI3	0	0	0	0	0	0.125	0.900	0	0.908
BDKRB2	GNAI1	0	0	0	0	0.042	0.125	0.900	0	0.908
BID	CTSO	0	0	0	0	0.060	0	0.900	0	0.901
BID	MAPK9	0	0	0	0	0.042	0	0.900	0	0.900
BID	MAPK8	0	0	0	0	0.044	0.448	0.900	0	0.942
BRAF	PPP5C	0	0	0	0	0.055	0.967	0.400	0	0.979
BRAF	CDC37	0	0	0	0	0	0.975	0	0	0.975
BRAF	RRAS	0	0	0	0	0.074	0.284	0.900	0	0.927
BRAF	RAP1B	0	0	0	0	0.074	0.426	0.900	0	0.942
BRAF	KRAS	0	0	0	0	0.081	0.870	0.900	0	0.987
BRAF	RRAS2	0	0	0	0	0.074	0.284	0.900	0	0.927
BRAF	MAP2K2	0	0	0	0.575	0.102	0.904	0.900	0	0.990
BRAF	PRKCG	0	0	0	0.562	0	0.050	0.900	0	0.900
BRAF	MRAS	0	0	0	0	0.074	0.471	0.900	0	0.946
BRAF	MAP2K1	0	0	0	0.580	0.119	0.996	0.900	0	0.999
BRAF	PRKACA	0	0	0	0.596	0.054	0.088	0.900	0	0.906
BRAF	GSK3B	0	0	0	0.577	0.049	0	0.900	0	0.900
BRAF	NRAS	0	0	0	0	0.087	0.871	0.900	0	0.987
BRAF	RAP1A	0	0	0	0	0.081	0.720	0.900	0	0.972
BRAF	PRKACB	0	0	0	0.579	0.054	0.088	0.900	0	0.906
BRAF	HSP90AB1	0	0	0	0	0	0.979	0	0	0.979
BRAF	YWHAB	0	0	0	0	0.067	0.903	0.900	0	0.990
BRAF	PRKACG	0	0	0	0.593	0.054	0.088	0.900	0	0.906
BRAF	YWHAZ	0	0	0	0	0.067	0.989	0.900	0	0.998
BRAF	RAF1	0	0	0.066	0.945	0	0.927	0.900	0	0.992
BRAF	HRAS	0	0	0	0	0.074	0.921	0.900	0	0.992
BRAF	PRKCA	0	0	0	0.574	0	0.298	0.900	0	0.926
BRAF	PRKCB	0	0	0	0.578	0	0.050	0.900	0	0.900
BRCA1	CDK4	0	0	0	0	0.127	0.625	0.800	0	0.928
BRCA1	TP53	0	0	0	0	0.067	0.895	0.500	0	0.946
BRCA1	H2AC8	0	0	0	0	0	0.842	0.500	0	0.917
BRCA1	ESR1	0	0	0	0	0	0.904	0	0	0.904
BTK	PIK3R2	0	0	0	0.551	0.049	0.093	0.900	0	0.906
BTK	PLCG1	0	0	0	0.552	0.069	0.045	0.900	0	0.903
BTK	TRAF2	0	0	0	0	0.069	0.090	0.900	0	0.907
BTK	PIK3R3	0	0	0	0.567	0	0.241	0.900	0	0.920
BTK	PIK3CA	0	0	0	0	0.057	0.069	0.900	0	0.904
BTK	CHUK	0	0	0	0.554	0.071	0	0.900	0	0.903
BTK	SYK	0	0	0	0.652	0.297	0.292	0.900	0	0.945
BTK	PIK3CD	0	0	0	0	0.112	0.069	0.900	0	0.910
BTK	TRAF3	0	0	0	0	0.084	0.090	0.900	0	0.909
BTK	PTPN6	0	0	0	0	0.280	0.097	0.900	0	0.929
BTK	PIK3R1	0	0	0	0.551	0.044	0.093	0.900	0	0.905
BTK	LYN	0	0	0.098	0.857	0.175	0.292	0.900	0	0.940
BTK	IKBKB	0	0	0	0.556	0.099	0	0.900	0	0.906
BTK	PLCG2	0	0	0	0	0.302	0.512	0.900	0	0.962
BTK	IKBKG	0	0	0	0	0.073	0.072	0.900	0	0.906
BTK	PIK3CB	0	0	0	0	0.057	0.069	0.900	0	0.904
C1QA	SERPING1	0	0	0	0	0.399	0.051	0.900	0	0.938
C1QA	C2	0	0	0	0	0.300	0.051	0.900	0	0.927
C1QA	C1QB	0	0	0.104	0.855	0.999	0.980	0.900	0	0.999
C1QA	CALR	0	0	0	0	0.105	0	0.900	0	0.906
C1QA	C1QC	0	0	0.117	0.819	0.999	0.972	0.900	0	0.999
C1QA	LOC102723407	0	0	0	0	0	0	0.900	0	0.900
C1QA	VSIG4	0	0	0	0	0.930	0	0	0	0.930
C1QA	C4B	0	0	0	0	0.171	0	0.900	0	0.913
C1QA	C4A	0	0	0	0	0.171	0	0.900	0	0.913
C1QA	C1R	0	0	0	0	0.162	0.299	0.900	0	0.936
C1QA	C1S	0	0	0	0	0.240	0.299	0.900	0	0.942
C1QB	SERPING1	0	0	0	0	0.339	0.051	0.900	0	0.931
C1QB	C2	0	0	0	0	0.382	0.051	0.900	0	0.936
C1QB	LOC102723407	0	0	0	0	0	0	0.900	0	0.900
C1QB	CALR	0	0	0	0	0.060	0.236	0.900	0	0.921
C1QB	VSIG4	0	0	0	0	0.940	0	0	0	0.940
C1QB	C4B	0	0	0	0	0.120	0	0.900	0	0.908
C1QB	C4A	0	0	0	0	0.109	0	0.900	0	0.907
C1QB	C1S	0	0	0	0	0.174	0.625	0.900	0	0.966
C1QB	C1R	0	0	0	0	0.183	0.625	0.900	0	0.966
C1QB	C1QC	0	0	0.077	0.925	0.999	0.928	0.900	0	0.999
C1QC	SERPING1	0	0	0	0	0.310	0	0.900	0	0.928
C1QC	C2	0	0	0	0	0.262	0	0.900	0	0.923
C1QC	CALR	0	0	0	0	0.060	0	0.900	0	0.901
C1QC	LOC102723407	0	0	0	0	0	0.045	0.900	0	0.900
C1QC	VSIG4	0	0	0	0	0.920	0	0	0	0.920
C1QC	C4B	0	0	0	0	0.169	0	0.900	0	0.913
C1QC	C4A	0	0	0	0	0.167	0	0.900	0	0.913
C1QC	C1S	0	0	0	0	0.164	0	0.900	0	0.912
C1QC	C1R	0	0	0	0	0.149	0	0.900	0	0.911
C1R	SERPING1	0	0	0	0	0.510	0.609	0.900	0	0.979
C1R	C2	0	0	0	0	0.168	0	0.900	0	0.913
C1R	C1S	0	0	0.094	0.875	0.999	0.983	0.900	0	0.999
C1R	C4A	0	0	0	0	0.168	0.288	0.900	0	0.935
C1R	C4B	0	0	0	0	0.139	0.288	0.900	0	0.933
C1R	LOC102723407	0	0	0	0	0	0.178	0.900	0	0.914
C1S	SERPING1	0	0	0	0	0.441	0.694	0.900	0	0.981
C1S	C2	0	0	0	0.560	0.152	0.292	0.900	0	0.934
C1S	LOC102723407	0	0	0	0	0	0.178	0.900	0	0.914
C1S	C4B	0	0	0	0	0.115	0.288	0.900	0	0.931
C1S	C4A	0	0	0	0	0.128	0.288	0.900	0	0.932
C2	C3	0	0	0	0	0.184	0.126	0.900	0	0.922
C2	MASP2	0	0	0	0.558	0.103	0	0.900	0	0.906
C2	MBL2	0	0	0	0	0.116	0.046	0.900	0	0.908
C2	C4B	0	0	0	0	0.127	0.553	0.800	0	0.915
C3	ENSP00000493607	0	0	0	0	0.068	0.908	0	0	0.911
C3	ITGB2	0	0	0	0	0.074	0.292	0.900	0	0.928
C3	C4A	0	0	0	0.741	0.174	0	0.900	0	0.913
C3	C4B	0	0	0	0.744	0.148	0	0.900	0	0.911
C3	CFD	0	0	0	0	0.081	0.817	0.900	0	0.981
C3	CFP	0	0	0	0	0.113	0.960	0.900	0	0.996
C3	CD46	0	0	0	0	0	0.977	0.700	0	0.992
C3	CFI	0	0	0	0	0.219	0.987	0.900	0	0.998
C3	CFHR1	0	0	0	0	0.055	0.982	0.500	0	0.990
C3	ITGAM	0	0	0	0	0.054	0.926	0.900	0	0.992
C3	CR2	0	0	0	0	0.063	0.971	0.700	0	0.991
C3	VSIG4	0	0	0	0	0.087	0.937	0	0	0.940
C3	CFH	0	0	0	0	0.217	0.991	0.900	0	0.999
C3	CFB	0	0	0	0	0.374	0.987	0.900	0	0.999
C4A	C4BPB	0	0	0	0	0.067	0	0.900	0	0.902
C4A	MBL2	0	0	0	0	0.092	0	0.900	0	0.905
C4A	MASP2	0	0	0	0	0.074	0.828	0.900	0	0.982
C4A	C4B	0	0	0.046	0.988	0.819	0.623	0.900	0	0.992
C4B	C4BPB	0	0	0	0	0.067	0	0.900	0	0.902
C4B	MBL2	0	0	0	0	0.087	0	0.900	0	0.904
C4B	MASP2	0	0	0	0	0.074	0.662	0.900	0	0.966
CACNA1C	PRKCG	0	0	0	0	0.081	0	0.900	0	0.904
CACNA1C	PRKG2	0	0	0	0	0	0	0.900	0	0.900
CACNA1C	PPP3CC	0	0	0	0	0.058	0.076	0.900	0	0.905
CACNA1C	PRKCB	0	0	0	0	0	0	0.900	0	0.900
CACNA1C	PPP3CB	0	0	0	0	0.058	0.076	0.900	0	0.905
CACNA1C	NOS1	0	0	0	0	0.044	0.062	0.900	0	0.902
CACNA1C	PPP3CA	0	0	0	0	0.058	0.095	0.900	0	0.907
CACNA1C	PRKG1	0	0	0	0	0.108	0	0.900	0	0.906
CACNA1C	PRKCA	0	0	0	0	0	0	0.900	0	0.900
CACNA1C	PRKACG	0	0	0	0	0.042	0	0.900	0	0.900
CACNA1C	CALM2	0	0	0	0	0	0.939	0	0	0.939
CACNA1C	PRKACA	0	0	0	0	0	0	0.900	0	0.900
CACNA1C	PRKACB	0	0	0	0	0.058	0	0.900	0	0.901
CACNA1C	CALM1	0	0	0	0	0	0.967	0	0	0.967
CACNA1C	CACNA1D	0	0	0.057	0.966	0	0.522	0.900	0	0.950
CACNA1C	CACNA1S	0	0	0.058	0.964	0.043	0	0.900	0	0.901
CACNA1C	CALM3	0	0	0	0	0	0.989	0.900	0	0.998
CACNA1D	PRKCG	0	0	0	0	0.060	0	0.900	0	0.901
CACNA1D	PRKG2	0	0	0	0	0	0	0.900	0	0.900
CACNA1D	PPP3CB	0	0	0	0	0.058	0.076	0.900	0	0.905
CACNA1D	PPP3CC	0	0	0	0	0.058	0.076	0.900	0	0.905
CACNA1D	PRKG1	0	0	0	0	0.045	0	0.900	0	0.900
CACNA1D	PRKCA	0	0	0	0	0	0	0.900	0	0.900
CACNA1D	PPP3CA	0	0	0	0	0.058	0.076	0.900	0	0.905
CACNA1D	NOS1	0	0	0	0	0.066	0.062	0.900	0	0.904
CACNA1D	PRKCB	0	0	0	0	0	0	0.900	0	0.900
CACNA1D	PRKACG	0	0	0	0	0.042	0	0.900	0	0.900
CACNA1D	PRKACB	0	0	0	0	0	0	0.900	0	0.900
CACNA1D	PRKACA	0	0	0	0	0	0	0.900	0	0.900
CACNA1D	CACNA1S	0	0	0.058	0.964	0	0	0.900	0	0.901
CACNA1D	CALM3	0	0	0	0	0	0.423	0.900	0	0.939
CACNA1E	CALM3	0	0	0	0	0	0.925	0	0	0.925
CACNA1E	CALM2	0	0	0	0	0	0.925	0	0	0.925
CACNA1E	CALM1	0	0	0	0	0	0.925	0	0	0.925
CACNA1G	CALM3	0	0	0	0	0.044	0.097	0.900	0	0.906
CACNA1G	CACNA1H	0	0	0.069	0.942	0.050	0	0.900	0	0.903
CACNA1G	ESR2	0	0	0	0	0.049	0	0.900	0	0.900
CACNA1G	NOS1	0	0	0	0	0.122	0	0.900	0	0.908
CACNA1G	CACNA1I	0	0	0.071	0.935	0.083	0	0.900	0	0.907
CACNA1H	CALM3	0	0	0	0	0	0.097	0.900	0	0.905
CACNA1H	ESR2	0	0	0	0	0	0	0.900	0	0.900
CACNA1H	NOS1	0	0	0	0	0.109	0	0.900	0	0.907
CACNA1H	CACNA1I	0	0	0.069	0.942	0.110	0	0.900	0	0.909
CACNA1I	CALM3	0	0	0	0	0.067	0.097	0.900	0	0.908
CACNA1I	ESR2	0	0	0	0	0.047	0	0.900	0	0.900
CACNA1I	NOS1	0	0	0	0	0.110	0	0.900	0	0.907
CACNA1S	PRKCG	0	0	0	0	0.062	0	0.900	0	0.902
CACNA1S	PRKG2	0	0	0	0	0	0	0.900	0	0.900
CACNA1S	CALM3	0	0	0	0	0	0.939	0	0	0.939
CACNA1S	PRKACA	0	0	0	0	0.042	0	0.900	0	0.900
CACNA1S	PRKCB	0	0	0	0	0	0	0.900	0	0.900
CACNA1S	PRKG1	0	0	0	0	0.044	0	0.900	0	0.900
CACNA1S	PRKACB	0	0	0	0	0	0	0.900	0	0.900
CACNA1S	PRKACG	0	0	0	0	0.053	0	0.900	0	0.901
CACNA1S	PRKCA	0	0	0	0	0	0	0.900	0	0.900
CACNA1S	CALM1	0	0	0	0	0	0.939	0	0	0.939
CACNA1S	CALM2	0	0	0	0	0	0.939	0	0	0.939
CACYBP	GSK3A	0	0	0	0	0.042	0	0.900	0	0.900
CACYBP	SKP1	0	0	0	0	0.120	0.840	0.900	0	0.984
CACYBP	GSK3B	0	0	0	0	0.042	0	0.900	0	0.900
CACYBP	SIAH1	0	0	0	0	0.042	0.984	0.900	0	0.998
CACYBP	CTNNB1	0	0	0	0	0.047	0.796	0.720	0	0.940
CALM1	CAMK1	0	0	0	0	0.068	0.936	0.700	0	0.980
CALM1	ITPKA	0	0	0	0	0	0.914	0.900	0	0.991
CALM1	EEF2K	0	0	0	0	0	0.927	0	0	0.927
CALM1	SLC9A1	0	0	0	0	0.062	0.945	0	0	0.946
CALM1	KCNN2	0	0	0	0	0	0.959	0	0	0.959
CALM1	IQCG	0	0	0	0	0	0.901	0	0	0.901
CALM1	IQGAP1	0	0	0	0	0.063	0.852	0.500	0	0.924
CALM1	CALM3	0	0	0.048	0.985	0.102	0.900	0	0	0.907
CALM1	NOS3	0	0	0	0	0	0.980	0.500	0	0.989
CALM1	NOS2	0	0	0	0	0	0.976	0	0	0.976
CALM1	SCN5A	0	0	0	0	0	0.976	0	0	0.976
CALM1	SLC26A3	0	0	0	0	0	0.900	0	0	0.900
CALM1	RYR1	0	0	0	0	0	0.975	0	0	0.975
CALM1	MYLK	0	0	0	0	0.049	0.970	0.700	0	0.990
CALM1	GRIN1	0	0	0	0	0	0.902	0.400	0	0.939
CALM1	CAMKK1	0	0	0	0	0	0.911	0.700	0	0.972
CALM1	GRK5	0	0	0	0	0.049	0.930	0	0	0.930
CALM1	PPP3CA	0	0	0	0	0.067	0.930	0.700	0	0.978
CALM1	CAMK2B	0	0	0	0	0.061	0.952	0.800	0	0.990
CALM1	DAPK1	0	0	0	0	0.067	0.968	0	0	0.969
CALM1	ESR1	0	0	0	0	0	0.927	0	0	0.927
CALM1	MYO10	0	0	0	0	0	0.926	0	0	0.926
CALM1	CAMK2D	0	0	0	0	0.062	0.951	0.400	0	0.970
CALM1	UNC13A	0	0	0	0	0	0.906	0	0	0.906
CALM1	NOS1	0	0	0	0	0	0.902	0	0	0.902
CALM1	MARCKS	0	0	0	0	0.049	0.923	0	0	0.923
CALM1	ORAI1	0	0	0	0	0.042	0.900	0.500	0	0.947
CALM1	MYO1C	0	0	0	0	0	0.268	0.900	0	0.923
CALM1	CALM2	0	0	0.048	0.985	0.082	0.917	0	0	0.921
CALM1	SNCA	0	0	0	0	0.044	0.948	0	0	0.948
CALM1	CAMK2A	0	0	0	0	0.061	0.942	0.800	0	0.988
CALM2	KCNQ1	0	0	0	0	0	0.926	0	0	0.926
CALM2	CAMK1	0	0	0	0	0.067	0.933	0	0	0.935
CALM2	ITPKA	0	0	0	0	0	0.902	0	0	0.902
CALM2	EEF2K	0	0	0	0	0	0.927	0	0	0.927
CALM2	SLC9A1	0	0	0	0	0.057	0.900	0	0	0.902
CALM2	KCNN2	0	0	0	0	0	0.925	0	0	0.925
CALM2	IQCG	0	0	0	0	0	0.901	0	0	0.901
CALM2	CALM3	0	0	0.048	0.985	0.059	0.916	0	0	0.918
CALM2	NOS3	0	0	0	0	0	0.902	0	0	0.902
CALM2	NOS2	0	0	0	0	0	0.902	0	0	0.902
CALM2	SCN5A	0	0	0	0	0	0.926	0	0	0.926
CALM2	SLC26A3	0	0	0	0	0	0.900	0	0	0.900
CALM2	RYR1	0	0	0	0	0	0.938	0	0	0.938
CALM2	MYLK	0	0	0	0	0.054	0.925	0	0	0.926
CALM2	RYR2	0	0	0	0	0	0.938	0	0	0.938
CALM2	GRIN1	0	0	0	0	0	0.902	0	0	0.902
CALM2	CAMKK1	0	0	0	0	0	0.917	0	0	0.917
CALM2	NOX5	0	0	0	0	0	0.967	0	0	0.967
CALM2	GRK5	0	0	0	0	0	0.905	0	0	0.905
CALM2	PPP3CA	0	0	0	0	0.090	0.929	0	0	0.933
CALM2	CAMK2B	0	0	0	0	0.056	0.952	0	0	0.953
CALM2	DAPK1	0	0	0	0	0.067	0.921	0	0	0.923
CALM2	ESR1	0	0	0	0	0	0.900	0	0	0.900
CALM2	MYO10	0	0	0	0	0	0.926	0	0	0.926
CALM2	CAMK2D	0	0	0	0	0.056	0.951	0	0	0.952
CALM2	UNC13A	0	0	0	0	0	0.906	0	0	0.906
CALM2	TRPV1	0	0	0	0	0	0.922	0	0	0.922
CALM2	NOS1	0	0	0	0	0	0.902	0	0	0.902
CALM2	MARCKS	0	0	0	0	0.117	0.950	0	0	0.954
CALM2	IQSEC1	0	0	0	0	0	0.900	0	0	0.900
CALM2	ORAI1	0	0	0	0	0	0.900	0	0	0.900
CALM2	DAPK2	0	0	0	0	0.067	0.967	0	0	0.967
CALM2	RYR3	0	0	0	0	0	0.938	0	0	0.938
CALM2	MYO1C	0	0	0	0	0	0.923	0	0	0.923
CALM2	SNCA	0	0	0	0	0.049	0.900	0	0	0.901
CALM2	CAMK2A	0	0	0	0	0.056	0.942	0	0	0.943
CALM3	KCNQ1	0	0	0	0	0	0.975	0	0	0.975
CALM3	PLCG1	0	0	0	0	0	0	0.900	0	0.900
CALM3	KRAS	0	0	0	0	0.081	0.130	0.900	0	0.913
CALM3	CAMK1	0	0	0	0	0.073	0.952	0.650	0	0.983
CALM3	ITPKA	0	0	0	0	0.081	0.902	0	0	0.906
CALM3	EEF2K	0	0	0	0	0	0.927	0	0	0.927
CALM3	SLC9A1	0	0	0	0	0.064	0.925	0	0	0.927
CALM3	KCNN2	0	0	0	0	0	0.939	0	0	0.939
CALM3	RASGRF2	0	0	0	0	0	0.045	0.900	0	0.900
CALM3	IQCG	0	0	0	0	0	0.901	0	0	0.901
CALM3	CAMK4	0	0	0	0	0.067	0.546	0.900	0	0.953
CALM3	SLC26A3	0	0	0	0	0	0.900	0	0	0.900
CALM3	PLCG2	0	0	0	0	0	0	0.900	0	0.900
CALM3	IQSEC1	0	0	0	0	0.067	0.900	0	0	0.902
CALM3	MYO1C	0	0	0	0	0.047	0.936	0	0	0.936
CALM3	GRK5	0	0	0	0	0.048	0.905	0	0	0.906
CALM3	RASGRF1	0	0	0	0	0	0.045	0.900	0	0.900
CALM3	ITPR2	0	0	0	0	0	0.213	0.900	0	0.918
CALM3	PPP3CC	0	0	0	0	0.051	0.305	0.900	0	0.928
CALM3	NRAS	0	0	0	0	0.074	0.130	0.900	0	0.912
CALM3	HRAS	0	0	0	0	0.096	0.130	0.900	0	0.914
CALM3	ORAI1	0	0	0	0	0	0.900	0	0	0.900
CALM3	ITPR1	0	0	0	0	0	0.078	0.900	0	0.903
CALM3	ITPR3	0	0	0	0	0.042	0.208	0.900	0	0.917
CALM3	MYO10	0	0	0	0	0	0.964	0	0	0.964
CALM3	NOX5	0	0	0	0	0	0.967	0	0	0.967
CALM3	PPP3CB	0	0	0	0	0.066	0.341	0.900	0	0.933
CALM3	CAMK2D	0	0	0	0	0.056	0.975	0	0	0.976
CALM3	DAPK2	0	0	0	0	0.067	0.967	0	0	0.967
CALM3	UNC13A	0	0	0	0	0	0.906	0	0	0.906
CALM3	DAPK1	0	0	0	0	0.067	0.957	0	0	0.958
CALM3	ESR1	0	0	0	0	0	0.916	0	0	0.916
CALM3	SNCA	0	0	0	0	0.059	0.903	0	0	0.905
CALM3	RYR3	0	0	0	0	0	0.938	0.900	0	0.993
CALM3	GRIN1	0	0	0	0	0.086	0.902	0.650	0	0.966
CALM3	TRPV1	0	0	0	0	0	0.922	0	0	0.922
CALM3	CAMKK1	0	0	0	0	0.059	0.916	0.900	0	0.991
CALM3	CAMK2A	0	0	0	0	0.081	0.967	0.900	0	0.996
CALM3	NOS3	0	0	0	0	0	0.927	0.900	0	0.992
CALM3	PPP3CA	0	0	0	0	0.051	0.927	0.900	0	0.992
CALM3	NOS2	0	0	0	0	0	0.902	0.900	0	0.989
CALM3	RYR1	0	0	0	0	0	0.938	0.900	0	0.993
CALM3	MARCKS	0	0	0	0	0.060	0.908	0	0	0.910
CALM3	SCN5A	0	0	0	0	0	0.988	0	0	0.988
CALM3	RYR2	0	0	0	0	0	0.938	0.900	0	0.993
CALM3	CAMK2B	0	0	0	0	0.056	0.973	0.900	0	0.997
CALM3	NOS1	0	0	0	0	0	0.902	0.900	0	0.989
CALM3	MYLK	0	0	0	0	0.044	0.925	0.650	0	0.972
CALR	HSP90B1	0	0	0	0	0.939	0.774	0.400	0	0.991
CALR	HSPA5	0	0	0	0	0.766	0.279	0.500	0	0.908
CALR	HLA-A	0	0	0	0	0.074	0.926	0.900	0	0.992
CAMK1	NOS3	0	0	0	0	0.063	0.074	0.900	0	0.905
CAMK2A	PLCG1	0	0	0	0	0	0.292	0.900	0	0.926
CAMK2A	RAP1B	0	0	0	0	0	0	0.900	0	0.900
CAMK2A	CREBBP	0	0	0	0	0	0	0.900	0	0.900
CAMK2A	EP300	0	0	0	0	0	0	0.900	0	0.900
CAMK2A	CAMK4	0	0	0.077	0.810	0.105	0.052	0.900	0	0.911
CAMK2A	GRM1	0	0	0	0	0.217	0.091	0.900	0	0.922
CAMK2A	NOS3	0	0	0	0	0.062	0.292	0.900	0	0.927
CAMK2A	CDC25C	0	0	0	0	0	0	0.900	0	0.900
CAMK2A	SCN4B	0	0	0	0	0.141	0	0.900	0	0.910
CAMK2A	SCN5A	0	0	0	0	0.062	0.067	0.900	0	0.904
CAMK2A	STAT1	0	0	0	0	0.087	0	0.900	0	0.904
CAMK2A	RYR2	0	0	0	0	0.109	0.069	0.900	0	0.909
CAMK2A	RAP1A	0	0	0	0	0	0	0.900	0	0.900
CAMK2A	CAMK2B	0	0	0.051	0.979	0.208	0.944	0.900	0	0.995
CAMK2A	SCN1B	0	0	0	0	0.138	0	0.900	0	0.910
CAMK2A	CAMK2D	0	0	0.049	0.983	0	0.966	0.720	0	0.990
CAMK2A	TRPV1	0	0	0	0	0	0	0.900	0	0.900
CAMK2A	NOS1	0	0	0	0	0.125	0	0.900	0	0.908
CAMK2A	PLCG2	0	0	0	0	0	0	0.900	0	0.900
CAMK2A	SCN7A	0	0	0	0	0.067	0.067	0.900	0	0.905
CAMK2B	PLCG1	0	0	0	0	0	0	0.900	0	0.900
CAMK2B	RAP1B	0	0	0	0	0	0	0.900	0	0.900
CAMK2B	CREBBP	0	0	0	0	0	0	0.900	0	0.900
CAMK2B	EP300	0	0	0	0	0	0	0.900	0	0.900
CAMK2B	CAMK4	0	0	0.078	0.806	0.083	0.052	0.900	0	0.909
CAMK2B	GRM1	0	0	0	0	0.142	0.091	0.900	0	0.915
CAMK2B	NOS3	0	0	0	0	0.062	0	0.900	0	0.902
CAMK2B	CDC25C	0	0	0	0	0	0	0.900	0	0.900
CAMK2B	SCN4B	0	0	0	0	0.109	0	0.900	0	0.907
CAMK2B	SCN5A	0	0	0	0	0.056	0.067	0.900	0	0.904
CAMK2B	STAT1	0	0	0	0	0.087	0	0.900	0	0.904
CAMK2B	RYR2	0	0	0	0	0.102	0.069	0.900	0	0.909
CAMK2B	RAP1A	0	0	0	0	0	0	0.900	0	0.900
CAMK2B	TRPV1	0	0	0	0	0	0	0.900	0	0.900
CAMK2B	PLCG2	0	0	0	0	0	0	0.900	0	0.900
CAMK2B	SCN7A	0	0	0	0	0.056	0.067	0.900	0	0.904
CAMK2B	SCN1B	0	0	0	0	0.110	0	0.900	0	0.907
CAMK2B	NOS1	0	0	0	0	0.087	0	0.900	0	0.904
CAMK2B	CAMK2D	0	0	0.051	0.979	0	0.965	0.720	0	0.990
CAMK4	CREB3L3	0	0	0	0	0	0.045	0.900	0	0.900
CAMK4	CREBBP	0	0	0	0	0	0.051	0.900	0	0.901
CAMK4	EP300	0	0	0	0	0	0.051	0.900	0	0.901
CAMK4	CREB3L4	0	0	0	0	0	0.071	0.900	0	0.903
CAMK4	CREB3L1	0	0	0	0	0	0.045	0.900	0	0.900
CAMK4	CREB3	0	0	0	0	0	0.045	0.900	0	0.900
CAMK4	CREB3L2	0	0	0	0	0	0.045	0.900	0	0.900
CAMK4	CREB5	0	0	0	0	0	0	0.900	0	0.900
CAMK4	PLCG2	0	0	0	0	0	0	0.900	0	0.900
CAMK4	NOS3	0	0	0	0	0.059	0.071	0.900	0	0.904
CAMK4	CAMKK1	0	0	0.123	0.638	0.060	0.178	0.900	0	0.923
CAMK4	CREB1	0	0	0	0	0.042	0.072	0.900	0	0.903
CAND1	RBX1	0	0	0	0	0.083	0.982	0.500	0	0.991
CAND1	DCUN1D1	0	0	0	0	0.082	0.834	0.500	0	0.917
CAND1	CUL4A	0	0	0	0	0.179	0.896	0.500	0	0.953
CAND1	CUL4B	0	0	0	0	0.067	0.979	0.500	0	0.989
CARD9	MAPK13	0	0	0	0	0.067	0.048	0.900	0	0.903
CARD9	MAPK12	0	0	0	0	0.067	0.048	0.900	0	0.903
CARD9	MAPK1	0	0	0	0	0.062	0.048	0.900	0	0.902
CARD9	RIPK2	0	0	0	0	0.099	0.041	0.900	0	0.906
CARD9	MAPK14	0	0	0	0	0.098	0.048	0.900	0	0.906
CARD9	MAPK3	0	0	0	0	0.082	0.048	0.900	0	0.904
CARD9	PRKCD	0	0	0	0	0.122	0	0.900	0	0.908
CARD9	MAPK11	0	0	0	0	0.117	0.048	0.900	0	0.908
CARD9	CHUK	0	0	0	0	0.055	0.041	0.900	0	0.901
CARD9	MAPK9	0	0	0	0	0	0	0.900	0	0.900
CARD9	MAPK8	0	0	0	0	0	0	0.900	0	0.900
CARD9	IKBKG	0	0	0	0	0.086	0	0.900	0	0.904
CARD9	IKBKB	0	0	0	0	0.055	0.041	0.900	0	0.901
CARD9	SYK	0	0	0	0	0.097	0.041	0.900	0	0.905
CARM1	MAPK13	0	0	0	0	0.062	0.071	0.900	0	0.905
CARM1	MAPK12	0	0	0	0	0.075	0.071	0.900	0	0.906
CARM1	RPS6KB1	0	0	0	0	0.054	0.067	0.900	0	0.904
CARM1	MAPK14	0	0	0	0	0.087	0.071	0.900	0	0.907
CARM1	EP300	0	0	0	0	0.060	0.842	0.800	0	0.967
CARM1	MED1	0	0	0	0	0.119	0.052	0.900	0	0.909
CARM1	FOS	0	0	0	0	0	0.311	0.900	0	0.928
CARM1	RPS6KB2	0	0	0	0	0.067	0.067	0.900	0	0.905
CARM1	PRKACA	0	0	0	0	0.067	0	0.900	0	0.902
CARM1	MAPK9	0	0	0	0	0.116	0.066	0.900	0	0.910
CARM1	MAPK11	0	0	0	0	0.095	0.071	0.900	0	0.908
CARM1	PRKACB	0	0	0	0	0	0	0.900	0	0.900
CARM1	PRKACG	0	0	0	0	0	0	0.900	0	0.900
CARM1	MAPK8	0	0	0	0	0.119	0.066	0.900	0	0.910
CARM1	ESR2	0	0	0	0	0	0.060	0.900	0	0.901
CARM1	SP1	0	0	0	0	0.108	0.066	0.900	0	0.909
CARM1	JUN	0	0	0	0	0	0	0.900	0	0.900
CARM1	SRC	0	0	0	0	0.094	0.046	0.900	0	0.906
CARM1	ESR1	0	0	0	0	0	0.479	0.900	0	0.945
CARM1	NCOA3	0	0	0	0	0.063	0.826	0.900	0	0.982
CASP6	CASP9	0	0	0	0.726	0.060	0.088	0.900	0	0.906
CASP9	DCC	0	0	0	0	0	0.625	0.900	0	0.960
CBL	PIK3R2	0	0	0	0	0.055	0.846	0.650	0	0.944
CBL	INSR	0	0	0	0	0	0.130	0.900	0	0.909
CBL	FN1	0	0	0	0	0	0.900	0	0	0.900
CBL	CBLB	0	0	0.068	0.929	0	0.438	0.900	0	0.943
CBL	RPS27A	0	0	0	0	0.057	0.900	0.500	0	0.948
CBL	INPPL1	0	0	0	0	0.049	0.813	0.500	0	0.903
CBL	LYN	0	0	0	0	0.063	0.852	0.500	0	0.924
CBL	UBC	0	0	0	0	0	0.986	0.500	0	0.992
CBL	SHC1	0	0	0	0	0.049	0.877	0.500	0	0.936
CBL	SYK	0	0	0	0	0.056	0.927	0.500	0	0.962
CBL	VAV1	0	0	0	0	0.055	0.833	0.900	0	0.982
CBL	FYN	0	0	0	0	0.056	0.930	0.500	0	0.964
CBL	MET	0	0	0	0	0.043	0.941	0.900	0	0.993
CBL	SRC	0	0	0	0	0.049	0.912	0.500	0	0.954
CBL	ZAP70	0	0	0	0	0	0.988	0	0	0.988
CBL	EGFR	0	0	0	0	0.042	0.996	0.900	0	0.999
CBL	CRKL	0	0	0	0	0.063	0.993	0.800	0	0.998
CBL	CRK	0	0	0	0	0.055	0.930	0.800	0	0.985
CBL	PIK3R1	0	0	0	0	0.042	0.994	0.650	0	0.998
CBLB	PIK3R2	0	0	0	0	0	0.331	0.900	0	0.930
CBLB	PIK3R3	0	0	0	0	0	0.094	0.900	0	0.905
CBLB	PIK3CA	0	0	0	0	0.058	0.045	0.900	0	0.902
CBLB	ZAP70	0	0	0	0	0.054	0.952	0.900	0	0.995
CBLB	RPS27A	0	0	0	0	0	0.939	0	0	0.939
CBLB	EGFR	0	0	0	0	0	0.942	0.900	0	0.993
CBLB	INSR	0	0	0	0	0	0.130	0.900	0	0.909
CBLB	FYN	0	0	0	0	0.131	0.296	0.900	0	0.933
CBLB	SYK	0	0	0	0	0.044	0.555	0.900	0	0.953
CBLB	PIK3CD	0	0	0	0	0.044	0.045	0.900	0	0.900
CBLB	PIK3R1	0	0	0	0	0.056	0.749	0.900	0	0.974
CBLB	UBC	0	0	0	0	0	0.979	0	0	0.979
CBLB	PIK3CB	0	0	0	0	0	0.045	0.900	0	0.900
CCND1	CCND3	0	0	0.064	0.941	0	0	0.900	0	0.902
CCND1	CCND2	0	0	0.058	0.960	0.053	0	0.900	0	0.903
CCND1	SKP1	0	0	0	0	0	0.897	0.500	0	0.946
CCND1	CREBBP	0	0	0	0	0	0.292	0.900	0	0.926
CCND1	GSK3B	0	0	0	0	0	0.409	0.900	0	0.938
CCND1	ESR1	0	0	0	0	0.069	0.625	0.750	0	0.905
CCND1	CDKN2A	0	0	0	0	0	0.726	0.900	0	0.971
CCND1	CDK2	0	0	0	0	0.135	0.901	0.800	0	0.981
CCND1	CDKN1B	0	0	0	0	0.098	0.991	0.900	0	0.999
CCND1	CDK4	0	0	0	0	0.131	0.999	0.900	0	0.999
CCND1	CDKN1A	0	0	0	0	0.118	0.996	0.900	0	0.999
CCND2	CDKN1B	0	0	0	0	0.098	0.994	0.900	0	0.999
CCND2	CDK4	0	0	0	0	0.110	0.995	0.900	0	0.999
CCND2	CCND3	0	0	0.059	0.960	0.044	0	0.900	0	0.902
CCND2	GSK3B	0	0	0	0	0	0	0.900	0	0.900
CCND2	CDKN2A	0	0	0	0	0	0.609	0.900	0	0.959
CCND2	CDK2	0	0	0	0	0.119	0.873	0.800	0	0.975
CCND2	CDKN1A	0	0	0	0	0.100	0.994	0.900	0	0.999
CCND3	CDKN1B	0	0	0	0	0.098	0.994	0.900	0	0.999
CCND3	CDK4	0	0	0	0	0.107	0.999	0.900	0	0.999
CCND3	CDK2	0	0	0	0	0.115	0.995	0.800	0	0.999
CCND3	GSK3B	0	0	0	0	0	0	0.900	0	0.900
CCND3	CDKN2A	0	0	0	0	0	0	0.900	0	0.900
CCND3	CDKN1A	0	0	0	0	0.098	0.994	0.900	0	0.999
CCT3	PPP5C	0	0	0	0	0.108	0	0.900	0	0.906
CCT3	PPP2CB	0	0.004	0	0	0.062	0.994	0	0	0.994
CCT3	CDC37	0	0	0	0	0.179	0	0.900	0	0.914
CCT3	PSMG2	0	0	0	0	0.106	0	0.900	0	0.906
CCT3	PTGES3	0	0	0	0	0.315	0	0.900	0	0.928
CCT3	HSP90AB1	0	0	0	0	0.634	0.127	0.720	0	0.902
CCT3	TSC1	0	0	0	0	0.350	0.127	0.900	0	0.938
CCT3	STIP1	0	0	0	0	0.706	0.045	0.900	0	0.969
CCT3	PPP2R2C	0	0	0	0	0	0.994	0	0	0.994
CCT3	PPP2CA	0	0.005	0	0	0.167	0.994	0	0	0.995
CD14	TLR2	0	0	0	0	0.485	0.541	0.900	0	0.974
CD14	LY96	0	0	0	0	0.202	0	0.900	0	0.916
CD14	TLR4	0	0	0	0	0.345	0	0.900	0	0.931
CD14	TRIL	0	0	0	0	0.048	0	0.900	0	0.900
CD19	PIK3R2	0	0	0	0	0	0.047	0.900	0	0.900
CD19	PIK3R3	0	0	0	0	0	0.296	0.900	0	0.926
CD19	PIK3CA	0	0	0	0	0	0	0.900	0	0.900
CD19	PIK3CB	0	0	0	0	0	0	0.900	0	0.900
CD19	VAV3	0	0	0	0	0.141	0	0.900	0	0.910
CD19	VAV2	0	0	0	0	0.148	0.292	0.900	0	0.934
CD19	PIK3CD	0	0	0	0	0.098	0	0.900	0	0.905
CD19	PIK3R1	0	0	0	0	0	0.516	0.900	0	0.949
CD19	SYK	0	0	0	0	0.184	0.292	0.900	0	0.937
CD19	VAV1	0	0	0	0	0.218	0.625	0.900	0	0.968
CD19	LYN	0	0	0	0	0.105	0.292	0.900	0	0.931
CD209	ICAM3	0	0	0	0	0.067	0.091	0.900	0	0.907
CD209	PLK3	0	0	0	0	0	0	0.900	0	0.900
CD209	RHOA	0	0	0	0	0.086	0.070	0.900	0	0.907
CD209	KSR1	0	0	0	0	0.063	0.045	0.900	0	0.902
CD209	LSP1	0	0	0	0	0	0.292	0.900	0	0.926
CD209	CLEC4M	0	0	0.051	0.979	0.097	0.628	0.900	0	0.963
CD209	ICAM2	0	0	0	0	0.045	0	0.900	0	0.900
CD28	PIK3R2	0	0	0	0	0	0.292	0.900	0	0.926
CD28	PIK3R3	0	0	0	0	0	0	0.900	0	0.900
CD28	PRKCQ	0	0	0	0	0.085	0.292	0.900	0	0.929
CD28	PIK3CA	0	0	0	0	0.057	0.292	0.900	0	0.927
CD28	IGKV2D-29	0	0	0	0	0	0.905	0	0	0.905
CD28	PIK3CB	0	0	0	0	0.057	0	0.900	0	0.901
CD28	PIK3CD	0	0	0	0	0.104	0	0.900	0	0.906
CD28	PIK3R1	0	0	0	0	0.044	0.923	0.900	0	0.991
CD46	MSN	0	0	0	0	0.047	0.292	0.900	0	0.926
CD47	COMP	0	0	0	0	0.067	0	0.900	0	0.902
CD47	THBS1	0	0	0	0	0.067	0	0.900	0	0.902
CD47	THBS4	0	0	0	0	0.067	0	0.900	0	0.902
CD47	IGKV2D-28	0	0	0	0	0	0.900	0	0	0.900
CD47	THBS3	0	0	0	0	0.068	0	0.900	0	0.902
CD47	THBS2	0	0	0	0	0.072	0	0.900	0	0.903
CDC25B	MAPK13	0	0	0	0	0	0.186	0.900	0	0.915
CDC25B	MAPK12	0	0	0	0	0.050	0.186	0.900	0	0.915
CDC25B	MAPK14	0	0	0	0	0.049	0.399	0.900	0	0.937
CDC25B	CDC25C	0	0	0.101	0.830	0.054	0	0.900	0	0.907
CDC25B	MAPK11	0	0	0	0	0.060	0.186	0.900	0	0.916
CDC25B	YWHAZ	0	0	0	0	0.047	0.879	0.900	0	0.987
CDC25B	YWHAB	0	0	0	0	0.059	0.893	0.900	0	0.989
CDC25C	MAPK13	0	0	0	0	0	0.186	0.900	0	0.915
CDC25C	MAPK12	0	0	0	0	0.049	0.186	0.900	0	0.915
CDC25C	MAPK14	0	0	0	0	0.073	0.418	0.900	0	0.941
CDC25C	CDK2	0	0	0	0	0.247	0.644	0.900	0	0.970
CDC25C	PRKACA	0	0	0	0	0	0	0.900	0	0.900
CDC25C	PRKACB	0	0	0	0	0	0	0.900	0	0.900
CDC25C	PRKACG	0	0	0	0	0	0	0.900	0	0.900
CDC25C	MAPK11	0	0	0	0	0	0.186	0.900	0	0.915
CDC25C	YWHAB	0	0	0	0	0	0.877	0.900	0	0.987
CDC25C	YWHAZ	0	0	0	0	0	0.970	0.900	0	0.996
CDC37	PPP5C	0	0	0	0	0.109	0.756	0.900	0	0.976
CDC37	PSMG2	0	0	0	0	0.049	0	0.900	0	0.900
CDC37	TSC1	0	0	0	0	0.054	0.508	0.900	0	0.949
CDC37	RAF1	0	0	0	0	0.060	0.979	0	0	0.980
CDC37	STIP1	0	0	0	0	0.377	0.480	0.900	0	0.964
CDC37	PTGES3	0	0	0	0	0.136	0.443	0.900	0	0.947
CDC37	HSP90AA1	0	0	0	0	0.134	0.995	0.800	0	0.999
CDC37	HSP90AB1	0	0	0	0	0.155	0.992	0.800	0	0.998
CDC37	CDK4	0	0	0	0	0.065	0.989	0	0	0.989
CDC42	NGFR	0	0	0	0	0	0	0.900	0	0.900
CDC42	MAPK13	0	0	0	0	0.063	0.125	0.900	0	0.910
CDC42	MAPK12	0	0	0	0	0.063	0.125	0.900	0	0.910
CDC42	PIK3R2	0	0	0	0	0.042	0.175	0.900	0	0.914
CDC42	MAPK14	0	0	0	0	0.092	0.125	0.900	0	0.913
CDC42	VASP	0	0	0	0	0.098	0.418	0.900	0	0.943
CDC42	RAC2	0	0	0.055	0.970	0.218	0.206	0.900	0	0.933
CDC42	PIK3R3	0	0	0	0	0.042	0.054	0.900	0	0.901
CDC42	KDR	0	0	0	0	0.055	0.071	0.900	0	0.904
CDC42	PIK3CA	0	0	0	0	0.073	0.504	0.900	0	0.950
CDC42	IQGAP1	0	0	0	0	0.094	0.913	0.900	0	0.991
CDC42	PRKCI	0	0	0	0	0.076	0.505	0.900	0	0.950
CDC42	RAC3	0	0	0.054	0.971	0.084	0.206	0.900	0	0.922
CDC42	MAPK11	0	0	0	0	0.067	0.125	0.900	0	0.911
CDC42	PARD6G	0	0	0	0	0	0.591	0.900	0	0.957
CDC42	FYN	0	0	0	0	0.092	0.224	0.900	0	0.923
CDC42	MAP3K5	0	0	0	0	0.095	0	0.900	0	0.905
CDC42	VAV3	0	0	0	0	0.088	0.171	0.900	0	0.917
CDC42	VAV2	0	0	0	0	0.099	0.275	0.900	0	0.929
CDC42	PREX1	0	0	0	0	0	0.971	0.400	0	0.982
CDC42	PTEN	0	0	0	0	0.057	0.099	0.900	0	0.907
CDC42	SRC	0	0	0	0	0.103	0.110	0.900	0	0.913
CDC42	PIK3CD	0	0	0	0	0.069	0.504	0.900	0	0.949
CDC42	PRKCZ	0	0	0	0	0.074	0.110	0.900	0	0.910
CDC42	MAPK8	0	0	0	0	0.101	0.640	0.900	0	0.964
CDC42	MAP3K1	0	0	0	0	0.112	0.128	0.900	0	0.915
CDC42	MAPK9	0	0	0	0	0.073	0.473	0.900	0	0.946
CDC42	RHOA	0	0	0.062	0.948	0.361	0.295	0.900	0	0.952
CDC42	PIK3R1	0	0	0	0	0.074	0.683	0.900	0	0.968
CDC42	VAV1	0	0	0	0	0.106	0.698	0.900	0	0.970
CDC42	PIK3CB	0	0	0	0	0.061	0.954	0.900	0	0.995
CDK2	RBX1	0	0	0	0	0.075	0.805	0.900	0	0.980
CDK2	CDKN1B	0	0	0	0	0.085	0.999	0.900	0	0.999
CDK2	SKP1	0	0	0	0	0.049	0.960	0.900	0	0.995
CDK2	CDK4	0	0	0.084	0.908	0.138	0	0.900	0	0.914
CDK2	UBC	0	0	0	0	0.060	0.807	0.500	0	0.901
CDK2	RPS27A	0	0	0	0	0.064	0.814	0.500	0	0.905
CDK2	FOXO4	0	0	0	0	0	0.117	0.900	0	0.907
CDK2	FOXO1	0	0	0	0	0	0.117	0.900	0	0.907
CDK2	FOXO3	0	0	0	0	0	0.117	0.900	0	0.907
CDK2	CDKN1A	0	0	0	0	0.085	0.994	0.900	0	0.999
CDK4	CDKN1B	0	0	0	0	0.087	0.999	0.900	0	0.999
CDK4	CDKN2A	0	0	0	0	0.058	0.994	0.900	0	0.999
CDK4	CDKN1A	0	0	0	0	0.103	0.999	0.900	0	0.999
CDK4	HSP90AB1	0	0	0	0	0.165	0.962	0	0	0.967
CDKN1A	RBX1	0	0	0	0	0.087	0.045	0.900	0	0.905
CDKN1A	CDKN1B	0	0	0	0.732	0	0.642	0.900	0	0.962
CDKN1A	SKP1	0	0	0	0	0.049	0.688	0.900	0	0.967
CDKN1A	STAT3	0	0	0	0	0.125	0.828	0.500	0	0.918
CDKN1A	TP53	0	0	0	0	0	0.925	0.900	0	0.992
CDKN1A	MAP3K5	0	0	0	0	0.098	0.292	0.900	0	0.930
CDKN1B	RBX1	0	0	0	0	0.097	0.852	0.900	0	0.985
CDKN1B	DCAF13	0	0	0	0	0	0	0.900	0	0.900
CDKN1B	DCAF8	0	0	0	0	0	0	0.900	0	0.900
CDKN1B	DET1	0	0	0	0	0	0	0.900	0	0.900
CDKN1B	DCAF16	0	0	0	0	0.043	0	0.900	0	0.900
CDKN1B	DCAF11	0	0	0	0	0	0	0.900	0	0.900
CDKN1B	DDA1	0	0	0	0	0	0	0.900	0	0.900
CDKN1B	FBXW5	0	0	0	0	0	0	0.900	0	0.900
CDKN1B	DCAF6	0	0	0	0	0	0	0.900	0	0.900
CDKN1B	DCAF10	0	0	0	0	0.049	0	0.900	0	0.900
CDKN1B	DCAF17	0	0	0	0	0.049	0	0.900	0	0.900
CDKN1B	DCAF12	0	0	0	0	0.044	0	0.900	0	0.900
CDKN1B	DCAF5	0	0	0	0	0.060	0	0.900	0	0.901
CDKN1B	TRPC4AP	0	0	0	0	0.049	0	0.900	0	0.900
CDKN1B	ERCC8	0	0	0	0	0	0	0.900	0	0.900
CDKN1B	DCAF15	0	0	0	0	0.067	0	0.900	0	0.902
CDKN1B	DCAF4	0	0	0	0	0	0.103	0.900	0	0.906
CDKN1B	DCAF1	0	0	0	0	0.049	0	0.900	0	0.900
CDKN1B	DCAF7	0	0	0	0	0.042	0	0.900	0	0.900
CDKN1B	DDB2	0	0	0	0	0.049	0	0.900	0	0.900
CDKN1B	CRBN	0	0	0	0	0.110	0	0.900	0	0.907
CDKN1B	SFN	0	0	0	0	0.067	0.900	0	0	0.903
CDKN1B	DTL	0	0	0	0	0	0.126	0.900	0	0.908
CDKN1B	CUL4B	0	0	0	0	0.056	0.045	0.900	0	0.901
CDKN1B	COP1	0	0	0	0	0.049	0.292	0.900	0	0.926
CDKN1B	DDB1	0	0	0	0	0	0.333	0.900	0	0.930
CDKN1B	RPS27A	0	0	0	0	0.077	0.930	0.500	0	0.964
CDKN1B	UBC	0	0	0	0	0.080	0.930	0.500	0	0.965
CDKN1B	CUL4A	0	0	0	0	0.044	0.736	0.900	0	0.972
CDKN1B	TP53	0	0	0	0	0	0.076	0.900	0	0.903
CDKN1B	SKP1	0	0	0	0	0.062	0.896	0.900	0	0.989
CDKN2A	MAPK13	0	0	0	0	0.047	0.072	0.900	0	0.903
CDKN2A	MAPK12	0	0	0	0	0.047	0.072	0.900	0	0.903
CDKN2A	MAPK14	0	0	0	0	0.047	0.216	0.900	0	0.918
CDKN2A	RRAS	0	0	0	0	0.063	0.102	0.900	0	0.908
CDKN2A	KRAS	0	0	0	0	0.055	0.102	0.900	0	0.907
CDKN2A	RRAS2	0	0	0	0	0.046	0.102	0.900	0	0.906
CDKN2A	MDM2	0	0	0	0	0.068	0.992	0.900	0	0.999
CDKN2A	TP53	0	0	0	0	0	0.874	0.900	0	0.986
CDKN2A	MRAS	0	0	0	0	0.048	0.102	0.900	0	0.907
CDKN2A	MAPK11	0	0	0	0	0.048	0.072	0.900	0	0.904
CDKN2A	NRAS	0	0	0	0	0.055	0.102	0.900	0	0.907
CDKN2A	HRAS	0	0	0	0	0.055	0.160	0.900	0	0.913
CFB	CFP	0	0	0	0	0.110	0.932	0	0	0.937
CFB	CFH	0	0	0	0.550	0.185	0.236	0.900	0	0.932
CFB	CFD	0	0	0	0.601	0	0.900	0.900	0	0.989
CFH	CFHR1	0	0	0	0.959	0.123	0.897	0	0	0.906
CFH	ENSP00000493607	0	0	0	0	0.056	0.900	0	0	0.901
CFH	CFI	0	0	0	0	0.265	0.983	0.540	0	0.993
CFI	ENSP00000493607	0	0	0.049	0.983	0	0.900	0	0	0.900
CHRM5	GNA11	0	0	0	0	0	0	0.900	0	0.900
CHRM5	GNAQ	0	0	0	0	0	0	0.900	0	0.900
CHUK	TNFRSF1A	0	0	0	0	0.086	0.994	0.500	0	0.997
CHUK	EIF2AK1	0	0	0	0.555	0.060	0	0.900	0	0.901
CHUK	TAB1	0	0	0	0	0.058	0.107	0.900	0	0.908
CHUK	NFKBIA	0	0	0	0	0	0.994	0.900	0	0.999
CHUK	RIPK2	0	0	0	0.560	0.075	0.292	0.900	0	0.928
CHUK	NFKB1	0	0	0	0	0.088	0.854	0.900	0	0.985
CHUK	GPR83	0	0	0	0	0	0	0.900	0	0.900
CHUK	TRAF2	0	0	0	0	0.062	0.843	0.900	0	0.984
CHUK	RIPK1	0	0	0.118	0.559	0.198	0.510	0.900	0	0.960
CHUK	TRAF5	0	0	0	0	0.055	0.090	0.900	0	0.906
CHUK	MAP3K8	0	0	0	0.569	0.056	0.300	0.900	0	0.928
CHUK	PRKCQ	0	0	0	0.565	0	0.642	0.900	0	0.962
CHUK	NFKBIE	0	0	0	0	0.049	0.448	0.900	0	0.943
CHUK	IRS1	0	0	0	0	0.049	0.334	0.900	0	0.931
CHUK	NFKBIB	0	0	0	0	0	0.794	0.900	0	0.978
CHUK	FOXO3	0	0	0	0	0.060	0.331	0.900	0	0.931
CHUK	TRADD	0	0	0	0	0.042	0.289	0.900	0	0.926
CHUK	PDPK1	0	0	0	0.580	0.138	0.104	0.900	0	0.916
CHUK	MTOR	0	0	0	0	0.095	0.526	0.900	0	0.953
CHUK	TAB2	0	0	0	0	0.060	0.325	0.900	0	0.931
CHUK	MAP3K7	0	0	0	0.583	0.141	0.840	0.900	0	0.985
CHUK	IRAK1	0	0	0	0.555	0.073	0.510	0.900	0	0.950
CHUK	IRS4	0	0	0	0	0	0.098	0.900	0	0.905
CHUK	IRS2	0	0	0	0	0.044	0.098	0.900	0	0.906
CHUK	FOXO4	0	0	0	0	0.060	0.094	0.900	0	0.907
CHUK	FOXO1	0	0	0	0	0	0.094	0.900	0	0.905
CHUK	PTEN	0	0	0	0	0.089	0.329	0.900	0	0.933
CHUK	MALT1	0	0	0	0	0.139	0.071	0.900	0	0.913
CHUK	MAP3K1	0	0	0	0.563	0.092	0.636	0.900	0	0.964
CHUK	TAB3	0	0	0	0	0.060	0.086	0.900	0	0.906
CHUK	IRAK4	0	0	0.150	0.584	0.063	0	0.900	0	0.913
CHUK	IRF7	0	0	0	0	0	0.331	0.900	0	0.930
CHUK	MAVS	0	0	0	0	0.054	0.314	0.900	0	0.929
CHUK	MAP3K14	0	0	0	0.556	0.063	0.924	0.900	0	0.992
CHUK	RELA	0	0	0	0	0.057	0.880	0.900	0	0.987
CHUK	TNF	0	0	0	0	0.067	0.994	0.500	0	0.997
CHUK	IKBKB	0	0	0.068	0.941	0.060	0.994	0.900	0	0.999
CHUK	TRAF6	0	0	0	0	0.131	0.328	0.900	0	0.936
CHUK	IKBKG	0	0	0	0	0.100	0.994	0.900	0	0.999
CITED2	CREBBP	0	0	0	0	0.060	0.926	0.500	0	0.962
CITED2	EP300	0	0	0	0	0.062	0.983	0.500	0	0.991
CITED2	FOXO3	0	0	0	0	0.056	0	0.900	0	0.901
CLEC4M	PLK3	0	0	0	0	0	0	0.900	0	0.900
CLEC4M	KSR1	0	0	0	0	0.042	0.045	0.900	0	0.900
CLEC4M	LSP1	0	0	0	0	0	0	0.900	0	0.900
CLEC4M	RHOA	0	0	0	0	0.086	0.070	0.900	0	0.907
COMP	ITGA2B	0	0	0	0	0.055	0.054	0.900	0	0.902
COMP	ITGAV	0	0	0	0	0.060	0.054	0.900	0	0.903
COMP	SDC1	0	0	0	0	0.060	0.070	0.900	0	0.904
COMP	ITGA3	0	0	0	0	0.055	0.054	0.900	0	0.902
COMP	SDC4	0	0	0	0	0	0	0.900	0	0.900
COMP	ITGB1	0	0	0	0	0	0.069	0.900	0	0.902
COMP	ITGB3	0	0	0	0	0	0.069	0.900	0	0.902
COP1	RBX1	0	0	0	0	0.044	0.608	0.900	0	0.959
COP1	CRBN	0	0	0	0	0.056	0	0.900	0	0.901
COP1	TRPC4AP	0	0	0	0	0.054	0	0.900	0	0.901
COP1	DCAF15	0	0	0	0	0	0	0.900	0	0.900
COP1	DDB2	0	0	0	0	0	0.201	0.900	0	0.916
COP1	ERCC8	0	0	0	0	0	0.184	0.900	0	0.914
COP1	TP53	0	0	0	0	0	0.833	0.700	0	0.947
COP1	DCAF13	0	0	0	0.554	0.059	0	0.900	0	0.901
COP1	DDB1	0	0	0	0	0.044	0.854	0.900	0	0.984
COP1	FBXW5	0	0	0	0	0	0	0.900	0	0.900
COP1	DCAF5	0	0	0	0	0.049	0	0.900	0	0.900
COP1	DCAF4	0	0	0	0	0	0	0.900	0	0.900
COP1	DDA1	0	0	0	0	0	0.619	0.900	0	0.960
COP1	DCAF12	0	0	0	0	0.064	0	0.900	0	0.902
COP1	DTL	0	0	0	0	0.043	0	0.900	0	0.900
COP1	DCAF16	0	0	0	0	0	0	0.900	0	0.900
COP1	DCAF17	0	0	0	0	0	0	0.900	0	0.900
COP1	DCAF7	0	0	0	0	0	0	0.900	0	0.900
COP1	DCAF8	0	0	0	0	0.067	0	0.900	0	0.902
COP1	DCAF6	0	0	0	0	0.084	0	0.900	0	0.904
COP1	DCAF10	0	0	0	0	0.060	0.098	0.900	0	0.907
COP1	DCAF11	0	0	0	0	0.042	0.229	0.900	0	0.919
COP1	DCAF1	0	0	0	0	0	0.219	0.900	0	0.918
COP1	CUL4B	0	0	0	0	0.066	0.620	0.900	0	0.961
COP1	CUL4A	0	0	0	0	0.055	0.787	0.900	0	0.978
COP1	DET1	0	0	0	0	0	0.873	0.900	0	0.986
COPS2	RBX1	0	0	0	0	0.109	0.913	0.500	0	0.957
COPS2	PLCG1	0	0	0	0	0.044	0.150	0.900	0	0.911
COPS2	DDB2	0	0	0	0	0.054	0.829	0.500	0	0.912
COPS2	COPS3	0	0	0	0	0.360	0.998	0.900	0	0.999
COPS2	CUL4B	0	0	0	0	0.166	0.866	0.500	0	0.939
COPS2	CUL4A	0	0	0	0	0.144	0.892	0.500	0	0.950
COPS2	COPS4	0	0	0	0	0.295	0.997	0.900	0	0.999
COPS2	COPS8	0	0	0	0	0.330	0.993	0.900	0	0.999
COPS2	COPS5	0	0	0	0	0.413	0.996	0.900	0	0.999
COPS2	GPS1	0	0	0	0	0.304	0.999	0.900	0	0.999
COPS2	COPS6	0	0	0	0	0.216	0.997	0.900	0	0.999
COPS3	RBX1	0	0	0	0	0.168	0.889	0.500	0	0.949
COPS3	PLCG1	0	0	0	0	0.044	0.147	0.900	0	0.911
COPS3	DDB2	0	0	0	0	0.054	0.827	0.500	0	0.911
COPS3	DDB1	0	0	0	0	0.060	0.838	0.500	0	0.917
COPS3	CUL4B	0	0	0	0	0.055	0.882	0.500	0	0.939
COPS3	CUL4A	0	0	0	0	0.074	0.881	0.500	0	0.940
COPS3	GPS1	0	0	0	0	0.497	0.997	0.900	0	0.999
COPS3	COPS6	0	0	0	0	0.215	0.995	0.900	0	0.999
COPS3	COPS4	0	0	0	0	0.608	0.997	0.900	0	0.999
COPS3	COPS8	0	0	0	0	0.172	0.996	0.900	0	0.999
COPS3	COPS5	0	0	0	0	0.392	0.995	0.900	0	0.999
COPS4	RBX1	0	0	0	0	0.128	0.944	0.500	0	0.973
COPS4	PLCG1	0	0	0	0	0.044	0.134	0.900	0	0.909
COPS4	DDB2	0	0	0	0	0.056	0.871	0.500	0	0.933
COPS4	COPS6	0	0	0	0	0.320	0.997	0.900	0	0.999
COPS4	COPS8	0	0	0	0	0.415	0.991	0.900	0	0.999
COPS4	COPS5	0	0	0	0	0.455	0.996	0.900	0	0.999
COPS4	GPS1	0	0	0	0	0.300	0.997	0.900	0	0.999
COPS4	CUL4B	0	0	0	0	0.056	0.844	0.500	0	0.920
COPS5	RBX1	0	0	0	0	0.179	0.892	0.500	0	0.952
COPS5	PLCG1	0	0	0	0	0.044	0.056	0.900	0	0.901
COPS5	DDB2	0	0	0	0	0.067	0.888	0.500	0	0.943
COPS5	DDB1	0	0	0	0	0.072	0.830	0.500	0	0.914
COPS5	COPS6	0	0	0	0	0.409	0.996	0.900	0	0.999
COPS5	COPS8	0	0	0	0	0.243	0.993	0.900	0	0.999
COPS5	CUL4B	0	0	0	0	0.055	0.889	0.500	0	0.943
COPS5	CUL4A	0	0	0	0	0.067	0.924	0.500	0	0.961
COPS5	GPS1	0	0	0	0	0.247	0.995	0.900	0	0.999
COPS6	RBX1	0	0	0	0	0.150	0.838	0.500	0	0.925
COPS6	PLCG1	0	0	0	0	0.047	0.087	0.900	0	0.905
COPS6	DDB2	0	0	0	0	0.057	0.865	0.500	0	0.930
COPS6	CUL4B	0	0	0	0	0.062	0.860	0.500	0	0.928
COPS6	CUL4A	0	0	0	0	0.057	0.887	0.500	0	0.942
COPS6	GPS1	0	0	0	0	0.241	0.993	0.900	0	0.999
COPS6	COPS8	0	0	0	0	0.280	0.993	0.900	0	0.999
COPS8	RBX1	0	0	0	0	0.128	0.821	0.500	0	0.915
COPS8	PLCG1	0	0	0	0	0.044	0.079	0.900	0	0.904
COPS8	DDB2	0	0	0	0	0.056	0.867	0.500	0	0.931
COPS8	CUL4B	0	0	0	0	0.058	0.842	0.500	0	0.919
COPS8	CUL4A	0	0	0	0	0.056	0.847	0.500	0	0.921
COPS8	GPS1	0	0	0	0	0.288	0.996	0.900	0	0.999
CRBN	RBX1	0	0	0	0	0.075	0.847	0.900	0	0.984
CRBN	DCAF13	0	0	0	0	0.049	0	0.900	0	0.900
CRBN	DCAF17	0	0	0	0	0.049	0	0.900	0	0.900
CRBN	ERCC8	0	0	0	0	0.044	0	0.900	0	0.900
CRBN	FBXW5	0	0	0	0	0	0	0.900	0	0.900
CRBN	DCAF7	0	0	0	0	0	0	0.900	0	0.900
CRBN	TRPC4AP	0	0	0	0	0	0	0.900	0	0.900
CRBN	DCAF12	0	0	0	0	0	0	0.900	0	0.900
CRBN	DCAF4	0	0	0	0	0	0	0.900	0	0.900
CRBN	DCAF5	0	0	0	0	0.063	0	0.900	0	0.902
CRBN	DCAF10	0	0	0	0	0.063	0	0.900	0	0.902
CRBN	DCAF1	0	0	0	0	0.042	0	0.900	0	0.900
CRBN	DCAF11	0	0	0	0	0.044	0	0.900	0	0.900
CRBN	DTL	0	0	0	0	0	0	0.900	0	0.900
CRBN	DCAF6	0	0	0	0	0.056	0	0.900	0	0.901
CRBN	DCAF8	0	0	0	0	0.049	0	0.900	0	0.900
CRBN	DDA1	0	0	0	0	0	0.292	0.900	0	0.926
CRBN	DCAF16	0	0	0	0	0.049	0	0.900	0	0.900
CRBN	DDB2	0	0	0	0	0	0	0.900	0	0.900
CRBN	DET1	0	0	0	0	0.042	0	0.900	0	0.900
CRBN	DCAF15	0	0	0	0	0	0	0.900	0	0.900
CRBN	CUL4B	0	0	0	0	0.056	0.828	0.900	0	0.982
CRBN	DDB1	0	0	0	0	0	0.991	0.900	0	0.999
CRBN	CUL4A	0	0	0	0	0.049	0.923	0.900	0	0.992
CREB1	CREB3L3	0	0	0	0	0	0.284	0.900	0	0.925
CREB1	MAPK1	0	0	0	0	0.194	0	0.900	0	0.916
CREB1	CREBBP	0	0	0	0	0.155	0.996	0.900	0	0.999
CREB1	MAPK3	0	0	0	0	0.089	0	0.900	0	0.905
CREB1	EP300	0	0	0	0	0.149	0.875	0.900	0	0.988
CREB1	PPARGC1A	0	0	0	0	0.069	0	0.900	0	0.902
CREB1	CREB3L4	0	0	0	0	0	0.101	0.900	0	0.906
CREB1	PRKACA	0	0	0	0	0.042	0.510	0.900	0	0.948
CREB1	GSK3B	0	0	0	0	0.163	0.292	0.900	0	0.935
CREB1	CREB3L2	0	0	0	0.579	0	0.101	0.900	0	0.906
CREB1	CREB3	0	0	0	0	0	0.101	0.900	0	0.906
CREB1	CREB5	0	0	0	0	0.053	0	0.900	0	0.901
CREB1	CRTC2	0	0	0	0	0.049	0.927	0.900	0	0.992
CREB1	PRKACB	0	0	0	0	0.049	0	0.900	0	0.900
CREB1	PRKACG	0	0	0	0	0	0	0.900	0	0.900
CREB1	CREB3L1	0	0	0	0.590	0	0.101	0.900	0	0.906
CREB1	RPS6KA5	0	0	0	0	0.118	0.625	0.900	0	0.964
CREB3	CREB3L3	0	0	0.079	0.763	0	0.513	0.900	0	0.951
CREB3	MAPK1	0	0	0	0	0.058	0	0.900	0	0.901
CREB3	CREBBP	0	0	0	0	0.051	0.069	0.900	0	0.903
CREB3	MAPK3	0	0	0	0	0.071	0	0.900	0	0.903
CREB3	EP300	0	0	0	0	0.051	0.069	0.900	0	0.903
CREB3	PPARGC1A	0	0	0	0	0.051	0	0.900	0	0.901
CREB3	CREB3L4	0	0	0.112	0.765	0	0.551	0.900	0	0.956
CREB3	GSK3B	0	0	0	0	0	0	0.900	0	0.900
CREB3	CREB3L2	0	0	0	0.691	0	0.541	0.900	0	0.952
CREB3	RPS6KA5	0	0	0	0	0	0	0.900	0	0.900
CREB3	CRTC2	0	0	0	0	0.043	0	0.900	0	0.900
CREB3	CREB5	0	0	0	0	0	0	0.900	0	0.900
CREB3	CREB3L1	0	0	0	0.683	0.043	0.321	0.900	0	0.929
CREB3L1	CREB3L3	0	0	0	0.663	0	0.345	0.900	0	0.931
CREB3L1	MAPK1	0	0	0	0	0	0	0.900	0	0.900
CREB3L1	CREBBP	0	0	0	0	0.051	0.073	0.900	0	0.904
CREB3L1	MAPK3	0	0	0	0	0.047	0	0.900	0	0.900
CREB3L1	EP300	0	0	0	0	0.051	0.073	0.900	0	0.904
CREB3L1	PPARGC1A	0	0	0	0	0.051	0	0.900	0	0.901
CREB3L1	CREB3L4	0	0	0	0.690	0.044	0	0.900	0	0.900
CREB3L1	GSK3B	0	0	0	0	0	0	0.900	0	0.900
CREB3L1	CREB3L2	0	0	0	0.872	0.049	0.514	0.900	0	0.949
CREB3L1	CREB5	0	0	0	0	0	0	0.900	0	0.900
CREB3L1	CRTC2	0	0	0	0	0.042	0	0.900	0	0.900
CREB3L1	RPS6KA5	0	0	0	0	0	0	0.900	0	0.900
CREB3L2	CREB3L3	0	0	0	0.676	0	0.199	0.900	0	0.916
CREB3L2	MAPK1	0	0	0	0	0	0	0.900	0	0.900
CREB3L2	CREBBP	0	0	0	0	0.051	0.073	0.900	0	0.904
CREB3L2	MAPK3	0	0	0	0	0	0	0.900	0	0.900
CREB3L2	EP300	0	0	0	0	0.064	0.073	0.900	0	0.905
CREB3L2	PPARGC1A	0	0	0	0	0.051	0	0.900	0	0.901
CREB3L2	CREB3L4	0	0	0	0.696	0	0	0.900	0	0.900
CREB3L2	GSK3B	0	0	0	0	0.042	0	0.900	0	0.900
CREB3L2	RPS6KA5	0	0	0	0	0	0	0.900	0	0.900
CREB3L2	CRTC2	0	0	0	0	0	0	0.900	0	0.900
CREB3L2	CREB5	0	0	0	0	0	0	0.900	0	0.900
CREB3L3	RPS6KA5	0	0	0	0	0	0	0.900	0	0.900
CREB3L3	MAPK1	0	0	0	0	0.058	0	0.900	0	0.901
CREB3L3	CREBBP	0	0	0	0	0.051	0.069	0.900	0	0.903
CREB3L3	EP300	0	0	0	0	0.051	0.069	0.900	0	0.903
CREB3L3	MAPK3	0	0	0	0	0.058	0	0.900	0	0.901
CREB3L3	CREB5	0	0	0	0	0	0	0.900	0	0.900
CREB3L3	CREB3L4	0	0	0	0.808	0	0.206	0.900	0	0.917
CREB3L3	GSK3B	0	0	0	0	0	0.292	0.900	0	0.926
CREB3L3	CRTC2	0	0.003	0	0	0	0	0.900	0	0.900
CREB3L3	PPARGC1A	0	0	0	0	0.051	0.292	0.900	0	0.926
CREB3L4	MAPK1	0	0	0	0	0	0	0.900	0	0.900
CREB3L4	CREBBP	0	0	0	0	0.051	0.069	0.900	0	0.903
CREB3L4	MAPK3	0	0	0	0	0.049	0	0.900	0	0.900
CREB3L4	EP300	0	0	0	0	0.051	0.069	0.900	0	0.903
CREB3L4	PPARGC1A	0	0	0	0	0.051	0	0.900	0	0.901
CREB3L4	RPS6KA5	0	0	0	0	0	0	0.900	0	0.900
CREB3L4	GSK3B	0	0	0	0	0	0	0.900	0	0.900
CREB3L4	CRTC2	0	0.009	0	0	0.063	0	0.900	0	0.902
CREB3L4	CREB5	0	0	0	0	0	0	0.900	0	0.900
CREB5	MAPK1	0	0	0	0	0.049	0.318	0.900	0	0.929
CREB5	CREBBP	0	0	0	0	0.087	0.045	0.900	0	0.905
CREB5	MAPK3	0	0	0	0	0	0.318	0.900	0	0.928
CREB5	EP300	0	0	0	0	0.089	0.045	0.900	0	0.905
CREB5	PPARGC1A	0	0	0	0	0.055	0	0.900	0	0.901
CREB5	GSK3B	0	0	0	0	0.042	0.096	0.900	0	0.905
CREB5	CRTC2	0	0	0	0	0.058	0	0.900	0	0.901
CREB5	RPS6KA5	0	0	0	0	0.057	0.046	0.900	0	0.902
CREB5	JUN	0	0	0	0.577	0.060	0.907	0	0	0.909
CREBBP	H4C6	0	0	0	0	0.049	0.986	0.500	0	0.992
CREBBP	RBPJL	0	0	0	0	0	0.080	0.900	0	0.904
CREBBP	IRF7	0	0	0	0	0.048	0.396	0.900	0	0.937
CREBBP	RXRA	0	0	0	0	0.081	0.859	0.650	0	0.950
CREBBP	FOXO4	0	0	0	0	0.072	0.680	0.900	0	0.967
CREBBP	SP1	0	0	0	0	0.172	0.749	0.800	0	0.954
CREBBP	ESR1	0	0	0	0	0.062	0.844	0.500	0	0.920
CREBBP	FOXO1	0	0	0	0	0.081	0.810	0.900	0	0.981
CREBBP	FOXO3	0	0	0	0	0.161	0.971	0.500	0	0.987
CREBBP	NCOA2	0	0	0	0	0.133	0.796	0.800	0	0.961
CREBBP	STAT2	0	0	0	0	0.049	0.960	0.650	0	0.985
CREBBP	PPARG	0	0	0	0	0	0.982	0.500	0	0.991
CREBBP	CTNNB1	0	0	0	0	0.049	0.886	0.900	0	0.988
CREBBP	NCOA3	0	0	0	0	0.113	0.987	0.800	0	0.997
CREBBP	STAT1	0	0	0	0	0.063	0.983	0.650	0	0.993
CREBBP	NCOA1	0	0	0	0	0.200	0.984	0.800	0	0.997
CREBBP	HIF1A	0	0	0	0	0.061	0.991	0.900	0	0.999
CREBBP	RELA	0	0	0	0	0.102	0.991	0.500	0	0.995
CREBBP	TP53	0	0	0	0	0	0.998	0.900	0	0.999
CREBBP	EP300	0	0	0.062	0.956	0.839	0.782	0.900	0	0.996
CRK	PDGFRA	0	0	0	0	0	0.786	0.650	0	0.922
CRK	GAB1	0	0	0	0	0.049	0.238	0.900	0	0.921
CRK	EGFR	0	0	0	0	0.049	0.846	0.900	0	0.984
CRK	MAP3K1	0	0	0	0	0	0	0.900	0	0.900
CRK	MAPK9	0	0	0	0	0.074	0.046	0.900	0	0.903
CRK	MAP2K4	0	0	0	0	0.182	0	0.900	0	0.914
CRK	PTK2B	0	0	0	0	0.042	0	0.900	0	0.900
CRK	CRKL	0	0	0.055	0.952	0.060	0	0.900	0	0.903
CRK	PIK3R1	0	0	0	0	0.042	0.848	0.650	0	0.944
CRK	MAPK8	0	0	0	0	0.060	0.681	0.900	0	0.967
CRK	PTK2	0	0	0	0	0.060	0.778	0.900	0	0.977
CRK	SRC	0	0	0	0	0.086	0.733	0.900	0	0.973
CRKL	GAB1	0	0	0	0	0	0.833	0.900	0	0.982
CRKL	EGFR	0	0	0	0	0.042	0.855	0.900	0	0.984
CRKL	PTK2	0	0	0	0	0.047	0.342	0.900	0	0.931
CRKL	MAP3K1	0	0	0	0	0.042	0	0.900	0	0.900
CRKL	MAPK9	0	0	0	0	0.055	0.046	0.900	0	0.901
CRKL	MAP2K4	0	0	0	0	0.071	0	0.900	0	0.903
CRKL	PTK2B	0	0	0	0	0.042	0	0.900	0	0.900
CRKL	MAPK8	0	0	0	0	0.049	0.300	0.900	0	0.927
CRKL	PIK3R1	0	0	0	0	0.047	0.803	0.650	0	0.928
CRKL	SRC	0	0	0	0.585	0.044	0.068	0.900	0	0.903
CRTC2	PRKAB2	0	0	0	0	0.060	0	0.900	0	0.901
CRTC2	PRKAG2	0	0	0	0	0.049	0	0.900	0	0.900
CRTC2	SIK2	0	0	0	0	0	0.633	0.900	0	0.961
CRTC2	PRKAG1	0	0	0	0	0.049	0	0.900	0	0.900
CRTC2	PRKAA1	0	0	0	0	0.044	0.312	0.900	0	0.928
CRTC2	PPP3R2	0	0	0	0	0	0	0.900	0	0.900
CRTC2	PRKAG3	0	0	0	0	0	0	0.900	0	0.900
CRTC2	PRKAB1	0	0	0	0	0.060	0	0.900	0	0.901
CRTC2	PRKAA2	0	0	0	0	0	0.095	0.900	0	0.905
CRTC2	PPP3CB	0	0	0	0	0.049	0.359	0.900	0	0.933
CRTC2	PPP3CA	0	0	0	0	0.042	0.301	0.900	0	0.927
CRTC2	PPP3CC	0	0	0	0	0.049	0.458	0.900	0	0.944
CRTC2	OGT	0	0	0	0	0.050	0	0.900	0	0.900
CSNK1A1L	PRKACA	0	0	0	0.579	0.052	0	0.900	0	0.901
CSNK1A1L	GSK3B	0	0	0	0	0.055	0.077	0.900	0	0.905
CSNK1A1L	PRKACB	0	0	0	0.576	0.052	0	0.900	0	0.901
CSNK1A1L	PRKACG	0	0	0	0.577	0.052	0	0.900	0	0.901
CSNK1A1L	CTNNB1	0	0	0	0	0.070	0.140	0.900	0	0.913
CSNK1D	PRKACA	0	0	0	0.576	0.057	0.128	0.900	0	0.910
CSNK1D	GSK3B	0	0	0	0	0.083	0.086	0.900	0	0.908
CSNK1D	PRKACB	0	0	0	0.569	0.055	0	0.900	0	0.901
CSNK1D	YWHAB	0	0	0	0	0.049	0.076	0.900	0	0.904
CSNK1D	PRKACG	0	0	0	0.582	0.055	0	0.900	0	0.901
CSNK1D	YWHAZ	0	0	0	0	0.064	0.317	0.900	0	0.930
CSNK1D	CSNK1E	0	0	0.050	0.981	0.082	0.831	0.900	0	0.983
CSNK1E	PRKACA	0	0	0	0.580	0.055	0.165	0.900	0	0.914
CSNK1E	GSK3B	0	0	0	0	0.049	0.086	0.900	0	0.905
CSNK1E	FOXO3	0	0	0	0	0.056	0.078	0.900	0	0.905
CSNK1E	PRKACB	0	0	0	0.570	0.055	0	0.900	0	0.901
CSNK1E	YWHAB	0	0	0	0	0.049	0.076	0.900	0	0.904
CSNK1E	FOXO4	0	0	0	0	0	0.078	0.900	0	0.903
CSNK1E	PRKACG	0	0	0	0.584	0.055	0	0.900	0	0.901
CSNK1E	FOXO1	0	0	0	0	0.064	0.078	0.900	0	0.906
CSNK1E	YWHAZ	0	0	0	0	0	0.076	0.900	0	0.903
CSNK1G2	PRKACG	0	0	0	0	0	0.071	0.900	0	0.903
CSNK1G2	PRKACA	0	0	0	0.581	0.067	0.071	0.900	0	0.905
CSNK1G2	PRKACB	0	0	0	0.577	0	0.071	0.900	0	0.903
CSNK1G3	PRKACA	0	0	0	0.583	0	0.071	0.900	0	0.903
CSNK1G3	PRKACG	0	0	0	0.574	0	0.071	0.900	0	0.903
CSNK1G3	PRKACB	0	0	0	0.579	0.064	0.071	0.900	0	0.905
CTNNB1	GSK3A	0	0	0	0	0.044	0.867	0.720	0	0.961
CTNNB1	SKP1	0	0	0	0	0.125	0.966	0.500	0	0.984
CTNNB1	EP300	0	0	0	0	0.049	0.899	0.900	0	0.989
CTNNB1	IQGAP1	0	0	0	0	0.131	0.662	0.900	0	0.968
CTNNB1	ERBB2	0	0	0	0	0	0.662	0.900	0	0.964
CTNNB1	EGFR	0	0	0	0	0.064	0.718	0.900	0	0.971
CTNNB1	PRKACA	0	0	0	0	0.044	0	0.900	0	0.900
CTNNB1	MET	0	0	0	0	0.042	0.364	0.900	0	0.933
CTNNB1	ROCK2	0	0	0	0	0.044	0.098	0.900	0	0.906
CTNNB1	GSK3B	0	0	0	0	0.054	0.991	0.900	0	0.999
CTNNB1	PSEN1	0	0	0	0	0.064	0.830	0.900	0	0.982
CTNNB1	SMAD3	0	0	0	0	0.074	0.768	0.800	0	0.953
CTNNB1	FYN	0	0	0	0	0.048	0.620	0.900	0	0.960
CTNNB1	SIAH1	0	0	0	0	0.074	0.785	0.900	0	0.978
CTNNB1	PRKACB	0	0	0	0	0.054	0	0.900	0	0.901
CTNNB1	SRC	0	0	0	0	0.042	0.539	0.900	0	0.951
CTNNB1	PRKACG	0	0	0	0	0	0	0.900	0	0.900
CTNNB1	YWHAZ	0	0	0	0	0.119	0.665	0.800	0	0.936
CTNNB1	ROCK1	0	0	0	0	0.044	0.098	0.900	0	0.906
CTNNB1	IGF1R	0	0	0	0	0.063	0.397	0.900	0	0.938
CUL4A	RBX1	0	0	0	0	0.067	0.993	0.900	0	0.999
CUL4A	TRPC4AP	0	0	0	0	0.074	0.736	0.900	0	0.973
CUL4A	DCAF15	0	0	0	0	0	0.786	0.900	0	0.977
CUL4A	DDB2	0	0	0	0	0.049	0.974	0.900	0	0.997
CUL4A	ERCC8	0	0	0	0	0	0.971	0.900	0	0.997
CUL4A	DCUN1D1	0	0	0	0	0.055	0.825	0.500	0	0.910
CUL4A	DCAF13	0	0	0	0	0.105	0	0.900	0	0.906
CUL4A	DDB1	0	0	0	0	0.202	0.999	0.900	0	0.999
CUL4A	FBXW5	0	0	0	0	0.049	0.625	0.900	0	0.961
CUL4A	DCAF5	0	0	0	0	0.049	0.660	0.900	0	0.964
CUL4A	ERCC6	0	0	0	0	0	0.855	0.500	0	0.924
CUL4A	DCAF4	0	0	0	0	0.049	0.836	0.900	0	0.983
CUL4A	DDA1	0	0	0	0	0.060	0.814	0.900	0	0.981
CUL4A	DCAF12	0	0	0	0	0.083	0.600	0.900	0	0.960
CUL4A	DTL	0	0	0	0	0	0.893	0.900	0	0.988
CUL4A	DCAF6	0	0	0	0	0.160	0.783	0.900	0	0.980
CUL4A	DCAF8	0	0	0	0	0.096	0.810	0.900	0	0.981
CUL4A	DCAF17	0	0	0	0	0.060	0.292	0.900	0	0.927
CUL4A	GPS1	0	0	0	0	0.055	0.867	0.500	0	0.931
CUL4A	DCAF10	0	0	0	0	0.056	0.581	0.900	0	0.956
CUL4A	DCAF16	0	0	0	0	0.060	0.619	0.900	0	0.961
CUL4A	DCAF7	0	0	0	0	0.049	0.325	0.900	0	0.930
CUL4A	DCAF1	0	0	0	0	0.167	0.989	0.900	0	0.999
CUL4A	DCAF11	0	0	0	0	0.044	0.873	0.900	0	0.986
CUL4A	CUL4B	0	0	0.050	0.981	0.082	0.850	0.900	0	0.985
CUL4A	DET1	0	0	0	0	0	0.846	0.900	0	0.984
CUL4B	RBX1	0	0	0	0	0.074	0.993	0.900	0	0.999
CUL4B	TRPC4AP	0	0	0	0	0.067	0.473	0.900	0	0.946
CUL4B	DCAF15	0	0	0	0	0	0.672	0.900	0	0.965
CUL4B	DDB2	0	0	0	0	0.047	0.880	0.900	0	0.987
CUL4B	ERCC8	0	0	0	0	0.042	0.810	0.900	0	0.980
CUL4B	DCUN1D1	0	0	0	0	0.074	0.825	0.500	0	0.912
CUL4B	DCAF13	0	0	0	0	0.100	0.292	0.900	0	0.930
CUL4B	DDB1	0	0	0	0	0.099	0.999	0.900	0	0.999
CUL4B	FBXW5	0	0	0	0	0	0.095	0.900	0	0.905
CUL4B	DCAF5	0	0	0	0	0.095	0.364	0.900	0	0.937
CUL4B	DCAF4	0	0	0	0	0	0.847	0.900	0	0.984
CUL4B	DDA1	0	0	0	0	0.060	0.810	0.900	0	0.980
CUL4B	DCAF12	0	0	0	0	0.085	0.377	0.900	0	0.938
CUL4B	DTL	0	0	0	0	0	0.888	0.900	0	0.988
CUL4B	DCAF6	0	0	0	0	0.109	0.604	0.900	0	0.961
CUL4B	DCAF8	0	0	0	0	0.074	0.784	0.900	0	0.978
CUL4B	DCAF17	0	0	0	0	0.160	0.549	0.900	0	0.958
CUL4B	DCAF10	0	0	0	0	0.060	0.617	0.900	0	0.960
CUL4B	DCAF16	0	0	0	0	0.049	0.420	0.900	0	0.940
CUL4B	GPS1	0	0	0	0	0.056	0.832	0.500	0	0.913
CUL4B	DCAF7	0	0	0	0	0.095	0.319	0.900	0	0.933
CUL4B	DCAF11	0	0	0	0	0.044	0.846	0.900	0	0.983
CUL4B	DET1	0	0	0	0	0.049	0.804	0.900	0	0.979
CUL4B	DCAF1	0	0	0	0	0.154	0.828	0.900	0	0.984
CXCL3	NFKB1	0	0	0	0	0.133	0	0.900	0	0.909
CXCL3	RELA	0	0	0	0	0.053	0	0.900	0	0.901
CXCL3	JUN	0	0	0	0	0.106	0	0.900	0	0.906
CXCR4	GNA11	0	0	0	0	0.074	0.115	0.900	0	0.910
CXCR4	GNA12	0	0	0	0	0	0.125	0.900	0	0.908
CXCR4	GNAQ	0	0	0	0	0.089	0.115	0.900	0	0.912
CXCR4	F2	0	0	0	0	0	0.052	0.900	0	0.901
CXCR4	GNAI2	0	0	0	0	0.056	0.125	0.900	0	0.910
CXCR4	GNG2	0	0	0	0	0.067	0.120	0.900	0	0.910
CXCR4	GNAI3	0	0	0	0	0.043	0.125	0.900	0	0.908
CXCR4	GNAI1	0	0	0	0	0	0.381	0.900	0	0.935
CXCR4	GNA13	0	0	0	0	0.072	0.354	0.900	0	0.934
CYBA	MAPK1	0	0	0	0	0.047	0	0.900	0	0.900
CYBA	PRKCD	0	0	0	0	0.102	0	0.900	0	0.906
CYBA	MAPK3	0	0	0	0	0.083	0	0.900	0	0.904
CYBA	VCAM1	0	0	0	0	0.042	0	0.900	0	0.900
CYBA	MMP9	0	0	0	0	0.083	0	0.900	0	0.904
DAB1	PIK3R2	0	0	0	0	0	0	0.900	0	0.900
DAB1	PIK3R3	0	0	0	0	0	0	0.900	0	0.900
DAB1	PIK3CA	0	0	0	0	0.056	0	0.900	0	0.901
DAB1	PIK3CB	0	0	0	0	0.056	0	0.900	0	0.901
DAB1	PIK3CD	0	0	0	0	0.056	0	0.900	0	0.901
DAB1	PIK3R1	0	0	0	0	0	0	0.900	0	0.900
DAPK1	MAPK1	0	0	0	0.623	0.042	0.385	0.900	0	0.936
DAPK1	MAPK3	0	0	0	0.614	0	0.653	0.900	0	0.963
DAPK1	DAPK2	0	0	0	0.935	0	0	0.900	0	0.900
DAPK2	MAPK1	0	0	0	0.615	0	0.168	0.900	0	0.913
DAPK2	MAPK3	0	0	0	0.609	0.072	0.168	0.900	0	0.916
DAXX	TNFRSF1A	0	0	0	0	0.050	0.292	0.900	0	0.926
DAXX	H4C6	0	0	0	0	0.050	0.984	0.500	0	0.992
DAXX	MDM2	0	0	0	0	0.047	0.842	0.500	0	0.918
DAXX	MAPK9	0	0	0	0	0.082	0.109	0.900	0	0.911
DAXX	MAPK8	0	0	0	0	0.093	0.109	0.900	0	0.912
DAXX	TP53	0	0	0	0	0.122	0.895	0.900	0	0.990
DAXX	USP7	0	0	0	0	0.056	0.833	0.800	0	0.965
DAXX	MAP3K5	0	0	0	0	0	0.858	0.900	0	0.985
DBI	PLA2G7	0	0	0	0	0.049	0	0.900	0	0.900
DBI	PEX3	0	0	0	0	0.049	0	0.900	0	0.900
DCAF1	RBX1	0	0	0	0	0.055	0.966	0.900	0	0.996
DCAF1	TRPC4AP	0	0	0	0	0.098	0	0.900	0	0.905
DCAF1	DCAF15	0	0	0	0	0.045	0.166	0.900	0	0.913
DCAF1	DDB2	0	0	0	0	0.049	0	0.900	0	0.900
DCAF1	ERCC8	0	0	0	0	0.049	0	0.900	0	0.900
DCAF1	DCAF13	0	0	0	0	0.056	0	0.900	0	0.901
DCAF1	DDB1	0	0	0	0	0.054	0.992	0.900	0	0.999
DCAF1	FBXW5	0	0	0	0	0.049	0	0.900	0	0.900
DCAF1	DCAF5	0	0	0	0	0.074	0	0.900	0	0.903
DCAF1	DCAF4	0	0	0	0	0.072	0	0.900	0	0.903
DCAF1	DDA1	0	0	0	0	0.076	0.834	0.900	0	0.983
DCAF1	DCAF12	0	0	0	0	0.060	0	0.900	0	0.901
DCAF1	DTL	0	0	0	0	0	0	0.900	0	0.900
DCAF1	DCAF6	0	0	0	0	0.095	0	0.900	0	0.905
DCAF1	DCAF8	0	0	0	0	0.055	0	0.900	0	0.901
DCAF1	DCAF17	0	0	0	0	0.337	0	0.900	0	0.930
DCAF1	DCAF10	0	0	0	0	0	0	0.900	0	0.900
DCAF1	DCAF16	0	0	0	0	0.107	0	0.900	0	0.906
DCAF1	DCAF7	0	0	0	0	0.060	0	0.900	0	0.901
DCAF1	DET1	0	0	0	0	0.049	0	0.900	0	0.900
DCAF1	DCAF11	0	0	0	0	0.049	0	0.900	0	0.900
DCAF10	RBX1	0	0	0	0	0	0	0.900	0	0.900
DCAF10	TRPC4AP	0	0	0	0	0	0	0.900	0	0.900
DCAF10	DCAF15	0	0	0	0	0	0	0.900	0	0.900
DCAF10	DDB2	0	0	0	0	0.049	0.063	0.900	0	0.903
DCAF10	ERCC8	0	0	0	0	0	0	0.900	0	0.900
DCAF10	DCAF13	0	0	0	0	0.048	0	0.900	0	0.900
DCAF10	DDB1	0	0	0	0	0	0.636	0.900	0	0.962
DCAF10	FBXW5	0	0	0	0	0	0.097	0.900	0	0.905
DCAF10	DCAF5	0	0	0	0	0.067	0	0.900	0	0.902
DCAF10	DCAF4	0	0	0	0	0.049	0	0.900	0	0.900
DCAF10	DDA1	0	0	0	0	0.049	0.184	0.900	0	0.915
DCAF10	DCAF12	0	0	0	0	0.062	0	0.900	0	0.902
DCAF10	DTL	0	0	0	0	0.062	0	0.900	0	0.902
DCAF10	DCAF6	0	0	0	0	0.060	0	0.900	0	0.901
DCAF10	DCAF8	0	0	0	0	0.056	0	0.900	0	0.901
DCAF10	DCAF17	0	0	0	0	0.060	0	0.900	0	0.901
DCAF10	DET1	0	0	0	0	0.104	0	0.900	0	0.906
DCAF10	DCAF16	0	0	0	0	0.126	0	0.900	0	0.908
DCAF10	DCAF7	0	0	0	0	0.073	0	0.900	0	0.903
DCAF10	DCAF11	0	0	0	0.557	0.060	0.095	0.900	0	0.907
DCAF11	RBX1	0	0	0	0	0.044	0.388	0.900	0	0.936
DCAF11	TRPC4AP	0	0	0	0	0.056	0	0.900	0	0.901
DCAF11	DCAF15	0	0	0	0	0.048	0	0.900	0	0.900
DCAF11	DDB2	0	0	0	0	0.069	0	0.900	0	0.903
DCAF11	ERCC8	0	0	0	0	0	0	0.900	0	0.900
DCAF11	DCAF13	0	0	0	0	0.056	0	0.900	0	0.901
DCAF11	DDB1	0	0	0	0	0.072	0.884	0.900	0	0.988
DCAF11	FBXW5	0	0	0	0	0.058	0	0.900	0	0.901
DCAF11	DCAF5	0	0	0	0.559	0.056	0.158	0.900	0	0.913
DCAF11	DCAF4	0	0	0	0	0	0	0.900	0	0.900
DCAF11	DDA1	0	0	0	0	0.049	0.627	0.900	0	0.961
DCAF11	DCAF12	0	0	0	0	0.055	0	0.900	0	0.901
DCAF11	DTL	0	0	0	0	0	0	0.900	0	0.900
DCAF11	DCAF6	0	0	0	0	0.053	0.096	0.900	0	0.906
DCAF11	DCAF8	0	0	0	0	0.055	0.143	0.900	0	0.911
DCAF11	DCAF17	0	0	0	0	0	0	0.900	0	0.900
DCAF11	DCAF16	0	0	0	0	0	0	0.900	0	0.900
DCAF11	DET1	0	0	0	0	0	0	0.900	0	0.900
DCAF11	DCAF7	0	0	0	0	0.049	0	0.900	0	0.900
DCAF12	RBX1	0	0	0	0	0.140	0	0.900	0	0.910
DCAF12	TRPC4AP	0	0	0	0	0.049	0	0.900	0	0.900
DCAF12	DCAF15	0	0	0	0	0	0	0.900	0	0.900
DCAF12	DDB2	0	0	0	0	0	0	0.900	0	0.900
DCAF12	ERCC8	0	0	0	0	0	0	0.900	0	0.900
DCAF12	DCAF13	0	0	0	0	0	0	0.900	0	0.900
DCAF12	DDB1	0	0	0	0	0.074	0.978	0.900	0	0.997
DCAF12	FBXW5	0	0	0	0	0	0	0.900	0	0.900
DCAF12	DCAF5	0	0	0	0	0	0	0.900	0	0.900
DCAF12	DCAF4	0	0	0	0	0	0	0.900	0	0.900
DCAF12	DDA1	0	0	0	0	0	0.166	0.900	0	0.913
DCAF12	DCAF17	0	0	0	0	0.049	0	0.900	0	0.900
DCAF12	DET1	0	0	0	0	0	0	0.900	0	0.900
DCAF12	DCAF7	0	0	0	0	0.067	0	0.900	0	0.902
DCAF12	DCAF16	0	0	0	0	0	0	0.900	0	0.900
DCAF12	DTL	0	0	0	0	0.059	0	0.900	0	0.901
DCAF12	DCAF8	0	0	0	0	0.042	0	0.900	0	0.900
DCAF12	DCAF6	0	0	0	0	0.088	0	0.900	0	0.904
DCAF13	RBX1	0	0	0	0	0.075	0.292	0.900	0	0.928
DCAF13	TRPC4AP	0	0	0	0	0.049	0	0.900	0	0.900
DCAF13	DCAF15	0	0	0	0	0	0	0.900	0	0.900
DCAF13	DDB2	0	0	0	0	0.055	0.292	0.900	0	0.927
DCAF13	ERCC8	0	0	0	0	0.065	0	0.900	0	0.902
DCAF13	DCAF7	0	0	0	0	0.049	0	0.900	0	0.900
DCAF13	DET1	0	0	0	0	0	0	0.900	0	0.900
DCAF13	DCAF16	0	0	0	0	0.049	0	0.900	0	0.900
DCAF13	DCAF8	0	0	0	0	0.055	0	0.900	0	0.901
DCAF13	DCAF17	0	0	0	0	0.061	0	0.900	0	0.902
DCAF13	DTL	0	0	0	0	0.120	0	0.900	0	0.908
DCAF13	DCAF5	0	0	0	0.553	0	0.165	0.900	0	0.912
DCAF13	DCAF6	0	0	0	0	0.042	0	0.900	0	0.900
DCAF13	DDA1	0	0	0	0	0.067	0	0.900	0	0.902
DCAF13	DCAF4	0	0	0	0	0.055	0	0.900	0	0.901
DCAF13	FBXW5	0	0	0	0	0	0.292	0.900	0	0.926
DCAF13	DDB1	0	0	0	0	0.072	0.510	0.900	0	0.950
DCAF15	RBX1	0	0	0	0	0.055	0	0.900	0	0.901
DCAF15	TRPC4AP	0	0	0	0	0.079	0	0.900	0	0.903
DCAF15	ERCC8	0	0	0	0	0	0	0.900	0	0.900
DCAF15	DET1	0	0	0	0	0	0	0.900	0	0.900
DCAF15	DCAF17	0	0	0	0	0	0	0.900	0	0.900
DCAF15	FBXW5	0	0	0	0	0.086	0	0.900	0	0.904
DCAF15	DCAF6	0	0	0	0	0	0	0.900	0	0.900
DCAF15	DCAF7	0	0	0	0	0.047	0	0.900	0	0.900
DCAF15	DDB2	0	0	0	0	0	0	0.900	0	0.900
DCAF15	DTL	0	0	0	0	0.044	0.166	0.900	0	0.913
DCAF15	DCAF5	0	0	0	0	0	0	0.900	0	0.900
DCAF15	DCAF4	0	0	0	0	0	0.166	0.900	0	0.913
DCAF15	DCAF8	0	0	0	0	0	0	0.900	0	0.900
DCAF15	DCAF16	0	0	0	0	0.048	0	0.900	0	0.900
DCAF15	DDA1	0	0	0	0	0.061	0.939	0.900	0	0.993
DCAF15	DDB1	0	0	0	0	0	0.977	0.900	0	0.997
DCAF16	RBX1	0	0	0	0	0	0	0.900	0	0.900
DCAF16	TRPC4AP	0	0	0	0	0.049	0	0.900	0	0.900
DCAF16	DDB2	0	0	0	0	0.060	0	0.900	0	0.901
DCAF16	ERCC8	0	0	0	0	0.049	0	0.900	0	0.900
DCAF16	DDB1	0	0	0	0	0.049	0.443	0.900	0	0.942
DCAF16	FBXW5	0	0	0	0	0	0	0.900	0	0.900
DCAF16	DCAF5	0	0	0	0	0.049	0	0.900	0	0.900
DCAF16	DCAF4	0	0	0	0	0.074	0.103	0.900	0	0.909
DCAF16	DDA1	0	0	0	0	0.049	0.184	0.900	0	0.915
DCAF16	DTL	0	0	0	0	0.042	0	0.900	0	0.900
DCAF16	DCAF6	0	0	0	0	0	0	0.900	0	0.900
DCAF16	DCAF8	0	0	0	0	0.042	0	0.900	0	0.900
DCAF16	DCAF17	0	0	0	0	0.121	0	0.900	0	0.908
DCAF16	DCAF7	0	0	0	0	0.074	0	0.900	0	0.903
DCAF16	DET1	0	0	0	0	0.092	0	0.900	0	0.905
DCAF17	RBX1	0	0	0	0	0	0	0.900	0	0.900
DCAF17	TRPC4AP	0	0	0	0	0.060	0	0.900	0	0.901
DCAF17	DDB2	0	0	0	0	0.049	0	0.900	0	0.900
DCAF17	ERCC8	0	0	0	0	0.065	0	0.900	0	0.902
DCAF17	DDB1	0	0	0	0	0	0.443	0.900	0	0.941
DCAF17	FBXW5	0	0	0	0	0	0	0.900	0	0.900
DCAF17	DCAF5	0	0	0	0	0.067	0	0.900	0	0.902
DCAF17	DCAF4	0	0	0	0	0.085	0	0.900	0	0.904
DCAF17	DDA1	0	0	0	0	0	0.313	0.900	0	0.928
DCAF17	DTL	0	0	0	0	0.056	0	0.900	0	0.901
DCAF17	DCAF6	0	0	0	0	0.067	0	0.900	0	0.902
DCAF17	DCAF8	0	0	0	0	0	0	0.900	0	0.900
DCAF17	DCAF7	0	0	0	0	0.049	0	0.900	0	0.900
DCAF17	DET1	0	0	0	0	0.107	0	0.900	0	0.906
DCAF4	RBX1	0	0	0	0	0	0	0.900	0	0.900
DCAF4	TRPC4AP	0	0	0	0	0.074	0.103	0.900	0	0.909
DCAF4	DDB2	0	0	0	0	0.060	0	0.900	0	0.901
DCAF4	ERCC8	0	0	0	0	0.049	0	0.900	0	0.900
DCAF4	DDB1	0	0	0	0	0.042	0.981	0.900	0	0.998
DCAF4	FBXW5	0	0	0	0	0.049	0.103	0.900	0	0.907
DCAF4	DCAF4L1	0	0	0.051	0.978	0	0.800	0.540	0	0.905
DCAF4	DCAF5	0	0	0	0	0.049	0.103	0.900	0	0.907
DCAF4	DET1	0	0	0	0	0.060	0	0.900	0	0.901
DCAF4	DDA1	0	0	0	0	0.060	0.138	0.900	0	0.911
DCAF4	DCAF7	0	0	0	0	0	0	0.900	0	0.900
DCAF4	DTL	0	0	0	0	0	0	0.900	0	0.900
DCAF4	DCAF6	0	0	0	0	0	0	0.900	0	0.900
DCAF4	DCAF8	0	0	0	0	0	0	0.900	0	0.900
DCAF4L1	DDB1	0	0	0	0	0	0.919	0.540	0	0.961
DCAF5	RBX1	0	0	0	0	0	0	0.900	0	0.900
DCAF5	TRPC4AP	0	0	0	0	0.067	0	0.900	0	0.902
DCAF5	DDB2	0	0	0	0	0.049	0	0.900	0	0.900
DCAF5	ERCC8	0	0	0	0.573	0	0	0.900	0	0.900
DCAF5	DDB1	0	0	0	0	0.042	0.978	0.900	0	0.997
DCAF5	FBXW5	0	0	0	0	0.049	0	0.900	0	0.900
DCAF5	DCAF7	0	0	0	0	0.095	0	0.900	0	0.905
DCAF5	DTL	0	0	0	0.552	0	0	0.900	0	0.900
DCAF5	DCAF8	0	0	0	0.586	0.098	0	0.900	0	0.905
DCAF5	DDA1	0	0	0	0	0.060	0.334	0.900	0	0.932
DCAF5	DET1	0	0	0	0	0.049	0	0.900	0	0.900
DCAF5	DCAF6	0	0	0	0.549	0.081	0	0.900	0	0.904
DCAF6	RBX1	0	0	0	0	0.055	0.048	0.900	0	0.902
[truncated: 4,452 more rows]

## Sheet: 3 Centrality analysis
Closeness Centrality		degree		Betweenness Centrality				Eigenvector				DEGREE			HUB 814	degree	BN 814	degree
ESR1	0.4521690767519467	65		PRKACA	0.05258184250482262	130		PIK3R1	0.1961491519066203	121		PRKACA	130		PIK3R1	121	ESR1	65
SRC	0.451165371809101	103		PRKACB	0.050761986798772744	129		PIK3CA	0.19180514493231587	113		PRKACB	129		PIK3CA	113	SRC	103
AKT1	0.4474408365437534	107		PRKACG	0.049546815022230545	128		PIK3R2	0.18712949538493429	114		PRKACG	128		PIK3R2	114	AKT1	107
PIK3CA	0.4420880913539968	113		ITGB1	0.04811577774124585	69		PIK3R3	0.18584633048323343	113		PIK3R1	121		PIK3R3	113	PIK3CA	113
PRKACA	0.440650406504065	130		AKT1	0.0456557562578859	107		PIK3CD	0.1837097967140395	108		PIK3R2	114		PIK3CD	108	PRKACA	130
PRKACB	0.44041170097508126	129		SRC	0.04445329210337563	103		PIK3CB	0.18337288850273406	108		PIK3CA	113		PIK3CB	108	PRKACB	129
PRKACG	0.4401732539252842	128		CALM3	0.03714774693590786	71		SRC	0.16875040772629585	103		PIK3R3	113		SRC	103	PRKACG	128
MAPK1	0.43827493261455525	112		MAPK1	0.03497772287964956	112		AKT1	0.1366937199358402	107		MAPK1	112		AKT1	107	MAPK1	112
PIK3R1	0.43475935828877005	121		PLCG1	0.03255240290191375	69		MAPK1	0.1191517623526783	112		MAPK3	109		MAPK1	112	PIK3R1	121
MAPK3	0.4342948717948718	109		MAPK3	0.031646079398767867	109		EGFR	0.11687553469187746	65		PIK3CB	108		EGFR	65	MAPK3	109
TP53	0.43198724760892665	75		ESR1	0.03059286504567594	65		MAPK3	0.11453142292911306	109		PIK3CD	108		MAPK3	109	TP53	75
PIK3R2	0.43015873015873013	114		RHOA	0.030325511521519584	49		KRAS	0.11263983247901387	60		AKT1	107		AKT3	73	RHOA	49
PIK3R3	0.4299312533051296	113		APOE	0.02981367335109809	18		PTK2	0.10937538200175183	69		SRC	103		AKT2	73	EGFR	65
PIK3CD	0.4287974683544304	108		LCAT	0.02958072526202052	13		HRAS	0.10679882097784767	59		MAPK8	92		ESR1	65	PTK2	69
PIK3CB	0.4287974683544304	108		GNAQ	0.02928026228519829	49		PTPN11	0.10572131816727352	48		MAPK9	90		PLCG1	69
HSP90AA1	0.42610062893081757	54		CDKN1B	0.028791014114072627	45		NRAS	0.10352448276539566	56		TP53	75		TP53	75
RHOA	0.42211838006230534	49		MTOR	0.028789124854431535	56		PLCG2	0.09902302179291003	64		AKT2	73		MAPK8	92
HRAS	0.4216804979253112	59		PTK2	0.027857365534478908	69		AKT3	0.09772919603432825	73		AKT3	73		MAPK9	90
EGFR	0.4208074534161491	65		PIK3CA	0.027258806628854153	113		AKT2	0.09772919603432824	73		CALM3	71
PTK2	0.4192882929345023	69		TP53	0.0266344431073651	75		IGF1R	0.09448671508428966	42		ITGB1	69
JUN	0.41778006166495374	60		C3	0.025055111411575424	22		ESR1	0.09429619298689747	65		PLCG1	69
AKT3	0.4173511293634497	73		PIK3R1	0.023742117310999945	121		PLCG1	0.09392921621973122	69		PTK2	69
AKT2	0.4173511293634497	73		GSK3B	0.022087987602077645	66		TP53	0.0938071314598936	75		MAPK14	67
KRAS	0.4158567774936061	60		MAPK8	0.0218695587064934	92		MAPK8	0.09366003472761389	92		GSK3B	66
STAT3	0.4158567774936061	61		GNA13	0.021565866538509212	38		MAPK9	0.0912230289091781	90		EGFR	65
IRS1	0.40762375311971157	40		EGFR	0.02121124105247078	65		RAF1	0.090913549072856	48		ESR1	65

## Sheet: 4-Functional enrichment
term ID	term description	observed gene count	background gene count	strength	false discovery rate	matching proteins in your network (labels)
GO:0007154	Cell communication	574	5165	0.43	5.81e-142	SKAP2,PPP5C,INPP4A,GNA11,CREB3L3,KCNQ1,TNFRSF1A,NGFR,ITGB4,MAPK13,MADCAM1,MAPK12,MAPK1,TAB1,RBX1,BDKRB1,NFKBIA,ARHGDIG,TSC2,TG,RIPK2,TGFB1,PIK3R2,COMP,GSK3A,ITGB8,RPS6KB1,GNRHR,NFKB1,IL2,CCND1,IL23A,CDKN1B,ARHGDIB,MAPK14,IL12B,NR3C1,KISS1R,SLC8A2,FLT3,AHR,LRP1,GPR83,PLCG1,C3,GNRH2,RRAS,TRAF2,F2RL3,TICAM1,RAC2,RAP1B,MKNK2,APOE,ACTN4,RARA,PPP1R1B,PRKAB2,CSNK1G2,PI4KA,KRAS,RRAS2,IRAK2,CAMK1,PDGFRA,A…
GO:0023052	Signaling	567	5057	0.43	6.02e-141	SKAP2,PPP5C,INPP4A,GNA11,CREB3L3,KCNQ1,TNFRSF1A,NGFR,ITGB4,MAPK13,MADCAM1,MAPK12,MAPK1,TAB1,RBX1,BDKRB1,NFKBIA,ARHGDIG,TSC2,TG,RIPK2,TGFB1,PIK3R2,COMP,GSK3A,ITGB8,RPS6KB1,GNRHR,NFKB1,IL2,CCND1,IL23A,CDKN1B,ARHGDIB,MAPK14,IL12B,NR3C1,KISS1R,FLT3,AHR,LRP1,GPR83,PLCG1,C3,GNRH2,RRAS,TRAF2,F2RL3,TICAM1,RAC2,RAP1B,MKNK2,APOE,ACTN4,RARA,PPP1R1B,PRKAB2,CSNK1G2,PI4KA,KRAS,RRAS2,IRAK2,CAMK1,PDGFRA,APC,CDK4…
GO:0007165	Signal transduction	540	4714	0.44	1.00e-133	SKAP2,PPP5C,INPP4A,GNA11,CREB3L3,KCNQ1,TNFRSF1A,NGFR,ITGB4,MAPK13,MADCAM1,MAPK12,MAPK1,TAB1,RBX1,BDKRB1,NFKBIA,ARHGDIG,TSC2,TG,RIPK2,TGFB1,PIK3R2,COMP,GSK3A,ITGB8,RPS6KB1,GNRHR,NFKB1,IL2,CCND1,IL23A,CDKN1B,ARHGDIB,MAPK14,IL12B,NR3C1,KISS1R,FLT3,AHR,LRP1,GPR83,PLCG1,C3,GNRH2,RRAS,TRAF2,F2RL3,TICAM1,RAC2,RAP1B,MKNK2,APOE,ACTN4,RARA,PPP1R1B,PRKAB2,CSNK1G2,PI4KA,KRAS,RRAS2,IRAK2,CAMK1,PDGFRA,APC,CDK4…
GO:0050896	Response to stimulus	674	7835	0.32	1.60e-131	SKAP2,PPP5C,INPP4A,GNA11,CREB3L3,KCNQ1,TNFRSF1A,NGFR,EIF2AK1,ITGB4,MAPK13,MADCAM1,MAPK12,MAPK1,TAB1,RBX1,BDKRB1,NFKBIA,F9,ARHGDIG,TSC2,TG,RIPK2,PPP2CB,TGFB1,CDC37,PIK3R2,COMP,GSK3A,ITGB8,SERPINE1,RPS6KB1,DUSP3,VTN,IBSP,GNRHR,NFKB1,IL2,CCND1,IL23A,CDKN1B,ARHGDIB,MAPK14,IL12B,NR3C1,TFPI,APOB,PROC,KISS1R,SLC8A2,DUSP1,FLT3,AHR,LRP1,C4BPB,GPR83,PLCG1,C3,FOSB,VASP,GNRH2,RRAS,CFP,TRAF2,F2RL3,TICAM1,RAC2…
GO:0051716	Cellular response to stimulus	610	6357	0.37	5.88e-128	SKAP2,PPP5C,INPP4A,GNA11,CREB3L3,KCNQ1,TNFRSF1A,NGFR,EIF2AK1,ITGB4,MAPK13,MADCAM1,MAPK12,MAPK1,TAB1,RBX1,BDKRB1,NFKBIA,ARHGDIG,TSC2,TG,RIPK2,PPP2CB,TGFB1,CDC37,PIK3R2,COMP,GSK3A,ITGB8,SERPINE1,RPS6KB1,DUSP3,IBSP,GNRHR,NFKB1,IL2,CCND1,IL23A,CDKN1B,ARHGDIB,MAPK14,IL12B,NR3C1,TFPI,APOB,KISS1R,DUSP1,FLT3,AHR,LRP1,GPR83,PLCG1,C3,FOSB,GNRH2,RRAS,TRAF2,F2RL3,TICAM1,RAC2,RAP1B,MKNK2,APOE,ACTN4,JUND,RARA,…
GO:0035556	Intracellular signal transduction	322	1518	0.71	1.62e-127	PPP5C,TNFRSF1A,NGFR,MAPK13,MAPK12,MAPK1,RBX1,NFKBIA,ARHGDIG,TSC2,RIPK2,TGFB1,PIK3R2,RPS6KB1,NFKB1,CCND1,CDKN1B,ARHGDIB,MAPK14,AHR,PLCG1,RRAS,TRAF2,TICAM1,RAC2,RAP1B,MKNK2,APOE,PPP1R1B,PI4KA,KRAS,RRAS2,IRAK2,PDGFRA,APC,PPP1R1A,MDM2,RIPK1,TLR2,ITGAV,PDGFRB,RHEB,PIK3R3,RPS6KA6,MAP2K2,MAPK3,MAP3K8,PRKCQ,EP300,PRKCG,KDR,PIK3CA,SLC9A1,ATF2,SHC2,ZAP70,RASGRF2,CASP6,PRKAR2A,PRKAR2B,DAXX,CACNA1C,CDK2,ERBB…
GO:0048518	Positive regulation of biological process	586	6207	0.36	3.03e-115	PPP5C,DCN,CREB3L3,KCNQ1,TNFRSF1A,NGFR,MAPK13,MADCAM1,MAPK12,MAPK1,BIK,TAB1,RBX1,BDKRB1,NFKBIA,TSC2,RIPK2,TGFB1,PIK3R2,COMP,GSK3A,ITGB8,SERPINE1,RPS6KB1,DUSP3,VTN,IBSP,NFKB1,IL2,CCND1,IL23A,CDKN1B,MAPK14,IL12B,SKP1,NR3C1,CRBN,APOB,PROC,SLC8A2,TNN,FLT3,AHR,LRP1,C4BPB,PLCG1,C3,FOSB,VASP,CDC25B,HCST,RRAS,CFP,TRAF2,F2RL3,TICAM1,RAC2,RAP1B,APOE,ACTN4,JUND,RARA,PRKAB2,CSNK1G2,KRAS,RRAS2,CAMK1,PDGFRA,APC…
GO:0048583	Regulation of response to stimulus	468	3931	0.46	9.17e-113	PPP5C,DCN,CREB3L3,TNFRSF1A,NGFR,EIF2AK1,MAPK13,MAPK1,TAB1,RBX1,NFKBIA,TSC2,RIPK2,PPP2CB,TGFB1,CDC37,PIK3R2,GSK3A,SERPINE1,RPS6KB1,DUSP3,VTN,NFKB1,IL2,IL23A,ARHGDIB,MAPK14,IL12B,TFPI,PROC,SLC8A2,DUSP1,TNN,FLT3,AHR,LRP1,C4BPB,PLCG1,C3,HCST,RRAS,CFP,TRAF2,F2RL3,TICAM1,RAC2,RAP1B,APOE,ACTN4,RARA,CSNK1G2,KRAS,IRAK2,PDGFRA,APC,CDK4,MDM2,LAMC1,RIPK1,TLR2,THBS1,ITGAV,VWF,LPCAT3,TRAF5,CYBA,PDGFRB,RHEB,IL1…
GO:0048522	Positive regulation of cellular process	547	5584	0.37	3.45e-108	PPP5C,DCN,CREB3L3,KCNQ1,TNFRSF1A,NGFR,MADCAM1,MAPK12,MAPK1,BIK,TAB1,RBX1,BDKRB1,NFKBIA,TSC2,RIPK2,TGFB1,PIK3R2,COMP,GSK3A,SERPINE1,RPS6KB1,DUSP3,VTN,IBSP,NFKB1,IL2,CCND1,IL23A,CDKN1B,MAPK14,IL12B,NR3C1,CRBN,APOB,PROC,SLC8A2,TNN,FLT3,AHR,LRP1,PLCG1,C3,FOSB,VASP,CDC25B,HCST,RRAS,CFP,TRAF2,F2RL3,TICAM1,RAC2,RAP1B,APOE,ACTN4,JUND,RARA,CSNK1G2,KRAS,RRAS2,CAMK1,PDGFRA,APC,CDK4,MDM2,LAMC1,RIPK1,TLR2,THB…
GO:0010033	Response to organic substance	381	2692	0.53	2.98e-105	PPP5C,GNA11,CREB3L3,KCNQ1,TNFRSF1A,NGFR,MAPK13,MAPK1,TAB1,BDKRB1,NFKBIA,RIPK2,TGFB1,PIK3R2,COMP,GSK3A,ITGB8,SERPINE1,RPS6KB1,DUSP3,IBSP,GNRHR,NFKB1,IL2,CCND1,CDKN1B,MAPK14,IL12B,NR3C1,TFPI,APOB,DUSP1,FLT3,AHR,LRP1,GPR83,PLCG1,FOSB,TRAF2,TICAM1,RAP1B,ACTN4,JUND,RARA,PPP1R1B,IRAK2,PDGFRA,APC,CDK4,MDM2,RIPK1,TLR2,THBS1,GYS2,TRAF5,CYBA,PDGFRB,IL12RB2,SLC12A2,SLC9A3R1,PIK3R3,RRAGB,GAB1,MAPK3,EEF2K,EP3…
GO:0010646	Regulation of cell communication	414	3355	0.48	3.74e-99	PPP5C,DCN,TNFRSF1A,NGFR,MAPK1,TAB1,RBX1,NFKBIA,TSC2,RIPK2,PPP2CB,TGFB1,CDC37,PIK3R2,GSK3A,ITGB8,SERPINE1,RPS6KB1,DUSP3,VTN,NFKB1,IL23A,ARHGDIB,MAPK14,IL12B,SLC8A2,DUSP1,TNN,FLT3,LRP1,C3,HCST,RRAS,TRAF2,F2RL3,TICAM1,RAP1B,APOE,ACTN4,RARA,CSNK1G2,KRAS,IRAK2,PDGFRA,APC,CDK4,KCNMB4,MDM2,LAMC1,RIPK1,TLR2,THBS1,ITPKA,ITGAV,SNCAIP,VWF,TRAF5,CYBA,PDGFRB,RHEB,IL12RB2,CREBBP,SLC12A2,SLC9A3R1,PHLPP1,RPS6KA6…
GO:0023051	Regulation of signaling	412	3367	0.47	2.16e-97	PPP5C,DCN,TNFRSF1A,NGFR,MAPK1,TAB1,RBX1,NFKBIA,TSC2,RIPK2,PPP2CB,TGFB1,CDC37,PIK3R2,GSK3A,ITGB8,SERPINE1,RPS6KB1,DUSP3,VTN,NFKB1,IL23A,ARHGDIB,MAPK14,IL12B,SLC8A2,DUSP1,TNN,FLT3,LRP1,C3,HCST,RRAS,TRAF2,F2RL3,TICAM1,RAP1B,APOE,ACTN4,RARA,CSNK1G2,KRAS,IRAK2,PDGFRA,APC,CDK4,KCNMB4,MDM2,LAMC1,RIPK1,TLR2,THBS1,ITPKA,ITGAV,SNCAIP,VWF,TRAF5,CYBA,PDGFRB,RHEB,IL12RB2,CREBBP,SLC12A2,SLC9A3R1,PHLPP1,RPS6KA6…
GO:0071310	Cellular response to organic substance	317	2019	0.58	1.28e-93	GNA11,CREB3L3,KCNQ1,TNFRSF1A,NGFR,MAPK13,MAPK1,TAB1,NFKBIA,RIPK2,TGFB1,PIK3R2,COMP,GSK3A,ITGB8,SERPINE1,RPS6KB1,DUSP3,IBSP,GNRHR,NFKB1,CCND1,CDKN1B,MAPK14,IL12B,NR3C1,TFPI,APOB,DUSP1,FLT3,AHR,LRP1,PLCG1,FOSB,TRAF2,TICAM1,RAP1B,ACTN4,RARA,PPP1R1B,IRAK2,PDGFRA,APC,CDK4,MDM2,RIPK1,TLR2,THBS1,TRAF5,CYBA,PDGFRB,IL12RB2,SLC12A2,SLC9A3R1,PIK3R3,RRAGB,GAB1,MAPK3,EEF2K,EP300,PAX8,KDR,PIK3CA,SLC9A1,CBL,ATF…
GO:0009966	Regulation of signal transduction	381	2978	0.49	7.30e-93	PPP5C,DCN,TNFRSF1A,NGFR,MAPK1,TAB1,RBX1,NFKBIA,TSC2,RIPK2,PPP2CB,TGFB1,CDC37,PIK3R2,GSK3A,SERPINE1,RPS6KB1,DUSP3,VTN,NFKB1,IL23A,ARHGDIB,MAPK14,IL12B,SLC8A2,DUSP1,TNN,FLT3,LRP1,C3,HCST,RRAS,TRAF2,F2RL3,TICAM1,RAP1B,APOE,ACTN4,CSNK1G2,KRAS,IRAK2,PDGFRA,APC,CDK4,MDM2,LAMC1,RIPK1,TLR2,THBS1,ITGAV,VWF,TRAF5,CYBA,PDGFRB,RHEB,IL12RB2,CREBBP,SLC9A3R1,PHLPP1,RPS6KA6,RRAGB,MAP2K2,MAPK3,PRKCQ,EP300,KDR,PIK…
GO:0070887	Cellular response to chemical stimulus	357	2609	0.52	7.91e-93	GNA11,CREB3L3,KCNQ1,TNFRSF1A,NGFR,MAPK13,MAPK1,TAB1,NFKBIA,RIPK2,TGFB1,PIK3R2,COMP,GSK3A,ITGB8,SERPINE1,RPS6KB1,DUSP3,IBSP,GNRHR,NFKB1,CCND1,CDKN1B,MAPK14,IL12B,NR3C1,TFPI,APOB,DUSP1,FLT3,AHR,LRP1,PLCG1,FOSB,TRAF2,TICAM1,RAP1B,MKNK2,APOE,ACTN4,JUND,RARA,PPP1R1B,IRAK2,PDGFRA,APC,CDK4,MDM2,RIPK1,TLR2,THBS1,ITPKA,TRAF5,CYBA,PDGFRB,IL12RB2,SLC12A2,SLC9A3R1,PIK3R3,RRAGB,GAB1,MAPK3,EEF2K,PRKCQ,EP300,PA…
GO:0042221	Response to chemical	439	4010	0.42	5.76e-91	PPP5C,GNA11,CREB3L3,KCNQ1,TNFRSF1A,NGFR,MAPK13,MAPK1,TAB1,RBX1,BDKRB1,NFKBIA,TSC2,RIPK2,PPP2CB,TGFB1,PIK3R2,COMP,GSK3A,ITGB8,SERPINE1,RPS6KB1,DUSP3,IBSP,GNRHR,NFKB1,IL2,CCND1,CDKN1B,MAPK14,IL12B,NR3C1,TFPI,APOB,DUSP1,FLT3,AHR,LRP1,GPR83,PLCG1,FOSB,VASP,TRAF2,TICAM1,RAC2,RAP1B,MKNK2,APOE,ACTN4,JUND,RARA,PPP1R1B,IRAK2,PDGFRA,APC,CDK4,KCNMB4,MDM2,RIPK1,TLR2,THBS1,ITPKA,ITGAV,GYS2,TRAF5,CYBA,PDGFRB,I…
GO:0048584	Positive regulation of response to stimulus	320	2131	0.56	3.40e-90	PPP5C,DCN,CREB3L3,TNFRSF1A,NGFR,MAPK13,MAPK1,TAB1,NFKBIA,RIPK2,TGFB1,GSK3A,SERPINE1,VTN,NFKB1,IL2,IL23A,IL12B,FLT3,C4BPB,PLCG1,C3,HCST,CFP,TRAF2,F2RL3,TICAM1,RAC2,RAP1B,APOE,ACTN4,RARA,CSNK1G2,KRAS,PDGFRA,LAMC1,RIPK1,TLR2,THBS1,ITGAV,VWF,TRAF5,CYBA,PDGFRB,RHEB,IL12RB2,CREBBP,SLC9A3R1,RRAGB,MAP2K2,MAPK3,PRKCQ,EP300,PRKCG,KDR,PIK3CA,SLC9A1,CBL,NID1,TXK,SHC2,THRA,STAT3,ZAP70,ERCC8,CASP6,ERBB3,IQGAP1…
GO:1902531	Regulation of intracellular signal transduction	286	1726	0.6	1.41e-87	PPP5C,DCN,TNFRSF1A,MAPK1,TAB1,NFKBIA,TSC2,RIPK2,PPP2CB,TGFB1,PIK3R2,GSK3A,DUSP3,IL23A,ARHGDIB,MAPK14,IL12B,SLC8A2,DUSP1,FLT3,HCST,RRAS,TRAF2,F2RL3,TICAM1,RAP1B,APOE,ACTN4,KRAS,PDGFRA,MDM2,RIPK1,TLR2,THBS1,ITGAV,VWF,TRAF5,PDGFRB,RHEB,SLC9A3R1,PHLPP1,RPS6KA6,RRAGB,MAP2K2,MAPK3,EP300,KDR,PIK3CA,SLC9A1,CBL,SHC2,MECOM,ZAP70,RASGRF2,PIP5K1B,ERBB3,IQGAP1,NCOR1,COPS3,TP53,ERBB2,GNA12,EGFR,AIP,ADRA2A,PDE3…
GO:0050789	Regulation of biological process	741	11655	0.19	1.08e-86	SKAP2,PPP5C,DCN,INPP4A,GNA11,CREB3L3,KCNQ1,TNFRSF1A,NGFR,EIF2AK1,ITGB4,MAPK13,MADCAM1,MAPK12,MAPK1,BIK,TAB1,RBX1,BDKRB1,NFKBIA,ARHGDIG,TSC2,TG,RIPK2,PPP2CB,TGFB1,CDC37,PIK3R2,COMP,GSK3A,ITGB8,SERPINE1,RPS6KB1,DUSP3,VTN,IBSP,GNRHR,NFKB1,IL2,CCND1,IL23A,CDKN1B,ARHGDIB,MAPK14,IL12B,SKP1,NR3C1,CRBN,TFPI,APOB,PROC,KISS1R,SLC8A2,DUSP1,TNN,FLT3,AHR,LRP1,C4BPB,GPR83,PLCG1,H4C6,C3,FOSB,VASP,CDC25B,GNRH2,H…
GO:0065009	Regulation of molecular function	375	3085	0.47	6.42e-85	KCNQ1,NGFR,MAPK12,MAPK1,TAB1,NFKBIA,ARHGDIG,TSC2,RIPK2,PPP2CB,TGFB1,CDC37,PIK3R2,GSK3A,SERPINE1,DUSP3,VTN,NFKB1,IL2,CCND1,IL23A,CDKN1B,ARHGDIB,MAPK14,IL12B,SKP1,CRBN,TFPI,SLC8A2,DUSP1,FLT3,LRP1,C3,CDC25B,TRAF2,TICAM1,RAC2,APOE,ACTN4,RARA,PPP1R1B,PRKAB2,IRAK2,CAMK1,PDGFRA,APC,CDK4,PPP1R1A,RIPK1,TLR2,THBS1,ITGAV,CCND2,TRAF5,CYBA,PDGFRB,SLC9A3R1,PIK3R3,MAP2K2,MAPK3,PRKCQ,EP300,KDR,PIK3CA,SLC9A1,CBL,…
GO:0050794	Regulation of cellular process	720	11025	0.2	1.36e-84	SKAP2,PPP5C,DCN,INPP4A,GNA11,CREB3L3,KCNQ1,TNFRSF1A,NGFR,EIF2AK1,ITGB4,MAPK13,MADCAM1,MAPK12,MAPK1,BIK,TAB1,RBX1,BDKRB1,NFKBIA,ARHGDIG,TSC2,TG,RIPK2,PPP2CB,TGFB1,CDC37,PIK3R2,COMP,GSK3A,ITGB8,SERPINE1,RPS6KB1,DUSP3,VTN,IBSP,GNRHR,NFKB1,IL2,CCND1,IL23A,CDKN1B,ARHGDIB,MAPK14,IL12B,NR3C1,CRBN,APOB,PROC,KISS1R,SLC8A2,DUSP1,TNN,FLT3,AHR,LRP1,C4BPB,GPR83,PLCG1,H4C6,C3,FOSB,VASP,CDC25B,GNRH2,HCST,RRAS,C…
GO:1901700	Response to oxygen-containing compound	263	1547	0.61	1.94e-81	PPP5C,GNA11,KCNQ1,NGFR,MAPK13,MAPK1,RBX1,BDKRB1,NFKBIA,RIPK2,PPP2CB,TGFB1,PIK3R2,GSK3A,SERPINE1,RPS6KB1,GNRHR,NFKB1,IL2,CCND1,CDKN1B,MAPK14,IL12B,NR3C1,APOB,AHR,LRP1,FOSB,TRAF2,TICAM1,RAP1B,APOE,JUND,RARA,PPP1R1B,IRAK2,PDGFRA,APC,CDK4,MDM2,RIPK1,TLR2,THBS1,GYS2,CYBA,PDGFRB,IL12RB2,SLC9A3R1,PIK3R3,RRAGB,GAB1,MAPK3,EEF2K,PIK3CA,SLC9A1,CBL,ATF2,STAT3,CDK2,TP53,KCNMB1,EGFR,GNRH1,PDE3B,LY96,APP,ADCY8,…
GO:0044093	Positive regulation of molecular function	266	1587	0.61	2.43e-81	NGFR,MAPK12,MAPK1,TAB1,TSC2,RIPK2,PPP2CB,TGFB1,GSK3A,VTN,IL2,CCND1,IL23A,CDKN1B,MAPK14,IL12B,SKP1,SLC8A2,FLT3,LRP1,CDC25B,TRAF2,TICAM1,APOE,ACTN4,RARA,IRAK2,CAMK1,PDGFRA,RIPK1,TLR2,THBS1,CCND2,TRAF5,CYBA,PDGFRB,MAP2K2,MAPK3,PRKCQ,EP300,KDR,PIK3CA,SLC9A1,ATF2,TXK,STAT3,PPARGC1A,RASGRF2,CASP6,DAXX,CACNA1C,ERBB3,IQGAP1,ERBB2,GNA12,EGFR,ADRA2A,FLT1,ITGA1,APP,ADCY8,GNAQ,PPARG,PRKAG2,KIT,CACNA1D,CALM3,…
GO:0019220	Regulation of phosphate metabolic process	251	1405	0.64	3.96e-81	TNFRSF1A,EIF2AK1,MAPK1,TAB1,BDKRB1,TSC2,RIPK2,TGFB1,CDC37,PIK3R2,GSK3A,DUSP3,VTN,IL2,CCND1,IL23A,CDKN1B,IL12B,SLC8A2,DUSP1,FLT3,LRP1,C3,CDC25B,TRAF2,APOE,PPP1R1B,KRAS,CAMK1,PDGFRA,APC,RIPK1,THBS1,CCND2,PDGFRB,SLC9A3R1,PIK3R3,MAP2K2,MAPK3,EEF2K,EP300,KDR,PIK3CA,CBL,ATF2,STAT3,PPARGC1A,PRKAR2A,PRKAR2B,DAXX,ERBB3,IQGAP1,NCOR1,TP53,ERBB2,GNA12,EGFR,ADRA2A,FLT1,ITGA1,APP,DEPTOR,ADCY8,GNAQ,PPARG,PRKAG2…
GO:0051239	Regulation of multicellular organismal process	347	2749	0.48	9.55e-81	DCN,KCNQ1,TNFRSF1A,NGFR,MAPK13,MAPK1,NFKBIA,TG,RIPK2,TGFB1,COMP,GSK3A,ITGB8,SERPINE1,RPS6KB1,VTN,NFKB1,IL2,CCND1,IL23A,CDKN1B,ARHGDIB,MAPK14,IL12B,TFPI,PROC,SLC8A2,TNN,LRP1,PLCG1,H4C6,C3,RRAS,TRAF2,TICAM1,APOE,RARA,PRKAB2,KRAS,PDGFRA,APC,CDK4,KCNMB4,MDM2,RIPK1,TLR2,THBS1,ITPKA,ITGAV,LPCAT3,CYBA,RHEB,IL12RB2,SLC12A2,SLC9A3R1,RPS6KA6,MAP2K2,GAB1,MAPK3,EEF2K,PRKCQ,PAX8,KDR,PIK3CA,SLC9A1,LCAT,ATF2,TX…
GO:0006950	Response to stress	384	3358	0.44	1.94e-80	PPP5C,CREB3L3,TNFRSF1A,EIF2AK1,ITGB4,MAPK13,MAPK12,MAPK1,RBX1,BDKRB1,NFKBIA,F9,RIPK2,PPP2CB,TGFB1,CDC37,PIK3R2,COMP,SERPINE1,RPS6KB1,NFKB1,CCND1,IL23A,CDKN1B,MAPK14,IL12B,TFPI,PROC,SLC8A2,LRP1,C4BPB,C3,CFP,TRAF2,F2RL3,TICAM1,APOE,ACTN4,JUND,IRAK2,DDB2,PDGFRA,APC,MDM2,RIPK1,TLR2,THBS1,VWF,CYBA,PDGFRB,CREBBP,SLC12A2,RPS6KA6,RRAGB,MAPK3,EEF2K,PRKCQ,EP300,PRKCG,KDR,PIK3CA,SLC9A1,CBL,ATF2,THRA,STAT3,P…
GO:0065007	Biological regulation	753	12385	0.17	1.98e-80	SKAP2,PPP5C,DCN,INPP4A,GNA11,CREB3L3,KCNQ1,TNFRSF1A,NGFR,EIF2AK1,ITGB4,MAPK13,MADCAM1,MAPK12,MAPK1,BIK,TAB1,RBX1,BDKRB1,NFKBIA,F9,ARHGDIG,TSC2,TG,RIPK2,PPP2CB,TGFB1,CDC37,PIK3R2,COMP,GSK3A,ITGB8,SERPINE1,RPS6KB1,DUSP3,VTN,IBSP,GNRHR,NFKB1,IL2,CCND1,IL23A,CDKN1B,ARHGDIB,MAPK14,MEP1A,IL12B,SKP1,NR3C1,CRBN,TFPI,APOB,PROC,KISS1R,SLC8A2,DUSP1,TNN,FLT3,AHR,LRP1,C4BPB,GPR83,PLCG1,H4C6,C3,FOSB,VASP,CDC25…
GO:0042325	Regulation of phosphorylation	233	1251	0.65	1.32e-77	TNFRSF1A,EIF2AK1,MAPK1,TAB1,BDKRB1,TSC2,RIPK2,TGFB1,CDC37,PIK3R2,GSK3A,DUSP3,VTN,IL2,CCND1,IL23A,CDKN1B,IL12B,SLC8A2,DUSP1,FLT3,LRP1,C3,CDC25B,TRAF2,APOE,PPP1R1B,KRAS,CAMK1,PDGFRA,APC,RIPK1,THBS1,CCND2,PDGFRB,SLC9A3R1,PIK3R3,MAP2K2,MAPK3,EEF2K,EP300,KDR,PIK3CA,CBL,ATF2,STAT3,PRKAR2A,PRKAR2B,DAXX,ERBB3,IQGAP1,NCOR1,TP53,ERBB2,EGFR,ADRA2A,FLT1,APP,DEPTOR,ADCY8,GNAQ,PPARG,PRKAG2,KIT,ARAF,CALM3,BAX,I…
GO:0009719	Response to endogenous stimulus	240	1363	0.63	6.03e-76	GNA11,KCNQ1,NGFR,MAPK13,MAPK1,TAB1,RIPK2,TGFB1,PIK3R2,COMP,GSK3A,ITGB8,RPS6KB1,DUSP3,GNRHR,NFKB1,CCND1,CDKN1B,MAPK14,NR3C1,TFPI,APOB,FLT3,AHR,LRP1,GPR83,PLCG1,FOSB,TICAM1,RAP1B,JUND,RARA,PPP1R1B,PDGFRA,APC,CDK4,MDM2,TLR2,THBS1,CYBA,PDGFRB,SLC9A3R1,PIK3R3,RRAGB,GAB1,MAPK3,EEF2K,EP300,PAX8,PIK3CA,SLC9A1,LCAT,CBL,ATF2,THRA,STAT3,CASP6,DAXX,IQGAP1,TP53,ERBB2,EGFR,GNRH1,ADRA2A,PDE3B,ITGB6,APP,ADCY8,PP…
GO:0009893	Positive regulation of metabolic process	404	3847	0.41	1.12e-75	DCN,CREB3L3,TNFRSF1A,NGFR,MAPK13,MAPK12,MAPK1,TAB1,RBX1,NFKBIA,TSC2,RIPK2,TGFB1,PIK3R2,GSK3A,ITGB8,SERPINE1,RPS6KB1,VTN,NFKB1,IL2,CCND1,IL23A,CDKN1B,MAPK14,IL12B,SKP1,NR3C1,APOB,SLC8A2,FLT3,AHR,LRP1,C4BPB,C3,FOSB,CDC25B,TRAF2,TICAM1,APOE,ACTN4,JUND,RARA,PRKAB2,KRAS,CAMK1,PDGFRA,APC,MDM2,RIPK1,TLR2,THBS1,CCND2,LPCAT3,TRAF5,CYBA,PDGFRB,IL12RB2,CREBBP,PIK3R3,MAP2K2,MAPK3,PRKCQ,EP300,PAX8,PRKCG,KDR,P…
GO:0016310	Phosphorylation	204	966	0.71	5.15e-75	EIF2AK1,MAPK13,MAPK12,MAPK1,TAB1,RIPK2,TGFB1,GSK3A,RPS6KB1,IL2,CCND1,CDKN1B,MAPK14,FLT3,CDC25B,HCST,MKNK2,RARA,CSNK1G2,PI4KA,IRAK2,CAMK1,PDGFRA,CDK4,RIPK1,TLR2,ITPKA,PDGFRB,IL12RB2,RPS6KA6,MAP2K2,MAPK3,EEF2K,MAP3K8,PRKCQ,PRKCG,KDR,PIK3CA,ATF2,TXK,PRKG2,STAT3,PI4K2B,ZAP70,PIP5K1B,PRKAR2A,PRKAR2B,CDK2,ERBB3,ERBB2,MYLK4,EGFR,CAMK4,FLT1,APP,PRKAG2,KIT,ARAF,CALM3,BAX,PRKCI,COPS2,MAP2K1,INSR,SIK2,PRKCE…
GO:0023056	Positive regulation of signaling	263	1698	0.57	1.02e-73	PPP5C,DCN,TNFRSF1A,NGFR,MAPK1,TAB1,RIPK2,TGFB1,GSK3A,VTN,NFKB1,IL23A,IL12B,SLC8A2,FLT3,C3,HCST,TRAF2,F2RL3,TICAM1,RAP1B,APOE,ACTN4,CSNK1G2,KRAS,PDGFRA,LAMC1,RIPK1,TLR2,THBS1,ITGAV,VWF,TRAF5,CYBA,PDGFRB,RHEB,IL12RB2,CREBBP,SLC9A3R1,RRAGB,MAP2K2,MAPK3,EP300,PRKCG,KDR,PIK3CA,SLC9A1,CBL,NID1,TXK,SHC2,THRA,STAT3,ZAP70,RASGRF2,ERBB3,IQGAP1,TP53,ERBB2,EGFR,ADRA2A,FLT1,ITGA1,GRM1,LY96,APP,ADCY8,PPARG,KIT…
GO:0010647	Positive regulation of cell communication	262	1693	0.57	2.53e-73	PPP5C,DCN,TNFRSF1A,NGFR,MAPK1,TAB1,RIPK2,TGFB1,GSK3A,VTN,NFKB1,IL23A,IL12B,SLC8A2,FLT3,C3,HCST,TRAF2,F2RL3,TICAM1,RAP1B,APOE,ACTN4,CSNK1G2,KRAS,PDGFRA,LAMC1,RIPK1,TLR2,THBS1,ITGAV,VWF,TRAF5,CYBA,PDGFRB,RHEB,IL12RB2,CREBBP,SLC9A3R1,RRAGB,MAP2K2,MAPK3,EP300,PRKCG,KDR,PIK3CA,SLC9A1,CBL,NID1,TXK,SHC2,THRA,STAT3,ZAP70,RASGRF2,ERBB3,IQGAP1,TP53,ERBB2,EGFR,ADRA2A,FLT1,ITGA1,GRM1,LY96,APP,ADCY8,PPARG,KIT…
GO:0050790	Regulation of catalytic activity	309	2370	0.5	9.64e-73	NGFR,MAPK12,MAPK1,TAB1,ARHGDIG,TSC2,RIPK2,TGFB1,CDC37,PIK3R2,GSK3A,SERPINE1,DUSP3,VTN,NFKB1,IL2,CCND1,IL23A,CDKN1B,ARHGDIB,MAPK14,IL12B,SKP1,TFPI,SLC8A2,DUSP1,FLT3,LRP1,C3,CDC25B,TRAF2,RAC2,APOE,PPP1R1B,PRKAB2,CAMK1,PDGFRA,APC,CDK4,PPP1R1A,THBS1,CCND2,CYBA,PDGFRB,SLC9A3R1,PIK3R3,MAP2K2,MAPK3,PRKCQ,KDR,PIK3CA,CBL,TXK,STAT3,RASGRF2,CASP6,PRKAR2A,PRKAR2B,DAXX,CACNA1C,ERBB3,IQGAP1,TP53,ERBB2,GNA12,EG…
GO:0006796	Phosphate-containing compound metabolic process	270	1877	0.54	9.00e-70	PPP5C,INPP4A,EIF2AK1,MAPK13,MAPK12,MAPK1,TAB1,PLA2G15,RIPK2,PPP2CB,TGFB1,PIK3R2,GSK3A,RPS6KB1,DUSP3,IL2,CCND1,CDKN1B,MAPK14,DUSP1,FLT3,PLCG1,CDC25B,HCST,MKNK2,RARA,CSNK1G2,PI4KA,IRAK2,CAMK1,PDGFRA,CDK4,RIPK1,TLR2,ITPKA,LPCAT3,PDGFRB,IL12RB2,PIK3R3,RPS6KA6,MAP2K2,MAPK3,EEF2K,MAP3K8,PRKCQ,PRKCG,KDR,PIK3CA,LCAT,ATF2,TXK,PRKG2,STAT3,PI4K2B,ZAP70,PIP5K1B,PRKAR2A,PRKAR2B,CDK2,ERBB3,ERBB2,MYLK4,PLA2G7,E…
GO:0051246	Regulation of protein metabolic process	320	2622	0.47	1.75e-69	TNFRSF1A,NGFR,EIF2AK1,MAPK12,MAPK1,TAB1,RBX1,BDKRB1,NFKBIA,TSC2,RIPK2,TGFB1,CDC37,GSK3A,SERPINE1,RPS6KB1,DUSP3,VTN,NFKB1,IL2,CCND1,IL23A,CDKN1B,IL12B,SKP1,TFPI,SLC8A2,DUSP1,FLT3,LRP1,C4BPB,C3,CDC25B,TRAF2,TICAM1,MKNK2,APOE,RARA,PPP1R1B,KRAS,CAMK1,APC,MDM2,RIPK1,THBS1,ITGAV,CCND2,LPCAT3,PDGFRB,SLC9A3R1,PIK3R3,MAP2K2,MAPK3,EEF2K,EP300,PRKCG,KDR,PIK3CA,CBL,ATF2,STAT3,PPARGC1A,CASP6,PRKAR2A,PRKAR2B,D…
GO:0009967	Positive regulation of signal transduction	243	1525	0.59	2.40e-69	PPP5C,DCN,TNFRSF1A,NGFR,TAB1,RIPK2,TGFB1,GSK3A,VTN,NFKB1,IL23A,IL12B,FLT3,C3,HCST,TRAF2,F2RL3,TICAM1,RAP1B,APOE,ACTN4,CSNK1G2,KRAS,PDGFRA,LAMC1,RIPK1,TLR2,THBS1,ITGAV,VWF,TRAF5,CYBA,PDGFRB,RHEB,IL12RB2,CREBBP,SLC9A3R1,RRAGB,MAP2K2,MAPK3,EP300,KDR,PIK3CA,SLC9A1,CBL,NID1,TXK,SHC2,THRA,STAT3,ZAP70,ERBB3,IQGAP1,TP53,ERBB2,EGFR,ADRA2A,FLT1,ITGA1,GRM1,LY96,APP,PPARG,KIT,BAX,ITGA5,WNT1,PRKCI,NOS3,CRK,ME…
GO:0031399	Regulation of protein modification process	244	1560	0.58	2.92e-68	TNFRSF1A,EIF2AK1,MAPK1,TAB1,RBX1,BDKRB1,TSC2,RIPK2,TGFB1,CDC37,GSK3A,DUSP3,VTN,IL2,CCND1,IL23A,CDKN1B,IL12B,SKP1,SLC8A2,DUSP1,FLT3,LRP1,C3,CDC25B,TRAF2,TICAM1,APOE,PPP1R1B,KRAS,CAMK1,APC,RIPK1,THBS1,CCND2,PDGFRB,SLC9A3R1,PIK3R3,MAP2K2,MAPK3,EEF2K,EP300,PRKCG,KDR,PIK3CA,CBL,ATF2,PPARGC1A,PRKAR2A,PRKAR2B,DAXX,ERBB3,IQGAP1,COPS3,TP53,ERBB2,GNA12,EGFR,ADRA2A,FLT1,ITGA1,APP,DEPTOR,ADCY8,GNAQ,PPARG,PRK…
GO:0007166	Cell surface receptor signaling pathway	279	2040	0.52	3.08e-68	TNFRSF1A,NGFR,ITGB4,MADCAM1,MAPK1,TAB1,NFKBIA,TSC2,RIPK2,TGFB1,PIK3R2,COMP,GSK3A,ITGB8,IL2,CCND1,CDKN1B,MAPK14,IL12B,FLT3,LRP1,PLCG1,C3,TRAF2,TICAM1,MKNK2,ACTN4,CSNK1G2,IRAK2,PDGFRA,APC,RIPK1,TLR2,ITGAV,TRAF5,PDGFRB,IL12RB2,CREBBP,ITGA2B,SLC9A3R1,PIK3R3,GAB1,MAPK3,PRKCQ,EP300,KDR,PIK3CA,CBL,ATF2,TXK,SHC2,STAT3,ITGA9,ZAP70,DAXX,ITGB7,ERBB3,IQGAP1,TP53,ERBB2,EGFR,FLT1,ITGA1,GRM1,PTPRR,ITGB6,LY96,AP…
GO:0006468	Protein phosphorylation	172	736	0.75	8.71e-68	EIF2AK1,MAPK13,MAPK12,MAPK1,RIPK2,TGFB1,GSK3A,RPS6KB1,IL2,CCND1,MAPK14,FLT3,CDC25B,HCST,MKNK2,RARA,CSNK1G2,IRAK2,CAMK1,PDGFRA,CDK4,RIPK1,TLR2,PDGFRB,IL12RB2,RPS6KA6,MAP2K2,MAPK3,EEF2K,MAP3K8,PRKCQ,PRKCG,KDR,ATF2,TXK,PRKG2,ZAP70,CDK2,ERBB3,ERBB2,MYLK4,EGFR,CAMK4,FLT1,APP,PRKAG2,KIT,ARAF,BAX,PRKCI,COPS2,MAP2K1,INSR,SIK2,PRKCE,RPS6KB2,PRKACA,MOS,EDNRA,MET,ROCK2,PRKAG1,ULK1,GSK3B,TBK1,PRKCD,MAPK11,RP…
GO:0010604	Positive regulation of macromolecule metabolic process	371	3533	0.41	3.11e-67	DCN,CREB3L3,TNFRSF1A,NGFR,MAPK13,MAPK12,MAPK1,TAB1,RBX1,NFKBIA,RIPK2,TGFB1,PIK3R2,GSK3A,ITGB8,SERPINE1,RPS6KB1,VTN,NFKB1,IL2,CCND1,IL23A,CDKN1B,MAPK14,IL12B,SKP1,NR3C1,APOB,SLC8A2,FLT3,AHR,LRP1,C4BPB,C3,FOSB,CDC25B,TRAF2,TICAM1,APOE,ACTN4,JUND,RARA,KRAS,CAMK1,APC,MDM2,RIPK1,TLR2,THBS1,CCND2,LPCAT3,TRAF5,CYBA,PDGFRB,IL12RB2,CREBBP,PIK3R3,MAP2K2,MAPK3,PRKCQ,EP300,PAX8,PRKCG,KDR,PIK3CA,SLC9A1,ATF2,T…
GO:0043085	Positive regulation of catalytic activity	212	1191	0.63	1.09e-66	NGFR,MAPK12,MAPK1,TAB1,TSC2,RIPK2,TGFB1,GSK3A,IL2,CCND1,IL23A,CDKN1B,MAPK14,IL12B,SKP1,SLC8A2,FLT3,CDC25B,TRAF2,APOE,CAMK1,PDGFRA,THBS1,CCND2,CYBA,PDGFRB,MAP2K2,MAPK3,PRKCQ,KDR,PIK3CA,TXK,STAT3,RASGRF2,CASP6,DAXX,CACNA1C,ERBB3,IQGAP1,ERBB2,GNA12,EGFR,ADRA2A,FLT1,ITGA1,APP,ADCY8,GNAQ,PPARG,PRKAG2,KIT,CACNA1D,CALM3,DCUN1D1,BAX,ITGA2,NOS3,TSC1,AVPR1A,CRK,MAP2K1,INSR,IRS1,RPTOR,F2,GNAI2,CD19,EDNRA,ME…
GO:1901701	Cellular response to oxygen-containing compound	199	1057	0.66	1.20e-65	GNA11,KCNQ1,NGFR,MAPK13,MAPK1,NFKBIA,RIPK2,TGFB1,PIK3R2,GSK3A,SERPINE1,RPS6KB1,GNRHR,NFKB1,MAPK14,IL12B,NR3C1,AHR,LRP1,TRAF2,TICAM1,RAP1B,RARA,PPP1R1B,IRAK2,PDGFRA,APC,CDK4,MDM2,RIPK1,TLR2,CYBA,SLC9A3R1,PIK3R3,RRAGB,GAB1,MAPK3,EEF2K,PIK3CA,SLC9A1,STAT3,CDK2,TP53,KCNMB1,EGFR,PDE3B,LY96,APP,ADCY8,GNAQ,PPARG,WNT1,VCAM1,PRKCI,CXCL3,ITGA2,ADCY1,NOS3,AVPR1A,HSP90B1,STAT6,CRK,INSR,IRS1,PRKCE,FOS,RPTOR,P…
GO:0031325	Positive regulation of cellular metabolic process	342	3114	0.42	8.82e-65	DCN,CREB3L3,TNFRSF1A,NGFR,MAPK1,TAB1,RBX1,NFKBIA,TSC2,RIPK2,TGFB1,PIK3R2,GSK3A,RPS6KB1,VTN,NFKB1,IL2,CCND1,IL23A,CDKN1B,MAPK14,IL12B,NR3C1,SLC8A2,FLT3,AHR,C3,FOSB,CDC25B,TRAF2,TICAM1,APOE,ACTN4,JUND,RARA,KRAS,CAMK1,PDGFRA,MDM2,RIPK1,TLR2,THBS1,CCND2,CYBA,PDGFRB,CREBBP,PIK3R3,MAP2K2,MAPK3,PRKCQ,EP300,PAX8,PRKCG,KDR,PIK3CA,SLC9A1,ATF2,TXK,THRA,STAT3,MECOM,FOSL2,PPARGC1A,ERCC8,DAXX,CDK2,ERBB3,IQGAP1…
GO:0001932	Regulation of protein phosphorylation	202	1108	0.64	1.08e-64	TNFRSF1A,EIF2AK1,MAPK1,TAB1,BDKRB1,TSC2,RIPK2,TGFB1,CDC37,GSK3A,DUSP3,VTN,IL2,CCND1,IL23A,CDKN1B,IL12B,SLC8A2,DUSP1,FLT3,LRP1,C3,CDC25B,TRAF2,APOE,PPP1R1B,KRAS,CAMK1,APC,RIPK1,THBS1,CCND2,PDGFRB,SLC9A3R1,PIK3R3,MAP2K2,MAPK3,EEF2K,KDR,PIK3CA,CBL,ATF2,PRKAR2A,PRKAR2B,DAXX,ERBB3,IQGAP1,TP53,ERBB2,EGFR,ADRA2A,FLT1,APP,DEPTOR,ADCY8,GNAQ,PPARG,PRKAG2,KIT,ARAF,CALM3,BAX,ITGA5,WNT1,TSC1,DUSP16,MAP2K1,IL1…
GO:0010243	Response to organonitrogen compound	188	963	0.67	8.45e-64	PPP5C,GNA11,KCNQ1,NGFR,MAPK13,MAPK1,NFKBIA,RIPK2,TGFB1,PIK3R2,GSK3A,RPS6KB1,GNRHR,NFKB1,CCND1,CDKN1B,MAPK14,FLT3,AHR,LRP1,FOSB,TICAM1,RAP1B,JUND,PPP1R1B,PDGFRA,APC,CDK4,MDM2,TLR2,CYBA,SLC9A3R1,PIK3R3,RRAGB,GAB1,MAPK3,EEF2K,PRKCG,PIK3CA,SLC9A1,ATF2,STAT3,CASP6,PRKAR2B,TP53,EGFR,PDE3B,APP,ADCY8,PPARG,FCER1G,CALM3,TFF1,WNT1,VCAM1,PRKCI,ITGA2,INPPL1,TSC1,HSP90B1,STAT6,CRK,INSR,IRS1,PRKCE,FOS,RPTOR,PR…
GO:1901698	Response to nitrogen compound	196	1058	0.65	1.51e-63	PPP5C,GNA11,KCNQ1,NGFR,MAPK13,MAPK1,NFKBIA,RIPK2,TGFB1,PIK3R2,GSK3A,RPS6KB1,GNRHR,NFKB1,CCND1,CDKN1B,MAPK14,FLT3,AHR,LRP1,FOSB,TRAF2,TICAM1,RAP1B,JUND,PPP1R1B,PDGFRA,APC,CDK4,MDM2,TLR2,CYBA,SLC9A3R1,PIK3R3,RRAGB,GAB1,MAPK3,EEF2K,PRKCG,PIK3CA,SLC9A1,ATF2,STAT3,CASP6,PRKAR2B,DAXX,CDK2,TP53,EGFR,PDE3B,APP,ADCY8,GNAQ,PPARG,FCER1G,CALM3,TFF1,WNT1,VCAM1,PRKCI,ITGA2,INPPL1,TSC1,HSP90B1,STAT6,CRK,INSR,IR…
GO:0002682	Regulation of immune system process	226	1438	0.58	7.91e-63	MADCAM1,MAPK1,BDKRB1,NFKBIA,RIPK2,TGFB1,CDC37,SERPINE1,DUSP3,IL2,IL23A,MAPK14,IL12B,DUSP1,AHR,C4BPB,PLCG1,H4C6,C3,HCST,CFP,TRAF2,TICAM1,RAC2,APOE,JUND,RARA,DCAF15,IRAK2,RIPK1,TLR2,THBS1,CYBA,IL12RB2,CREBBP,PHLPP1,MAPK3,MAP3K8,PRKCQ,EP300,PIK3CA,TXK,STAT3,ZAP70,CASP6,ERBB2,PLA2G7,SERPING1,CAMK4,LY96,APP,PPARG,KIT,FCER1G,FCN2,BAX,VCAM1,MASP1,ITGA2,HSPA9,INPPL1,C2,STAT6,CRK,MED1,IL17D,IL12A,JUNB,PRK…
GO:1902533	Positive regulation of intracellular signal transduction	189	997	0.66	2.07e-62	PPP5C,DCN,TNFRSF1A,TAB1,RIPK2,TGFB1,IL23A,IL12B,FLT3,HCST,TRAF2,F2RL3,TICAM1,RAP1B,APOE,ACTN4,KRAS,PDGFRA,RIPK1,TLR2,THBS1,ITGAV,VWF,TRAF5,PDGFRB,RHEB,SLC9A3R1,RRAGB,MAP2K2,MAPK3,EP300,KDR,PIK3CA,SLC9A1,CBL,SHC2,ZAP70,ERBB3,IQGAP1,TP53,ERBB2,EGFR,ADRA2A,FLT1,ITGA1,GRM1,APP,KIT,BAX,CRK,MAP2K1,INSR,PRKCE,ADRA1B,RPTOR,F2,MOS,VEGFB,PTPN2,GNAI2,USP9X,MET,ROCK2,BID,CALR,F2R,CD28,PSEN1,TBK1,HSP90AA1,PIK…
GO:0010941	Regulation of cell death	241	1651	0.55	3.87e-62	TNFRSF1A,NGFR,BIK,RIPK2,TGFB1,COMP,GSK3A,SERPINE1,RPS6KB1,NFKB1,IL2,CCND1,CDKN1B,IL12B,NR3C1,PROC,FLT3,LRP1,PLCG1,C3,TRAF2,APOE,ACTN4,RARA,KRAS,RRAS2,APC,MDM2,RIPK1,THBS1,ITGAV,CCND2,TRAF5,PDGFRB,SLC9A3R1,PHLPP1,PIK3R3,EEF2K,PRKCQ,PAX8,PRKCG,KDR,PIK3CA,SLC9A1,CBL,ATF2,THRA,MECOM,PPARGC1A,CASP6,DAXX,ERBB3,TP53,EGFR,ITGA1,APP,DEPTOR,PPARG,KIT,ARAF,BAX,ITGA5,WNT1,PRKCI,HSPA9,NOS3,TSC1,HSP90B1,MED1,D…
GO:0009605	Response to external stimulus	289	2355	0.47	1.11e-61	GNA11,KCNQ1,TNFRSF1A,NGFR,EIF2AK1,MAPK1,BDKRB1,NFKBIA,TSC2,RIPK2,TGFB1,ITGB8,SERPINE1,RPS6KB1,NFKB1,CCND1,IL23A,MAPK14,IL12B,APOB,C4BPB,C3,FOSB,VASP,CFP,TICAM1,RAC2,APOE,JUND,RARA,PRKAB2,IRAK2,PDGFRA,CDK4,TLR2,THBS1,ITGAV,CYBA,PDGFRB,IL12RB2,SLC12A2,PHLPP1,RRAGB,GAB1,MAPK3,PRKCQ,PIK3CA,SLC9A1,CBL,ATF2,ITGA9,PPARGC1A,ZAP70,ASGR1,TP53,ERBB2,SERPING1,FLT1,ITGA1,ITGB6,LY96,APP,GNAQ,PPARG,PRKAG2,KIT,F…
GO:0032879	Regulation of localization	272	2103	0.5	1.43e-61	KCNQ1,TNFRSF1A,NGFR,MAPK1,BDKRB1,NFKBIA,ARHGDIG,TSC2,TGFB1,PIK3R2,GSK3A,SERPINE1,RPS6KB1,VTN,NFKB1,MAPK14,IL12B,CRBN,APOB,LRP1,PLCG1,C3,CFP,F2RL3,RAC2,RAP1B,APOE,ACTN4,CAMK1,APC,KCNMB4,RIPK1,TLR2,THBS1,ITGAV,SNCAIP,LPCAT3,CYBA,PDGFRB,SLC12A2,SLC9A3R1,MAP2K2,MAPK3,EEF2K,PAX8,PRKCG,SLC9A1,CBL,GPC1,PRKG2,KCNN2,RASGRF2,CASP6,CACNA1C,ERBB3,ERBB2,KCNMB1,EGFR,ADRA2A,APP,PIP4P2,ADCY8,PPARG,PRKAG2,CACNA1D…
GO:0045937	Positive regulation of phosphate metabolic process	180	912	0.68	1.83e-61	TNFRSF1A,MAPK1,TAB1,RIPK2,TGFB1,GSK3A,VTN,IL2,CCND1,IL23A,CDKN1B,IL12B,SLC8A2,FLT3,C3,CDC25B,TRAF2,KRAS,CAMK1,PDGFRA,RIPK1,THBS1,CCND2,PDGFRB,PIK3R3,MAP2K2,MAPK3,KDR,PIK3CA,ATF2,PPARGC1A,DAXX,ERBB3,IQGAP1,TP53,ERBB2,GNA12,EGFR,ADRA2A,FLT1,ITGA1,APP,ADCY8,PPARG,PRKAG2,KIT,ARAF,CALM3,ITGA5,WNT1,ITGA2,NOS3,MAP2K1,IL12A,INSR,IRS1,RPTOR,F2,VEGFB,CD19,MET,ROCK2,IL23R,PRKAG1,PSEN1,NOS2,TBK1,PRKCD,SMAD3,…
GO:0051049	Regulation of transport	246	1763	0.53	2.98e-60	KCNQ1,TNFRSF1A,MAPK1,BDKRB1,NFKBIA,TSC2,TGFB1,PIK3R2,GSK3A,SERPINE1,RPS6KB1,VTN,NFKB1,MAPK14,IL12B,CRBN,LRP1,PLCG1,C3,CFP,F2RL3,RAC2,RAP1B,APOE,ACTN4,CAMK1,KCNMB4,RIPK1,TLR2,THBS1,ITGAV,SNCAIP,LPCAT3,CYBA,PDGFRB,SLC12A2,SLC9A3R1,MAP2K2,MAPK3,EEF2K,PAX8,PRKCG,SLC9A1,CBL,PRKG2,KCNN2,RASGRF2,CASP6,CACNA1C,ERBB3,ERBB2,KCNMB1,ADRA2A,APP,PIP4P2,ADCY8,PPARG,PRKAG2,CACNA1D,FCER1G,CALM3,FCN2,FXYD2,BAX,KCN…
GO:0042127	Regulation of cell population proliferation	238	1669	0.54	1.54e-59	SKAP2,NGFR,EIF2AK1,MAPK1,NFKBIA,TSC2,RIPK2,TGFB1,COMP,RPS6KB1,IL2,CCND1,IL23A,CDKN1B,MAPK14,IL12B,DUSP1,TNN,FLT3,AHR,PLCG1,CDC25B,TICAM1,RAC2,APOE,JUND,RARA,KRAS,PDGFRA,APC,CDK4,MDM2,LAMC1,TLR2,THBS1,ITGAV,CCND2,TRAF5,CYBA,PDGFRB,IL12RB2,SLC9A3R1,MAPK3,PRKCQ,KDR,PIK3CA,ATF2,PRKG2,STAT3,FOSL2,PPARGC1A,ZAP70,TNC,CDK2,ERBB3,TP53,ERBB2,GNA12,EGFR,ADRA2A,FLT1,ITGA1,APP,PPARG,KIT,TFF1,BAX,WNT1,VCAM1,PR…
GO:0043067	Regulation of programmed cell death	224	1492	0.56	4.96e-59	TNFRSF1A,NGFR,BIK,RIPK2,TGFB1,COMP,GSK3A,SERPINE1,RPS6KB1,NFKB1,IL2,CCND1,CDKN1B,IL12B,NR3C1,PROC,FLT3,PLCG1,C3,TRAF2,APOE,ACTN4,RARA,KRAS,APC,MDM2,RIPK1,THBS1,ITGAV,CCND2,TRAF5,PDGFRB,SLC9A3R1,PHLPP1,PIK3R3,EEF2K,PRKCQ,PAX8,PRKCG,KDR,PIK3CA,SLC9A1,CBL,ATF2,THRA,MECOM,PPARGC1A,CASP6,DAXX,ERBB3,TP53,EGFR,ITGA1,APP,DEPTOR,PPARG,KIT,ARAF,BAX,ITGA5,WNT1,PRKCI,HSPA9,NOS3,HSP90B1,MED1,DDB1,IL12A,FOSL1,…
GO:0051173	Positive regulation of nitrogen compound metabolic process	333	3166	0.41	2.34e-58	DCN,CREB3L3,TNFRSF1A,NGFR,MAPK12,MAPK1,TAB1,RBX1,NFKBIA,RIPK2,TGFB1,PIK3R2,GSK3A,RPS6KB1,VTN,NFKB1,IL2,CCND1,IL23A,CDKN1B,MAPK14,IL12B,SKP1,NR3C1,SLC8A2,FLT3,AHR,LRP1,C4BPB,C3,FOSB,CDC25B,TRAF2,TICAM1,APOE,ACTN4,JUND,RARA,KRAS,CAMK1,APC,MDM2,RIPK1,TLR2,THBS1,CCND2,LPCAT3,PDGFRB,CREBBP,PIK3R3,MAP2K2,MAPK3,PRKCQ,EP300,PAX8,PRKCG,KDR,PIK3CA,SLC9A1,ATF2,TXK,THRA,STAT3,MECOM,FOSL2,PPARGC1A,ERCC8,CASP6…
GO:0042327	Positive regulation of phosphorylation	167	826	0.69	6.82e-58	TNFRSF1A,MAPK1,TAB1,RIPK2,TGFB1,GSK3A,VTN,IL2,CCND1,IL23A,CDKN1B,IL12B,SLC8A2,FLT3,C3,CDC25B,TRAF2,KRAS,CAMK1,PDGFRA,RIPK1,THBS1,CCND2,PDGFRB,PIK3R3,MAP2K2,MAPK3,KDR,PIK3CA,ATF2,DAXX,ERBB3,IQGAP1,TP53,ERBB2,EGFR,ADRA2A,FLT1,APP,ADCY8,PPARG,PRKAG2,KIT,ARAF,CALM3,ITGA5,WNT1,MAP2K1,IL12A,INSR,IRS1,RPTOR,F2,VEGFB,CD19,MET,ROCK2,IL23R,PRKAG1,PSEN1,TBK1,PRKCD,RPS6KA4,HSP90AA1,THBS4,PTK2,ERBB4,TCL1B,PDP…
GO:0051247	Positive regulation of protein metabolic process	223	1512	0.55	1.66e-57	TNFRSF1A,NGFR,MAPK12,MAPK1,TAB1,RBX1,NFKBIA,RIPK2,TGFB1,GSK3A,RPS6KB1,VTN,IL2,CCND1,IL23A,CDKN1B,IL12B,SKP1,SLC8A2,FLT3,LRP1,C4BPB,C3,CDC25B,TRAF2,TICAM1,APOE,KRAS,CAMK1,APC,MDM2,RIPK1,THBS1,CCND2,LPCAT3,PDGFRB,PIK3R3,MAP2K2,MAPK3,KDR,PIK3CA,ATF2,STAT3,PPARGC1A,CASP6,DAXX,ERBB3,IQGAP1,TP53,ERBB2,GNA12,EGFR,ADRA2A,FLT1,ITGA1,APP,ADCY8,PPARG,PRKAG2,KIT,ARAF,CALM3,DCUN1D1,BAX,ITGA5,WNT1,ITGA2,DDB1,M…
GO:0019222	Regulation of metabolic process	514	6784	0.26	1.93e-57	DCN,CREB3L3,KCNQ1,TNFRSF1A,NGFR,EIF2AK1,MAPK13,MAPK12,MAPK1,TAB1,RBX1,BDKRB1,NFKBIA,TSC2,RIPK2,PPP2CB,TGFB1,CDC37,PIK3R2,COMP,GSK3A,ITGB8,SERPINE1,RPS6KB1,DUSP3,VTN,NFKB1,IL2,CCND1,IL23A,CDKN1B,MAPK14,IL12B,SKP1,NR3C1,TFPI,APOB,SLC8A2,DUSP1,FLT3,AHR,LRP1,C4BPB,C3,FOSB,CDC25B,TRAF2,TICAM1,RAC2,MKNK2,APOE,ACTN4,JUND,RARA,PPP1R1B,PRKAB2,KRAS,IRAK2,CAMK1,PDGFRA,APC,CDK4,MDM2,RIPK1,TLR2,THBS1,ITGAV,CC…
GO:0051338	Regulation of transferase activity	174	912	0.66	2.38e-57	MAPK1,TAB1,TSC2,TGFB1,CDC37,PIK3R2,GSK3A,DUSP3,IL2,CCND1,IL23A,CDKN1B,IL12B,SKP1,SLC8A2,DUSP1,FLT3,CDC25B,TRAF2,APOE,PPP1R1B,CAMK1,PDGFRA,APC,THBS1,CCND2,PDGFRB,SLC9A3R1,PIK3R3,MAP2K2,MAPK3,PRKCQ,KDR,PIK3CA,CBL,PRKAR2A,PRKAR2B,DAXX,ERBB3,IQGAP1,TP53,ERBB2,EGFR,ADRA2A,FLT1,APP,DEPTOR,ADCY8,GNAQ,PPARG,PRKAG2,KIT,CALM3,DCUN1D1,TSC1,DUSP16,MAP2K1,INSR,IRS1,RPTOR,F2,PTPN2,CD19,MET,IL23R,CDC25C,PRKAG1,…
GO:0043549	Regulation of kinase activity	161	778	0.7	7.69e-57	TAB1,TSC2,TGFB1,CDC37,PIK3R2,DUSP3,IL2,CCND1,IL23A,CDKN1B,IL12B,SLC8A2,DUSP1,FLT3,CDC25B,TRAF2,APOE,PPP1R1B,CAMK1,PDGFRA,APC,THBS1,CCND2,PDGFRB,SLC9A3R1,PIK3R3,MAP2K2,KDR,PIK3CA,CBL,PRKAR2A,PRKAR2B,DAXX,ERBB3,IQGAP1,ERBB2,EGFR,ADRA2A,FLT1,APP,DEPTOR,ADCY8,GNAQ,PPARG,PRKAG2,KIT,CALM3,TSC1,DUSP16,MAP2K1,INSR,IRS1,RPTOR,F2,PTPN2,CD19,MET,IL23R,CDC25C,PRKAG1,PSEN1,PRKCD,HSP90AA1,SFN,PTK2,ERBB4,TCL1B,…
GO:0071495	Cellular response to endogenous stimulus	188	1103	0.62	9.37e-56	GNA11,KCNQ1,NGFR,MAPK13,MAPK1,TAB1,RIPK2,TGFB1,PIK3R2,COMP,GSK3A,ITGB8,RPS6KB1,DUSP3,GNRHR,NFKB1,NR3C1,TFPI,APOB,FLT3,AHR,LRP1,PLCG1,FOSB,RAP1B,RARA,PPP1R1B,PDGFRA,APC,CDK4,MDM2,CYBA,PDGFRB,SLC9A3R1,PIK3R3,RRAGB,GAB1,MAPK3,EEF2K,PAX8,PIK3CA,SLC9A1,CBL,ATF2,THRA,STAT3,CASP6,DAXX,IQGAP1,TP53,ERBB2,EGFR,ADRA2A,PDE3B,ITGB6,APP,ADCY8,PPARG,KIT,WNT1,VCAM1,PRKCI,ITGB5,HSP90B1,STAT6,CRK,MED1,INSR,IRS1,PR…
GO:0042981	Regulation of apoptotic process	215	1462	0.55	5.92e-55	TNFRSF1A,NGFR,BIK,RIPK2,TGFB1,COMP,GSK3A,SERPINE1,RPS6KB1,NFKB1,IL2,CCND1,CDKN1B,IL12B,NR3C1,PROC,FLT3,PLCG1,C3,TRAF2,APOE,ACTN4,RARA,KRAS,APC,MDM2,RIPK1,THBS1,ITGAV,CCND2,TRAF5,PDGFRB,SLC9A3R1,PHLPP1,PIK3R3,EEF2K,PRKCQ,PAX8,PRKCG,KDR,PIK3CA,SLC9A1,CBL,ATF2,THRA,PPARGC1A,CASP6,DAXX,ERBB3,TP53,EGFR,ITGA1,APP,DEPTOR,PPARG,ARAF,BAX,ITGA5,WNT1,PRKCI,HSPA9,NOS3,HSP90B1,MED1,DDB1,IL12A,FOSL1,VEGFB,PPP2…
GO:0002684	Positive regulation of immune system process	165	874	0.66	1.55e-53	MADCAM1,MAPK1,BDKRB1,RIPK2,TGFB1,SERPINE1,IL2,IL23A,IL12B,C4BPB,PLCG1,C3,CFP,TRAF2,TICAM1,RAC2,JUND,RARA,RIPK1,THBS1,IL12RB2,CREBBP,MAPK3,MAP3K8,PRKCQ,EP300,PIK3CA,TXK,ZAP70,CASP6,PLA2G7,SERPING1,APP,KIT,FCER1G,FCN2,BAX,VCAM1,MASP1,ITGA2,C2,STAT6,MED1,IL12A,PRKCE,FOS,VEGFB,CD19,CD46,C1QB,CFHR1,CD209,ICOS,CALR,IL23R,CD28,PSEN1,NOS2,TBK1,PRKCD,HSP90AA1,FOXO3,THBS4,HSPD1,PTK2,CREB3,PDPK1,CRKL,FYN,DP…
GO:0051240	Positive regulation of multicellular organismal process	215	1505	0.54	4.86e-53	KCNQ1,NGFR,MAPK13,RIPK2,TGFB1,GSK3A,ITGB8,SERPINE1,VTN,IL2,CCND1,IL23A,MAPK14,IL12B,TNN,LRP1,PLCG1,C3,RRAS,TRAF2,TICAM1,APOE,RARA,PRKAB2,KRAS,APC,RIPK1,TLR2,THBS1,ITPKA,LPCAT3,CYBA,RHEB,IL12RB2,MAP2K2,GAB1,EEF2K,PRKCQ,PAX8,KDR,SLC9A1,ATF2,TXK,THRA,STAT3,PPARGC1A,ZAP70,ERBB3,ADRA2A,FLT1,LY96,APP,PPARG,KIT,FCER1G,ITGA5,WNT1,PRKCI,ITGA2,NOS3,AVPR1A,STAT6,MED1,MAP2K1,IL17D,IL12A,PRKCE,FOS,ADRA1B,F2,V…
GO:0009725	Response to hormone	154	762	0.69	5.49e-53	KCNQ1,TGFB1,PIK3R2,GSK3A,RPS6KB1,GNRHR,NFKB1,CCND1,CDKN1B,MAPK14,NR3C1,TFPI,APOB,FLT3,GPR83,FOSB,JUND,RARA,APC,CDK4,TLR2,THBS1,CYBA,PDGFRB,PIK3R3,GAB1,EEF2K,EP300,PAX8,PIK3CA,SLC9A1,LCAT,THRA,STAT3,DAXX,GNRH1,ADRA2A,PDE3B,ADCY8,PPARG,KIT,CALM3,TFF1,WNT1,PRKCI,ITGA2,NOS3,INPPL1,TSC1,AVPR1A,STAT6,CRK,MED1,INSR,IRS1,PRKCE,FOS,PRKACA,FOSL1,PTPN2,EDNRA,ITGA3,STAT2,ROCK2,CALR,GSK3B,PGR,NOS2,SP1,CASP9,P…
GO:0050776	Regulation of immune response	160	844	0.66	5.64e-52	MAPK1,NFKBIA,RIPK2,TGFB1,CDC37,DUSP3,IL2,IL23A,MAPK14,IL12B,AHR,C4BPB,PLCG1,C3,HCST,CFP,TRAF2,TICAM1,RAC2,APOE,RARA,IRAK2,TLR2,CYBA,CREBBP,PRKCQ,EP300,PIK3CA,TXK,ZAP70,CASP6,SERPING1,LY96,APP,PPARG,KIT,FCER1G,FCN2,BAX,MASP1,INPPL1,C2,STAT6,CRK,MED1,IL12A,JUNB,PRKCE,PTPN2,CD19,CD46,C1QB,CFHR1,STAT2,IL23R,CD28,PSEN1,TBK1,PRKCD,SMAD3,HSP90AA1,EZR,PIK3AP1,HSPD1,PTK2,PDPK1,CRKL,FYN,TLR9,TLR1,GAB2,CD47…
GO:0048519	Negative regulation of biological process	432	5313	0.29	5.63e-51	SKAP2,DCN,KCNQ1,TNFRSF1A,NGFR,EIF2AK1,MAPK12,MAPK1,RBX1,BDKRB1,NFKBIA,ARHGDIG,TSC2,PPP2CB,TGFB1,PIK3R2,COMP,GSK3A,ITGB8,SERPINE1,RPS6KB1,DUSP3,VTN,NFKB1,IL2,CCND1,IL23A,CDKN1B,ARHGDIB,MAPK14,IL12B,NR3C1,CRBN,TFPI,PROC,DUSP1,TNN,AHR,LRP1,C4BPB,PLCG1,H4C6,C3,FOSB,RRAS,TRAF2,RAP1B,APOE,ACTN4,JUND,RARA,PPP1R1B,KRAS,PDGFRA,APC,MDM2,RIPK1,TLR2,THBS1,ITGAV,CCND2,LPCAT3,TRAF5,CYBA,PDGFRB,RHEB,CREBBP,SLC1…
GO:0002376	Immune system process	254	2121	0.46	6.82e-51	SKAP2,KCNQ1,EIF2AK1,MADCAM1,MAPK1,RIPK2,TGFB1,PIK3R2,ITGB8,RPS6KB1,VTN,IL2,IL23A,MAPK14,IL12B,FLT3,LRP1,C4BPB,PLCG1,C3,RRAS,CFP,TICAM1,MKNK2,DCAF15,PDGFRA,TLR2,THBS1,CYBA,IL12RB2,CREBBP,SLC12A2,PIK3R3,MAP2K2,MAPK3,MAP3K8,PRKCQ,EP300,KDR,PIK3CA,CBL,ATF2,TXK,THRA,STAT3,MECOM,ITGA9,ZAP70,CASP6,CACNA1C,ITGB7,TP53,ERBB2,SERPING1,CAMK4,FLT1,ITGA1,ITGB6,LY96,APP,PPARG,KIT,FCER1G,FCN2,BAX,WNT1,VCAM1,CXCL…
GO:0050793	Regulation of developmental process	277	2492	0.43	1.70e-50	DCN,GNA11,TNFRSF1A,NGFR,MAPK12,MAPK1,NFKBIA,TG,RIPK2,TGFB1,COMP,GSK3A,ITGB8,SERPINE1,RPS6KB1,NFKB1,IL2,CCND1,IL23A,CDKN1B,MAPK14,IL12B,APOB,PROC,TNN,PLCG1,H4C6,C3,RRAS,RAC2,APOE,ACTN4,JUND,RARA,KRAS,CAMK1,PDGFRA,APC,CDK4,MDM2,LAMC1,RIPK1,TLR2,THBS1,ITPKA,ITGAV,RHEB,SLC12A2,SLC9A3R1,RPS6KA6,MAP2K2,GAB1,EEF2K,PAX8,KDR,PIK3CA,GPC1,ATF2,NID1,PRKG2,STAT3,PPARGC1A,ZAP70,ERBB3,TP53,ERBB2,GNA12,EGFR,GNRH…
GO:0065008	Regulation of biological quality	345	3654	0.36	1.80e-50	DCN,GNA11,KCNQ1,NGFR,EIF2AK1,MAPK1,BDKRB1,F9,TG,TGFB1,CDC37,PIK3R2,COMP,GSK3A,SERPINE1,VTN,GNRHR,NFKB1,IL2,CCND1,MAPK14,MEP1A,NR3C1,TFPI,APOB,PROC,SLC8A2,FLT3,C4BPB,VASP,TRAF2,F2RL3,RAP1B,APOE,RARA,PPP1R1B,PRKAB2,KRAS,CAMK1,PDGFRA,APC,KCNMB4,MDM2,LAMC1,TLR2,THBS1,ITPKA,ITGAV,SNCAIP,VWF,LPCAT3,TRAF5,CYBA,RHEB,CREBBP,SLC12A2,SLC9A3R1,MAPK3,EEF2K,EP300,PAX8,PRKCG,KDR,PIK3CA,SLC9A1,LCAT,ATF2,THRA,STA…
GO:0031401	Positive regulation of protein modification process	172	1018	0.61	4.87e-50	TNFRSF1A,MAPK1,TAB1,RBX1,RIPK2,TGFB1,GSK3A,VTN,IL2,CCND1,IL23A,CDKN1B,IL12B,SKP1,SLC8A2,FLT3,C3,CDC25B,TRAF2,TICAM1,KRAS,CAMK1,RIPK1,THBS1,CCND2,PDGFRB,PIK3R3,MAP2K2,MAPK3,KDR,PIK3CA,ATF2,PPARGC1A,DAXX,ERBB3,IQGAP1,TP53,ERBB2,GNA12,EGFR,ADRA2A,FLT1,ITGA1,APP,ADCY8,PPARG,PRKAG2,KIT,ARAF,CALM3,DCUN1D1,ITGA5,WNT1,MAP2K1,IL12A,INSR,RPTOR,F2,VEGFB,ROCK2,IL23R,PRKAG1,HSPA5,PSEN1,TBK1,PRKCD,RPS6KA4,HSP9…
GO:0060255	Regulation of macromolecule metabolic process	473	6249	0.26	1.57e-49	DCN,CREB3L3,KCNQ1,TNFRSF1A,NGFR,EIF2AK1,MAPK13,MAPK12,MAPK1,TAB1,RBX1,BDKRB1,NFKBIA,TSC2,RIPK2,PPP2CB,TGFB1,CDC37,PIK3R2,COMP,GSK3A,ITGB8,SERPINE1,RPS6KB1,DUSP3,VTN,NFKB1,IL2,CCND1,IL23A,CDKN1B,MAPK14,IL12B,SKP1,NR3C1,TFPI,APOB,SLC8A2,DUSP1,FLT3,AHR,LRP1,C4BPB,C3,FOSB,CDC25B,TRAF2,TICAM1,MKNK2,APOE,ACTN4,JUND,RARA,PPP1R1B,KRAS,IRAK2,CAMK1,PDGFRA,APC,CDK4,MDM2,RIPK1,TLR2,THBS1,ITGAV,CCND2,LPCAT3,T…
GO:1901699	Cellular response to nitrogen compound	137	637	0.72	2.02e-49	GNA11,KCNQ1,NGFR,MAPK13,MAPK1,RIPK2,TGFB1,PIK3R2,GSK3A,RPS6KB1,GNRHR,NFKB1,AHR,LRP1,TRAF2,RAP1B,PPP1R1B,PDGFRA,APC,CDK4,MDM2,CYBA,SLC9A3R1,PIK3R3,RRAGB,GAB1,MAPK3,EEF2K,PIK3CA,SLC9A1,ATF2,STAT3,CASP6,DAXX,CDK2,TP53,EGFR,PDE3B,APP,ADCY8,GNAQ,PPARG,WNT1,VCAM1,PRKCI,HSP90B1,STAT6,CRK,INSR,IRS1,FOS,RPTOR,PRKACA,PTPN2,GNAI2,EDNRA,ROCK2,HSPA5,GSK3B,PSEN1,SP1,PRKCD,GNG2,ATF4,EZR,FOXO3,PTK2,LAMTOR4,PDPK1…
GO:0001934	Positive regulation of protein phosphorylation	147	747	0.68	3.77e-49	TNFRSF1A,MAPK1,TAB1,RIPK2,TGFB1,GSK3A,VTN,IL2,CCND1,IL23A,CDKN1B,IL12B,SLC8A2,FLT3,C3,CDC25B,TRAF2,KRAS,CAMK1,RIPK1,THBS1,CCND2,PDGFRB,PIK3R3,MAP2K2,MAPK3,KDR,PIK3CA,ATF2,DAXX,ERBB3,IQGAP1,TP53,ERBB2,EGFR,ADRA2A,FLT1,APP,ADCY8,PPARG,PRKAG2,KIT,ARAF,CALM3,ITGA5,WNT1,MAP2K1,IL12A,INSR,RPTOR,F2,VEGFB,ROCK2,IL23R,PRKAG1,PSEN1,TBK1,PRKCD,RPS6KA4,HSP90AA1,THBS4,PTK2,ERBB4,TCL1B,PDPK1,MAP2K3,DLG1,CRKL,C…
GO:0008284	Positive regulation of cell population proliferation	163	945	0.62	3.27e-48	NGFR,MAPK1,RIPK2,TGFB1,COMP,RPS6KB1,IL2,CCND1,IL23A,CDKN1B,MAPK14,IL12B,FLT3,PLCG1,CDC25B,TICAM1,RAC2,RARA,KRAS,PDGFRA,CDK4,MDM2,LAMC1,THBS1,ITGAV,CCND2,TRAF5,CYBA,PDGFRB,IL12RB2,MAPK3,PRKCQ,KDR,PIK3CA,ATF2,STAT3,FOSL2,ZAP70,TNC,CDK2,ERBB3,ERBB2,EGFR,ADRA2A,FLT1,KIT,WNT1,VCAM1,PRKCI,ITGA2,AVPR1A,MED1,IL12A,INSR,IRS1,RPTOR,F2,FOSL1,VEGFB,GNAI2,CD46,CD209,CALR,F2R,IL23R,CD28,CARM1,SCN5A,SP1,SHC4,TH…
GO:0048856	Anatomical structure development	416	5117	0.29	4.30e-48	DCN,GNA11,KCNQ1,TNFRSF1A,NGFR,EIF2AK1,ITGB4,MAPK12,MAPK1,BIK,TAB1,ARHGDIG,TSC2,TG,RIPK2,TGFB1,PIK3R2,COMP,GSK3A,ITGB8,SERPINE1,RPS6KB1,VTN,IBSP,NFKB1,IL2,CCND1,CDKN1B,MAPK14,IL12B,NR3C1,APOB,DUSP1,TNN,FLT3,AHR,LRP1,C3,VASP,CDC25B,RRAS,RAC2,RAP1B,MKNK2,TRPC4AP,APOE,ACTN4,JUND,RARA,KRAS,RRAS2,CAMK1,PDGFRA,APC,CDK4,MDM2,LAMC1,TLR2,THBS1,ITGAV,XYLT1,PDGFRB,RHEB,CREBBP,ITGA2B,SLC9A3R1,PIK3R3,RPS6KA6,M…
GO:0071417	Cellular response to organonitrogen compound	128	574	0.73	1.95e-47	GNA11,KCNQ1,NGFR,MAPK13,MAPK1,RIPK2,TGFB1,PIK3R2,GSK3A,RPS6KB1,GNRHR,NFKB1,AHR,LRP1,RAP1B,PPP1R1B,PDGFRA,APC,CDK4,MDM2,CYBA,SLC9A3R1,PIK3R3,RRAGB,GAB1,MAPK3,EEF2K,PIK3CA,SLC9A1,ATF2,STAT3,CASP6,TP53,EGFR,PDE3B,APP,ADCY8,PPARG,WNT1,VCAM1,PRKCI,HSP90B1,STAT6,CRK,INSR,IRS1,FOS,RPTOR,PRKACA,PTPN2,EDNRA,HSPA5,GSK3B,PSEN1,SP1,PRKCD,GNG2,ATF4,EZR,FOXO3,PTK2,LAMTOR4,PDPK1,SLC26A3,PRKAA1,FYN,ATP2B4,MAX,RY…
GO:0080090	Regulation of primary metabolic process	452	5899	0.27	2.08e-47	DCN,CREB3L3,TNFRSF1A,NGFR,EIF2AK1,MAPK12,MAPK1,TAB1,RBX1,BDKRB1,NFKBIA,TSC2,RIPK2,PPP2CB,TGFB1,CDC37,PIK3R2,GSK3A,SERPINE1,RPS6KB1,DUSP3,VTN,NFKB1,IL2,CCND1,IL23A,CDKN1B,MAPK14,IL12B,SKP1,NR3C1,TFPI,APOB,SLC8A2,DUSP1,FLT3,AHR,LRP1,C4BPB,C3,FOSB,CDC25B,TRAF2,TICAM1,MKNK2,APOE,ACTN4,JUND,RARA,PPP1R1B,KRAS,IRAK2,CAMK1,PDGFRA,APC,CDK4,MDM2,RIPK1,TLR2,THBS1,ITGAV,CCND2,LPCAT3,TRAF5,PDGFRB,CREBBP,SLC9A…
GO:0051347	Positive regulation of transferase activity	129	586	0.73	2.62e-47	MAPK1,TAB1,TGFB1,GSK3A,IL2,CCND1,IL23A,CDKN1B,IL12B,SKP1,SLC8A2,FLT3,CDC25B,TRAF2,APOE,CAMK1,PDGFRA,THBS1,CCND2,PDGFRB,MAP2K2,MAPK3,PRKCQ,KDR,PIK3CA,DAXX,ERBB3,IQGAP1,ERBB2,EGFR,ADRA2A,FLT1,APP,ADCY8,PRKAG2,KIT,CALM3,DCUN1D1,MAP2K1,INSR,IRS1,RPTOR,F2,CD19,MET,IL23R,PRKAG1,PSEN1,PRKCD,HSP90AA1,PTK2,ERBB4,TCL1B,PDPK1,MAP2K3,DLG1,COPS8,ERCC6,ATP2B4,MAP3K5,TLR9,MTOR,AKAP13,AGT,PFKFB2,TAB2,IL6R,MAP3K7…
GO:0051050	Positive regulation of transport	159	915	0.62	2.68e-47	KCNQ1,BDKRB1,NFKBIA,TGFB1,PIK3R2,GSK3A,SERPINE1,VTN,MAPK14,LRP1,PLCG1,C3,CFP,F2RL3,RAC2,APOE,ACTN4,CAMK1,TLR2,LPCAT3,CYBA,PDGFRB,SLC12A2,SLC9A3R1,EEF2K,SLC9A1,CBL,ERBB2,KCNMB1,ADRA2A,APP,ADCY8,PPARG,CACNA1D,FCER1G,CALM3,FCN2,FXYD2,BAX,PRKCI,MASP1,ITGA2,AVPR1A,C2,INSR,IRS1,PRKCE,KIF5B,F2,PRKACA,GNAI2,CD19,EDNRA,CALR,F2R,SCN4B,GSK3B,PSEN1,SCN5A,SIVA1,PRKCD,SMAD3,CACNA1H,HSP90AA1,ATF4,EZR,SGK2,SFN,C…
GO:0048523	Negative regulation of cellular process	394	4736	0.3	9.11e-47	SKAP2,DCN,KCNQ1,TNFRSF1A,NGFR,EIF2AK1,MAPK12,MAPK1,RBX1,BDKRB1,NFKBIA,ARHGDIG,TSC2,PPP2CB,TGFB1,PIK3R2,COMP,GSK3A,SERPINE1,RPS6KB1,DUSP3,NFKB1,IL2,CCND1,CDKN1B,ARHGDIB,MAPK14,IL12B,NR3C1,CRBN,PROC,DUSP1,TNN,AHR,LRP1,H4C6,FOSB,RRAS,TRAF2,RAP1B,APOE,ACTN4,JUND,RARA,PPP1R1B,KRAS,PDGFRA,APC,MDM2,RIPK1,TLR2,THBS1,ITGAV,CCND2,LPCAT3,TRAF5,PDGFRB,CREBBP,SLC9A3R1,PHLPP1,PIK3R3,RPS6KA6,EEF2K,PRKCQ,EP300,P…
GO:0031323	Regulation of cellular metabolic process	440	5681	0.27	1.16e-46	DCN,CREB3L3,TNFRSF1A,NGFR,EIF2AK1,MAPK1,TAB1,RBX1,BDKRB1,NFKBIA,TSC2,RIPK2,PPP2CB,TGFB1,CDC37,PIK3R2,GSK3A,RPS6KB1,DUSP3,VTN,NFKB1,IL2,CCND1,IL23A,CDKN1B,MAPK14,IL12B,NR3C1,SLC8A2,DUSP1,FLT3,AHR,LRP1,C3,FOSB,CDC25B,TRAF2,TICAM1,RAC2,MKNK2,APOE,ACTN4,JUND,RARA,PPP1R1B,KRAS,IRAK2,CAMK1,PDGFRA,APC,CDK4,MDM2,RIPK1,TLR2,THBS1,ITGAV,CCND2,TRAF5,CYBA,PDGFRB,RHEB,CREBBP,SLC9A3R1,PIK3R3,RRAGB,MAP2K2,MAPK3…
GO:0080134	Regulation of response to stress	193	1373	0.53	5.54e-46	CREB3L3,TNFRSF1A,EIF2AK1,MAPK13,MAPK1,NFKBIA,RIPK2,CDC37,SERPINE1,DUSP3,VTN,NFKB1,IL2,IL23A,MAPK14,IL12B,TFPI,PROC,DUSP1,PLCG1,C3,TRAF2,APOE,PDGFRA,MDM2,RIPK1,TLR2,THBS1,LPCAT3,TRAF5,CYBA,CREBBP,SLC12A2,PHLPP1,MAP2K2,MAPK3,EP300,PRKCG,TXK,MECOM,ERCC8,TNC,CASP6,NCOR1,COPS3,TP53,PLA2G7,EGFR,SERPING1,ADRA2A,APP,ADCY8,PPARG,FCN2,BAX,WNT1,MASP1,ITGA2,NOS3,TSC1,DUSP16,CRK,MED1,MAP2K1,IL12A,PRKCE,F2,VEG…
GO:0045859	Regulation of protein kinase activity	134	663	0.69	1.26e-45	TAB1,TSC2,TGFB1,CDC37,DUSP3,CCND1,IL23A,CDKN1B,IL12B,SLC8A2,DUSP1,FLT3,CDC25B,TRAF2,APOE,PPP1R1B,CAMK1,APC,THBS1,CCND2,PDGFRB,SLC9A3R1,MAP2K2,PIK3CA,CBL,PRKAR2A,PRKAR2B,DAXX,ERBB3,IQGAP1,ERBB2,EGFR,ADRA2A,FLT1,APP,DEPTOR,ADCY8,GNAQ,PPARG,PRKAG2,KIT,CALM3,TSC1,DUSP16,MAP2K1,INSR,RPTOR,PTPN2,IL23R,CDC25C,PRKAG1,PSEN1,PRKCD,HSP90AA1,SFN,PTK2,ERBB4,TCL1B,PDPK1,MAP2K3,DLG1,COPS8,ERCC6,ATP2B4,MAP3K5,TL…
GO:0032501	Multicellular organismal process	474	6490	0.25	3.64e-45	GNA11,KCNQ1,TNFRSF1A,NGFR,EIF2AK1,ITGB4,MAPK1,BIK,TAB1,BDKRB1,F9,ARHGDIG,TSC2,TG,RIPK2,TGFB1,PIK3R2,COMP,GSK3A,ITGB8,SERPINE1,RPS6KB1,VTN,IBSP,GNRHR,NFKB1,IL2,CCND1,IL23A,CDKN1B,MAPK14,IL12B,NR3C1,CRBN,TFPI,APOB,PROC,SLC8A2,DUSP1,TNN,FLT3,AHR,LRP1,C4BPB,GPR83,C3,FOSB,VASP,CDC25B,RRAS,F2RL3,RAC2,MKNK2,TRPC4AP,APOE,JUND,RARA,PPP1R1B,KRAS,RRAS2,CAMK1,PDGFRA,APC,KCNMB4,MDM2,LAMC1,TLR2,THBS1,ITGAV,CCN…
GO:0032502	Developmental process	435	5657	0.27	5.47e-45	DCN,GNA11,KCNQ1,TNFRSF1A,NGFR,EIF2AK1,ITGB4,MAPK12,MAPK1,BIK,TAB1,ARHGDIG,TSC2,TG,RIPK2,TGFB1,PIK3R2,COMP,GSK3A,ITGB8,SERPINE1,RPS6KB1,VTN,IBSP,NFKB1,IL2,CCND1,CDKN1B,MAPK14,IL12B,NR3C1,APOB,DUSP1,TNN,FLT3,AHR,LRP1,C3,VASP,CDC25B,RRAS,RAC2,RAP1B,MKNK2,TRPC4AP,APOE,ACTN4,JUND,RARA,KRAS,RRAS2,CAMK1,PDGFRA,APC,CDK4,MDM2,LAMC1,TLR2,THBS1,ITGAV,XYLT1,PDGFRB,RHEB,CREBBP,ITGA2B,SLC12A2,SLC9A3R1,PIK3R3,R…
GO:0048731	System development	343	3867	0.33	3.35e-44	GNA11,KCNQ1,TNFRSF1A,NGFR,EIF2AK1,ITGB4,MAPK1,BIK,TAB1,TSC2,TG,RIPK2,TGFB1,PIK3R2,COMP,GSK3A,ITGB8,SERPINE1,VTN,IL2,CCND1,CDKN1B,MAPK14,IL12B,NR3C1,APOB,TNN,FLT3,AHR,LRP1,C3,VASP,RRAS,RAC2,MKNK2,APOE,RARA,KRAS,RRAS2,CAMK1,PDGFRA,APC,MDM2,TLR2,THBS1,ITGAV,XYLT1,PDGFRB,RHEB,ITGA2B,SLC9A3R1,PIK3R3,RPS6KA6,MAP2K2,GAB1,MAPK3,PRKCQ,EP300,PAX8,PRKCG,KDR,PIK3CA,SLC9A1,CBL,GPC1,ATF2,NID1,THRA,STAT3,MECOM,…
GO:0033674	Positive regulation of kinase activity	115	494	0.75	6.24e-44	TAB1,TGFB1,IL2,CCND1,IL23A,CDKN1B,IL12B,SLC8A2,FLT3,CDC25B,TRAF2,CAMK1,PDGFRA,THBS1,CCND2,PDGFRB,MAP2K2,KDR,PIK3CA,DAXX,ERBB3,IQGAP1,ERBB2,EGFR,ADRA2A,FLT1,APP,ADCY8,PRKAG2,KIT,CALM3,MAP2K1,INSR,IRS1,RPTOR,F2,CD19,MET,IL23R,PRKAG1,PSEN1,PRKCD,HSP90AA1,PTK2,ERBB4,TCL1B,PDPK1,MAP2K3,DLG1,COPS8,ERCC6,ATP2B4,MAP3K5,TLR9,MTOR,AKAP13,AGT,PFKFB2,TAB2,IL6R,MAP3K7,MTCP1,RAP1A,IRAK1,VAV3,DAB1,HSP90AB1,VAV2…
GO:0007275	Multicellular organism development	360	4209	0.32	1.03e-43	GNA11,KCNQ1,TNFRSF1A,NGFR,EIF2AK1,ITGB4,MAPK1,BIK,TAB1,ARHGDIG,TSC2,TG,RIPK2,TGFB1,PIK3R2,COMP,GSK3A,ITGB8,SERPINE1,VTN,IL2,CCND1,CDKN1B,MAPK14,IL12B,NR3C1,APOB,DUSP1,TNN,FLT3,AHR,LRP1,C3,VASP,RRAS,RAC2,MKNK2,APOE,RARA,KRAS,RRAS2,CAMK1,PDGFRA,APC,MDM2,TLR2,THBS1,ITGAV,XYLT1,PDGFRB,RHEB,CREBBP,ITGA2B,SLC9A3R1,PIK3R3,RPS6KA6,MAP2K2,GAB1,MAPK3,PRKCQ,EP300,PAX8,PRKCG,KDR,PIK3CA,SLC9A1,CBL,GPC1,ATF2,N…
GO:0044419	Biological process involved in interspecies interaction between organisms	197	1490	0.51	1.82e-43	TNFRSF1A,MAPK1,BDKRB1,NFKBIA,RIPK2,TGFB1,ITGB8,SERPINE1,RPS6KB1,NFKB1,IL23A,MAPK14,IL12B,APOB,C4BPB,C3,CFP,TICAM1,APOE,JUND,RARA,PI4KA,IRAK2,CDK4,TLR2,ITGAV,CYBA,IL12RB2,MAPK3,EP300,CBL,ATF2,ZAP70,ITGB7,TP53,EGFR,SERPING1,ITGB6,LY96,APP,PPARG,FCER1G,FCN2,BAX,ITGA5,VCAM1,CXCL3,ITGB5,MASP1,ITGA2,NOS3,C2,CRK,DDB1,IL12A,INSR,PRKCE,FOS,KIF5B,F2,FOSL1,NFKBIB,CD46,C1QB,CFHR1,CD209,STAT2,CLEC4M,ROCK2,PLA…
GO:0051171	Regulation of nitrogen compound metabolic process	435	5734	0.26	1.94e-43	DCN,CREB3L3,TNFRSF1A,NGFR,EIF2AK1,MAPK12,MAPK1,TAB1,RBX1,BDKRB1,NFKBIA,TSC2,RIPK2,PPP2CB,TGFB1,CDC37,PIK3R2,GSK3A,SERPINE1,RPS6KB1,DUSP3,VTN,NFKB1,IL2,CCND1,IL23A,CDKN1B,MAPK14,IL12B,SKP1,NR3C1,TFPI,SLC8A2,DUSP1,FLT3,AHR,LRP1,C4BPB,C3,FOSB,CDC25B,TRAF2,TICAM1,MKNK2,APOE,ACTN4,JUND,RARA,PPP1R1B,KRAS,IRAK2,CAMK1,APC,CDK4,MDM2,RIPK1,TLR2,THBS1,ITGAV,CCND2,LPCAT3,TRAF5,PDGFRB,CREBBP,SLC9A3R1,PIK3R3,M…
GO:0036211	Protein modification process	272	2674	0.39	1.43e-42	PPP5C,DCN,EIF2AK1,MAPK13,MAPK12,MAPK1,TAB1,RBX1,RIPK2,PPP2CB,TGFB1,GSK3A,RPS6KB1,DUSP3,IL2,CCND1,MAPK14,SKP1,CRBN,DUSP1,FLT3,CDC25B,HCST,TRAF2,MKNK2,TRPC4AP,RARA,DCAF15,CSNK1G2,IRAK2,CAMK1,DDB2,PDGFRA,CDK4,MDM2,RIPK1,TLR2,THBS1,TRAF5,PDGFRB,IL12RB2,CREBBP,RPS6KA6,MAP2K2,MAPK3,EEF2K,MAP3K8,PRKCQ,EP300,PRKCG,KDR,CBL,ATF2,TXK,PRKG2,MECOM,ZAP70,ERCC8,CDK2,ERBB3,COPS3,ERBB2,RPS27A,MYLK4,EGFR,CAMK4,FLT…
GO:0043408	Regulation of MAPK cascade	129	668	0.67	5.94e-42	MAPK1,TAB1,RIPK2,TGFB1,PIK3R2,DUSP3,DUSP1,FLT3,RRAS,TRAF2,RAP1B,APOE,PDGFRA,RIPK1,THBS1,TRAF5,PDGFRB,SLC9A3R1,PHLPP1,RPS6KA6,MAP2K2,MAPK3,KDR,SHC2,MECOM,IQGAP1,NCOR1,ERBB2,EGFR,ADRA2A,FLT1,ITGA1,GRM1,PTPRR,APP,PPARG,KIT,DUSP16,CRK,MAP2K1,INSR,PRKCE,ADRA1B,MOS,VEGFB,PTPN2,GNAI2,ROCK2,F2R,PPP2R1A,PSEN1,PRKCD,EZR,ERBB4,MAP2K3,DLG1,DUSP9,CRKL,FN1,COPS5,MAP3K5,TLR9,AKAP13,AGT,PRKN,DUSP10,AVPR1B,IL6R,M…
GO:0014070	Response to organic cyclic compound	145	861	0.61	2.26e-41	PPP5C,GNA11,KCNQ1,MAPK1,NFKBIA,RIPK2,TGFB1,GSK3A,RPS6KB1,NFKB1,CCND1,CDKN1B,NR3C1,TFPI,APOB,FLT3,AHR,GPR83,FOSB,TICAM1,RAP1B,JUND,RARA,PPP1R1B,CDK4,TLR2,THBS1,CYBA,PDGFRB,SLC9A3R1,MAPK3,EEF2K,PRKCG,PIK3CA,SLC9A1,LCAT,CBL,ATF2,STAT3,CASP6,PRKAR2B,DAXX,KCNMB1,EGFR,GNRH1,APP,ADCY8,PPARG,CALM3,ITGA2,ADCY1,AVPR1A,HSP90B1,MED1,PRKCE,FOS,PRKACA,FOSL1,ROCK2,CALR,HSPA5,GSK3B,PPP2R2A,PGR,CARM1,RORC,NRIP1,C…
GO:0030334	Regulation of cell migration	150	927	0.59	4.39e-41	DCN,NGFR,MADCAM1,MAPK1,BDKRB1,TGFB1,SERPINE1,RPS6KB1,DUSP3,VTN,IL23A,ARHGDIB,DUSP1,TNN,LRP1,PLCG1,RRAS,RAC2,APOE,ACTN4,RRAS2,PDGFRA,APC,THBS1,ITGAV,PDGFRB,SLC9A3R1,PIK3R3,GAB1,MAPK3,KDR,STAT3,TNC,PLA2G7,GNA12,EGFR,GNRH1,ADRA2A,FLT1,PTPRR,TMSB4Y,APP,PPARG,KIT,ITGA5,ITGA2,NOS3,CRK,IL12A,INSR,PRKCE,VEGFB,GNAI2,ITGA3,MET,ROCK2,CALR,F2R,HSPA5,SP1,SMAD3,FOXO3,THBS4,PTK2,TRADD,CREB3,ERBB4,PDPK1,MAP2K3,C…
GO:0009628	Response to abiotic stimulus	164	1107	0.55	6.73e-41	GNA11,KCNQ1,TNFRSF1A,NGFR,MAPK13,RBX1,BDKRB1,NFKBIA,TGFB1,RPS6KB1,NFKB1,CCND1,CDKN1B,MAPK14,IL12B,FOSB,ACTN4,JUND,PPP1R1B,KRAS,DDB2,MDM2,TLR2,THBS1,CCND2,CYBA,PDGFRB,CREBBP,SLC12A2,MAPK3,EEF2K,EP300,PIK3CA,SLC9A1,CBL,ATF2,THRA,ERCC8,DAXX,COPS3,TP53,KCNMB1,EGFR,GRM1,ITGB6,APP,GNAQ,PPARG,KIT,BAX,VCAM1,KCNJ3,ITGA2,NOS3,TSC1,AVPR1A,HSP90B1,DDB1,HSPB2,IL12A,PRKCE,FOS,ITPR1,RPTOR,PRKACA,FOSL1,VEGFB,EDN…
GO:0002764	Immune response-regulating signaling pathway	90	312	0.84	3.76e-40	MAPK1,NFKBIA,RIPK2,PLCG1,TICAM1,IRAK2,TLR2,CREBBP,PRKCQ,EP300,PIK3CA,TXK,ZAP70,LY96,KIT,FCER1G,FCN2,BAX,MASP1,PRKCE,CD19,CD28,PSEN1,PRKCD,PIK3AP1,HSPD1,PTK2,CRKL,FYN,TLR9,TLR1,CR2,MAPKAPK2,MAP3K7,IRAK1,VAV3,VAV2,ADA,SRC,MBL2,TLR4,FGR,SYK,HCK,PIK3CD,RPS6KA3,TIRAP,TRAF3,MAPK8,NFATC2,HLA-A,IRF7,MAP2K7,BCL2,MAP3K1,MASP2,RELA,CD14,TLR6,PTPN6,PRKD2,MAPK9,MAPKAPK3,ITK,TNF,INPP5D,HRAS,MAP2K4,TICAM2,BRAF,…
GO:0009987	Cellular process	762	14826	0.09	4.96e-40	SKAP2,PPP5C,DCN,INPP4A,GNA11,CREB3L3,KCNQ1,ICAM3,TNFRSF1A,NGFR,EIF2AK1,ITGB4,MAPK13,MADCAM1,MAPK12,MAPK1,BIK,TAB1,RBX1,BDKRB1,NFKBIA,PLA2G15,ARHGDIG,TSC2,TG,RIPK2,PPP2CB,NEFM,TGFB1,CDC37,PIK3R2,COMP,GSK3A,ITGB8,SERPINE1,RPS6KB1,DUSP3,VTN,IBSP,GNRHR,NFKB1,IL2,CCND1,IL23A,CDKN1B,ARHGDIB,MAPK14,MEP1A,IL12B,SKP1,NR3C1,CRBN,TFPI,APOB,KISS1R,SLC8A2,DUSP1,TNN,FLT3,AHR,LRP1,GPR83,PLCG1,H4C6,C3,FOSB,VASP,…
GO:2000145	Regulation of cell motility	153	988	0.57	6.19e-40	DCN,NGFR,MADCAM1,MAPK1,BDKRB1,TGFB1,SERPINE1,RPS6KB1,DUSP3,VTN,IL23A,ARHGDIB,DUSP1,TNN,LRP1,PLCG1,RRAS,RAC2,APOE,ACTN4,RRAS2,PDGFRA,APC,THBS1,ITGAV,PDGFRB,SLC9A3R1,PIK3R3,MAP2K2,GAB1,MAPK3,KDR,STAT3,TNC,PLA2G7,GNA12,EGFR,GNRH1,ADRA2A,FLT1,PTPRR,TMSB4Y,APP,PPARG,KIT,ITGA5,ITGA2,NOS3,CRK,IL12A,INSR,PRKCE,VEGFB,GNAI2,ITGA3,MET,ROCK2,CALR,F2R,HSPA5,SP1,SMAD3,FOXO3,THBS4,PTK2,TRADD,CREB3,ERBB4,PDPK1,M…
GO:1901652	Response to peptide	103	437	0.76	1.59e-39	KCNQ1,NGFR,NFKBIA,RIPK2,TGFB1,PIK3R2,GSK3A,RPS6KB1,GNRHR,NFKB1,CDKN1B,MAPK14,LRP1,JUND,APC,CDK4,MDM2,TLR2,CYBA,PIK3R3,GAB1,EEF2K,PIK3CA,SLC9A1,STAT3,TP53,PDE3B,APP,ADCY8,PPARG,TFF1,WNT1,VCAM1,PRKCI,INPPL1,TSC1,STAT6,CRK,INSR,IRS1,FOS,PTPN2,EDNRA,STAT2,ROCK2,GSK3B,PSEN1,SP1,PRKCD,FOXO3,PTK2,PDPK1,FYN,STAT4,MAX,STAT1,MTOR,AGT,RAB13,CARD9,AGTR2,IRS4,MMP9,EIF4EBP2,SRC,NR5A1,OGT,TLR4,FOXO4,PFKFB1,F7,I…
GO:0033993	Response to lipid	139	827	0.61	1.92e-39	PPP5C,MAPK1,BDKRB1,NFKBIA,RIPK2,TGFB1,GSK3A,SERPINE1,RPS6KB1,NFKB1,CCND1,CDKN1B,MAPK14,IL12B,NR3C1,TFPI,APOB,FLT3,AHR,GPR83,FOSB,TICAM1,JUND,RARA,IRAK2,CDK4,TLR2,THBS1,CYBA,PDGFRB,IL12RB2,MAPK3,PIK3CA,LCAT,CBL,STAT3,DAXX,KCNMB1,EGFR,GNRH1,LY96,ADCY8,PPARG,CALM3,VCAM1,CXCL3,ITGA2,ADCY1,NOS3,AVPR1A,MED1,IL12A,IRS1,PRKCE,FOS,FOSL1,NFKBIB,ROCK2,CALR,F2R,IL23R,GSK3B,PGR,RORC,NRIP1,NOS2,CASP9,FOXO3,ESR…
GO:0050778	Positive regulation of immune response	109	502	0.72	4.23e-39	MAPK1,RIPK2,TGFB1,IL2,IL23A,IL12B,C4BPB,PLCG1,C3,CFP,TRAF2,RARA,CREBBP,PRKCQ,EP300,PIK3CA,TXK,ZAP70,CASP6,SERPING1,FCER1G,FCN2,BAX,MASP1,C2,STAT6,MED1,IL12A,PRKCE,CD19,CD46,C1QB,CFHR1,IL23R,CD28,PSEN1,TBK1,PRKCD,HSP90AA1,HSPD1,PTK2,CRKL,FYN,TLR9,GAB2,CR2,CFH,MAP3K7,VAV3,CARD9,VAV2,ADA,SRC,MBL2,TLR4,FGR,C1QC,C1QA,VSIG4,SYK,HCK,PIK3CD,PRKCZ,IL6ST,JAK2,TIRAP,CFI,NFATC2,HLA-A,IRF7,ITGB2,BCL2,MASP2,RE…
GO:0040012	Regulation of locomotion	155	1032	0.56	4.44e-39	DCN,NGFR,MADCAM1,MAPK1,BDKRB1,TGFB1,SERPINE1,RPS6KB1,DUSP3,VTN,IL23A,ARHGDIB,DUSP1,TNN,LRP1,PLCG1,RRAS,RAC2,APOE,ACTN4,RRAS2,PDGFRA,APC,THBS1,ITGAV,PDGFRB,SLC9A3R1,PIK3R3,MAP2K2,GAB1,MAPK3,KDR,STAT3,TNC,PLA2G7,GNA12,EGFR,GNRH1,ADRA2A,FLT1,PTPRR,TMSB4Y,APP,PPARG,KIT,ITGA5,ITGA2,NOS3,CRK,IL12A,INSR,PRKCE,VEGFB,PTPN2,GNAI2,ITGA3,MET,ROCK2,CALR,F2R,HSPA5,SP1,SMAD3,FOXO3,THBS4,PTK2,TRADD,CREB3,ERBB4,P…
GO:0051094	Positive regulation of developmental process	177	1332	0.51	8.88e-39	DCN,TNFRSF1A,NGFR,MAPK12,RIPK2,TGFB1,ITGB8,SERPINE1,RPS6KB1,NFKB1,IL2,CCND1,IL23A,MAPK14,IL12B,APOB,PROC,TNN,PLCG1,C3,RRAS,APOE,JUND,RARA,KRAS,CAMK1,MDM2,LAMC1,RIPK1,TLR2,THBS1,ITPKA,RHEB,MAP2K2,GAB1,EEF2K,PAX8,KDR,GPC1,NID1,STAT3,PPARGC1A,ZAP70,ERBB3,FLT1,APP,PPARG,KIT,BAX,ITGA5,WNT1,PRKCI,NOS3,STAT6,CRK,MED1,MAP2K1,JUNB,INSR,RAC3,FOS,VEGFB,CD46,CALR,IL23R,GSK3B,CD28,CARM1,PSEN1,SP1,SMAD3,MAPK11…
GO:0019538	Protein metabolic process	332	3910	0.31	1.83e-38	PPP5C,DCN,EIF2AK1,MAPK13,MAPK12,MAPK1,TAB1,RBX1,F9,RIPK2,PPP2CB,TGFB1,COMP,GSK3A,RPS6KB1,DUSP3,IL2,CCND1,MAPK14,MEP1A,SKP1,CRBN,APOB,PROC,DUSP1,FLT3,C3,CDC25B,HCST,TRAF2,MKNK2,TRPC4AP,APOE,RARA,DCAF15,CSNK1G2,IRAK2,CAMK1,DDB2,PDGFRA,APC,CDK4,MDM2,RIPK1,TLR2,THBS1,XYLT1,TRAF5,PDGFRB,IL12RB2,CREBBP,RPS6KA6,MAP2K2,MAPK3,EEF2K,MAP3K8,PRKCQ,EP300,PRKCG,STAM2,KDR,LCAT,CBL,GPC1,ATF2,TXK,PRKG2,MECOM,ZAP7…
GO:0008219	Cell death	160	1118	0.54	3.78e-38	TNFRSF1A,NGFR,MAPK1,BIK,NFKBIA,TSC2,RIPK2,PPP2CB,TGFB1,COMP,GSK3A,RPS6KB1,NFKB1,IL2,CDKN1B,MAPK14,NR3C1,AHR,TRAF2,TICAM1,MKNK2,KRAS,MDM2,RIPK1,TLR2,ITGAV,SNCAIP,TRAF5,PHLPP1,MAPK3,EP300,PIK3CA,SLC9A1,CBL,ATF2,MECOM,FOSL2,PPARGC1A,CASP6,DAXX,ERBB3,TP53,APP,KIT,BAX,DDB1,IL12A,PRKCE,ITPR1,PPP2R1B,EDNRA,BID,HSPA5,PPP2R1A,GSK3B,CD28,PSEN1,SIVA1,SHC4,CASP9,PRKCD,SMAD3,HSP90AA1,ATF4,FOXO3,HSPD1,SFN,TRAD…
GO:0006915	Apoptotic process	154	1041	0.55	4.19e-38	TNFRSF1A,NGFR,MAPK1,BIK,NFKBIA,TSC2,RIPK2,PPP2CB,TGFB1,COMP,GSK3A,RPS6KB1,NFKB1,IL2,CDKN1B,MAPK14,NR3C1,AHR,TRAF2,TICAM1,MKNK2,KRAS,MDM2,RIPK1,TLR2,ITGAV,TRAF5,PHLPP1,MAPK3,EP300,PIK3CA,ATF2,MECOM,PPARGC1A,CASP6,DAXX,ERBB3,TP53,APP,BAX,DDB1,IL12A,PRKCE,ITPR1,PPP2R1B,EDNRA,BID,HSPA5,PPP2R1A,GSK3B,CD28,PSEN1,SIVA1,SHC4,CASP9,PRKCD,SMAD3,HSP90AA1,ATF4,FOXO3,HSPD1,SFN,TRADD,ERBB4,PDPK1,CRKL,ERCC6,SIA…
GO:0002253	Activation of immune response	82	271	0.86	9.89e-38	MAPK1,RIPK2,C4BPB,PLCG1,C3,CFP,CREBBP,EP300,PIK3CA,TXK,ZAP70,CASP6,SERPING1,FCER1G,FCN2,BAX,MASP1,C2,PRKCE,CD19,CD46,C1QB,CFHR1,CD28,PSEN1,TBK1,PRKCD,HSP90AA1,PTK2,CRKL,FYN,TLR9,CR2,CFH,MAP3K7,VAV3,VAV2,ADA,SRC,MBL2,TLR4,FGR,C1QC,C1QA,VSIG4,SYK,HCK,PIK3CD,CFI,NFATC2,HLA-A,BCL2,MASP2,C1S,PTPN6,PRKD2,C4A,ITK,MAVS,INPP5D,HRAS,B4E1Z4_HUMAN,C4B,CFB,BRAF,LYN,IKBKB,IGLL5,TRAF6,C1R,CFD,VAV1,LOC102723407,…
GO:0012501	Programmed cell death	156	1084	0.54	2.32e-37	TNFRSF1A,NGFR,MAPK1,BIK,NFKBIA,TSC2,RIPK2,PPP2CB,TGFB1,COMP,GSK3A,RPS6KB1,NFKB1,IL2,CDKN1B,MAPK14,NR3C1,AHR,TRAF2,TICAM1,MKNK2,KRAS,MDM2,RIPK1,TLR2,ITGAV,TRAF5,PHLPP1,MAPK3,EP300,PIK3CA,ATF2,MECOM,PPARGC1A,CASP6,DAXX,ERBB3,TP53,APP,KIT,BAX,DDB1,IL12A,PRKCE,ITPR1,PPP2R1B,EDNRA,BID,HSPA5,PPP2R1A,GSK3B,CD28,PSEN1,SIVA1,SHC4,CASP9,PRKCD,SMAD3,HSP90AA1,ATF4,FOXO3,HSPD1,SFN,TRADD,ERBB4,PDPK1,CRKL,ERCC6…
GO:0043412	Macromolecule modification	273	2898	0.36	4.53e-37	PPP5C,DCN,EIF2AK1,MAPK13,MAPK12,MAPK1,TAB1,RBX1,RIPK2,PPP2CB,TGFB1,GSK3A,RPS6KB1,DUSP3,IL2,CCND1,MAPK14,SKP1,CRBN,DUSP1,FLT3,CDC25B,HCST,TRAF2,MKNK2,TRPC4AP,RARA,DCAF15,CSNK1G2,IRAK2,CAMK1,DDB2,PDGFRA,CDK4,MDM2,RIPK1,TLR2,THBS1,TRAF5,PDGFRB,IL12RB2,CREBBP,RPS6KA6,MAP2K2,MAPK3,EEF2K,MAP3K8,PRKCQ,EP300,PRKCG,KDR,CBL,ATF2,TXK,PRKG2,MECOM,ZAP70,ERCC8,CDK2,ERBB3,COPS3,ERBB2,RPS27A,MYLK4,EGFR,CAMK4,FLT…
GO:0032101	Regulation of response to external stimulus	146	964	0.56	5.65e-37	CREB3L3,TNFRSF1A,MAPK13,MAPK1,NFKBIA,RIPK2,TGFB1,CDC37,SERPINE1,DUSP3,VTN,NFKB1,IL2,IL23A,MAPK14,IL12B,TFPI,PROC,DUSP1,PLCG1,C3,RAC2,APOE,PDGFRA,RIPK1,TLR2,THBS1,LPCAT3,CYBA,PDGFRB,CREBBP,SLC12A2,MAP2K2,MAPK3,EP300,PRKCG,KDR,TXK,TNC,CASP6,PLA2G7,SERPING1,LY96,APP,PPARG,FCN2,MASP1,ITGA2,NOS3,CRK,MED1,MAP2K1,IL12A,F2,VEGFB,PTPN2,STAT2,MET,CALR,F2R,IL23R,CD28,TBK1,PRKCD,SMAD3,HSP90AA1,THBS4,PIK3AP1,…
GO:0006952	Defense response	178	1394	0.49	5.81e-37	TNFRSF1A,EIF2AK1,BDKRB1,RIPK2,TGFB1,SERPINE1,RPS6KB1,NFKB1,IL23A,IL12B,LRP1,C4BPB,C3,CFP,TICAM1,IRAK2,RIPK1,TLR2,THBS1,CYBA,MAPK3,PRKCQ,EP300,STAT3,ZAP70,MEP1B,TP53,SERPING1,ADRA2A,CAMK4,ITGB6,LY96,APP,ADCY8,PPARG,KIT,FCER1G,FCN2,VCAM1,CXCL3,MASP1,ADCY1,C2,STAT6,NFATC3,IL17D,IL12A,FOS,KIF5B,F2,FOSL1,NFKBIB,CD46,C1QB,CFHR1,CD209,STAT2,CLEC4M,F2R,IL23R,PSEN1,NOS2,TBK1,PRKCD,RPS6KA4,PTK2,MAP2K3,FYN,…
GO:0051128	Regulation of cellular component organization	241	2365	0.39	7.68e-37	DCN,TNFRSF1A,MAPK1,BIK,BDKRB1,TSC2,TGFB1,PIK3R2,GSK3A,SERPINE1,DUSP3,VTN,IL2,CDKN1B,ARHGDIB,MAPK14,CRBN,DUSP1,TNN,LRP1,C3,VASP,TRAF2,TICAM1,RAC2,RAP1B,APOE,CAMK1,PDGFRA,APC,LAMC1,TLR2,THBS1,ITPKA,ITGAV,SNCAIP,CYBA,PDGFRB,MAP2K2,MAPK3,EEF2K,PRKCQ,EP300,KDR,PIK3CA,SLC9A1,LCAT,CBL,NID1,THRA,PPARGC1A,TNC,CASP6,CDK2,IQGAP1,TP53,ERBB2,EGFR,TMSB4Y,APP,PPARG,KIT,CALM3,BAX,WNT1,CCT3,PRKCI,ITGA2,TSC1,AVPR1…
GO:0030155	Regulation of cell adhesion	131	784	0.61	8.81e-37	ARHGDIG,RIPK2,TGFB1,PIK3R2,SERPINE1,DUSP3,VTN,IBSP,IL2,IL23A,MAPK14,IL12B,DUSP1,TNN,RRAS,RAC2,ACTN4,RARA,LAMC1,THBS1,ITGAV,IL12RB2,MAP3K8,PRKCQ,KDR,PIK3CA,SLC9A1,NID1,ZAP70,TNC,ERBB3,ERBB2,PDE3B,ITGA5,WNT1,VCAM1,ITGA2,TSC1,CRK,IL12A,RAC3,PRKCE,PTPN2,CD46,ITGA3,CD209,TLN1,ROCK2,ICOS,CALR,IL23R,PPP2R1A,GSK3B,CD28,PRKCD,SMAD3,FOXO3,HSPD1,PTK2,DLG1,CRKL,FYN,FN1,DPP4,CD47,DUSP10,TNR,IL6R,IRAK1,VAV3,DA…
GO:0018105	Peptidyl-serine phosphorylation	70	193	0.94	3.90e-36	MAPK13,MAPK12,MAPK1,GSK3A,RPS6KB1,MAPK14,MKNK2,CSNK1G2,CAMK1,RIPK1,RPS6KA6,MAP2K2,PRKCQ,PRKCG,PRKG2,CDK2,CAMK4,BAX,PRKCI,PRKCE,RPS6KB2,PRKACA,ROCK2,ULK1,GSK3B,TBK1,PRKCD,RPS6KA4,SGK2,PDPK1,PRKAA1,CSNK1G3,MTOR,MAPKAPK2,SGK1,CHUK,PRKAA2,STK4,SRC,BAK1,SYK,PRKCZ,RPS6KA3,CSNK1A1L,AKT2,ULK2,MAPK8,SGK3,ILK,CSNK1E,BCL2,CSNK1D,ROCK1,NLK,PRKD1,PRKD2,MAPK9,MAPKAPK3,PRKCA,RPS6KA2,CAMK2D,IKBKB,RPS6KA1,MAPKAPK…
GO:0009607	Response to biotic stimulus	175	1375	0.49	4.22e-36	TNFRSF1A,MAPK1,BDKRB1,NFKBIA,RIPK2,TGFB1,ITGB8,SERPINE1,RPS6KB1,NFKB1,IL23A,MAPK14,IL12B,APOB,C4BPB,C3,CFP,TICAM1,JUND,RARA,IRAK2,CDK4,TLR2,CYBA,IL12RB2,CREBBP,MAPK3,EP300,ATF2,ZAP70,TP53,SERPING1,ITGB6,LY96,APP,PPARG,FCER1G,FCN2,BAX,VCAM1,CXCL3,MASP1,NOS3,C2,CRK,IL12A,PRKCE,FOS,KIF5B,F2,FOSL1,NFKBIB,CD46,C1QB,CFHR1,CD209,STAT2,CLEC4M,PLAAT3,CALR,F2R,IL23R,HSPA5,GSK3B,NOS2,TBK1,CASP9,PRKCD,SMAD3,…
GO:0030335	Positive regulation of cell migration	107	529	0.69	5.77e-36	MADCAM1,MAPK1,BDKRB1,TGFB1,SERPINE1,RPS6KB1,VTN,IL23A,PLCG1,RRAS,RAC2,ACTN4,RRAS2,PDGFRA,APC,THBS1,ITGAV,PDGFRB,PIK3R3,GAB1,MAPK3,KDR,STAT3,PLA2G7,EGFR,ADRA2A,FLT1,APP,KIT,ITGA5,ITGA2,NOS3,CRK,IL12A,INSR,PRKCE,VEGFB,GNAI2,ITGA3,MET,ROCK2,CALR,F2R,HSPA5,SP1,SMAD3,THBS4,PTK2,TRADD,CREB3,PDPK1,MAP2K3,CRKL,FN1,MYLK,MTOR,CD47,AGT,IL6R,JUN,MMP9,STK4,SRC,TLR4,FGR,FOXO4,LPAR1,F10,F7,IRS2,PIK3CD,JAK2,AKT2…
GO:0010628	Positive regulation of gene expression	158	1146	0.52	6.80e-36	MAPK13,MAPK1,RIPK2,TGFB1,GSK3A,ITGB8,SERPINE1,RPS6KB1,IL2,IL23A,MAPK14,IL12B,APOB,C3,TRAF2,TICAM1,RARA,KRAS,RIPK1,TLR2,THBS1,LPCAT3,TRAF5,CYBA,IL12RB2,PIK3R3,MAP2K2,MAPK3,PRKCQ,EP300,ATF2,TXK,STAT3,PPARGC1A,TNC,ERBB3,NCOR1,TP53,ERBB2,EGFR,ADRA2A,LY96,APP,PPARG,KIT,FCER1G,ITGA2,NOS3,STAT6,MED1,MAP2K1,IL17D,IL12A,RPS6KB2,CD46,ITGA3,ROCK2,CALR,F2R,IL23R,PRKAG1,GSK3B,CD28,PGR,PSEN1,NOS2,CREB3L2,SP1,T…
GO:0033554	Cellular response to stress	188	1572	0.46	8.81e-36	PPP5C,CREB3L3,TNFRSF1A,EIF2AK1,MAPK13,MAPK12,MAPK1,RBX1,NFKBIA,RIPK2,PPP2CB,CDC37,PIK3R2,NFKB1,CCND1,CDKN1B,MAPK14,TRAF2,JUND,DDB2,PDGFRA,APC,MDM2,RIPK1,THBS1,RPS6KA6,RRAGB,MAPK3,EEF2K,EP300,PIK3CA,SLC9A1,CBL,ATF2,PPARGC1A,ERCC8,RASGRF2,TNC,DAXX,CDK2,TP53,CREB3L4,KCNMB1,EGFR,PPARG,PRKAG2,BAX,WNT1,HSPA9,NOS3,AVPR1A,HSP90B1,STAT6,DDB1,MAP2K1,JUNB,SIK2,PRKCE,FOS,ITPR1,RPTOR,PRKACA,FOSL1,EDNRA,BID,CA…
GO:0043069	Negative regulation of programmed cell death	139	911	0.57	2.26e-35	COMP,SERPINE1,RPS6KB1,NFKB1,IL2,CCND1,CDKN1B,PROC,TRAF2,APOE,KRAS,MDM2,RIPK1,THBS1,ITGAV,CCND2,PDGFRB,PIK3R3,EEF2K,PRKCQ,PAX8,PRKCG,KDR,PIK3CA,SLC9A1,CBL,MECOM,PPARGC1A,ERBB3,TP53,EGFR,KIT,ARAF,BAX,ITGA5,WNT1,PRKCI,HSPA9,NOS3,HSP90B1,MED1,DDB1,VEGFB,GNAI2,MET,BID,F2R,HSPA5,GSK3B,CD28,PSMG2,PSEN1,RORC,PRKCD,SMAD3,ARHGAP10,HSPD1,SFN,PTK2,CREB3,ERBB4,PDPK1,PRKAA1,COPS5,MTOR,PRKN,MDM4,GNAI3,JUN,PRKAA…
GO:0060548	Negative regulation of cell death	147	1016	0.54	2.97e-35	COMP,SERPINE1,RPS6KB1,NFKB1,IL2,CCND1,CDKN1B,PROC,TRAF2,APOE,KRAS,MDM2,RIPK1,THBS1,ITGAV,CCND2,PDGFRB,PIK3R3,EEF2K,PRKCQ,PAX8,PRKCG,KDR,PIK3CA,SLC9A1,CBL,MECOM,PPARGC1A,ERBB3,TP53,EGFR,APP,KIT,ARAF,BAX,ITGA5,WNT1,PRKCI,HSPA9,NOS3,TSC1,HSP90B1,MED1,DDB1,VEGFB,GNAI2,MET,BID,F2R,HSPA5,GSK3B,CD28,PSMG2,PSEN1,RORC,PRKCD,SMAD3,ATF4,ARHGAP10,HSPD1,SFN,PTK2,CREB3,ERBB4,PDPK1,PRKAA1,FYN,COPS5,MTOR,PRKN,MD…
GO:0032870	Cellular response to hormone stimulus	102	489	0.7	3.42e-35	TGFB1,PIK3R2,GSK3A,RPS6KB1,GNRHR,NFKB1,NR3C1,TFPI,APOB,FLT3,FOSB,RARA,APC,CDK4,CYBA,PIK3R3,GAB1,EEF2K,PAX8,PIK3CA,SLC9A1,THRA,STAT3,DAXX,ADRA2A,PDE3B,ADCY8,PPARG,KIT,WNT1,PRKCI,STAT6,CRK,MED1,INSR,IRS1,PRKCE,FOS,PRKACA,PTPN2,EDNRA,CALR,GSK3B,PGR,SP1,CASP9,PRKCD,CACNA1H,GNG2,FOXO3,PTK2,ESR2,PDPK1,PRKAA1,MAX,STAT1,AGT,SGK1,RAB13,PRKAA2,AGTR2,NCOA3,IRS4,EIF4EBP2,SRC,NR5A1,FOXO4,AR,IRS2,TBC1D4,PRKCZ,…
GO:2000147	Positive regulation of cell motility	108	555	0.67	5.10e-35	MADCAM1,MAPK1,BDKRB1,TGFB1,SERPINE1,RPS6KB1,VTN,IL23A,PLCG1,RRAS,RAC2,ACTN4,RRAS2,PDGFRA,APC,THBS1,ITGAV,PDGFRB,PIK3R3,MAP2K2,GAB1,MAPK3,KDR,STAT3,PLA2G7,EGFR,ADRA2A,FLT1,APP,KIT,ITGA5,ITGA2,NOS3,CRK,IL12A,INSR,PRKCE,VEGFB,GNAI2,ITGA3,MET,ROCK2,CALR,F2R,HSPA5,SP1,SMAD3,THBS4,PTK2,TRADD,CREB3,PDPK1,MAP2K3,CRKL,FN1,MYLK,MTOR,CD47,AGT,IL6R,JUN,MMP9,STK4,SRC,TLR4,FGR,FOXO4,LPAR1,F10,F7,IRS2,PIK3CD,JA…
GO:0001775	Cell activation	120	693	0.62	8.38e-35	SKAP2,RIPK2,TGFB1,PIK3R2,COMP,ITGB8,IL2,IL23A,MAPK14,IL12B,FLT3,LRP1,F2RL3,TICAM1,PDGFRA,TLR2,VWF,PIK3R3,PRKCQ,EP300,PIK3CA,CBL,ATF2,STAT3,ZAP70,TP53,ERBB2,ADRA2A,CAMK4,ITGB6,APP,KIT,FCER1G,BAX,WNT1,VCAM1,TSC1,STAT6,PRKCE,F2,PTPN2,CD19,TLN1,F2R,CD28,PSEN1,RORC,PRKCD,SMAD3,IL21R,HSPD1,DLG1,FYN,FN1,ITGAL,MSN,DPP4,TLR9,MTOR,TLR1,CR2,IFNGR1,IL6R,VAV3,JUN,VAV2,PREX1,PTEN,ADA,CCND3,SRC,TLR4,IL2RG,BAK1,…
GO:0045860	Positive regulation of protein kinase activity	94	416	0.74	1.10e-34	TAB1,TGFB1,CCND1,IL23A,CDKN1B,IL12B,SLC8A2,FLT3,CDC25B,TRAF2,CAMK1,THBS1,CCND2,PDGFRB,MAP2K2,PIK3CA,DAXX,ERBB3,IQGAP1,ERBB2,EGFR,ADRA2A,FLT1,APP,ADCY8,PRKAG2,KIT,CALM3,MAP2K1,INSR,RPTOR,IL23R,PRKAG1,PSEN1,PRKCD,HSP90AA1,PTK2,ERBB4,TCL1B,PDPK1,MAP2K3,DLG1,COPS8,ERCC6,ATP2B4,MAP3K5,TLR9,MTOR,AKAP13,AGT,TAB2,IL6R,MAP3K7,MTCP1,RAP1A,IRAK1,DAB1,HSP90AB1,SDC4,STK4,CCND3,SRC,TLR4,SYK,PRKCZ,ADRA1A,JAK2,C…
GO:0018209	Peptidyl-serine modification	71	214	0.9	1.20e-34	DCN,MAPK13,MAPK12,MAPK1,GSK3A,RPS6KB1,MAPK14,MKNK2,CSNK1G2,CAMK1,RIPK1,RPS6KA6,MAP2K2,PRKCQ,PRKCG,PRKG2,CDK2,CAMK4,BAX,PRKCI,PRKCE,RPS6KB2,PRKACA,ROCK2,ULK1,GSK3B,TBK1,PRKCD,RPS6KA4,SGK2,PDPK1,PRKAA1,CSNK1G3,MTOR,MAPKAPK2,SGK1,CHUK,PRKAA2,STK4,SRC,BAK1,SYK,PRKCZ,RPS6KA3,CSNK1A1L,AKT2,ULK2,MAPK8,SGK3,ILK,CSNK1E,BCL2,CSNK1D,ROCK1,NLK,PRKD1,PRKD2,MAPK9,MAPKAPK3,PRKCA,RPS6KA2,CAMK2D,IKBKB,RPS6KA1,MAP…
GO:0048513	Animal organ development	286	3246	0.33	2.68e-34	DCN,GNA11,KCNQ1,TNFRSF1A,NGFR,EIF2AK1,ITGB4,MAPK12,MAPK1,BIK,TAB1,TSC2,TG,RIPK2,TGFB1,PIK3R2,COMP,GSK3A,ITGB8,SERPINE1,VTN,IBSP,NFKB1,IL2,CCND1,CDKN1B,MAPK14,IL12B,NR3C1,FLT3,RRAS,MKNK2,TRPC4AP,RARA,KRAS,PDGFRA,CDK4,MDM2,LAMC1,TLR2,XYLT1,PDGFRB,SLC9A3R1,PIK3R3,MAP2K2,MAPK3,EP300,PAX8,KDR,PIK3CA,SLC9A1,CBL,ATF2,NID1,THRA,STAT3,MECOM,FOSL2,PPARGC1A,ZAP70,TNC,CACNA1C,ERBB3,IQGAP1,TP53,ERBB2,EGFR,CAM…
GO:0051707	Response to other organism	168	1328	0.49	3.25e-34	TNFRSF1A,MAPK1,BDKRB1,NFKBIA,RIPK2,TGFB1,ITGB8,SERPINE1,RPS6KB1,NFKB1,IL23A,MAPK14,IL12B,APOB,C4BPB,C3,CFP,TICAM1,JUND,RARA,IRAK2,CDK4,TLR2,CYBA,IL12RB2,MAPK3,ATF2,ZAP70,TP53,SERPING1,ITGB6,LY96,APP,PPARG,FCER1G,FCN2,BAX,VCAM1,CXCL3,MASP1,NOS3,C2,CRK,IL12A,PRKCE,FOS,KIF5B,F2,FOSL1,NFKBIB,CD46,C1QB,CFHR1,CD209,STAT2,CLEC4M,PLAAT3,CALR,F2R,IL23R,NOS2,TBK1,CASP9,PRKCD,SMAD3,MAPK11,HSP90AA1,PTK2,MAP2…
GO:2000026	Regulation of multicellular organismal development	172	1389	0.48	4.45e-34	DCN,TNFRSF1A,NGFR,NFKBIA,TG,RIPK2,TGFB1,COMP,GSK3A,ITGB8,SERPINE1,IL2,CCND1,IL23A,CDKN1B,MAPK14,IL12B,PROC,TNN,PLCG1,H4C6,C3,RRAS,RARA,KRAS,RIPK1,TLR2,THBS1,ITPKA,RHEB,SLC12A2,RPS6KA6,MAP2K2,GAB1,EEF2K,PAX8,KDR,ATF2,PRKG2,STAT3,ZAP70,TP53,ERBB2,PDE3B,CAMK4,FLT1,PPARG,KIT,ITGA5,WNT1,PRKCI,HSPA9,NOS3,MED1,MBOAT2,MAP2K1,IL17D,JUNB,INSR,FOS,F2,VEGFB,PTPN2,CD46,ROCK2,IL23R,ULK1,CD28,PSEN1,SP1,SMAD3,MA…
GO:0071900	Regulation of protein serine/threonine kinase activity	90	386	0.75	4.66e-34	TAB1,TGFB1,CDC37,CCND1,CDKN1B,SLC8A2,DUSP1,FLT3,TRAF2,APOE,PPP1R1B,CAMK1,APC,THBS1,CCND2,PDGFRB,MAP2K2,PRKAR2A,PRKAR2B,IQGAP1,ERBB2,EGFR,ADRA2A,FLT1,APP,PPARG,PRKAG2,KIT,CALM3,DUSP16,MAP2K1,INSR,RPTOR,CDC25C,PRKAG1,PSEN1,PRKCD,SFN,TCL1B,ATP2B4,MAP3K5,TLR9,AKAP13,AGT,DUSP10,MAP3K7,MTCP1,IRAK1,HSP90AB1,PTEN,STK4,CCND3,SRC,TLR4,SYK,SLC8A3,PKIA,PTK2B,MAP2K7,KSR1,SLC8A1,CDKN1A,PRKAR1B,RGS14,TLR6,PTPN6…
GO:0034097	Response to cytokine	128	804	0.59	5.06e-34	TNFRSF1A,MAPK13,MAPK1,NFKBIA,RIPK2,GSK3A,RPS6KB1,NFKB1,MAPK14,IL12B,APOB,DUSP1,FLT3,TRAF2,ACTN4,RARA,IRAK2,CDK4,RIPK1,TLR2,THBS1,TRAF5,CYBA,IL12RB2,SLC12A2,MAPK3,CBL,STAT3,TP53,APP,KIT,MRAS,FCER1G,VCAM1,PRKCI,CXCL3,STAT6,FOS,KIF5B,PRKACA,FOSL1,NEFH,STAT2,IL23R,HSPA5,GSK3B,NOS2,TBK1,MAPK11,RPS6KA4,IL21R,FOXO3,TRADD,CRKL,STAT4,STIP1,MAP3K5,STAT1,CD47,MAPKAPK2,CACYBP,IFNGR1,IL6R,MAP3K7,IRAK1,CHUK,HS…
GO:0043066	Negative regulation of apoptotic process	135	891	0.56	5.12e-34	COMP,SERPINE1,RPS6KB1,NFKB1,IL2,CCND1,CDKN1B,PROC,TRAF2,APOE,KRAS,MDM2,RIPK1,THBS1,ITGAV,CCND2,PDGFRB,PIK3R3,EEF2K,PRKCQ,PAX8,PRKCG,KDR,PIK3CA,SLC9A1,CBL,PPARGC1A,ERBB3,TP53,EGFR,ARAF,BAX,ITGA5,WNT1,PRKCI,HSPA9,NOS3,HSP90B1,MED1,DDB1,VEGFB,GNAI2,BID,F2R,HSPA5,GSK3B,CD28,PSMG2,PSEN1,RORC,PRKCD,SMAD3,ARHGAP10,HSPD1,SFN,PTK2,CREB3,ERBB4,PDPK1,PRKAA1,COPS5,MTOR,PRKN,MDM4,GNAI3,JUN,PRKAA2,HSP90AB1,PTE…
GO:0045595	Regulation of cell differentiation	185	1582	0.45	5.44e-34	GNA11,TNFRSF1A,MAPK12,MAPK1,NFKBIA,RIPK2,TGFB1,GSK3A,SERPINE1,NFKB1,IL2,CCND1,IL23A,CDKN1B,MAPK14,IL12B,APOB,PROC,TNN,H4C6,RRAS,ACTN4,JUND,RARA,KRAS,CAMK1,PDGFRA,APC,MDM2,LAMC1,RIPK1,TLR2,ITPKA,ITGAV,RHEB,MAP2K2,EEF2K,PAX8,KDR,GPC1,NID1,PRKG2,STAT3,ZAP70,TP53,ERBB2,EGFR,CAMK4,APP,PPARG,KIT,WNT1,PRKCI,HSPA9,CRK,MED1,NFATC3,MBOAT2,MAP2K1,JUNB,RAC3,FOS,F2,PRKACA,PTPN2,CD46,ROCK2,CALR,IL23R,ULK1,PPP2…
GO:0009894	Regulation of catabolic process	141	988	0.54	3.88e-33	DCN,RBX1,TSC2,RIPK2,PIK3R2,GSK3A,CDKN1B,MAPK14,LRP1,C4BPB,TRAF2,TICAM1,APOE,APC,CDK4,MDM2,TRAF5,RHEB,RRAGB,MAPK3,EP300,PRKCG,KDR,PIK3CA,THRA,STAT3,CDK2,NCOR1,TP53,GNA12,EGFR,ADRA2A,PDE3B,APP,PRKAG2,ARAF,BAX,WNT1,TSC1,DDB1,INSR,IRS1,PRKCE,ITPR1,RPTOR,PRKACA,USP9X,MET,ROCK2,PRKAG1,ULK1,GSK3B,PSEN1,NOS2,TBK1,PRKCD,GRIN2A,SMAD3,HSP90AA1,EZR,ATG101,FOXO3,PTK2,USP7,PRKAA1,FYN,PIP4K2C,ATP2B4,DDA1,MSN,TL…
GO:0044057	Regulation of system process	106	567	0.66	4.96e-33	KCNQ1,TNFRSF1A,GSK3A,RPS6KB1,IL2,SLC8A2,APOE,KCNMB4,MDM2,LPCAT3,CYBA,SLC9A3R1,SLC9A1,THRA,KCNN2,CACNA1C,ADRA2A,GRM1,APP,PPARG,KIT,CACNA1D,CALM3,KCNJ3,ITGA2,NOS3,AVPR1A,ADRA1B,PRKACA,GNAI2,EDNRA,ROCK2,F2R,SCN4B,SCN5A,GRIN2A,SMAD3,CACNA1H,HSP90AA1,FOXO3,DLG1,PLN,ATP2B4,CACNA1G,CACNA1S,RYR2,AGT,AVPR1B,TNR,SGK1,GRIN1,AGTR2,PTEN,ADA,SRC,PRKG1,MYLK2,EDNRB,PRKCZ,ADRA1D,ASPH,FOXO1,AVP,ADRA1A,NKX3-1,TH,SL…
GO:0009653	Anatomical structure morphogenesis	224	2229	0.39	6.00e-33	DCN,KCNQ1,NGFR,ITGB4,MAPK1,TAB1,TSC2,TGFB1,COMP,GSK3A,ITGB8,SERPINE1,VTN,NFKB1,MAPK14,NR3C1,APOB,DUSP1,TNN,LRP1,VASP,RRAS,RAC2,APOE,RARA,KRAS,PDGFRA,MDM2,LAMC1,TLR2,THBS1,ITGAV,PDGFRB,CREBBP,ITGA2B,SLC9A3R1,PIK3R3,MAP2K2,GAB1,MAPK3,PRKCQ,EP300,PAX8,KDR,PIK3CA,GPC1,ATF2,THRA,STAT3,TNC,CACNA1C,ITGB7,IQGAP1,TP53,ERBB2,GNA12,EGFR,PDE3B,FLT1,ITGA1,ITGB6,APP,BAX,ITGA5,WNT1,PRKCI,ITGB5,ITGA2,ADCY1,NOS3,…
GO:0043434	Response to peptide hormone	85	355	0.76	8.12e-33	KCNQ1,TGFB1,PIK3R2,GSK3A,RPS6KB1,GNRHR,NFKB1,CDKN1B,MAPK14,JUND,APC,CDK4,TLR2,CYBA,PIK3R3,GAB1,EEF2K,PIK3CA,SLC9A1,STAT3,PDE3B,ADCY8,PPARG,TFF1,WNT1,PRKCI,INPPL1,TSC1,STAT6,CRK,INSR,IRS1,FOS,PTPN2,EDNRA,STAT2,ROCK2,GSK3B,SP1,PRKCD,PTK2,PDPK1,STAT4,MAX,STAT1,MTOR,AGT,RAB13,AGTR2,IRS4,EIF4EBP2,SRC,NR5A1,OGT,FOXO4,PFKFB1,F7,IRS2,EDNRB,TBC1D4,PRKCZ,FOXO1,TH,JAK2,AKT2,ROCK1,RELA,PPARA,CREB1,AGTR1,SHC1…
GO:0030154	Cell differentiation	296	3507	0.31	1.31e-32	KCNQ1,NGFR,EIF2AK1,ITGB4,MAPK12,MAPK1,RIPK2,TGFB1,PIK3R2,COMP,ITGB8,RPS6KB1,VTN,IBSP,IL2,CCND1,MAPK14,IL12B,TNN,FLT3,LRP1,C3,VASP,CDC25B,RRAS,RAC2,RAP1B,APOE,ACTN4,JUND,RARA,KRAS,RRAS2,CAMK1,PDGFRA,APC,LAMC1,TLR2,ITGAV,PDGFRB,RHEB,SLC9A3R1,PIK3R3,MAPK3,PRKCQ,EP300,PAX8,KDR,SLC9A1,GPC1,ATF2,THRA,STAT3,MECOM,FOSL2,PPARGC1A,ZAP70,TNC,CASP6,IQCG,ITGB7,ERBB3,IQGAP1,TP53,ERBB2,GNA12,EGFR,CAMK4,FLT1,ITG…
GO:0048869	Cellular developmental process	297	3530	0.31	1.61e-32	KCNQ1,NGFR,EIF2AK1,ITGB4,MAPK12,MAPK1,RIPK2,TGFB1,PIK3R2,COMP,ITGB8,RPS6KB1,VTN,IBSP,IL2,CCND1,MAPK14,IL12B,TNN,FLT3,LRP1,C3,VASP,CDC25B,RRAS,RAC2,RAP1B,APOE,ACTN4,JUND,RARA,KRAS,RRAS2,CAMK1,PDGFRA,APC,LAMC1,TLR2,ITGAV,PDGFRB,RHEB,SLC9A3R1,PIK3R3,MAPK3,PRKCQ,EP300,PAX8,KDR,SLC9A1,GPC1,ATF2,THRA,STAT3,MECOM,FOSL2,PPARGC1A,ZAP70,TNC,CASP6,IQCG,ITGB7,ERBB3,IQGAP1,TP53,ERBB2,GNA12,EGFR,CAMK4,FLT1,ITG…
GO:0048585	Negative regulation of response to stimulus	183	1612	0.44	4.70e-32	DCN,TNFRSF1A,NGFR,RBX1,NFKBIA,TSC2,PPP2CB,TGFB1,PIK3R2,GSK3A,SERPINE1,RPS6KB1,DUSP3,VTN,NFKB1,IL2,MAPK14,IL12B,TFPI,PROC,DUSP1,TNN,AHR,LRP1,C4BPB,PLCG1,APOE,PDGFRA,APC,MDM2,RIPK1,THBS1,ITGAV,LPCAT3,SLC12A2,SLC9A3R1,PHLPP1,RPS6KA6,PRKCQ,CBL,GPC1,MECOM,ERBB3,NCOR1,TP53,EGFR,SERPING1,ADRA2A,PDE3B,ITGA1,PTPRR,APP,DEPTOR,PPARG,BAX,WNT1,MASP1,NOS3,INPPL1,TSC1,DUSP16,STAT6,CRK,IL12A,IRS1,ITPR1,F2,PRKACA…
GO:0018193	Peptidyl-amino acid modification	132	900	0.55	6.37e-32	DCN,MAPK13,MAPK12,MAPK1,RIPK2,GSK3A,RPS6KB1,IL2,MAPK14,FLT3,MKNK2,CSNK1G2,CAMK1,PDGFRA,MDM2,RIPK1,PDGFRB,IL12RB2,CREBBP,RPS6KA6,MAP2K2,MAPK3,PRKCQ,EP300,PRKCG,KDR,ATF2,TXK,PRKG2,ZAP70,CDK2,ERBB3,ERBB2,EGFR,CAMK4,FLT1,KIT,BAX,PRKCI,MAP2K1,INSR,PRKCE,RPS6KB2,PRKACA,MET,ROCK2,ULK1,GSK3B,CARM1,NOS2,TBK1,PRKCD,RPS6KA4,SGK2,PTK2,ERBB4,PDPK1,MAP2K3,PRKAA1,FYN,CSNK1G3,MTOR,MAPKAPK2,SGK1,CRTC2,MAP3K7,CHUK…
GO:0072359	Circulatory system development	132	901	0.55	7.00e-32	GNA11,KCNQ1,TNFRSF1A,NGFR,MAPK1,TAB1,TSC2,TGFB1,COMP,GSK3A,ITGB8,SERPINE1,CDKN1B,MAPK14,APOB,AHR,LRP1,APOE,RARA,PDGFRA,MDM2,THBS1,ITGAV,PDGFRB,ITGA2B,PIK3R3,MAP2K2,GAB1,MAPK3,EP300,PAX8,KDR,PIK3CA,SLC9A1,ATF2,CACNA1C,ERBB3,TP53,ERBB2,PDE3B,FLT1,PPARG,BAX,ITGA5,VCAM1,NOS3,TSC1,MED1,MAP2K1,JUNB,INSR,FOSL1,VEGFB,EDNRA,ITGA3,GYS1,ROCK2,CALR,PSEN1,SCN5A,SMAD3,MAPK11,PARVA,PTK2,ERBB4,MAP2K3,CRKL,FN1,PL…
GO:1901564	Organonitrogen compound metabolic process	369	4981	0.25	1.02e-31	PPP5C,DCN,EIF2AK1,MAPK13,MAPK12,MAPK1,TAB1,RBX1,F9,PLA2G15,TG,RIPK2,PPP2CB,TGFB1,COMP,GSK3A,ITGB8,RPS6KB1,DUSP3,IL2,CCND1,MAPK14,MEP1A,SKP1,CRBN,APOB,PROC,DUSP1,FLT3,C3,CDC25B,HCST,TRAF2,MKNK2,TRPC4AP,APOE,RARA,DCAF15,CSNK1G2,IRAK2,CAMK1,DDB2,PDGFRA,APC,CDK4,MDM2,RIPK1,TLR2,THBS1,SNCAIP,XYLT1,LPCAT3,TRAF5,PDGFRB,IL12RB2,CREBBP,RPS6KA6,MAP2K2,MAPK3,EEF2K,MAP3K8,PRKCQ,EP300,PRKCG,STAM2,KDR,LCAT,CBL…
GO:0043410	Positive regulation of MAPK cascade	95	481	0.68	4.64e-31	TAB1,RIPK2,TGFB1,FLT3,TRAF2,RAP1B,APOE,PDGFRA,RIPK1,THBS1,TRAF5,PDGFRB,MAP2K2,MAPK3,KDR,SHC2,IQGAP1,ERBB2,EGFR,ADRA2A,FLT1,ITGA1,GRM1,APP,KIT,CRK,MAP2K1,INSR,PRKCE,ADRA1B,MOS,VEGFB,GNAI2,ROCK2,F2R,PSEN1,ERBB4,MAP2K3,CRKL,MAP3K5,TLR9,AKAP13,AVPR1B,IL6R,MAP3K7,RAP1A,IRAK1,LPAR3,JUN,CARD9,PTEN,SRC,TLR4,LPAR1,AR,SYK,TP73,PRKCZ,ADRA1D,ADRA1A,JAK2,ALK,TIRAP,TRAF3,PTK2B,MAP2K7,KSR1,ROCK1,ADRA2C,TLR6,PIK…
GO:0006955	Immune response	161	1321	0.47	6.14e-31	MADCAM1,RIPK2,TGFB1,PIK3R2,ITGB8,RPS6KB1,VTN,IL2,IL23A,IL12B,LRP1,C4BPB,C3,CFP,TICAM1,TLR2,THBS1,CYBA,IL12RB2,PIK3R3,CBL,TXK,STAT3,ZAP70,TP53,SERPING1,CAMK4,ITGB6,LY96,APP,PPARG,KIT,FCER1G,FCN2,CXCL3,MASP1,TSC1,C2,STAT6,IL12A,PRKCE,KIF5B,F2,CD19,CD46,C1QB,CFHR1,CD209,STAT2,CLEC4M,ICOS,IL23R,CD28,PSEN1,RORC,NOS2,TBK1,PRKCD,SMAD3,IL21R,HSPD1,PTK2,FYN,ITGAL,MAP3K5,TLR9,STAT1,MTOR,TLR1,CD47,CR2,CFH,I…
GO:0000165	MAPK cascade	67	219	0.87	6.45e-31	PPP5C,MAPK13,MAPK12,MAPK1,RBX1,RIPK2,TGFB1,NFKB1,MAPK14,KRAS,RIPK1,ITGAV,MAP2K2,MAPK3,MAP3K8,KDR,ATF2,DAXX,EGFR,ARAF,MAP2K1,PRKCE,PTPN7,MOS,SMAD3,MAPK11,MAP2K3,DUSP9,CRKL,ERCC6,MAP3K5,AGT,DUSP10,MAPKAPK2,MAP3K7,NRAS,IRAK1,CARD9,TLR4,AR,AVP,ADRA1A,GPS1,MAPK8,YWHAZ,PTK2B,MAP2K7,MAP3K1,NLK,PTPN6,FGFR1,MAPK9,MAPKAPK3,TNF,RAF1,HRAS,MAP2K4,DUSP7,BRAF,IKBKB,MAPKAPK5,MAP2K6,IRAK4,ADRA2B,MAP3K14,CTNNB1,MY…
GO:0007167	Enzyme-linked receptor protein signaling pathway	109	641	0.61	7.63e-31	NGFR,MAPK1,TAB1,TSC2,TGFB1,PIK3R2,COMP,GSK3A,ITGB8,MAPK14,FLT3,LRP1,PLCG1,PDGFRA,APC,PDGFRB,PIK3R3,GAB1,MAPK3,KDR,PIK3CA,CBL,ATF2,SHC2,STAT3,ZAP70,ERBB3,IQGAP1,TP53,ERBB2,EGFR,FLT1,PTPRR,ITGB6,PPARG,KIT,WNT1,ITGB5,STAT6,CRK,INSR,IRS1,FOS,VEGFB,PTPN2,USP9X,MET,GSK3B,SHC4,SMAD3,PTK2,TRADD,ERBB4,PDPK1,CRKL,FYN,GAB2,MAPKAPK2,MAP3K7,JUN,VAV2,IRS4,MMP9,EIF4EBP2,SRC,FGR,FOXO4,AR,SYK,SHC3,HCK,IRS2,PIK3CD…
GO:0010035	Response to inorganic substance	99	532	0.65	1.32e-30	PPP5C,MAPK13,MAPK1,PPP2CB,GSK3A,CCND1,CDKN1B,APOB,FOSB,TRAF2,JUND,KCNMB4,RIPK1,THBS1,ITPKA,PDGFRB,SLC12A2,MAPK3,EEF2K,KDR,PIK3CA,LCAT,ATF2,DAXX,CDK2,IQGAP1,KCNMB1,EGFR,APP,ADCY8,KIT,CALM3,TFF1,VCAM1,ADCY1,NOS3,AVPR1A,STAT6,CRK,JUNB,FOS,FOSL1,KCNMB3,CALR,HSPA5,SCN5A,CASP9,PRKCD,CACNA1H,ATF4,PRKAA1,FYN,ERCC6,ATP2B4,MAP3K5,CACNA1G,RYR1,TLR9,STAT1,RYR2,PRKN,CHUK,JUN,PRKAA2,MMP9,ADA,SRC,ITPR3,BAK1,EDN…
GO:0050865	Regulation of cell activation	110	658	0.61	1.42e-30	RIPK2,TGFB1,DUSP3,IL2,IL23A,IL12B,AHR,TICAM1,RAC2,APOE,JUND,RARA,DCAF15,PDGFRA,THBS1,PDGFRB,IL12RB2,MAP3K8,PRKCQ,PIK3CA,TXK,ZAP70,ERBB2,CAMK4,APP,GNAQ,FCER1G,VCAM1,NOS3,STAT6,IL12A,JUNB,F2,PTPN2,CD19,CD46,CD209,BID,ICOS,IL23R,CD28,PRKCD,FOXO3,HSPD1,PDPK1,DLG1,FYN,FN1,DPP4,TLR9,GAB2,CD47,DUSP10,IL6R,VAV3,PTEN,SDC4,ADA,SRC,TLR4,PRKG1,FGR,IL2RG,VSIG4,SYK,IRS2,PRKCZ,IL6ST,JAK2,TIRAP,BAD,PPP3CA,NFATC2…
GO:1901653	Cellular response to peptide	76	302	0.78	1.95e-30	NGFR,RIPK2,TGFB1,PIK3R2,GSK3A,RPS6KB1,GNRHR,NFKB1,LRP1,APC,CDK4,MDM2,CYBA,PIK3R3,GAB1,EEF2K,PIK3CA,SLC9A1,STAT3,TP53,PDE3B,APP,ADCY8,PPARG,WNT1,VCAM1,PRKCI,STAT6,CRK,INSR,IRS1,FOS,PTPN2,EDNRA,GSK3B,PSEN1,SP1,PRKCD,FOXO3,PTK2,PDPK1,FYN,MAX,STAT1,AGT,RAB13,AGTR2,IRS4,EIF4EBP2,SRC,TLR4,FOXO4,IRS2,TBC1D4,PRKCZ,FOXO1,JAK2,AKT2,BCL2L11,ITGA4,RELA,TLR6,TNF,AGTR1,SHC1,TRIB3,PIK3R1,LYN,TYK2,JAK3,NR4A1,AKT…
GO:0006954	Inflammatory response	99	538	0.65	2.90e-30	TNFRSF1A,EIF2AK1,BDKRB1,RIPK2,TGFB1,NFKB1,IL23A,LRP1,C3,TICAM1,IRAK2,RIPK1,TLR2,THBS1,CYBA,PRKCQ,STAT3,MEP1B,ADRA2A,CAMK4,ITGB6,LY96,APP,ADCY8,KIT,VCAM1,CXCL3,ADCY1,NFATC3,IL17D,FOS,F2,NFKBIB,F2R,IL23R,PSEN1,NOS2,TBK1,RPS6KA4,MAP2K3,FN1,ITGAL,TLR9,MTOR,TLR1,MAPKAPK2,IFNGR1,IL6R,CHUK,JUN,AGTR2,MBL2,TLR4,C1QA,HSPG2,F7,SYK,S1PR3,HCK,PIK3CD,PRKCZ,SDC1,JAK2,TIRAP,PRCP,MYLK3,SPP1,ITGB1,ITGB2,HPSE,RELA,…
GO:0051336	Regulation of hydrolase activity	137	1011	0.52	4.72e-30	NGFR,MAPK12,TSC2,RIPK2,SERPINE1,VTN,TFPI,LRP1,C3,PPP1R1B,PDGFRA,THBS1,PDGFRB,TXK,STAT3,RASGRF2,CASP6,IQGAP1,ERBB2,GNA12,EGFR,SERPING1,AIP,FLT1,ITGA1,APP,GNAQ,PPARG,KIT,CALM3,BAX,ITGA2,NOS3,TSC1,AVPR1A,HSP90B1,CRK,GNAI2,EDNRA,MET,ROCK2,BID,F2R,GSK3B,CASP9,PRKCD,GRIN2A,SMAD3,HSPD1,SFN,PTK2,CREB3,PDPK1,CRKL,FYN,FN1,MAP3K5,MTOR,AGT,AVPR1B,SERPINC1,PIP5K1A,RAP1A,VAV3,GRIN1,HSP90AB1,CARD9,VAV2,AGTR2,PR…
GO:0007169	Transmembrane receptor protein tyrosine kinase signaling pathway	88	425	0.7	5.53e-30	NGFR,MAPK1,TSC2,TGFB1,PIK3R2,GSK3A,MAPK14,FLT3,PLCG1,PDGFRA,APC,PDGFRB,PIK3R3,GAB1,KDR,PIK3CA,CBL,SHC2,STAT3,ZAP70,ERBB3,IQGAP1,ERBB2,EGFR,FLT1,PTPRR,KIT,STAT6,CRK,INSR,IRS1,VEGFB,PTPN2,MET,GSK3B,SHC4,PTK2,TRADD,ERBB4,PDPK1,CRKL,FYN,GAB2,MAPKAPK2,VAV2,IRS4,MMP9,EIF4EBP2,SRC,FGR,FOXO4,AR,SYK,SHC3,HCK,IRS2,PIK3CD,FOXO1,JAK2,ALK,AKT1S1,AKT2,PTK2B,RGS14,PRKD1,FGFR1,PRKD2,MAPKAPK3,SHC1,RAF1,BRAF,PIK3R…
GO:0009891	Positive regulation of biosynthetic process	208	2080	0.38	6.23e-30	DCN,CREB3L3,TNFRSF1A,NGFR,MAPK1,NFKBIA,RIPK2,TGFB1,PIK3R2,GSK3A,RPS6KB1,NFKB1,IL2,IL23A,MAPK14,NR3C1,AHR,FOSB,TICAM1,APOE,ACTN4,JUND,RARA,CAMK1,RIPK1,TLR2,THBS1,CYBA,PDGFRB,CREBBP,MAP2K2,MAPK3,PRKCQ,EP300,PAX8,KDR,SLC9A1,ATF2,TXK,THRA,STAT3,MECOM,FOSL2,PPARGC1A,DAXX,CDK2,TP53,ERBB2,CREB3L4,EGFR,AIP,CAMK4,APP,ATAD2,PPARG,WNT1,CCT3,ITGA2,NOS3,AVPR1A,STAT6,MED1,NFATC3,DDB1,MAP2K1,JUNB,INSR,IRS1,FOS,…
GO:0010942	Positive regulation of cell death	102	590	0.62	2.86e-29	TNFRSF1A,NGFR,RIPK2,TGFB1,GSK3A,CDKN1B,IL12B,NR3C1,LRP1,PLCG1,C3,TRAF2,APOE,APC,RIPK1,THBS1,PDGFRB,SLC9A3R1,SLC9A1,ATF2,CASP6,DAXX,TP53,ITGA1,APP,PPARG,BAX,PRKCI,IL12A,FOS,FOSL1,PPP2R1B,PTPN2,BID,PPP2R1A,GSK3B,PSEN1,NOS2,CASP9,PRKCD,GRIN2A,ATF4,FOXO3,HSPD1,TRADD,DUSP9,FYN,SIAH1,MAP3K5,AGT,JUN,AGTR2,PTEN,MMP9,STK4,SRC,TLR4,LPAR1,BAK1,C1QA,SYK,ELK1,PIK3CD,TP73,FOXO1,NKX3-1,PDX1,JAK2,PIP5KL1,BCL2L11…
GO:0071345	Cellular response to cytokine stimulus	112	711	0.58	3.76e-29	TNFRSF1A,MAPK13,MAPK1,NFKBIA,RIPK2,GSK3A,RPS6KB1,NFKB1,MAPK14,IL12B,APOB,DUSP1,FLT3,TRAF2,ACTN4,IRAK2,CDK4,RIPK1,TLR2,THBS1,TRAF5,CYBA,IL12RB2,SLC12A2,MAPK3,CBL,STAT3,TP53,KIT,MRAS,FCER1G,VCAM1,CXCL3,STAT6,KIF5B,PRKACA,NEFH,STAT2,IL23R,HSPA5,GSK3B,NOS2,TBK1,MAPK11,RPS6KA4,IL21R,FOXO3,TRADD,CRKL,STAT4,STIP1,MAP3K5,STAT1,CD47,CACYBP,IFNGR1,IL6R,MAP3K7,IRAK1,CHUK,HSP90AB1,SRC,TLR4,IL2RG,SYK,HCK,RRAG…
GO:0045785	Positive regulation of cell adhesion	92	485	0.66	6.90e-29	RIPK2,TGFB1,PIK3R2,VTN,IBSP,IL2,IL23A,IL12B,RRAS,RARA,LAMC1,ITGAV,IL12RB2,MAP3K8,PRKCQ,KDR,PIK3CA,NID1,ZAP70,ERBB2,ITGA5,VCAM1,ITGA2,TSC1,CRK,IL12A,RAC3,PRKCE,CD46,ITGA3,CD209,ICOS,CALR,IL23R,GSK3B,CD28,SMAD3,FOXO3,HSPD1,CRKL,FYN,FN1,DPP4,CD47,DUSP10,IL6R,IRAK1,VAV3,PREX1,SDC4,STK4,ADA,SRC,IL2RG,SYK,PRKCZ,IL6ST,JAK2,BAD,PPP3CA,HLA-A,ILK,ITGA4,PTK2B,ITGB2,ROCK1,HPSE,RELA,PTPN6,PRKD2,TNF,RHOA,PRKCA…
GO:0023057	Negative regulation of signaling	159	1354	0.45	7.30e-29	DCN,NGFR,RBX1,NFKBIA,TSC2,PPP2CB,PIK3R2,GSK3A,SERPINE1,RPS6KB1,DUSP3,MAPK14,IL12B,DUSP1,TNN,LRP1,RAP1B,APOE,APC,MDM2,RIPK1,THBS1,ITGAV,SLC9A3R1,PHLPP1,RPS6KA6,PRKCQ,CBL,GPC1,MECOM,ERBB3,NCOR1,TP53,EGFR,ADRA2A,PDE3B,ITGA1,PTPRR,APP,DEPTOR,PPARG,BAX,WNT1,NOS3,INPPL1,TSC1,DUSP16,AVPR1A,IL12A,IRS1,ITPR1,PRKACA,PTPN2,GNAI2,CD46,ITGA3,STAT2,MET,BID,CALR,HSPA5,PPP2R1A,GSK3B,PSEN1,PRKCD,EZR,FOXO3,CREB3,P…
GO:0010648	Negative regulation of cell communication	158	1348	0.45	1.41e-28	DCN,NGFR,RBX1,NFKBIA,TSC2,PPP2CB,PIK3R2,GSK3A,SERPINE1,RPS6KB1,DUSP3,MAPK14,IL12B,DUSP1,TNN,LRP1,RAP1B,APOE,APC,MDM2,RIPK1,THBS1,ITGAV,SLC9A3R1,PHLPP1,RPS6KA6,PRKCQ,CBL,GPC1,MECOM,ERBB3,NCOR1,TP53,EGFR,ADRA2A,PDE3B,ITGA1,PTPRR,APP,DEPTOR,PPARG,BAX,WNT1,NOS3,INPPL1,TSC1,DUSP16,AVPR1A,IL12A,IRS1,ITPR1,PRKACA,PTPN2,GNAI2,CD46,ITGA3,STAT2,MET,BID,CALR,HSPA5,PPP2R1A,GSK3B,PSEN1,PRKCD,EZR,FOXO3,CREB3,P…
GO:0001817	Regulation of cytokine production	113	739	0.57	2.01e-28	MAPK13,RIPK2,TGFB1,ITGB8,SERPINE1,NFKB1,IL2,IL23A,MAPK14,IL12B,C3,TRAF2,TICAM1,RARA,RIPK1,TLR2,THBS1,ITGAV,CYBA,IL12RB2,PRKCQ,ATF2,TXK,STAT3,IQGAP1,ADRA2A,ITGB6,LY96,APP,KIT,FCER1G,IL17D,IL12A,F2,CD46,ROCK2,F2R,IL23R,CD28,PSEN1,NOS2,TBK1,SMAD3,MAPK11,RPS6KA4,HSP90AA1,ATF4,EZR,HSPD1,MAP2K3,FN1,TLR9,STAT1,TLR1,CD47,AGT,MAPKAPK2,IFNGR1,IL6R,MAP3K7,IRAK1,CHUK,HSP90AB1,CARD9,SRC,TLR4,FGR,VSIG4,SYK,S1P…
GO:0046777	Protein autophosphorylation	60	189	0.89	2.49e-28	EIF2AK1,FLT3,MKNK2,PDGFRA,RIPK1,PDGFRB,MAP2K2,MAPK3,EEF2K,PRKCG,KDR,TXK,PRKG2,ZAP70,ERBB2,EGFR,CAMK4,FLT1,KIT,INSR,SIK2,PRKACA,MOS,ULK1,GSK3B,ATG101,PTK2,ERBB4,PDPK1,FYN,MTOR,MAPKAPK2,IRAK1,STK4,SRC,FGR,SYK,HCK,MYLK2,JAK2,ALK,GRK5,ULK2,CAMK2B,PTK2B,NLK,DAPK1,PRKD1,FGFR1,PRKD2,MAPKAPK3,CAMK2D,LYN,NTRK1,MAPKAPK5,AKT1,BTK,DAPK2,IGF1R,CAMK2A
GO:0034762	Regulation of transmembrane transport	100	587	0.62	3.19e-28	KCNQ1,BDKRB1,TGFB1,GSK3A,RPS6KB1,MAPK14,CRBN,PLCG1,C3,F2RL3,ACTN4,RIPK1,THBS1,CYBA,SLC9A3R1,SLC9A1,KCNN2,RASGRF2,CACNA1C,KCNMB1,ADRA2A,APP,PRKAG2,CACNA1D,CALM3,FXYD2,BAX,KCNJ3,PRKCI,INSR,IRS1,PRKCE,F2,PRKACA,CD19,EDNRA,F2R,SCN4B,PSEN1,SCN5A,GRIN2A,CACNA1H,PDPK1,DLG1,FYN,PLN,ATP2B4,CACNA1G,TLR9,CACNA1S,RYR2,AGT,CACNA1E,GRIN1,MMP9,AZIN2,BAK1,IRS2,ASPH,AKT2,AKAP5,PPP3CB,PPP3CA,ITGB1,PTK2B,PPP3CC,BCL…
GO:0008152	Metabolic process	494	7988	0.18	6.86e-28	PPP5C,DCN,INPP4A,KCNQ1,TNFRSF1A,EIF2AK1,ITGB4,MAPK13,MAPK12,MAPK1,TAB1,RBX1,F9,PLA2G15,TG,RIPK2,PPP2CB,TGFB1,PIK3R2,COMP,GSK3A,ITGB8,SERPINE1,RPS6KB1,DUSP3,NFKB1,IL2,CCND1,CDKN1B,MAPK14,MEP1A,SKP1,NR3C1,CRBN,APOB,PROC,DUSP1,FLT3,AHR,LRP1,PLCG1,H4C6,C3,FOSB,CDC25B,HCST,TRAF2,TICAM1,RAC2,MKNK2,TRPC4AP,APOE,JUND,RARA,PPP1R1B,PRKAB2,DCAF15,CSNK1G2,PI4KA,IRAK2,CAMK1,DDB2,PDGFRA,APC,CDK4,PPP1R1A,MDM2,R…
GO:0001819	Positive regulation of cytokine production	90	482	0.66	8.52e-28	MAPK13,RIPK2,TGFB1,SERPINE1,IL2,IL23A,MAPK14,IL12B,C3,TRAF2,TICAM1,RARA,RIPK1,TLR2,THBS1,CYBA,IL12RB2,PRKCQ,ATF2,TXK,STAT3,ADRA2A,LY96,APP,KIT,FCER1G,IL17D,IL12A,CD46,ROCK2,F2R,IL23R,CD28,PSEN1,NOS2,TBK1,SMAD3,MAPK11,HSP90AA1,ATF4,HSPD1,TLR9,STAT1,TLR1,AGT,MAPKAPK2,IFNGR1,IL6R,MAP3K7,IRAK1,CHUK,CARD9,SRC,TLR4,FGR,SYK,PIK3CD,PRKCZ,IL6ST,JAK2,NOX5,TIRAP,HLA-A,IRF7,HPSE,RELA,CD14,IL1R1,TLR6,PRKD2,IT…
GO:0032103	Positive regulation of response to external stimulus	87	453	0.67	1.38e-27	CREB3L3,TNFRSF1A,MAPK13,MAPK1,NFKBIA,RIPK2,TGFB1,SERPINE1,VTN,IL2,IL23A,IL12B,C3,RAC2,RIPK1,TLR2,THBS1,CYBA,PDGFRB,CREBBP,MAPK3,EP300,KDR,TXK,CASP6,PLA2G7,LY96,APP,FCN2,MASP1,ITGA2,MED1,IL12A,F2,VEGFB,MET,CALR,CD28,TBK1,SMAD3,HSP90AA1,THBS4,PTK2,TRADD,CREB3,FYN,TLR9,CD47,AGT,IL6R,MAP3K7,CARD9,SRC,MBL2,TLR4,LPAR1,F7,SYK,HCK,IL6ST,JAK2,TIRAP,PTK2B,IRF7,MASP2,CD14,CXCR4,PRKD1,FGFR1,PRKD2,TNF,AGTR1,M…
GO:0031328	Positive regulation of cellular biosynthetic process	200	2041	0.38	1.57e-27	DCN,CREB3L3,TNFRSF1A,NGFR,MAPK1,NFKBIA,RIPK2,TGFB1,PIK3R2,GSK3A,RPS6KB1,NFKB1,IL2,IL23A,MAPK14,NR3C1,AHR,FOSB,TICAM1,APOE,ACTN4,JUND,RARA,CAMK1,RIPK1,TLR2,THBS1,PDGFRB,CREBBP,MAP2K2,MAPK3,PRKCQ,EP300,PAX8,SLC9A1,ATF2,TXK,THRA,STAT3,MECOM,FOSL2,PPARGC1A,DAXX,CDK2,TP53,ERBB2,CREB3L4,EGFR,AIP,CAMK4,APP,ATAD2,PPARG,WNT1,CCT3,ITGA2,NOS3,AVPR1A,STAT6,MED1,NFATC3,DDB1,MAP2K1,JUNB,INSR,IRS1,FOS,ASL,RPTOR…
GO:0002252	Immune effector process	79	375	0.71	3.12e-27	IL2,IL12B,LRP1,C4BPB,C3,CFP,TICAM1,CBL,STAT3,TP53,SERPING1,APP,KIT,FCER1G,FCN2,MASP1,TSC1,C2,STAT6,PRKCE,KIF5B,F2,CD19,CD46,C1QB,CFHR1,PSEN1,RORC,PRKCD,IL21R,HSPD1,PTK2,FYN,ITGAL,MTOR,CR2,CFH,IL6R,VAV3,CARD9,VAV2,ADA,SRC,MBL2,TLR4,FGR,C1QC,C1QA,VSIG4,SYK,HCK,PIK3CD,CFI,PPP3CB,HLA-A,PTK2B,IRF7,MASP2,C1S,PTPN6,C4A,INPP5D,B4E1Z4_HUMAN,C4B,CFB,PIK3CG,LYN,IGLL5,C1R,CFD,VAV1,LOC102723407,IRAK4,IGHV3-72…
GO:0045321	Leukocyte activation	97	574	0.61	4.28e-27	SKAP2,RIPK2,TGFB1,PIK3R2,ITGB8,IL2,IL23A,IL12B,FLT3,TICAM1,TLR2,PIK3R3,PRKCQ,EP300,CBL,ATF2,STAT3,ZAP70,TP53,ERBB2,CAMK4,ITGB6,APP,KIT,FCER1G,BAX,WNT1,VCAM1,TSC1,STAT6,PRKCE,PTPN2,CD19,CD28,PSEN1,RORC,PRKCD,SMAD3,IL21R,HSPD1,DLG1,FYN,ITGAL,MSN,DPP4,TLR9,MTOR,TLR1,CR2,IFNGR1,IL6R,JUN,PREX1,PTEN,ADA,CCND3,TLR4,IL2RG,BAK1,IGBP1,C1QA,SYK,PIK3CD,JAK2,PPP3CB,PPP3CA,ITGB1,HLA-A,ITGA4,PTK2B,ITGB2,BCL2,TL…
GO:0002768	Immune response-regulating cell surface receptor signaling pathway	63	228	0.83	5.62e-27	MAPK1,RIPK2,PLCG1,CREBBP,PRKCQ,EP300,PIK3CA,TXK,ZAP70,KIT,FCER1G,FCN2,BAX,MASP1,PRKCE,CD19,CD28,PSEN1,PRKCD,PTK2,CRKL,FYN,CR2,MAP3K7,VAV3,VAV2,ADA,SRC,MBL2,FGR,SYK,HCK,PIK3CD,MAPK8,NFATC2,HLA-A,MAP2K7,BCL2,MAP3K1,MASP2,PTPN6,PRKD2,MAPK9,ITK,INPP5D,HRAS,MAP2K4,BRAF,LYN,IKBKB,IGLL5,TRAF6,VAV1,LOC102723407,IGHV3-72,IGHV3-43D,PLCG2,BTK,IKBKG,PRKCB,MALT1,BCL10,CBLB
GO:0071407	Cellular response to organic cyclic compound	91	508	0.64	5.84e-27	GNA11,KCNQ1,MAPK1,TGFB1,GSK3A,RPS6KB1,NFKB1,CDKN1B,NR3C1,TFPI,FLT3,AHR,RAP1B,PPP1R1B,CDK4,CYBA,SLC9A3R1,MAPK3,EEF2K,SLC9A1,CASP6,DAXX,KCNMB1,EGFR,APP,ADCY8,PPARG,ITGA2,ADCY1,HSP90B1,MED1,PRKACA,ROCK2,CALR,HSPA5,GSK3B,PGR,RORC,NRIP1,CASP9,GNG2,ATF4,EZR,FOXO3,ESR2,SLC26A3,ATP2B4,RYR1,MSN,TLR9,STAT1,CACNA1S,RYR2,PRKN,SGK1,RAP1A,GNAI3,HSP90AB1,NCOA3,SRC,AR,ELK1,NKX3-1,ITPR2,JAK2,CHRM5,BCL2L11,SPP1,PL…
GO:0009968	Negative regulation of signal transduction	148	1252	0.46	6.10e-27	DCN,NGFR,RBX1,NFKBIA,TSC2,PPP2CB,PIK3R2,GSK3A,SERPINE1,RPS6KB1,DUSP3,MAPK14,IL12B,DUSP1,TNN,LRP1,APOE,APC,MDM2,RIPK1,THBS1,ITGAV,SLC9A3R1,PHLPP1,RPS6KA6,PRKCQ,CBL,GPC1,MECOM,ERBB3,NCOR1,TP53,EGFR,PDE3B,ITGA1,PTPRR,APP,DEPTOR,PPARG,BAX,WNT1,NOS3,INPPL1,TSC1,DUSP16,IL12A,IRS1,ITPR1,PRKACA,PTPN2,GNAI2,CD46,ITGA3,STAT2,MET,BID,CALR,HSPA5,PPP2R1A,GSK3B,PSEN1,PRKCD,EZR,FOXO3,CREB3,PDPK1,MAP2K3,DLG1,DUS…
GO:0051345	Positive regulation of hydrolase activity	98	589	0.6	6.19e-27	NGFR,MAPK12,TSC2,RIPK2,PDGFRA,PDGFRB,TXK,STAT3,RASGRF2,CASP6,ERBB2,GNA12,EGFR,FLT1,ITGA1,APP,GNAQ,PPARG,KIT,CALM3,BAX,ITGA2,TSC1,AVPR1A,CRK,EDNRA,ROCK2,BID,F2R,GSK3B,CASP9,PRKCD,GRIN2A,SMAD3,HSPD1,CREB3,PDPK1,CRKL,FYN,FN1,MAP3K5,MTOR,AGT,AVPR1B,PIP5K1A,RAP1A,GRIN1,HSP90AB1,CARD9,AGTR2,PREX1,RALGDS,LPAR1,BAK1,SYK,TBC1D4,PRKCZ,ASPH,ADRA1A,NKX3-1,JAK2,AKT2,BCL2L11,BAD,MAPK8,ITGB1,RAPGEF4,PTK2B,ROCK1…
GO:0035295	Tube development	121	880	0.52	8.42e-27	KCNQ1,MAPK1,TAB1,TSC2,TGFB1,COMP,ITGB8,SERPINE1,MAPK14,NR3C1,APOB,LRP1,C3,VASP,APOE,RARA,KRAS,PDGFRA,THBS1,ITGAV,PDGFRB,ITGA2B,PIK3R3,MAP2K2,GAB1,MAPK3,EP300,PAX8,KDR,PIK3CA,THRA,EGFR,PDE3B,FLT1,ITGB6,KIT,BAX,ITGA5,WNT1,NOS3,TSC1,MED1,MAP2K1,JUNB,PRKACA,VEGFB,EDNRA,ITGA3,MET,PGR,PSEN1,SMAD3,PARVA,PTK2,DLG1,CRKL,FN1,MYLK,STAT1,RYR2,VAV3,PRKACB,JUN,VAV2,PTEN,SDC4,STK4,ADA,SRC,BAK1,AR,HSPG2,SYK,ELK1…
GO:0010468	Regulation of gene expression	351	4899	0.24	8.98e-27	DCN,CREB3L3,KCNQ1,TNFRSF1A,NGFR,EIF2AK1,MAPK13,MAPK1,NFKBIA,RIPK2,PPP2CB,TGFB1,CDC37,PIK3R2,COMP,GSK3A,ITGB8,SERPINE1,RPS6KB1,NFKB1,IL2,CCND1,IL23A,CDKN1B,MAPK14,IL12B,NR3C1,APOB,SLC8A2,AHR,LRP1,C3,FOSB,TRAF2,TICAM1,MKNK2,APOE,ACTN4,JUND,RARA,KRAS,IRAK2,CAMK1,PDGFRA,CDK4,MDM2,RIPK1,TLR2,THBS1,ITGAV,LPCAT3,TRAF5,CYBA,IL12RB2,CREBBP,PIK3R3,MAP2K2,MAPK3,EEF2K,PRKCQ,EP300,PAX8,KDR,PIK3CA,SLC9A1,ATF2,…
GO:0044092	Negative regulation of molecular function	140	1143	0.47	9.71e-27	KCNQ1,NFKBIA,TSC2,PPP2CB,GSK3A,SERPINE1,DUSP3,VTN,NFKB1,CDKN1B,CRBN,TFPI,DUSP1,LRP1,C3,APOE,PPP1R1B,IRAK2,CAMK1,APC,PPP1R1A,THBS1,ITGAV,SLC9A3R1,MAPK3,CBL,PRKAR2A,PRKAR2B,IQGAP1,TP53,NFKBIE,SERPING1,AIP,ADRA2A,APP,DEPTOR,GNAQ,PPARG,PRKAG2,CALM3,BAX,NOS3,TSC1,DUSP16,PRKCE,RPTOR,PTPN2,NFKBIB,GNAI2,CFHR1,MET,ROCK2,GSK3B,PSEN1,SIVA1,PRKCD,PARVA,SFN,CREB3,USP7,ESR2,PDPK1,PIP4K2C,PLN,ATP2B4,TLR9,AGT,PR…
GO:0051091	Positive regulation of DNA-binding transcription factor activity	67	267	0.78	1.10e-26	RIPK2,TGFB1,TRAF2,TICAM1,IRAK2,RIPK1,TLR2,TRAF5,PRKCQ,EP300,ATF2,STAT3,PPARGC1A,APP,ADCY8,PPARG,KIT,WNT1,PRKCI,ADCY1,FOSL1,SMAD3,RPS6KA4,TRADD,ESR2,COPS5,TLR9,AGT,CRTC2,MAP3K7,IRAK1,CHUK,CARD9,PTEN,TLR4,AR,PRKCZ,NKX3-1,JAK2,ALK,TIRAP,PPP3CA,ITGB2,RELA,TLR6,PRKD1,LPAR5,PRKD2,TNF,MAVS,ESR1,IKBKB,NTRK1,TRAF6,DDIT3,AKT1,IKBKE,RPS6KA5,PLCG2,BTK,IKBKG,CTNNB1,PRKCB,MALT1,BCL10,MYD88,CAMK2A
GO:0070848	Response to growth factor	90	503	0.64	1.25e-26	NGFR,MAPK1,TAB1,TGFB1,COMP,ITGB8,RPS6KB1,DUSP3,IBSP,MAPK14,NR3C1,FLT3,PLCG1,PDGFRA,RIPK1,THBS1,PDGFRB,GAB1,MAPK3,EEF2K,KDR,PIK3CA,CBL,ATF2,STAT3,IQGAP1,TP53,ERBB2,EGFR,FLT1,ITGB6,APP,PPARG,VCAM1,ITGB5,CRK,MED1,INSR,FOS,VEGFB,USP9X,ROCK2,HSPA5,SMAD3,FOXO3,PTK2,ERBB4,PDPK1,MAP2K3,CRKL,FYN,MAPKAPK2,MAP3K7,RAP1A,JUN,HDAC1,SRC,TLR4,ELK1,PIK3CD,ITGA8,TH,AKT1S1,CSNK1E,CSNK1D,ROCK1,RELA,NLK,CREB1,PRKD1,F…
GO:1903522	Regulation of blood circulation	65	250	0.8	1.32e-26	KCNQ1,GSK3A,IL2,SLC8A2,KCNMB4,MDM2,SLC9A1,THRA,KCNN2,CACNA1C,ADRA2A,APP,CACNA1D,CALM3,KCNJ3,NOS3,AVPR1A,ADRA1B,PRKACA,EDNRA,F2R,SCN4B,SCN5A,CACNA1H,HSP90AA1,DLG1,PLN,ATP2B4,CACNA1G,RYR2,AGT,AVPR1B,AGTR2,ADA,EDNRB,ADRA1D,ASPH,AVP,ADRA1A,TH,SLC8A3,JAK2,THRB,KCNE1,SLC8A1,ADRA2C,ACE2,TBXA2R,SCN1B,TNF,AGTR1,RHOA,KCNMB2,PIK3CG,CAMK2D,KCNJ5,BDKRB2,TRPV1,KCNE1B,NOS1,ADRA2B,FXYD1,AVPR2,CALM1,CALM2
GO:0060627	Regulation of vesicle-mediated transport	94	551	0.62	1.67e-26	MAPK1,TSC2,TGFB1,SERPINE1,VTN,LRP1,C3,CFP,RAC2,RAP1B,APOE,TLR2,ITGAV,CYBA,MAP2K2,MAPK3,EEF2K,PRKCG,CBL,ADRA2A,APP,PIP4P2,PPARG,FCER1G,CALM3,FCN2,MASP1,ITGA2,ADCY1,C2,MAP2K1,INSR,GNAI2,LYPLA1,CALR,GSK3B,CACNA1H,EZR,USP7,PDPK1,PRKAA1,CACNA1G,MSN,GAB2,CD47,PRKN,RAB13,RAP1A,SDC4,SRC,MBL2,FGR,IL2RG,SYK,HCK,STAM,TBC1D4,ADRA1A,SDC1,AKT2,AKAP5,PPP3CB,PPP3CA,RAPGEF4,PPP3CC,ITGB2,PLA2G4E,ROCK1,MASP2,CACNA1…
GO:0044238	Primary metabolic process	454	7156	0.19	1.70e-26	PPP5C,DCN,INPP4A,KCNQ1,TNFRSF1A,EIF2AK1,MAPK13,MAPK12,MAPK1,TAB1,RBX1,F9,PLA2G15,RIPK2,PPP2CB,TGFB1,PIK3R2,COMP,GSK3A,ITGB8,RPS6KB1,DUSP3,NFKB1,IL2,CCND1,MAPK14,MEP1A,SKP1,NR3C1,CRBN,APOB,PROC,DUSP1,FLT3,LRP1,PLCG1,H4C6,C3,FOSB,CDC25B,HCST,TRAF2,MKNK2,TRPC4AP,APOE,JUND,RARA,PPP1R1B,PRKAB2,DCAF15,CSNK1G2,PI4KA,IRAK2,CAMK1,DDB2,PDGFRA,APC,CDK4,PPP1R1A,MDM2,RIPK1,TLR2,THBS1,ITPKA,GYS2,XYLT1,LPCAT3,T…
GO:0016477	Cell migration	122	903	0.51	1.97e-26	ITGB4,MADCAM1,BDKRB1,TGFB1,GSK3A,ITGB8,RPS6KB1,VTN,IL12B,PLCG1,RRAS,RRAS2,PDGFRA,APC,LAMC1,THBS1,ITGAV,PDGFRB,SLC12A2,SLC9A3R1,PIK3R3,GAB1,PRKCQ,KDR,PIK3CA,SLC9A1,GPC1,ITGA9,ZAP70,ITGB7,IQGAP1,EGFR,FLT1,ITGA1,ITGB6,KIT,FCER1G,BAX,ITGA5,VCAM1,PRKCI,CXCL3,ITGB5,ITGA2,NOS3,CRK,IL12A,SDC2,EDNRA,ITGA3,USP9X,MET,PSEN1,ITGA11,PRKCD,PARVA,HSP90AA1,THBS4,PTK2,ERBB4,PDPK1,CRKL,FYN,FN1,ITGAL,MSN,DPP4,CD47,P…
GO:0071396	Cellular response to lipid	89	502	0.63	4.47e-26	MAPK1,NFKBIA,RIPK2,TGFB1,GSK3A,SERPINE1,RPS6KB1,NFKB1,MAPK14,IL12B,NR3C1,TFPI,FLT3,AHR,TICAM1,RARA,IRAK2,CDK4,TLR2,MAPK3,DAXX,KCNMB1,EGFR,LY96,ADCY8,PPARG,CXCL3,ITGA2,ADCY1,NOS3,MED1,IRS1,PRKCE,NFKBIB,ROCK2,CALR,GSK3B,PGR,RORC,NRIP1,NOS2,CASP9,FOXO3,ESR2,MAP2K3,MSN,TLR9,SGK1,IRAK1,NCOA3,SRC,TLR4,LPAR1,AR,SYK,HCK,ELK1,EDNRB,NKX3-1,JAK2,BCL2L11,BAD,SPP1,MAPK8,PTK2B,MAP2K7,RELA,ADCY3,CD14,PPARA,KDM3…
GO:0051090	Regulation of DNA-binding transcription factor activity	83	436	0.66	4.60e-26	NFKBIA,RIPK2,PPP2CB,TGFB1,TRAF2,TICAM1,IRAK2,RIPK1,TLR2,TRAF5,MAPK3,PRKCQ,EP300,ATF2,STAT3,PPARGC1A,NFKBIE,APP,ADCY8,PPARG,KIT,WNT1,PRKCI,ADCY1,FOSL1,NFKBIB,SIVA1,SMAD3,RPS6KA4,TRADD,CREB3,USP7,ESR2,COPS5,TLR9,AGT,SGK1,CRTC2,MAP3K7,IRAK1,CHUK,CARD9,PTEN,TLR4,AR,SYK,HCK,PRKCZ,NKX3-1,JAK2,ALK,TIRAP,TRAF3,PPP3CA,MAPK8,SGK3,ITGB2,RELA,TLR6,PRKD1,LPAR5,PRKD2,MAPK9,TNF,MAVS,ESR1,CDKN2A,IKBKB,NTRK1,TRAF…
GO:0003013	Circulatory system process	88	493	0.64	5.90e-26	GNA11,KCNQ1,BDKRB1,TGFB1,COMP,GSK3A,SLC8A2,LRP1,APOE,KCNMB4,CYBA,SLC12A2,SLC9A3R1,PIK3CA,SLC9A1,KCNN2,CACNA1C,KCNMB1,GNA12,SERPING1,ADRA2A,ITGA1,PPARG,CACNA1D,KCNJ3,NOS3,AVPR1A,INSR,ADRA1B,VEGFB,EDNRA,ROCK2,F2R,SCN4B,NOS2,SCN5A,SMAD3,MAP2K3,SLC6A20,FYN,PLN,ATP2B4,CACNA1G,STAT1,MTOR,AKAP13,RYR2,AGT,AVPR1B,F5,SGK1,AGTR2,SRC,PRKG1,AR,MYLK2,EDNRB,ADRA1D,AVP,ADRA1A,PRCP,MYLK3,KCNE1,ROCK1,SLC8A1,PPARA,…
GO:0043269	Regulation of ion transport	105	700	0.56	1.02e-25	KCNQ1,BDKRB1,TGFB1,CRBN,PLCG1,F2RL3,ACTN4,RIPK1,CYBA,PDGFRB,SLC12A2,SLC9A3R1,SLC9A1,PRKG2,KCNN2,RASGRF2,CACNA1C,KCNMB1,ADRA2A,APP,CACNA1D,CALM3,FXYD2,BAX,KCNJ3,NOS3,AVPR1A,PRKCE,KIF5B,F2,PRKACA,GNAI2,CD19,EDNRA,F2R,SCN4B,PSEN1,SCN5A,GRIN2A,CACNA1H,ATF4,CREB3,PDPK1,DLG1,PRKAA1,FYN,PLN,ATP2B4,CACNA1G,MYLK,TLR9,CACNA1S,RYR2,AGT,PRKN,AVPR1B,CACNA1E,GRIN1,MMP9,BAK1,SYK,ASPH,AVP,AKAP5,PPP3CB,PPP3CA,CAM…
GO:0009611	Response to wounding	83	444	0.66	1.34e-25	ITGB4,F9,TGFB1,COMP,RPS6KB1,MAPK14,TFPI,PROC,C4BPB,F2RL3,PDGFRA,VWF,PDGFRB,KDR,PIK3CA,TNC,ERBB3,ERBB2,GNA12,SERPING1,ADRA2A,ITGB6,GNAQ,BAX,ITGA5,WNT1,ITGA2,F2,EDNRA,TLN1,F2R,CREB3L2,GRIN2A,SMAD3,FN1,MAX,MAP3K5,TNR,SERPINC1,F5,VAV3,JUN,VAV2,SDC4,SRC,TLR4,F10,F7,SYK,PDX1,SDC1,JAK2,PRCP,PPP3CA,ITGB1,ILK,MAP2K7,BCL2,HPSE,CDKN1A,F11,PPARA,ADRA2C,PTPN6,KCNK2,RHOA,GNA13,RAF1,MAP2K4,PIK3CG,LYN,NTRK1,HIF1…
GO:0002694	Regulation of leukocyte activation	96	601	0.59	3.44e-25	RIPK2,TGFB1,DUSP3,IL2,IL23A,IL12B,AHR,TICAM1,RAC2,JUND,RARA,DCAF15,THBS1,IL12RB2,MAP3K8,PRKCQ,PIK3CA,ZAP70,ERBB2,CAMK4,VCAM1,STAT6,IL12A,JUNB,PTPN2,CD19,CD46,CD209,BID,ICOS,IL23R,CD28,FOXO3,HSPD1,PDPK1,DLG1,FYN,FN1,DPP4,TLR9,GAB2,CD47,DUSP10,VAV3,PTEN,SDC4,ADA,SRC,TLR4,FGR,IL2RG,VSIG4,SYK,IRS2,PRKCZ,IL6ST,JAK2,TIRAP,BAD,PPP3CA,NFATC2,HLA-A,ITGB2,BCL2,CDKN1A,TLR6,PTPN6,TNF,RHOA,INPP5D,CDKN2A,BRAF,…
GO:0051130	Positive regulation of cellular component organization	130	1049	0.48	4.22e-25	DCN,MAPK1,BIK,TGFB1,GSK3A,SERPINE1,DUSP3,VTN,CDKN1B,MAPK14,CRBN,TNN,LRP1,C3,VASP,RAC2,RAP1B,APOE,CAMK1,APC,ITPKA,PDGFRB,MAP2K2,MAPK3,EEF2K,PRKCQ,EP300,KDR,PIK3CA,CBL,PPARGC1A,CDK2,TP53,APP,PPARG,KIT,BAX,WNT1,CCT3,PRKCI,ITGA2,TSC1,MAP2K1,INSR,PRKCE,ITGA3,MET,ROCK2,BID,HSPA5,ULK1,GSK3B,CD28,PSEN1,CREB3L2,SIVA1,SMAD3,HSP90AA1,DLG1,FYN,FN1,PIP4K2C,MSN,MTOR,CD47,AGT,THBS2,PRKN,RAP1A,LPAR3,MMP9,SDC4,SR…
GO:0051241	Negative regulation of multicellular organismal process	129	1035	0.48	4.22e-25	DCN,TNFRSF1A,NGFR,TGFB1,GSK3A,SERPINE1,VTN,NFKB1,IL2,IL23A,CDKN1B,ARHGDIB,IL12B,TFPI,PROC,APOE,RARA,PDGFRA,TLR2,THBS1,CYBA,RHEB,SLC12A2,RPS6KA6,PAX8,ATF2,TP53,ERBB2,EGFR,SERPING1,ADRA2A,PDE3B,PTPRR,APP,PPARG,HSPA9,NOS3,AVPR1A,IL17D,IL12A,F2,PTPN2,GNAI2,ROCK2,CALR,F2R,IL23R,ULK1,GSK3B,PSEN1,PRKCD,SMAD3,MAPK11,RPS6KA4,ATF4,EZR,THBS4,FN1,PLN,ATP2B4,TLR9,STAT1,AGT,THBS2,DUSP10,TNR,IFNGR1,IL6R,DAB1,HS…
GO:0071704	Organic substance metabolic process	465	7522	0.17	6.33e-25	PPP5C,DCN,INPP4A,KCNQ1,TNFRSF1A,EIF2AK1,MAPK13,MAPK12,MAPK1,TAB1,RBX1,F9,PLA2G15,TG,RIPK2,PPP2CB,TGFB1,PIK3R2,COMP,GSK3A,ITGB8,RPS6KB1,DUSP3,NFKB1,IL2,CCND1,MAPK14,MEP1A,SKP1,NR3C1,CRBN,APOB,PROC,DUSP1,FLT3,LRP1,PLCG1,H4C6,C3,FOSB,CDC25B,HCST,TRAF2,MKNK2,TRPC4AP,APOE,JUND,RARA,PPP1R1B,PRKAB2,DCAF15,CSNK1G2,PI4KA,IRAK2,CAMK1,DDB2,PDGFRA,APC,CDK4,PPP1R1A,MDM2,RIPK1,TLR2,THBS1,ITPKA,ITGAV,GYS2,SNCAI…
GO:0045597	Positive regulation of cell differentiation	117	876	0.51	6.88e-25	MAPK12,RIPK2,TGFB1,SERPINE1,NFKB1,IL2,IL23A,MAPK14,IL12B,APOB,PROC,RRAS,JUND,RARA,KRAS,CAMK1,MDM2,LAMC1,RIPK1,TLR2,ITPKA,RHEB,MAP2K2,EEF2K,PAX8,KDR,GPC1,NID1,STAT3,ZAP70,APP,PPARG,KIT,PRKCI,CRK,MED1,MAP2K1,JUNB,RAC3,FOS,CD46,CALR,IL23R,GSK3B,CARM1,SMAD3,MAPK11,FOXO3,SFN,CRKL,FN1,MAP3K5,STAT1,MTOR,AGT,DUSP10,IL6R,RAP1A,LPAR3,DAB1,HSP90AB1,PREX1,NCOA3,STK4,ADA,HDAC1,IL2RG,AR,SYK,TP73,PRKCZ,RPS6KA3,…
GO:0008015	Blood circulation	78	403	0.67	7.70e-25	GNA11,KCNQ1,BDKRB1,TGFB1,COMP,GSK3A,APOE,KCNMB4,CYBA,PIK3CA,SLC9A1,KCNN2,CACNA1C,KCNMB1,GNA12,SERPING1,ADRA2A,ITGA1,PPARG,CACNA1D,KCNJ3,NOS3,AVPR1A,ADRA1B,VEGFB,EDNRA,ROCK2,F2R,SCN4B,NOS2,SCN5A,SMAD3,MAP2K3,PLN,CACNA1G,STAT1,MTOR,RYR2,AGT,AVPR1B,F5,SGK1,AGTR2,SRC,PRKG1,AR,MYLK2,EDNRB,ADRA1D,AVP,ADRA1A,PRCP,MYLK3,KCNE1,ROCK1,SLC8A1,PPARA,ADRA2C,CXCR4,ACE2,TBXA2R,SCN1B,TNF,AGTR1,RHOA,GNA13,KCNMB2,R…
GO:0048870	Cell motility	130	1061	0.47	1.08e-24	ITGB4,MADCAM1,BDKRB1,TGFB1,GSK3A,ITGB8,RPS6KB1,VTN,IL12B,APOB,PLCG1,RRAS,RRAS2,PDGFRA,APC,LAMC1,THBS1,ITGAV,PDGFRB,SLC12A2,SLC9A3R1,PIK3R3,GAB1,PRKCQ,KDR,PIK3CA,SLC9A1,GPC1,ITGA9,ZAP70,IQCG,ITGB7,IQGAP1,EGFR,FLT1,ITGA1,ITGB6,KIT,FCER1G,BAX,ITGA5,VCAM1,PRKCI,CXCL3,ITGB5,ITGA2,NOS3,CRK,MAP2K1,IL12A,SDC2,EDNRA,ITGA3,USP9X,MET,PSEN1,ITGA11,PRKCD,PARVA,HSP90AA1,THBS4,PTK2,ERBB4,PDPK1,CRKL,FYN,FN1,ITGA…
GO:0031329	Regulation of cellular catabolic process	110	789	0.53	1.15e-24	DCN,RBX1,TSC2,RIPK2,PIK3R2,GSK3A,MAPK14,TRAF2,TICAM1,APOE,MDM2,TRAF5,RHEB,RRAGB,MAPK3,EP300,KDR,PIK3CA,STAT3,CDK2,TP53,GNA12,ADRA2A,APP,ARAF,BAX,WNT1,TSC1,INSR,IRS1,ITPR1,RPTOR,PRKACA,USP9X,MET,ROCK2,ULK1,GSK3B,PSEN1,TBK1,PRKCD,ATG101,FOXO3,PTK2,USP7,PRKAA1,PIP4K2C,ATP2B4,DDA1,TLR9,MTOR,DCAF12,PRKN,MAPKAPK2,TAB2,COP1,MAP3K7,RRAGD,GNAI3,PRKAA2,HSP90AB1,PTEN,PLK3,RRAGC,OGT,IRS2,BCL2L1,PIP4K2A,PRR5L…
GO:0031347	Regulation of defense response	98	638	0.57	1.31e-24	CREB3L3,TNFRSF1A,MAPK13,NFKBIA,RIPK2,CDC37,SERPINE1,NFKB1,IL2,IL23A,MAPK14,IL12B,PROC,PLCG1,C3,APOE,RIPK1,TLR2,LPCAT3,CYBA,CREBBP,MAPK3,EP300,TXK,TNC,CASP6,PLA2G7,SERPING1,APP,PPARG,FCN2,MASP1,ITGA2,CRK,MED1,IL12A,PTPN2,STAT2,IL23R,CD28,TBK1,PRKCD,SMAD3,HSP90AA1,PIK3AP1,TRADD,CREB3,FYN,ERCC6,TLR9,STAT1,CD47,AGT,DUSP10,CFH,MAP3K7,CARD9,MMP9,ADA,SRC,MBL2,TLR4,FGR,VSIG4,SYK,HCK,EDNRB,IL6ST,JAK2,TIRA…
GO:0071363	Cellular response to growth factor stimulus	84	473	0.63	1.32e-24	NGFR,TAB1,TGFB1,COMP,ITGB8,RPS6KB1,DUSP3,IBSP,MAPK14,NR3C1,FLT3,PLCG1,PDGFRA,RIPK1,THBS1,PDGFRB,GAB1,MAPK3,EEF2K,KDR,PIK3CA,CBL,ATF2,STAT3,IQGAP1,TP53,ERBB2,EGFR,FLT1,ITGB6,APP,PPARG,VCAM1,ITGB5,CRK,MED1,INSR,FOS,VEGFB,USP9X,HSPA5,SMAD3,FOXO3,PTK2,ERBB4,PDPK1,MAP2K3,CRKL,FYN,MAPKAPK2,MAP3K7,RAP1A,JUN,HDAC1,SRC,TLR4,PIK3CD,ITGA8,TH,AKT1S1,CSNK1E,CSNK1D,RELA,NLK,CREB1,PRKD1,FGFR1,PRKD2,SHC1,RAF1,NT…
GO:0043068	Positive regulation of programmed cell death	88	519	0.61	1.37e-24	TNFRSF1A,NGFR,RIPK2,TGFB1,GSK3A,IL12B,NR3C1,PLCG1,C3,TRAF2,APC,RIPK1,THBS1,PDGFRB,SLC9A3R1,SLC9A1,ATF2,CASP6,TP53,ITGA1,APP,PPARG,BAX,PRKCI,IL12A,FOSL1,PPP2R1B,PTPN2,BID,PPP2R1A,PSEN1,NOS2,CASP9,PRKCD,GRIN2A,ATF4,FOXO3,HSPD1,TRADD,DUSP9,SIAH1,MAP3K5,AGT,JUN,AGTR2,PTEN,MMP9,STK4,SRC,LPAR1,BAK1,SYK,PIK3CD,TP73,FOXO1,NKX3-1,JAK2,PIP5KL1,BCL2L11,BAD,MAPK8,ITGB1,ITGA4,MAP2K7,CDKN1A,NCOA1,DAPK1,MAPK9,T…
GO:0019932	Second-messenger-mediated signaling	61	239	0.79	1.38e-24	AHR,PLCG1,APOE,KDR,SLC9A1,ZAP70,CACNA1C,APP,CALM3,VCAM1,ADCY1,NOS3,AVPR1A,NFATC3,ITPR1,PRKACA,PPP2R1A,NOS2,GRIN2A,PDPK1,PRKAA1,PLN,RYR1,MTOR,RYR2,AGT,GRIN1,AGTR2,ADA,NR5A1,PRKG1,ITPR3,SYK,EDNRB,ASPH,PDX1,ITPR2,PPP3CB,PPP3CA,NFATC2,PPP3CC,KSR1,SLC8A1,CXCR4,CREB1,NFATC1,TBXA2R,RAPGEF3,PLA2G4B,TNF,AGTR1,PPP2CA,CAMK2D,TRPV1,NOS1,PLCG2,BTK,RYR3,PPP3R2,CALM1,CALM2
GO:0048468	Cell development	173	1719	0.39	1.57e-24	KCNQ1,NGFR,ITGB4,MAPK1,TGFB1,COMP,RPS6KB1,TNN,LRP1,C3,VASP,CDC25B,RAC2,RAP1B,APOE,ACTN4,JUND,RARA,KRAS,PDGFRA,LAMC1,TLR2,ITGAV,PDGFRB,SLC9A3R1,MAPK3,PRKCQ,EP300,KDR,FOSL2,TNC,IQCG,ITGB7,IQGAP1,ERBB2,ITGA1,APP,PPARG,KIT,BAX,PRKCI,ADCY1,CRK,MED1,DDB1,RAC3,SDC2,KIF5B,PRKACA,NEFH,EDNRA,USP9X,MET,ULK1,GSK3B,PGR,PSEN1,CASP9,SMAD3,PARVA,HSP90AA1,ATF4,EZR,FOXO3,SFN,PTK2,ERBB4,PDPK1,SLC26A3,CRKL,FYN,FN1,E…
GO:0071375	Cellular response to peptide hormone stimulus	61	240	0.79	1.65e-24	TGFB1,PIK3R2,GSK3A,RPS6KB1,GNRHR,NFKB1,APC,CDK4,CYBA,PIK3R3,GAB1,EEF2K,PIK3CA,SLC9A1,STAT3,PDE3B,ADCY8,PPARG,WNT1,PRKCI,STAT6,CRK,INSR,IRS1,FOS,PTPN2,EDNRA,GSK3B,SP1,PRKCD,PTK2,PDPK1,MAX,STAT1,AGT,RAB13,AGTR2,IRS4,EIF4EBP2,SRC,FOXO4,IRS2,TBC1D4,PRKCZ,FOXO1,JAK2,AKT2,RELA,AGTR1,SHC1,TRIB3,PIK3R1,LYN,TYK2,JAK3,NR4A1,AKT1,ITGB3,IGF1R,JAK1,CAMK2A
GO:0002429	Immune response-activating cell surface receptor signaling pathway	56	197	0.84	1.85e-24	MAPK1,RIPK2,PLCG1,CREBBP,EP300,PIK3CA,TXK,ZAP70,FCER1G,FCN2,BAX,MASP1,PRKCE,CD19,CD28,PSEN1,PRKCD,PTK2,CRKL,FYN,CR2,MAP3K7,VAV3,VAV2,ADA,SRC,MBL2,FGR,SYK,HCK,PIK3CD,NFATC2,HLA-A,BCL2,MASP2,PTPN6,PRKD2,ITK,INPP5D,HRAS,BRAF,LYN,IKBKB,IGLL5,TRAF6,VAV1,LOC102723407,IGHV3-72,IGHV3-43D,PLCG2,BTK,IKBKG,PRKCB,MALT1,BCL10,CBLB
GO:0050867	Positive regulation of cell activation	77	401	0.67	2.45e-24	RIPK2,TGFB1,IL2,IL23A,IL12B,TICAM1,JUND,RARA,THBS1,PDGFRB,IL12RB2,MAP3K8,PRKCQ,PIK3CA,ZAP70,APP,VCAM1,STAT6,IL12A,CD46,CD209,ICOS,IL23R,CD28,FOXO3,HSPD1,FYN,DPP4,TLR9,GAB2,CD47,DUSP10,VAV3,ADA,SRC,TLR4,FGR,IL2RG,SYK,IRS2,PRKCZ,IL6ST,JAK2,TIRAP,BAD,PPP3CA,NFATC2,HLA-A,ITGB2,BCL2,CDKN1A,TLR6,PTPN6,TNF,RHOA,INPP5D,LYN,IGLL5,TYK2,AMBRA1,JAK3,TRAF6,RPS6KA1,AKT1,IL12RB1,VAV1,LOC102723407,IGHV3-72,PIK3R…
GO:0043170	Macromolecule metabolic process	385	5781	0.21	3.11e-24	PPP5C,DCN,KCNQ1,TNFRSF1A,EIF2AK1,MAPK13,MAPK12,MAPK1,TAB1,RBX1,F9,RIPK2,PPP2CB,TGFB1,COMP,GSK3A,RPS6KB1,DUSP3,NFKB1,IL2,CCND1,MAPK14,MEP1A,SKP1,CRBN,APOB,PROC,DUSP1,FLT3,H4C6,C3,FOSB,CDC25B,HCST,TRAF2,MKNK2,TRPC4AP,APOE,JUND,RARA,PPP1R1B,DCAF15,CSNK1G2,IRAK2,CAMK1,DDB2,PDGFRA,APC,CDK4,PPP1R1A,MDM2,RIPK1,TLR2,THBS1,ITGAV,GYS2,XYLT1,TRAF5,PDGFRB,IL12RB2,CREBBP,RPS6KA6,MAP2K2,MAPK3,EEF2K,MAP3K8,PRKC…
GO:0002520	Immune system development	106	749	0.53	3.43e-24	KCNQ1,EIF2AK1,MAPK1,RIPK2,TGFB1,PIK3R2,ITGB8,IL2,MAPK14,IL12B,FLT3,RRAS,MKNK2,PDGFRA,TLR2,PIK3R3,MAP2K2,MAPK3,EP300,KDR,ATF2,THRA,STAT3,MECOM,ZAP70,CACNA1C,TP53,ERBB2,CAMK4,FLT1,ITGB6,APP,PPARG,KIT,FCER1G,BAX,WNT1,VCAM1,HSPA9,TSC1,STAT6,MED1,MAP2K1,JUNB,FOS,PTPN2,CD19,ICOS,CD28,PSEN1,RORC,CASP9,SMAD3,ATF4,HSPD1,CRKL,MTOR,GAB2,CR2,IL6R,JUN,PREX1,MMP9,STK4,ADA,SRC,OGT,IL2RG,BAK1,CUL4A,SYK,PIP4K2A,P…
GO:0009617	Response to bacterium	99	663	0.56	4.65e-24	TNFRSF1A,MAPK1,BDKRB1,NFKBIA,RIPK2,TGFB1,SERPINE1,RPS6KB1,NFKB1,IL23A,MAPK14,IL12B,APOB,C4BPB,C3,CFP,TICAM1,JUND,RARA,IRAK2,CDK4,TLR2,IL12RB2,MAPK3,LY96,APP,FCER1G,FCN2,VCAM1,CXCL3,NOS3,C2,IL12A,PRKCE,FOS,F2,NFKBIB,PLAAT3,F2R,IL23R,NOS2,TBK1,CASP9,PRKCD,MAP2K3,TLR9,TLR1,DUSP10,MAPKAPK2,TAB2,IL6R,IRAK1,CARD9,SRC,MBL2,TLR4,FGR,SYK,HCK,EDNRB,RPS6KA3,TH,JAK2,TIRAP,MAPK8,HLA-A,MAP2K7,RELA,CD14,TLR6,PR…
GO:0010557	Positive regulation of macromolecule biosynthetic process	185	1935	0.36	4.94e-24	DCN,CREB3L3,TNFRSF1A,NGFR,MAPK1,NFKBIA,RIPK2,TGFB1,PIK3R2,GSK3A,RPS6KB1,NFKB1,IL2,IL23A,MAPK14,NR3C1,AHR,FOSB,APOE,ACTN4,JUND,RARA,CAMK1,RIPK1,TLR2,THBS1,PDGFRB,CREBBP,MAP2K2,MAPK3,PRKCQ,EP300,PAX8,KDR,SLC9A1,ATF2,TXK,THRA,STAT3,MECOM,FOSL2,PPARGC1A,DAXX,CDK2,TP53,ERBB2,CREB3L4,EGFR,AIP,CAMK4,APP,ATAD2,PPARG,WNT1,CCT3,ITGA2,STAT6,MED1,NFATC3,MAP2K1,JUNB,INSR,IRS1,FOS,RPTOR,RPS6KB2,FOSL1,NFKBIB,ST…
GO:0002237	Response to molecule of bacterial origin	70	333	0.71	4.96e-24	MAPK1,BDKRB1,NFKBIA,RIPK2,TGFB1,SERPINE1,RPS6KB1,NFKB1,MAPK14,IL12B,APOB,TICAM1,JUND,RARA,IRAK2,CDK4,TLR2,IL12RB2,MAPK3,LY96,VCAM1,CXCL3,NOS3,IL12A,PRKCE,FOS,NFKBIB,F2R,IL23R,NOS2,CASP9,MAP2K3,TLR9,TLR1,DUSP10,MAPKAPK2,TAB2,IRAK1,CARD9,SRC,TLR4,HCK,EDNRB,RPS6KA3,TH,JAK2,TIRAP,MAPK8,MAP2K7,RELA,CD14,TLR6,TBXA2R,MAPKAPK3,TNF,RHOA,TICAM2,C4B,LYN,TRAF6,NR4A1,AKT1,NOS1,PLCG2,BTK,TLR5,MALT1,BCL10,MYD88…
GO:0051249	Regulation of lymphocyte activation	86	508	0.61	5.56e-24	RIPK2,TGFB1,DUSP3,IL2,IL23A,IL12B,AHR,TICAM1,RAC2,RARA,DCAF15,IL12RB2,MAP3K8,PRKCQ,PIK3CA,ZAP70,ERBB2,CAMK4,VCAM1,STAT6,IL12A,JUNB,PTPN2,CD19,CD46,CD209,BID,ICOS,IL23R,CD28,FOXO3,HSPD1,DLG1,FYN,DPP4,TLR9,CD47,DUSP10,VAV3,PTEN,SDC4,ADA,SRC,TLR4,FGR,IL2RG,VSIG4,SYK,IRS2,PRKCZ,IL6ST,JAK2,TIRAP,BAD,PPP3CA,NFATC2,HLA-A,BCL2,CDKN1A,PTPN6,RHOA,INPP5D,CDKN2A,BRAF,LYN,IGLL5,TYK2,AMBRA1,JAK3,TRAF6,AKT1,RAS…
GO:0009888	Tissue development	171	1723	0.38	1.34e-23	KCNQ1,NGFR,ITGB4,MAPK1,TSC2,TGFB1,COMP,ITGB8,VTN,IBSP,CCND1,MAPK14,NR3C1,DUSP1,C3,VASP,RAP1B,TRPC4AP,RARA,KRAS,PDGFRA,CDK4,MDM2,LAMC1,ITGAV,PDGFRB,SLC9A3R1,MAP2K2,MAPK3,EP300,PAX8,KDR,PIK3CA,SLC9A1,ATF2,THRA,FOSL2,PPARGC1A,TNC,CASP6,ERBB3,IQGAP1,TP53,EGFR,ITGB6,PPARG,ITGA5,WNT1,ITGB5,ITGA2,NOS3,TSC1,COPS2,STAT6,MED1,MAP2K1,JUNB,INSR,FOS,PRKACA,EDNRA,ITGA3,MET,ROCK2,PLAAT3,CALR,GSK3B,PGR,PSEN1,ROR…
GO:0002696	Positive regulation of leukocyte activation	74	384	0.67	1.92e-23	RIPK2,TGFB1,IL2,IL23A,IL12B,TICAM1,JUND,RARA,THBS1,IL12RB2,MAP3K8,PRKCQ,PIK3CA,ZAP70,VCAM1,STAT6,IL12A,CD46,CD209,ICOS,IL23R,CD28,FOXO3,HSPD1,FYN,DPP4,TLR9,GAB2,CD47,DUSP10,VAV3,ADA,SRC,TLR4,FGR,IL2RG,SYK,IRS2,PRKCZ,IL6ST,JAK2,TIRAP,BAD,PPP3CA,NFATC2,HLA-A,ITGB2,BCL2,CDKN1A,TLR6,PTPN6,TNF,RHOA,INPP5D,LYN,IGLL5,TYK2,AMBRA1,JAK3,TRAF6,AKT1,IL12RB1,VAV1,LOC102723407,IGHV3-72,PIK3R6,IGHV3-43D,BTK,PTP…
GO:0048534	Hematopoietic or lymphoid organ development	101	705	0.54	2.39e-23	KCNQ1,EIF2AK1,MAPK1,RIPK2,TGFB1,PIK3R2,ITGB8,IL2,MAPK14,IL12B,FLT3,RRAS,MKNK2,PDGFRA,TLR2,PIK3R3,MAP2K2,MAPK3,EP300,KDR,ATF2,THRA,STAT3,MECOM,ZAP70,TP53,ERBB2,CAMK4,FLT1,ITGB6,APP,PPARG,KIT,FCER1G,BAX,WNT1,VCAM1,HSPA9,TSC1,STAT6,MED1,MAP2K1,JUNB,FOS,PTPN2,CD19,CD28,PSEN1,RORC,CASP9,ATF4,CRKL,MTOR,GAB2,CR2,IL6R,JUN,PREX1,MMP9,STK4,ADA,SRC,OGT,IL2RG,BAK1,CUL4A,SYK,PIP4K2A,PIK3CD,SLC8A3,JAK2,TIRAP,B…
GO:1901214	Regulation of neuron death	68	324	0.71	2.72e-23	GSK3A,CCND1,NR3C1,TRAF2,APOE,KRAS,RRAS2,PRKCG,KDR,PIK3CA,CBL,ATF2,PPARGC1A,DAXX,ERBB3,TP53,ITGA1,APP,BAX,WNT1,PRKCI,TSC1,FOS,VEGFB,F2R,GSK3B,PSEN1,TBK1,CASP9,ATF4,FOXO3,FYN,MAP3K5,PRKN,JUN,HSP90AB1,TLR4,C1QA,BCL2L1,ELK1,IL6ST,JAK2,AKT1S1,BCL2L11,BAD,PTK2B,ITGB2,MAP2K7,BCL2,ROCK1,PPARA,DCC,TLR6,TNF,RHOA,HRAS,MAP2K4,BRAF,NTRK1,AMBRA1,HIF1A,DDIT3,AKT1,NEFL,IKBKG,CTNNB1,ITGAM,SNCA
GO:0010959	Regulation of metal ion transport	75	405	0.65	7.54e-23	KCNQ1,BDKRB1,TGFB1,CRBN,PLCG1,F2RL3,ACTN4,CYBA,PDGFRB,SLC9A3R1,SLC9A1,KCNN2,CACNA1C,KCNMB1,ADRA2A,CACNA1D,CALM3,FXYD2,BAX,NOS3,PRKCE,KIF5B,F2,PRKACA,GNAI2,CD19,F2R,SCN4B,SCN5A,ATF4,CREB3,PDPK1,DLG1,FYN,PLN,ATP2B4,MYLK,TLR9,RYR2,AGT,GRIN1,BAK1,ASPH,AKAP5,PPP3CB,PPP3CA,CAMK2B,ITGB1,PTK2B,PPP3CC,BCL2,KCNE1,SLC8A1,CXCR4,PRKD1,PTPN6,SCN1B,RHOA,PIK3CG,CAMK2D,LYN,JAK3,AKT1,ITGB3,KCNE1B,NOS1,FXYD1,PLCG2,…
GO:0043065	Positive regulation of apoptotic process	84	507	0.6	7.54e-23	TNFRSF1A,NGFR,RIPK2,TGFB1,GSK3A,IL12B,NR3C1,PLCG1,C3,TRAF2,APC,RIPK1,THBS1,PDGFRB,SLC9A3R1,SLC9A1,ATF2,CASP6,TP53,ITGA1,APP,PPARG,BAX,PRKCI,IL12A,FOSL1,PPP2R1B,PTPN2,BID,PPP2R1A,PSEN1,CASP9,PRKCD,GRIN2A,ATF4,FOXO3,HSPD1,TRADD,DUSP9,SIAH1,MAP3K5,AGT,JUN,AGTR2,PTEN,MMP9,STK4,SRC,LPAR1,BAK1,PIK3CD,TP73,FOXO1,NKX3-1,JAK2,PIP5KL1,BCL2L11,BAD,MAPK8,ITGB1,ITGA4,MAP2K7,NCOA1,DAPK1,MAPK9,TNF,RHOA,INPP5D,M…
GO:0071902	Positive regulation of protein serine/threonine kinase activity	57	226	0.79	9.80e-23	TAB1,TGFB1,CCND1,CDKN1B,SLC8A2,FLT3,TRAF2,CAMK1,THBS1,CCND2,PDGFRB,MAP2K2,IQGAP1,ERBB2,EGFR,ADRA2A,FLT1,APP,KIT,CALM3,MAP2K1,INSR,RPTOR,PSEN1,TCL1B,ATP2B4,MAP3K5,TLR9,AKAP13,MAP3K7,MTCP1,IRAK1,HSP90AB1,STK4,CCND3,SRC,TLR4,SYK,PTK2B,MAP2K7,TLR6,PIK3R5,FGFR1,TNF,RHOA,HRAS,PPP2CA,PIK3CG,TRAF6,TCL1A,AKT1,MLST8,MAP2K6,PIK3R6,CALM1,CALM2,SNCA
GO:0009892	Negative regulation of metabolic process	241	2982	0.29	1.05e-22	KCNQ1,EIF2AK1,BDKRB1,TSC2,PPP2CB,TGFB1,GSK3A,ITGB8,SERPINE1,DUSP3,VTN,NFKB1,IL2,CCND1,IL23A,CDKN1B,MAPK14,IL12B,NR3C1,TFPI,DUSP1,AHR,LRP1,C3,FOSB,TRAF2,APOE,JUND,RARA,PPP1R1B,APC,MDM2,THBS1,ITGAV,TRAF5,RHEB,CREBBP,EP300,PRKCG,KDR,PIK3CA,CBL,ATF2,THRA,STAT3,MECOM,PRKAR2A,PRKAR2B,DAXX,CDK2,IQGAP1,NCOR1,TP53,EGFR,SERPING1,ADRA2A,PDE3B,APP,DEPTOR,GNAQ,PPARG,PRKAG2,CALM3,BAX,WNT1,INPPL1,TSC1,DUSP16,CO…
GO:0032496	Response to lipopolysaccharide	66	314	0.71	1.28e-22	MAPK1,BDKRB1,NFKBIA,RIPK2,TGFB1,SERPINE1,RPS6KB1,NFKB1,MAPK14,IL12B,APOB,TICAM1,JUND,RARA,IRAK2,CDK4,TLR2,IL12RB2,MAPK3,LY96,VCAM1,CXCL3,NOS3,IL12A,PRKCE,FOS,NFKBIB,F2R,IL23R,NOS2,CASP9,MAP2K3,TLR9,DUSP10,MAPKAPK2,TAB2,IRAK1,SRC,TLR4,HCK,EDNRB,RPS6KA3,TH,JAK2,TIRAP,MAPK8,MAP2K7,RELA,CD14,TBXA2R,MAPKAPK3,TNF,RHOA,TICAM2,LYN,TRAF6,NR4A1,AKT1,NOS1,PLCG2,BTK,TLR5,MALT1,BCL10,MYD88,SNCA
GO:0045935	Positive regulation of nucleobase-containing compound metabolic process	188	2056	0.34	2.25e-22	DCN,CREB3L3,TNFRSF1A,NGFR,MAPK1,NFKBIA,RIPK2,TGFB1,PIK3R2,GSK3A,NFKB1,IL2,IL23A,MAPK14,NR3C1,AHR,FOSB,APOE,ACTN4,JUND,RARA,CAMK1,RIPK1,TLR2,PDGFRB,CREBBP,MAP2K2,MAPK3,PRKCQ,EP300,PAX8,PRKCG,SLC9A1,ATF2,TXK,THRA,STAT3,MECOM,FOSL2,PPARGC1A,ERCC8,DAXX,CDK2,TP53,ERBB2,CREB3L4,EGFR,AIP,CAMK4,APP,ATAD2,PPARG,BAX,WNT1,CCT3,NOS3,STAT6,MED1,NFATC3,MAP2K1,JUNB,INSR,FOS,RPTOR,FOSL1,NFKBIB,STAT2,USP9X,MET,RO…
GO:0010563	Negative regulation of phosphorus metabolic process	76	425	0.64	2.35e-22	BDKRB1,TSC2,TGFB1,GSK3A,DUSP3,IL2,CDKN1B,DUSP1,LRP1,APOE,PPP1R1B,APC,CBL,STAT3,PRKAR2A,PRKAR2B,IQGAP1,NCOR1,TP53,DEPTOR,GNAQ,PPARG,PRKAG2,CALM3,BAX,DUSP16,PTPN2,GNAI2,ROCK2,PPP2R1A,GSK3B,PSEN1,PRKCD,SFN,PDPK1,CRKL,PIP4K2C,AGT,PRKN,DUSP10,JUN,PTEN,YWHAB,BAK1,IRS2,PIP4K2A,PRKCZ,PRR5L,SLC8A3,PIP5KL1,AKT1S1,PKIA,ROCK1,SLC8A1,CDKN1A,PPARA,PRKAR1B,RGS14,PTPN6,TNF,TRIB3,DUSP7,PPP2CA,CDKN2A,LYN,IKBKB,BDK…
GO:0022603	Regulation of anatomical structure morphogenesis	115	920	0.48	2.66e-22	DCN,NGFR,TGFB1,ITGB8,SERPINE1,TNN,PLCG1,C3,RRAS,RAC2,ACTN4,THBS1,ITPKA,SLC12A2,SLC9A3R1,MAP2K2,GAB1,EEF2K,PAX8,KDR,ATF2,STAT3,ERBB2,GNA12,PDE3B,FLT1,PPARG,KIT,ITGA5,NOS3,CRK,MAP2K1,RAC3,SDC2,F2,VEGFB,STAT2,ROCK2,CALR,ULK1,GSK3B,PSEN1,SP1,PARVA,EZR,THBS4,PTK2,PDPK1,DLG1,CRKL,FYN,FN1,ATP2B4,MSN,STAT1,AGT,THBS2,PRKN,TNR,LPAR3,DAB1,AGTR2,PREX1,PTEN,ADA,SRC,FGR,FOXO4,LPAR1,AR,HSPG2,HCK,PIK3CD,PPP3CA,S…
GO:0010038	Response to metal ion	70	362	0.67	3.24e-22	PPP5C,MAPK1,PPP2CB,GSK3A,CCND1,CDKN1B,FOSB,JUND,KCNMB4,THBS1,ITPKA,SLC12A2,MAPK3,EEF2K,LCAT,DAXX,IQGAP1,KCNMB1,EGFR,APP,ADCY8,KIT,CALM3,TFF1,VCAM1,ADCY1,JUNB,FOS,KCNMB3,CALR,HSPA5,SCN5A,CASP9,CACNA1H,ATF4,PRKAA1,CACNA1G,RYR1,TLR9,RYR2,PRKN,CHUK,JUN,PRKAA2,MMP9,ITPR3,ASPH,PDX1,SDC1,TH,BAD,PPP3CA,MAPK8,PTK2B,BCL2,CD14,CREB1,MAPK9,KCNMB2,PPP2CA,BRAF,CAMK2D,HIF1A,AKT1,ACTG1,PLCG2,RYR3,CALM1,CALM2,SNCA
GO:0044237	Cellular metabolic process	414	6568	0.18	3.85e-22	PPP5C,DCN,INPP4A,TNFRSF1A,EIF2AK1,ITGB4,MAPK13,MAPK12,MAPK1,TAB1,RBX1,PLA2G15,TG,RIPK2,PPP2CB,TGFB1,PIK3R2,GSK3A,ITGB8,SERPINE1,RPS6KB1,DUSP3,NFKB1,IL2,CCND1,CDKN1B,MAPK14,MEP1A,SKP1,CRBN,APOB,DUSP1,FLT3,AHR,LRP1,PLCG1,H4C6,C3,FOSB,CDC25B,HCST,TICAM1,MKNK2,TRPC4AP,APOE,JUND,RARA,PPP1R1B,PRKAB2,CSNK1G2,PI4KA,IRAK2,CAMK1,DDB2,PDGFRA,APC,CDK4,PPP1R1A,MDM2,RIPK1,TLR2,ITPKA,GYS2,SNCAIP,XYLT1,LPCAT3,CY…
GO:0002521	Leukocyte differentiation	73	396	0.65	3.99e-22	EIF2AK1,RIPK2,TGFB1,PIK3R2,ITGB8,IL2,MAPK14,IL12B,FLT3,RRAS,TLR2,PIK3R3,EP300,ATF2,STAT3,ZAP70,TP53,ERBB2,CAMK4,ITGB6,APP,PPARG,KIT,FCER1G,BAX,WNT1,VCAM1,TSC1,STAT6,MED1,JUNB,FOS,PTPN2,CD19,CD28,PSEN1,RORC,MTOR,GAB2,CR2,IL6R,JUN,PREX1,MMP9,ADA,SRC,IL2RG,BAK1,SYK,PIK3CD,PPP3CB,ITGB1,ITGA4,PTK2B,BCL2,CREB1,DCAF1,ITK,TNF,RHOA,BRAF,PIK3R1,LYN,NTRK1,JAK3,TRAF6,CITED2,VAV1,PLCG2,BTK,CTNNB1,CDC42,MALT1
GO:0045087	Innate immune response	102	754	0.52	6.61e-22	RIPK2,RPS6KB1,IL23A,IL12B,C4BPB,C3,CFP,TICAM1,TLR2,CYBA,ZAP70,TP53,SERPING1,LY96,APP,PPARG,FCER1G,FCN2,MASP1,C2,KIF5B,CD46,C1QB,CD209,STAT2,CLEC4M,IL23R,NOS2,TBK1,PTK2,FYN,MAP3K5,TLR9,STAT1,TLR1,CD47,CR2,CFH,IFNGR1,IRAK1,CHUK,CARD9,SRC,MBL2,TLR4,FGR,C1QC,C1QA,VSIG4,SYK,HCK,PIK3CD,JAK2,TIRAP,TRAF3,CFI,HLA-A,PTK2B,IRF7,MASP2,RELA,C1S,CD14,DAPK1,TLR6,PRKD1,PTPN6,C4A,TNF,MAVS,B4E1Z4_HUMAN,TICAM2,C4B,…
GO:0045936	Negative regulation of phosphate metabolic process	75	424	0.63	8.34e-22	BDKRB1,TSC2,TGFB1,DUSP3,IL2,CDKN1B,DUSP1,LRP1,APOE,PPP1R1B,APC,CBL,STAT3,PRKAR2A,PRKAR2B,IQGAP1,NCOR1,TP53,DEPTOR,GNAQ,PPARG,PRKAG2,CALM3,BAX,DUSP16,PTPN2,GNAI2,ROCK2,PPP2R1A,GSK3B,PSEN1,PRKCD,SFN,PDPK1,CRKL,PIP4K2C,AGT,PRKN,DUSP10,JUN,PTEN,YWHAB,BAK1,IRS2,PIP4K2A,PRKCZ,PRR5L,SLC8A3,PIP5KL1,AKT1S1,PKIA,ROCK1,SLC8A1,CDKN1A,PPARA,PRKAR1B,RGS14,PTPN6,TNF,TRIB3,DUSP7,PPP2CA,CDKN2A,LYN,IKBKB,BDKRB2,AK…
GO:0070482	Response to oxygen levels	65	318	0.69	1.05e-21	TGFB1,CDKN1B,ACTN4,JUND,MDM2,TLR2,THBS1,CYBA,PDGFRB,CREBBP,EEF2K,EP300,SLC9A1,CBL,ATF2,TP53,KCNMB1,PPARG,VCAM1,ITGA2,TSC1,HSP90B1,PRKCE,FOS,ITPR1,RPTOR,VEGFB,EDNRA,NOS2,SMAD3,ATF4,FOXO3,PRKAA1,RYR1,DPP4,MTOR,RYR2,MDM4,IRAK1,PTEN,PLK3,ADA,SRC,LPAR1,F7,FOXO1,NKX3-1,TH,SLC8A3,ITPR2,BAD,PTK2B,BCL2,SLC8A1,PPARA,CXCR4,KCNK2,TNF,RHOA,HIF1A,CITED2,PGF,AKT1,MLST8,NOS1
GO:0030097	Hemopoiesis	94	655	0.54	1.06e-21	KCNQ1,EIF2AK1,RIPK2,TGFB1,PIK3R2,ITGB8,IL2,MAPK14,IL12B,FLT3,RRAS,MKNK2,PDGFRA,TLR2,PIK3R3,EP300,KDR,ATF2,THRA,STAT3,MECOM,ZAP70,TP53,ERBB2,CAMK4,FLT1,ITGB6,APP,PPARG,KIT,FCER1G,BAX,WNT1,VCAM1,HSPA9,TSC1,STAT6,MED1,JUNB,FOS,PTPN2,CD19,CD28,PSEN1,RORC,CASP9,ATF4,MTOR,GAB2,CR2,IL6R,JUN,PREX1,MMP9,STK4,ADA,SRC,OGT,IL2RG,BAK1,CUL4A,SYK,PIP4K2A,PIK3CD,SLC8A3,JAK2,TIRAP,ACTN1,PPP3CB,ITGB1,ITGA4,PTK2B,B…
GO:0051248	Negative regulation of protein metabolic process	122	1038	0.45	1.10e-21	EIF2AK1,BDKRB1,TSC2,TGFB1,SERPINE1,DUSP3,VTN,NFKB1,IL2,CDKN1B,TFPI,DUSP1,LRP1,C3,APOE,RARA,PPP1R1B,APC,THBS1,ITGAV,PRKCG,CBL,PRKAR2A,PRKAR2B,TP53,EGFR,SERPING1,APP,DEPTOR,GNAQ,PPARG,PRKAG2,CALM3,BAX,WNT1,TSC1,DUSP16,PRKCE,F2,PTPN2,GNAI2,USP9X,ROCK2,CALR,PPP2R1A,GSK3B,PSEN1,NOS2,PRKCD,GRIN2A,SMAD3,ATF4,EIF4EBP1,SFN,USP7,PDPK1,PRKAA1,CRKL,FYN,ATP2B4,AGT,PRKN,DUSP10,MDM4,SERPINC1,JUN,PRKAA2,HSP90AB1…
GO:0008283	Cell population proliferation	98	712	0.52	1.72e-21	NGFR,MAPK1,RIPK2,TGFB1,COMP,IL2,CCND1,IL23A,CDKN1B,IL12B,FLT3,TICAM1,RAC2,RAP1B,KRAS,PDGFRB,MAP2K2,PRKCQ,KDR,ATF2,STAT3,MECOM,TP53,ERBB2,EGFR,KIT,TFF1,BAX,WNT1,ITGA2,TSC1,COPS2,STAT6,CRK,MED1,MAP2K1,JUNB,GNAI2,CD19,EDNRA,CDC25C,CD28,PSEN1,TBK1,PRKCD,MAPK11,GNG2,HSPD1,SFN,DLG1,FYN,MSN,STAT1,AGT,CR2,HPSE2,JUN,PTEN,STK4,ADA,CCND3,SRC,TLR4,BAK1,AR,CUL4A,IRS2,BCL2L1,ASPH,NKX3-1,PDX1,NOX5,BAD,PPP3CB,IT…
GO:0036293	Response to decreased oxygen levels	62	291	0.71	1.75e-21	TGFB1,CDKN1B,ACTN4,JUND,MDM2,TLR2,THBS1,CYBA,CREBBP,EEF2K,EP300,SLC9A1,CBL,ATF2,TP53,KCNMB1,PPARG,VCAM1,ITGA2,TSC1,HSP90B1,PRKCE,FOS,ITPR1,RPTOR,VEGFB,EDNRA,NOS2,SMAD3,ATF4,FOXO3,PRKAA1,RYR1,DPP4,MTOR,RYR2,MDM4,IRAK1,PTEN,PLK3,ADA,SRC,F7,NKX3-1,TH,SLC8A3,ITPR2,BAD,PTK2B,BCL2,SLC8A1,PPARA,CXCR4,KCNK2,TNF,RHOA,HIF1A,CITED2,PGF,AKT1,MLST8,NOS1
GO:0009896	Positive regulation of catabolic process	82	513	0.59	2.04e-21	DCN,RBX1,TSC2,RIPK2,GSK3A,CDKN1B,LRP1,C4BPB,TICAM1,APOE,APC,MDM2,MAPK3,KDR,ADRA2A,APP,BAX,TSC1,DDB1,INSR,IRS1,PRKCE,RPTOR,ROCK2,ULK1,GSK3B,PSEN1,TBK1,PRKCD,HSP90AA1,EZR,ATG101,FOXO3,PTK2,PRKAA1,PIP4K2C,DDA1,MSN,TLR9,MTOR,PRKN,DTL,COP1,MAP3K7,GNAI3,PRKAA2,PTEN,PLK3,IRS2,PIP4K2A,PRR5L,FOXO1,AKT2,BCL2L11,BAD,ULK2,CSNK1E,PTK2B,CSNK1D,ROCK1,CUL4B,HPSE,PPARA,DAPK1,PRKD1,MAPK9,TNF,TRIB3,AMBRA1,HIF1A,APO…
GO:0098542	Defense response to other organism	118	989	0.46	2.07e-21	TNFRSF1A,RIPK2,TGFB1,SERPINE1,RPS6KB1,IL23A,IL12B,C4BPB,C3,CFP,TICAM1,TLR2,CYBA,MAPK3,ZAP70,TP53,SERPING1,LY96,APP,PPARG,FCER1G,FCN2,CXCL3,MASP1,C2,IL12A,KIF5B,F2,CD46,C1QB,CFHR1,CD209,STAT2,CLEC4M,IL23R,NOS2,TBK1,PRKCD,PTK2,FYN,MAP3K5,TLR9,STAT1,TLR1,CD47,CR2,CFH,IFNGR1,IL6R,IRAK1,CHUK,CARD9,SRC,MBL2,TLR4,FGR,C1QC,C1QA,VSIG4,SYK,HCK,BCL2L1,PIK3CD,JAK2,TIRAP,TRAF3,CFI,HLA-A,IRF9,PTK2B,IRF7,BCL2,M…
GO:0060341	Regulation of cellular localization	116	963	0.46	2.51e-21	NGFR,MAPK1,ARHGDIG,TGFB1,PIK3R2,GSK3A,MAPK14,IL12B,LRP1,RAC2,APOE,CAMK1,APC,TLR2,SLC12A2,MAP2K2,MAPK3,GPC1,ERBB2,EGFR,ADRA2A,APP,ADCY8,PPARG,BAX,CCT3,PRKCI,MAP2K1,IL12A,IRS1,PRKCE,KIF5B,F2,PRKACA,NEFH,EDNRA,ITGA3,ROCK2,LYPLA1,F2R,GSK3B,PSEN1,NOS2,PRKCD,SMAD3,HSP90AA1,EZR,SFN,ERBB4,PARD6G,USP7,PDPK1,DLG1,PRKAA1,CRKL,FYN,PLN,ATP2B4,MSN,PRKN,PFKFB2,RAP1A,PRKAA2,GRIN1,HSP90AB1,PTEN,PLK3,SRC,TLR4,BAK1…
GO:0034765	Regulation of ion transmembrane transport	81	504	0.59	2.80e-21	KCNQ1,BDKRB1,TGFB1,CRBN,PLCG1,F2RL3,ACTN4,RIPK1,CYBA,SLC9A3R1,SLC9A1,KCNN2,RASGRF2,CACNA1C,KCNMB1,ADRA2A,APP,CACNA1D,CALM3,FXYD2,BAX,KCNJ3,PRKCE,F2,PRKACA,CD19,EDNRA,F2R,SCN4B,PSEN1,SCN5A,GRIN2A,CACNA1H,PDPK1,DLG1,FYN,PLN,ATP2B4,CACNA1G,TLR9,CACNA1S,RYR2,AGT,CACNA1E,GRIN1,MMP9,BAK1,ASPH,AKAP5,PPP3CB,PPP3CA,ITGB1,PTK2B,PPP3CC,BCL2,KCNE1,KCNU1,SLC8A1,CACNA1I,DAPK1,ACE2,PRKD1,PTPN6,SCN1B,TNF,RASGRF1…
GO:0051251	Positive regulation of lymphocyte activation	66	336	0.68	3.04e-21	RIPK2,TGFB1,IL2,IL23A,IL12B,TICAM1,RARA,IL12RB2,MAP3K8,PRKCQ,PIK3CA,ZAP70,VCAM1,STAT6,IL12A,CD46,CD209,ICOS,IL23R,CD28,FOXO3,HSPD1,FYN,DPP4,TLR9,CD47,DUSP10,VAV3,ADA,SRC,TLR4,IL2RG,SYK,IRS2,PRKCZ,IL6ST,JAK2,TIRAP,BAD,PPP3CA,NFATC2,HLA-A,BCL2,CDKN1A,PTPN6,RHOA,INPP5D,LYN,IGLL5,TYK2,AMBRA1,JAK3,TRAF6,AKT1,IL12RB1,VAV1,LOC102723407,IGHV3-72,PIK3R6,IGHV3-43D,BTK,PTPN11,ACTB,MALT1,BCL10,MYD88
GO:0002250	Adaptive immune response	68	359	0.66	3.84e-21	RIPK2,TGFB1,IL2,IL12B,C4BPB,C3,TXK,STAT3,ZAP70,SERPING1,CAMK4,FCER1G,TSC1,C2,STAT6,CD19,CD46,C1QB,CD209,CLEC4M,RORC,PRKCD,IL21R,HSPD1,FYN,MTOR,CR2,IL6R,CARD9,ADA,MBL2,TLR4,C1QC,C1QA,SYK,PIK3CD,JAK2,CFI,PPP3CB,HLA-A,RAPGEF4,PTK2B,IRF7,MASP2,C1S,PRKD2,RAPGEF3,C4A,ITK,INPP5D,HRAS,C4B,PIK3CG,LYN,IGLL5,JAK3,TRAF6,C1R,IGKV2D-28,LOC102723407,IGHV3-72,IGHV3-43D,ORAI1,IGKV2D-29,BTK,PRKCB,BCL10,MYD88
GO:0071496	Cellular response to external stimulus	64	317	0.69	3.96e-21	TNFRSF1A,MAPK1,TGFB1,NFKB1,PRKAB2,CYBA,RRAGB,MAPK3,SLC9A1,CBL,ATF2,ASGR1,TP53,PPARG,PRKAG2,VCAM1,ITGA2,TSC1,AVPR1A,SIK2,FOS,RPTOR,FOSL1,PRKAG1,HSPA5,ULK1,ATF4,FOXO3,PRKAA1,ERCC6,MAX,MAP3K5,MTOR,AGT,PIK3C2B,RRAGD,PRKAA2,RRAGC,TLR4,BAK1,FOXO1,RRAGA,BAD,MAPK8,ITGA4,BCL2,MAP3K1,PRR5,CDKN1A,NCOA1,PPARA,PRKD1,PRKAG3,MAP2K4,LYN,AMBRA1,PRKAB1,ITGB3,MLST8,MAP3K14,TLR5,IGF1R,BCL10,MYD88
GO:0045893	Positive regulation of transcription, DNA-templated	164	1710	0.37	4.19e-21	DCN,CREB3L3,TNFRSF1A,NGFR,NFKBIA,RIPK2,TGFB1,PIK3R2,GSK3A,NFKB1,IL2,IL23A,MAPK14,NR3C1,AHR,FOSB,APOE,ACTN4,JUND,RARA,CAMK1,RIPK1,TLR2,CREBBP,MAP2K2,MAPK3,EP300,PAX8,SLC9A1,ATF2,TXK,THRA,STAT3,MECOM,FOSL2,PPARGC1A,DAXX,CDK2,TP53,ERBB2,CREB3L4,EGFR,AIP,CAMK4,APP,ATAD2,PPARG,WNT1,STAT6,MED1,NFATC3,MAP2K1,JUNB,INSR,FOS,RPTOR,FOSL1,NFKBIB,STAT2,MET,F2R,HSPA5,CD28,PGR,CARM1,PSEN1,RORC,NRIP1,CREB3L2,SP1…
GO:0007507	Heart development	84	548	0.57	6.32e-21	GNA11,KCNQ1,TNFRSF1A,MAPK1,TAB1,TSC2,TGFB1,GSK3A,CDKN1B,RARA,PDGFRA,MDM2,PDGFRB,MAP2K2,MAPK3,EP300,PAX8,KDR,SLC9A1,ATF2,CACNA1C,ERBB3,TP53,ERBB2,PPARG,VCAM1,NOS3,TSC1,MED1,MAP2K1,INSR,VEGFB,EDNRA,ITGA3,GYS1,ROCK2,CALR,PSEN1,SCN5A,SMAD3,MAPK11,PARVA,PTK2,ERBB4,MAP2K3,CRKL,FN1,PLN,CACNA1G,RYR1,MTOR,AKAP13,RYR2,AGT,MDM4,TAB2,CACYBP,JUN,PTEN,STK4,MYLK2,ADRA1A,NKX3-1,TH,MYLK3,PPP3CB,ITGB1,ILK,ROCK1,SL…
GO:0002221	Pattern recognition receptor signaling pathway	39	101	0.97	8.92e-21	NFKBIA,RIPK2,TICAM1,IRAK2,TLR2,LY96,FCN2,MASP1,PRKCE,PIK3AP1,HSPD1,TLR9,TLR1,MAPKAPK2,MAP3K7,IRAK1,MBL2,TLR4,RPS6KA3,TIRAP,TRAF3,IRF7,MASP2,RELA,CD14,TLR6,MAPKAPK3,TNF,TICAM2,LYN,TRAF6,MAP2K6,TRIL,IRAK4,PLCG2,BTK,TLR5,BCL10,MYD88
GO:0046649	Lymphocyte activation	76	457	0.6	1.05e-20	SKAP2,RIPK2,TGFB1,PIK3R2,IL2,IL23A,IL12B,FLT3,TICAM1,PIK3R3,PRKCQ,EP300,ATF2,STAT3,ZAP70,TP53,ERBB2,KIT,FCER1G,BAX,WNT1,VCAM1,TSC1,STAT6,PTPN2,CD19,CD28,PSEN1,RORC,PRKCD,SMAD3,IL21R,HSPD1,DLG1,FYN,ITGAL,MSN,DPP4,MTOR,CR2,IL6R,PREX1,PTEN,ADA,CCND3,TLR4,IL2RG,BAK1,IGBP1,SYK,PIK3CD,PPP3CB,PPP3CA,ITGB1,HLA-A,ITGA4,PTK2B,ITGB2,BCL2,PTPN6,DCAF1,ITK,RHOA,BRAF,PIK3CG,PIK3R1,NTRK1,JAK3,RASSF5,VAV1,PLCG2,B…
GO:0019216	Regulation of lipid metabolic process	66	346	0.66	1.18e-20	TGFB1,NFKB1,NR3C1,APOB,FLT3,C3,APOE,PDGFRA,CDK4,LPCAT3,PDGFRB,THRA,PPARGC1A,NCOR1,ADRA2A,PDE3B,FLT1,APP,PPARG,PRKAG2,KIT,AVPR1A,IRS1,PRKCE,RPTOR,F2,CD19,RORC,PRKCD,PTK2,ERBB4,PRKAA1,PIP4K2C,MTOR,VAV3,VAV2,SRC,NR5A1,FGR,IRS2,PIP4K2A,AVP,CHRM5,ALK,AKT2,PTK2B,PPARA,CREB1,PRKD1,TNF,NCOA2,TRIB3,BRCA1,PIK3CG,LYN,AMBRA1,APOA5,AKT1,MLST8,APOC1,APOC2,PLCG2,PIP4K2B,IGF1R,CDC42,SNCA
GO:0050878	Regulation of body fluid levels	68	371	0.65	1.84e-20	F9,COMP,SERPINE1,VTN,CCND1,MAPK14,TFPI,PROC,C4BPB,F2RL3,APOE,PDGFRA,THBS1,VWF,CYBA,PIK3CA,TRPV5,GNA12,SERPING1,ADRA2A,GNAQ,ITGA2,NOS3,MED1,PRKCE,F2,PRKACA,GNAI2,TLN1,MET,F2R,PRKCD,SFN,ERBB4,FN1,SERPINC1,F5,VAV3,PRKACB,VAV2,ADA,SRC,PRKG1,F10,F7,SYK,EDNRB,PRKACG,AVP,PPP3CA,ILK,HPSE,F11,ADRA2C,CREB1,PTPN6,TBXA2R,GNA13,PIK3CG,HIF1A,ITGB3,ACTG1,VAV1,ADRA2B,PLCG2,ACTB,AVPR2,PIK3CB
GO:0008016	Regulation of heart contraction	51	201	0.79	2.03e-20	KCNQ1,GSK3A,IL2,SLC8A2,MDM2,SLC9A1,THRA,KCNN2,CACNA1C,CACNA1D,CALM3,KCNJ3,NOS3,AVPR1A,ADRA1B,PRKACA,EDNRA,SCN4B,SCN5A,CACNA1H,HSP90AA1,DLG1,PLN,ATP2B4,CACNA1G,RYR2,AGT,AGTR2,ADA,EDNRB,ADRA1D,ASPH,ADRA1A,TH,SLC8A3,JAK2,THRB,KCNE1,SLC8A1,ACE2,SCN1B,TNF,PIK3CG,CAMK2D,KCNJ5,TRPV1,KCNE1B,NOS1,FXYD1,CALM1,CALM2
GO:0007610	Behavior	87	598	0.55	2.25e-20	KCNQ1,MAPK1,RPS6KB1,NR3C1,CRBN,SLC8A2,GPR83,APOE,PPP1R1B,KRAS,TLR2,THBS1,CCND2,EP300,PRKCG,THRA,STAT3,PRKAR2B,NCOR1,TP53,EGFR,CAMK4,GRM1,APP,ADCY8,KIT,ITGA5,ADCY1,TSC1,AVPR1A,INSR,PRKCE,FOS,ASL,RPTOR,FOSL1,ITGA3,PSEN1,GRIN2A,THBS4,PRKAA1,FYN,DPP4,MTOR,AGT,PRKN,TNR,SGK1,DAB1,GRIN1,AGTR2,PTEN,ADA,EIF4EBP2,SRC,ITPR3,ITGA8,PRKCZ,AVP,TH,SLC8A3,ALK,PPP3CB,ITGB1,THRB,CSNK1E,BCL2,ADCY3,PPARA,PRKAR1B,RGS1…
GO:0071216	Cellular response to biotic stimulus	54	232	0.75	3.63e-20	MAPK1,NFKBIA,RIPK2,TGFB1,SERPINE1,NFKB1,MAPK14,IL12B,TICAM1,RARA,IRAK2,CDK4,TLR2,MAPK3,TP53,LY96,CXCL3,NOS3,PRKCE,NFKBIB,HSPA5,GSK3B,NOS2,MAP2K3,TLR9,TLR1,IRAK1,SRC,TLR4,SYK,HCK,EDNRB,JAK2,TIRAP,BCL2L11,MAPK8,MAP2K7,RELA,CD14,TLR6,TBXA2R,TNF,RHOA,TICAM2,LYN,TRAF6,DDIT3,AKT1,PLCG2,BTK,TLR5,MALT1,BCL10,MYD88
GO:0009991	Response to extracellular stimulus	78	492	0.58	3.73e-20	EIF2AK1,MAPK1,TGFB1,RPS6KB1,CCND1,MAPK14,APOE,RARA,PRKAB2,CYBA,RRAGB,MAPK3,CBL,ATF2,PPARGC1A,ASGR1,TP53,PPARG,PRKAG2,VCAM1,ITGA2,TSC1,AVPR1A,SLC6A19,SIK2,FOS,RPTOR,FOSL1,GNAI2,PRKAG1,HSPA5,ULK1,ATF4,FOXO3,PRKAA1,ERCC6,MAX,MAP3K5,STAT1,MTOR,PIK3C2B,F5,RRAGD,PRKAA2,RRAGC,SRC,OGT,FOXO4,PFKFB1,F7,FOXO1,RRAGA,PDX1,TH,SPP1,ULK2,MAPK8,ITGA4,BCL2,SLC8A1,PRR5,CDKN1A,NCOA1,PPARA,PRKD1,TBXA2R,PRKAG3,TNF,LYN…
GO:0002224	Toll-like receptor signaling pathway	32	61	1.1	4.16e-20	NFKBIA,RIPK2,TICAM1,IRAK2,TLR2,LY96,PRKCE,PIK3AP1,HSPD1,TLR9,TLR1,MAPKAPK2,MAP3K7,IRAK1,TLR4,RPS6KA3,TIRAP,TRAF3,CD14,TLR6,MAPKAPK3,TNF,TICAM2,LYN,TRAF6,TRIL,IRAK4,PLCG2,BTK,TLR5,BCL10,MYD88
GO:0035239	Tube morphogenesis	92	669	0.52	4.19e-20	TSC2,TGFB1,COMP,ITGB8,SERPINE1,MAPK14,NR3C1,APOB,LRP1,VASP,APOE,RARA,KRAS,PDGFRA,THBS1,ITGAV,PDGFRB,ITGA2B,PIK3R3,GAB1,PAX8,KDR,PIK3CA,EGFR,PDE3B,FLT1,BAX,ITGA5,WNT1,NOS3,TSC1,MED1,JUNB,PRKACA,VEGFB,EDNRA,MET,PGR,PSEN1,SMAD3,PARVA,PTK2,DLG1,FN1,MYLK,RYR2,VAV3,PRKACB,JUN,VAV2,PTEN,SDC4,STK4,SRC,BAK1,AR,HSPG2,SYK,NKX3-1,NOX5,BCL2L11,PRCP,YWHAZ,ITGB1,ILK,PTK2B,BCL2,HPSE,CXCR4,PRKD1,PRKD2,RAPGEF3,RHO…
GO:1904062	Regulation of cation transmembrane transport	68	378	0.64	4.43e-20	KCNQ1,BDKRB1,TGFB1,CRBN,PLCG1,F2RL3,ACTN4,CYBA,SLC9A3R1,SLC9A1,KCNN2,RASGRF2,CACNA1C,KCNMB1,ADRA2A,APP,CACNA1D,CALM3,FXYD2,BAX,PRKCE,F2,PRKACA,CD19,EDNRA,F2R,SCN4B,SCN5A,GRIN2A,PDPK1,DLG1,FYN,PLN,ATP2B4,TLR9,RYR2,AGT,GRIN1,MMP9,BAK1,ASPH,AKAP5,PPP3CB,PPP3CA,ITGB1,PTK2B,PPP3CC,BCL2,KCNE1,SLC8A1,DAPK1,ACE2,PRKD1,PTPN6,SCN1B,RASGRF1,PIK3CG,CAMK2D,LYN,ITGB3,KCNE1B,NOS1,FXYD1,PLCG2,PPP3R2,CALM1,CALM2,…
GO:0007229	Integrin-mediated signaling pathway	38	100	0.96	4.73e-20	ITGB4,MADCAM1,ITGB8,ITGAV,ITGA2B,TXK,ITGA9,ITGB7,ITGA1,ITGB6,ITGA5,ITGB5,ITGA2,ITGA3,TLN1,ITGA11,PTK2,FN1,ITGAL,CD47,ITGA10,VAV3,SRC,FGR,SYK,HCK,ITGA8,ITGB1,ILK,ITGA4,PTK2B,ITGB2,PRKD1,ITGB3,VAV1,PTPN11,ITGAM,CDC42
GO:1901654	Response to ketone	51	207	0.78	5.99e-20	TGFB1,RPS6KB1,CCND1,NR3C1,AHR,FOSB,CDK4,TLR2,THBS1,CYBA,PIK3CA,CBL,ADCY8,PPARG,CALM3,ADCY1,AVPR1A,PRKCE,FOS,FOSL1,ROCK2,CALR,CASP9,GNG2,FOXO3,PRKAA1,MSN,F5,SGK1,PRKAA2,SRC,AR,F7,BCL2L1,ELK1,AVP,NKX3-1,TH,JAK2,BAD,SPP1,ADCY3,CREB1,TBXA2R,NCOA2,AKT1,NEFL,IGF1R,GNAI1,CALM1,CALM2
GO:0051924	Regulation of calcium ion transport	57	266	0.71	7.77e-20	BDKRB1,TGFB1,PLCG1,F2RL3,CYBA,PDGFRB,SLC9A1,CACNA1C,ADRA2A,CACNA1D,CALM3,BAX,NOS3,PRKCE,F2,PRKACA,GNAI2,CD19,F2R,CREB3,PDPK1,FYN,PLN,MYLK,TLR9,RYR2,AGT,GRIN1,BAK1,ASPH,AKAP5,PPP3CB,PPP3CA,CAMK2B,PTK2B,PPP3CC,BCL2,KCNE1,SLC8A1,CXCR4,PRKD1,PTPN6,RHOA,PIK3CG,CAMK2D,LYN,JAK3,ITGB3,NOS1,PLCG2,ORAI1,CTNNB1,PPP3R2,CALM1,CALM2,CAMK2A,SNCA
GO:0002697	Regulation of immune effector process	68	383	0.63	8.23e-20	RIPK2,TGFB1,IL2,IL23A,IL12B,AHR,C4BPB,C3,CFP,TRAF2,TICAM1,RAC2,RARA,SERPING1,KIT,FCN2,MASP1,C2,STAT6,CRK,IL12A,JUNB,CD46,IL23R,CD28,NOS2,HSPD1,PDPK1,TLR9,GAB2,CD47,DUSP10,CR2,MAPKAPK2,CFH,MAP3K7,CARD9,MBL2,TLR4,FGR,VSIG4,SYK,PRKCZ,CFI,PPP3CB,HLA-A,ITGB2,MASP2,IL1R1,PTPN6,C4A,TNF,MAVS,C4B,CFB,LYN,JAK3,TRAF6,IL12RB1,VAV1,TRIL,PIK3R6,PLCG2,BTK,ITGAM,MALT1,BCL10,MYD88
GO:0022407	Regulation of cell-cell adhesion	76	480	0.58	1.35e-19	RIPK2,TGFB1,DUSP3,IL2,IL23A,MAPK14,IL12B,RARA,IL12RB2,MAP3K8,PRKCQ,PIK3CA,ZAP70,ERBB2,WNT1,VCAM1,IL12A,PTPN2,CD46,CD209,ICOS,IL23R,CD28,PRKCD,FOXO3,HSPD1,PTK2,DLG1,FYN,DPP4,CD47,DUSP10,TNR,IL6R,IRAK1,PTEN,SDC4,ADA,SRC,PRKG1,IL2RG,VSIG4,SYK,PRKCZ,IL6ST,JAK2,BAD,PPP3CA,HLA-A,ITGA4,ITGB2,RELA,PPARA,PTPN6,TNF,RHOA,PRKCA,CDKN2A,MYO10,LYN,TYK2,AMBRA1,JAK3,TRAF6,CITED2,AKT1,IL12RB1,VAV1,PIK3R6,PTPN11,AC…
GO:0043405	Regulation of MAP kinase activity	48	185	0.8	1.52e-19	TAB1,TGFB1,DUSP1,FLT3,TRAF2,APOE,THBS1,PDGFRB,ERBB2,EGFR,ADRA2A,FLT1,APP,PPARG,KIT,DUSP16,INSR,PSEN1,PRKCD,MAP3K5,TLR9,AKAP13,AGT,DUSP10,MAP3K7,IRAK1,SRC,TLR4,SYK,PTK2B,MAP2K7,KSR1,RGS14,TLR6,PTPN6,PIK3R5,FGFR1,TNF,HRAS,TNXB,TRIB3,DUSP7,PIK3CG,LYN,TRAF6,MAP2K6,PIK3R6,PIK3CB
GO:0051093	Negative regulation of developmental process	110	933	0.46	1.60e-19	DCN,NGFR,MAPK1,NFKBIA,TGFB1,GSK3A,SERPINE1,IL2,CCND1,CDKN1B,TNN,H4C6,APOE,ACTN4,RARA,KRAS,TLR2,THBS1,ITGAV,SLC12A2,RPS6KA6,PAX8,ATF2,STAT3,TP53,ERBB2,EGFR,PDE3B,APP,PPARG,KIT,WNT1,HSPA9,NOS3,MED1,NFATC3,DDB1,IL17D,F2,PTPN2,ROCK2,CALR,ULK1,GSK3B,CARM1,PSEN1,SMAD3,MAPK11,FOXO3,THBS4,ATP2B4,STAT1,AGT,THBS2,PRKN,DUSP10,TNR,DAB1,PTEN,MMP9,STK4,HDAC1,NR5A1,OGT,TLR4,FOXO4,C1QC,HSPG2,CUL4A,S1PR3,BCL2L1,E…
GO:0031400	Negative regulation of protein modification process	78	506	0.57	1.62e-19	BDKRB1,TSC2,TGFB1,DUSP3,IL2,CDKN1B,DUSP1,LRP1,APOE,PPP1R1B,APC,PRKCG,CBL,PRKAR2A,PRKAR2B,DEPTOR,GNAQ,PPARG,PRKAG2,CALM3,BAX,DUSP16,PRKCE,PTPN2,GNAI2,ROCK2,PPP2R1A,GSK3B,PSEN1,PRKCD,SFN,PDPK1,PRKAA1,CRKL,FYN,ATP2B4,AGT,PRKN,DUSP10,JUN,PRKAA2,PTEN,YWHAB,OGT,BAK1,PRKCZ,PRR5L,SLC8A3,PIP5KL1,AKT1S1,PKIA,ROCK1,RELA,SLC8A1,CDKN1A,PRKAR1B,RGS14,KDM3A,PTPN6,TNF,TRIB3,DUSP7,PPP2CA,CDKN2A,BRCA1,LYN,IKBKB,BD…
GO:0080135	Regulation of cellular response to stress	94	712	0.5	1.77e-19	EIF2AK1,MAPK1,RIPK2,DUSP3,DUSP1,TRAF2,MDM2,RIPK1,LPCAT3,TRAF5,CREBBP,PHLPP1,MAP2K2,MAPK3,EP300,PRKCG,MECOM,ERCC8,NCOR1,COPS3,TP53,EGFR,APP,ADCY8,BAX,WNT1,TSC1,DUSP16,CRK,MAP2K1,PTPN2,MET,ROCK2,BID,HSPA5,GSK3B,CASP9,PRKCD,ATF4,EZR,FOXO3,CREB3,DLG1,FYN,ERCC6,COPS5,MAP3K5,TLR9,MTOR,PRKN,DUSP10,MAPKAPK2,TNR,CARD9,PTEN,TLR4,BAK1,IGBP1,CUL4A,BCL2L1,FOXO1,NKX3-1,PDX1,TIRAP,TRAF3,BCL2L11,BAD,SPP1,PTK2B,M…
GO:0006807	Nitrogen compound metabolic process	408	6643	0.17	1.86e-19	PPP5C,DCN,TNFRSF1A,EIF2AK1,MAPK13,MAPK12,MAPK1,TAB1,RBX1,F9,PLA2G15,TG,RIPK2,PPP2CB,TGFB1,COMP,GSK3A,ITGB8,RPS6KB1,DUSP3,NFKB1,IL2,CCND1,MAPK14,MEP1A,SKP1,CRBN,APOB,PROC,DUSP1,FLT3,H4C6,C3,FOSB,CDC25B,HCST,TRAF2,TICAM1,MKNK2,TRPC4AP,APOE,JUND,RARA,PPP1R1B,DCAF15,CSNK1G2,IRAK2,CAMK1,DDB2,PDGFRA,APC,CDK4,MDM2,RIPK1,TLR2,THBS1,SNCAIP,XYLT1,LPCAT3,TRAF5,PDGFRB,IL12RB2,CREBBP,RPS6KA6,MAP2K2,MAPK3,EEF2…
GO:0009612	Response to mechanical stimulus	51	214	0.76	2.02e-19	KCNQ1,TNFRSF1A,BDKRB1,NFKBIA,TGFB1,RPS6KB1,NFKB1,MAPK14,FOSB,JUND,THBS1,CYBA,MAPK3,PIK3CA,SLC9A1,PPARG,KIT,ITGA2,FOS,FOSL1,PTK2,FYN,STAT1,RYR2,AGT,JUN,SRC,TLR4,BAK1,BAD,MAPK8,PTK2B,MAP3K1,RELA,SLC8A1,CXCR4,KCNK2,TNF,RHOA,RAF1,MAP2K4,NTRK1,CITED2,ITGB3,ACTG1,MAP3K14,CTNNB1,TLR5,IGF1R,BCL10,MYD88
GO:0042326	Negative regulation of phosphorylation	66	368	0.64	2.02e-19	BDKRB1,TSC2,TGFB1,DUSP3,IL2,CDKN1B,DUSP1,LRP1,APOE,PPP1R1B,APC,CBL,STAT3,PRKAR2A,PRKAR2B,NCOR1,DEPTOR,GNAQ,PPARG,PRKAG2,CALM3,BAX,DUSP16,PTPN2,PPP2R1A,PSEN1,PRKCD,SFN,PDPK1,CRKL,PIP4K2C,AGT,PRKN,DUSP10,JUN,PTEN,BAK1,IRS2,PIP4K2A,PRKCZ,PRR5L,SLC8A3,PIP5KL1,AKT1S1,PKIA,ROCK1,SLC8A1,CDKN1A,PPARA,PRKAR1B,RGS14,PTPN6,TRIB3,DUSP7,PPP2CA,CDKN2A,LYN,BDKRB2,AKT1,PIP4K2B,INPP5F,CBLB,CALM1,CALM2,SNCA,PIK3CB
GO:0019221	Cytokine-mediated signaling pathway	66	369	0.64	2.28e-19	TNFRSF1A,NFKBIA,RIPK2,IL12B,FLT3,TRAF2,ACTN4,IRAK2,RIPK1,TRAF5,IL12RB2,MAPK3,CBL,STAT3,TP53,KIT,FCER1G,CXCL3,STAT6,PRKACA,STAT2,IL23R,TBK1,RPS6KA4,IL21R,FOXO3,TRADD,STAT4,STAT1,IFNGR1,IL6R,MAP3K7,IRAK1,CHUK,SRC,IL2RG,SYK,HCK,RRAGA,IL6ST,JAK2,TRAF3,BAD,ILK,PTK2B,IRF7,RELA,IL1R1,CXCR4,PTPN6,LIFR,TNF,MAVS,LYN,IKBKB,TYK2,JAK3,TRAF6,AKT1,IKBKE,IL12RB1,RPS6KA5,IRAK4,PTPN11,MYD88,JAK1
GO:0003008	System process	178	2029	0.33	2.94e-19	GNA11,KCNQ1,MAPK1,BDKRB1,TGFB1,COMP,GSK3A,RPS6KB1,GNRHR,CDKN1B,IL12B,SLC8A2,LRP1,APOE,PPP1R1B,KRAS,KCNMB4,TLR2,CCND2,CYBA,SLC12A2,SLC9A3R1,MAPK3,EP300,PRKCG,PIK3CA,SLC9A1,THRA,KCNN2,TRPV5,PRKAR2B,CACNA1C,KCNMB1,GNA12,EGFR,SERPING1,ADRA2A,CAMK4,ITGA1,GRM1,APP,ADCY8,PPARG,KIT,CACNA1D,TFF1,ITGA5,KCNJ3,ITGA2,ADCY1,NOS3,TSC1,AVPR1A,INSR,RAC3,FOS,ITPR1,ADRA1B,PRKACA,FOSL1,VEGFB,GNAI2,EDNRA,ITGA3,ROCK2,…
GO:0009889	Regulation of biosynthetic process	293	4205	0.23	3.56e-19	DCN,CREB3L3,TNFRSF1A,NGFR,EIF2AK1,MAPK1,NFKBIA,RIPK2,PPP2CB,TGFB1,PIK3R2,GSK3A,RPS6KB1,NFKB1,IL2,CCND1,IL23A,CDKN1B,MAPK14,NR3C1,APOB,AHR,C3,FOSB,TRAF2,TICAM1,MKNK2,APOE,ACTN4,JUND,RARA,IRAK2,CAMK1,CDK4,MDM2,RIPK1,TLR2,THBS1,LPCAT3,TRAF5,CYBA,PDGFRB,CREBBP,MAP2K2,MAPK3,EEF2K,PRKCQ,EP300,PAX8,KDR,SLC9A1,ATF2,TXK,THRA,STAT3,MECOM,FOSL2,PPARGC1A,DAXX,CDK2,NCOR1,TP53,ERBB2,CREB3L4,NFKBIE,EGFR,AIP,CAM…
GO:0051254	Positive regulation of RNA metabolic process	167	1845	0.34	3.63e-19	DCN,CREB3L3,TNFRSF1A,NGFR,NFKBIA,RIPK2,TGFB1,PIK3R2,GSK3A,NFKB1,IL2,IL23A,MAPK14,NR3C1,AHR,FOSB,APOE,ACTN4,JUND,RARA,CAMK1,RIPK1,TLR2,CREBBP,MAP2K2,MAPK3,EP300,PAX8,SLC9A1,ATF2,TXK,THRA,STAT3,MECOM,FOSL2,PPARGC1A,DAXX,CDK2,TP53,ERBB2,CREB3L4,EGFR,AIP,CAMK4,APP,ATAD2,PPARG,WNT1,STAT6,MED1,NFATC3,MAP2K1,JUNB,INSR,FOS,RPTOR,FOSL1,NFKBIB,STAT2,MET,ROCK2,F2R,HSPA5,CD28,PGR,CARM1,PSEN1,RORC,NRIP1,CREB3…
GO:0001666	Response to hypoxia	57	278	0.7	4.60e-19	TGFB1,CDKN1B,ACTN4,JUND,MDM2,TLR2,THBS1,CYBA,CREBBP,EP300,SLC9A1,ATF2,TP53,KCNMB1,PPARG,VCAM1,ITGA2,HSP90B1,PRKCE,FOS,ITPR1,RPTOR,VEGFB,EDNRA,NOS2,SMAD3,FOXO3,PRKAA1,RYR1,DPP4,MTOR,RYR2,MDM4,IRAK1,PTEN,PLK3,ADA,SRC,F7,NKX3-1,TH,SLC8A3,ITPR2,BAD,PTK2B,BCL2,SLC8A1,PPARA,CXCR4,KCNK2,TNF,RHOA,HIF1A,CITED2,PGF,MLST8,NOS1
GO:0051092	Positive regulation of NF-kappaB transcription factor activity	44	157	0.83	5.51e-19	RIPK2,TGFB1,TRAF2,TICAM1,IRAK2,RIPK1,TLR2,TRAF5,PRKCQ,EP300,STAT3,APP,PRKCI,RPS6KA4,TRADD,TLR9,AGT,MAP3K7,IRAK1,CHUK,CARD9,TLR4,AR,PRKCZ,ALK,TIRAP,ITGB2,RELA,TLR6,PRKD1,PRKD2,TNF,IKBKB,NTRK1,TRAF6,RPS6KA5,PLCG2,BTK,IKBKG,PRKCB,MALT1,BCL10,MYD88,CAMK2A
GO:0070663	Regulation of leukocyte proliferation	56	271	0.7	7.38e-19	MAPK1,RIPK2,TGFB1,IL2,IL23A,IL12B,AHR,TICAM1,RAC2,IL12RB2,MAPK3,PRKCQ,ZAP70,ERBB2,KIT,VCAM1,STAT6,IL12A,CD46,CD209,BID,IL23R,CD28,PTK2,DLG1,TLR9,VAV3,PTEN,SDC4,ADA,TLR4,VSIG4,SYK,IRS2,BCL2L1,IL6ST,JAK2,TIRAP,PPP3CA,NFATC2,HLA-A,BCL2,CDKN1A,PTPN6,INPP5D,CDKN2A,LYN,TYK2,JAK3,TRAF6,RASSF5,IL12RB1,BTK,CTNNB1,MYD88,CBLB
GO:0018108	Peptidyl-tyrosine phosphorylation	46	176	0.8	7.72e-19	RIPK2,IL2,FLT3,PDGFRA,PDGFRB,IL12RB2,MAP2K2,MAPK3,KDR,TXK,ZAP70,ERBB3,ERBB2,EGFR,FLT1,KIT,MAP2K1,INSR,MET,PRKCD,PTK2,ERBB4,MAP2K3,FYN,SRC,FGR,SYK,HCK,JAK2,ALK,PTK2B,MAP2K7,PTPN6,FGFR1,ITK,MAP2K4,BRAF,LYN,NTRK1,TYK2,JAK3,MAP2K6,RPS6KA5,BTK,IGF1R,JAK1
GO:0048660	Regulation of smooth muscle cell proliferation	42	142	0.85	7.76e-19	TGFB1,RPS6KB1,CDKN1B,IL12B,APOE,THBS1,CYBA,PDGFRB,PIK3CA,PPARGC1A,GNA12,PPARG,ITGA2,NOS3,IL12A,GNAI2,MAP3K5,STAT1,AGT,IL6R,GNAI3,IRAK1,JUN,PTEN,MMP9,HDAC1,SRC,TLR4,PRKG1,JAK2,CDKN1A,ACE2,TNF,RHOA,GNA13,AKT1,ITGB3,IRAK4,CTNNB1,S1PR2,IGF1R,MYD88
GO:0010506	Regulation of autophagy	63	346	0.64	8.16e-19	DCN,TSC2,RIPK2,PIK3R2,GSK3A,TICAM1,RHEB,RRAGB,MAPK3,EP300,KDR,PIK3CA,STAT3,TP53,TSC1,ITPR1,RPTOR,PRKACA,MET,ULK1,GSK3B,TBK1,ATG101,FOXO3,PRKAA1,PIP4K2C,TLR9,MTOR,DCAF12,PRKN,TAB2,MAP3K7,RRAGD,GNAI3,PRKAA2,PLK3,RRAGC,BCL2L1,PIP4K2A,TAB3,FOXO1,RRAGA,ADRA1A,BCL2L11,BAD,ULK2,MAPK8,BCL2,ROCK1,HPSE,DAPK1,PRKD1,TRIB3,AMBRA1,HIF1A,DDIT3,AKT1,MLST8,PIP4K2B,IKBKG,DAPK2,SNCA,PIK3CB
GO:0031589	Cell-substrate adhesion	48	195	0.78	9.26e-19	ITGB4,MADCAM1,ITGB8,VTN,TNN,LAMC1,ITGAV,VWF,ITGA2B,NID1,ITGA9,ITGB7,ITGA1,ITGB6,ITGA5,VCAM1,ITGB5,ITGA2,TSC1,PRKCE,ITGA3,ITGA11,PARVA,FN1,ITGAL,THBS3,PIP5K1A,ITGA10,SRC,ITGA8,BCL2L11,ACTN1,ITGB1,ILK,ITGA4,PTK2B,ITGB2,BCL2,HPSE,PARVB,PARVG,RHOA,TNXB,BRAF,PIK3R1,ITGB3,CTNNB1,ITGAM
GO:0003012	Muscle system process	57	283	0.69	9.38e-19	KCNQ1,COMP,RPS6KB1,CYBA,PIK3CA,SLC9A1,KCNN2,CACNA1C,CACNA1D,KCNJ3,NOS3,VEGFB,EDNRA,ROCK2,SCN4B,SCN5A,CACNA1H,HSP90AA1,MAP2K3,DLG1,PLN,ATP2B4,CACNA1G,RYR1,MYLK,MTOR,AKAP13,CACNA1S,RYR2,AGT,ARHGEF11,ADA,PRKG1,MYLK2,EDNRB,ASPH,ADRA1A,PPP3CA,KCNE1,ROCK1,SLC8A1,CXCR4,TBXA2R,SCN1B,TNF,MAP2K4,LMOD2,CAMK2D,KCNJ5,BDKRB2,TRPV1,MAP2K6,KCNE1B,NOS1,FXYD1,SCN7A,INPP5F
GO:0019722	Calcium-mediated signaling	45	169	0.81	1.07e-18	PLCG1,KDR,SLC9A1,ZAP70,CACNA1C,APP,CALM3,VCAM1,AVPR1A,NFATC3,ITPR1,PRKACA,GRIN2A,PDPK1,PRKAA1,PLN,RYR1,MTOR,RYR2,GRIN1,ADA,NR5A1,ITPR3,SYK,EDNRB,ASPH,ITPR2,PPP3CB,PPP3CA,NFATC2,PPP3CC,SLC8A1,CXCR4,NFATC1,PLA2G4B,TNF,AGTR1,CAMK2D,TRPV1,PLCG2,BTK,RYR3,PPP3R2,CALM1,CALM2
GO:0007160	Cell-matrix adhesion	41	136	0.86	1.22e-18	ITGB4,MADCAM1,ITGB8,VTN,TNN,ITGAV,ITGA2B,NID1,ITGA9,ITGB7,ITGA1,ITGB6,ITGA5,VCAM1,ITGB5,ITGA2,TSC1,ITGA3,ITGA11,FN1,ITGAL,THBS3,PIP5K1A,ITGA10,SRC,ITGA8,BCL2L11,ACTN1,ITGB1,ILK,ITGA4,PTK2B,ITGB2,BCL2,HPSE,PARVG,RHOA,TNXB,ITGB3,CTNNB1,ITGAM
GO:0051179	Localization	306	4512	0.22	1.37e-18	KCNQ1,ICAM3,TNFRSF1A,NGFR,EIF2AK1,MADCAM1,MAPK1,NFKBIA,TSC2,TG,TGFB1,CDC37,PIK3R2,COMP,GSK3A,RPS6KB1,VTN,GNRHR,CCND1,CDKN1B,MAPK14,SKP1,APOB,SLC8A2,LRP1,H4C6,RAC2,RAP1B,TRPC4AP,APOE,ACTN4,RARA,CSNK1G2,CAMK1,KCNMB4,MDM2,THBS1,ITGAV,CYBA,SLC12A2,SLC9A3R1,RRAGB,MAPK3,STAM2,PIK3CA,SLC9A1,LCAT,CBL,ATF2,PRKG2,STAT3,KCNN2,CASP6,TRPV5,CACNA1C,CDK2,ITGB7,MEP1B,ASGR1,TP53,KCNMB1,NFKBIE,EGFR,AIP,ADRA2A,GRM1…
GO:0097190	Apoptotic signaling pathway	60	318	0.66	1.47e-18	TNFRSF1A,TGFB1,GSK3A,IL2,TRAF2,TICAM1,MKNK2,RIPK1,ITGAV,EP300,ATF2,CASP6,DAXX,ERBB3,TP53,BAX,IL12A,ITPR1,BID,GSK3B,CD28,PSEN1,SIVA1,CASP9,PRKCD,SMAD3,ATF4,FOXO3,SFN,TRADD,PDPK1,ERCC6,MAP3K5,IL6R,STK4,BAK1,CUL4A,BCL2L1,TP73,PDX1,JAK2,BCL2L11,BAD,BCL2,CDKN1A,DAPK1,MAPK9,TNF,RAF1,HRAS,PRKCA,TRIB3,BRCA1,PIK3R1,DDIT3,BDKRB2,IKBKE,BTK,CTNNB1,ITGAM
GO:0090257	Regulation of muscle system process	52	236	0.73	1.54e-18	KCNQ1,TNFRSF1A,GSK3A,RPS6KB1,SLC9A1,CACNA1C,ADRA2A,PPARG,KIT,CALM3,ITGA2,NOS3,ADRA1B,PRKACA,ROCK2,F2R,SCN5A,SMAD3,HSP90AA1,FOXO3,DLG1,PLN,ATP2B4,CACNA1S,RYR2,AGT,ADA,PRKG1,MYLK2,ASPH,FOXO1,ADRA1A,SLC8A3,IL6ST,PPP3CA,CAMK2B,ROCK1,SLC8A1,PPARA,ADRA2C,ACE2,TBXA2R,PRKAG3,RHOA,PRKCA,PIK3CG,CAMK2D,NR4A1,NOS1,ADRA2B,CALM1,CALM2
GO:0030162	Regulation of proteolysis	94	739	0.49	1.63e-18	NGFR,MAPK12,RBX1,RIPK2,GSK3A,SERPINE1,VTN,TFPI,LRP1,C3,APOE,MDM2,THBS1,LPCAT3,PRKCG,STAT3,CASP6,CDK2,TP53,GNA12,SERPING1,ADRA2A,APP,PPARG,ARAF,BAX,WNT1,F2,PRKACA,USP9X,ROCK2,BID,F2R,GSK3B,PSEN1,CASP9,GRIN2A,SMAD3,HSPD1,SFN,PTK2,USP7,FYN,FN1,MAP3K5,DDA1,AGT,PRKN,COP1,SERPINC1,PRKACB,GRIN1,HSP90AB1,CARD9,PTEN,PLK3,MMP9,HDAC1,SRC,OGT,BAK1,IGBP1,SYK,ASPH,RPS6KA3,AVP,NKX3-1,JAK2,TRAF3,BCL2L11,BAD,CSNK…
GO:1902532	Negative regulation of intracellular signal transduction	77	519	0.56	2.06e-18	TSC2,PPP2CB,PIK3R2,GSK3A,DUSP3,MAPK14,DUSP1,APOE,MDM2,RIPK1,THBS1,SLC9A3R1,PHLPP1,RPS6KA6,MECOM,NCOR1,PDE3B,PTPRR,DEPTOR,PPARG,TSC1,DUSP16,ITPR1,PTPN2,ITGA3,MET,BID,PPP2R1A,GSK3B,PRKCD,EZR,CREB3,MAP2K3,DLG1,DUSP9,PRKAA1,ATP2B4,TLR9,STAT1,MTOR,AGT,PRKN,DUSP10,PRKAA2,PTEN,MMP9,HDAC1,SRC,TLR4,LPAR1,IGBP1,BCL2L1,FOXO1,ADRA1A,PDX1,AKT1S1,ITGB1,BCL2,RELA,PPARA,RGS14,ACE2,PTPN6,RHOA,ESR1,DUSP7,PPP2CA,LY…
GO:0031098	Stress-activated protein kinase signaling cascade	33	79	1.0	2.08e-18	MAPK13,MAPK1,RIPK2,NFKB1,MAPK14,MAPK3,ATF2,DAXX,SMAD3,MAPK11,MAP2K3,DUSP9,CRKL,ERCC6,MAP3K5,AGT,DUSP10,MAPKAPK2,MAP3K7,IRAK1,CARD9,TLR4,GPS1,MAPK8,MAP2K7,MAPK9,TNF,RHOA,MAP2K4,IKBKB,MAP2K6,IRAK4,MYD88
GO:0031331	Positive regulation of cellular catabolic process	68	413	0.6	2.74e-18	DCN,RBX1,TSC2,RIPK2,GSK3A,TICAM1,APOE,MDM2,MAPK3,KDR,ADRA2A,APP,BAX,TSC1,INSR,IRS1,RPTOR,ROCK2,ULK1,GSK3B,PSEN1,TBK1,PRKCD,ATG101,FOXO3,PTK2,PRKAA1,PIP4K2C,DDA1,TLR9,MTOR,PRKN,COP1,MAP3K7,GNAI3,PRKAA2,PTEN,PLK3,IRS2,PIP4K2A,PRR5L,FOXO1,AKT2,BCL2L11,BAD,ULK2,CSNK1E,PTK2B,CSNK1D,ROCK1,HPSE,PPARA,DAPK1,PRKD1,MAPK9,TNF,TRIB3,AMBRA1,HIF1A,APOA5,AKT1,DET1,MLST8,APOC2,PIP4K2B,IKBKG,SNCA,PIK3CB
GO:1903037	Regulation of leukocyte cell-cell adhesion	64	368	0.62	3.07e-18	RIPK2,TGFB1,DUSP3,IL2,IL23A,IL12B,RARA,IL12RB2,MAP3K8,PRKCQ,PIK3CA,ZAP70,ERBB2,VCAM1,IL12A,PTPN2,CD46,CD209,ICOS,IL23R,CD28,FOXO3,HSPD1,DLG1,FYN,DPP4,CD47,DUSP10,IRAK1,PTEN,SDC4,ADA,SRC,IL2RG,VSIG4,SYK,PRKCZ,IL6ST,JAK2,BAD,PPP3CA,HLA-A,ITGA4,ITGB2,RELA,PPARA,PTPN6,TNF,RHOA,CDKN2A,LYN,TYK2,AMBRA1,JAK3,TRAF6,AKT1,IL12RB1,VAV1,PIK3R6,PTPN11,ACTB,MALT1,BCL10,CBLB
GO:0014066	Regulation of phosphatidylinositol 3-kinase signaling	37	109	0.91	3.26e-18	DCN,TSC2,FLT3,HCST,PDGFRA,PDGFRB,SLC9A3R1,KDR,CBL,PIP5K1B,ERBB3,EGFR,FLT1,KIT,INSR,F2,F2R,CD28,PIK3AP1,PTK2,ERBB4,FN1,AGT,PIP5K1A,PTEN,SRC,FGR,PRR5L,NKX3-1,JAK2,PRR5,PTPN6,FGFR1,TNF,NTRK1,PIP5K1C,IGF1R
GO:0045944	Positive regulation of transcription by RNA polymerase II	128	1250	0.39	3.40e-18	DCN,CREB3L3,TNFRSF1A,NFKBIA,RIPK2,TGFB1,PIK3R2,GSK3A,NFKB1,IL2,IL23A,MAPK14,NR3C1,AHR,FOSB,JUND,RARA,CAMK1,RIPK1,TLR2,CREBBP,MAPK3,EP300,PAX8,SLC9A1,ATF2,TXK,THRA,STAT3,MECOM,FOSL2,PPARGC1A,TP53,CREB3L4,EGFR,APP,ATAD2,PPARG,WNT1,STAT6,MED1,NFATC3,JUNB,FOS,FOSL1,STAT2,MET,HSPA5,CD28,PGR,NRIP1,CREB3L2,SP1,TBK1,SMAD3,RPS6KA4,ATF4,FOXO3,RBPJL,CREB3,ESR2,ERCC6,COPS5,ELK4,STAT4,MAX,TLR9,STAT1,PRKN,DCAF…
GO:0042060	Wound healing	61	336	0.64	3.64e-18	F9,TGFB1,COMP,MAPK14,TFPI,PROC,C4BPB,F2RL3,PDGFRA,VWF,PDGFRB,KDR,PIK3CA,ERBB3,ERBB2,GNA12,SERPING1,ADRA2A,ITGB6,GNAQ,ITGA5,ITGA2,F2,TLN1,F2R,SMAD3,FN1,MAP3K5,SERPINC1,F5,VAV3,VAV2,SDC4,SRC,TLR4,F10,F7,SYK,SDC1,PRCP,PPP3CA,ITGB1,ILK,HPSE,CDKN1A,F11,PPARA,ADRA2C,PTPN6,RHOA,GNA13,RAF1,PIK3CG,HIF1A,ITGB3,ACTG1,VAV1,ADRA2B,PLCG2,ACTB,PIK3CB
GO:0071214	Cellular response to abiotic stimulus	60	325	0.65	3.64e-18	GNA11,TNFRSF1A,MAPK13,RBX1,TGFB1,NFKB1,MAPK14,DDB2,MDM2,CCND2,CYBA,CREBBP,MAPK3,EP300,PIK3CA,SLC9A1,TP53,GRM1,ITGB6,BAX,ITGA2,AVPR1A,DDB1,RPTOR,CALR,HSPA5,CASP9,PRKCD,ATF4,MYLK,MTOR,AGT,PTEN,MMP9,TLR4,BAK1,CUL4A,BCL2L1,ELK1,AKT2,BAD,MAPK8,KCNE1,MAP3K1,CUL4B,CDKN1A,HRAS,MAP2K4,MME,BRCA1,PIK3R1,BDKRB2,ITGB3,MLST8,TRPV1,MAP3K14,TLR5,IGF1R,BCL10,MYD88
GO:0097305	Response to alcohol	53	252	0.71	3.84e-18	TGFB1,RPS6KB1,IL2,CCND1,AHR,FOSB,RARA,CDK4,CYBA,CBL,KCNMB1,GNRH1,ADCY8,PPARG,CALM3,VCAM1,ADCY1,AVPR1A,PRKCE,FOS,FOSL1,GRIN2A,GNG2,FOXO3,PRKAA1,FYN,SGK1,PRKAA2,GRIN1,BAK1,F7,BCL2L1,AVP,TH,ITPR2,BAD,PTK2B,ADCY3,CD14,PPARA,CREB1,TBXA2R,TNF,RHOA,BRCA1,AKT1,NEFL,CTNNB1,IGF1R,GNAI1,MYD88,CALM1,CALM2
GO:0051403	Stress-activated MAPK cascade	32	75	1.01	4.54e-18	MAPK13,MAPK1,RIPK2,NFKB1,MAPK14,MAPK3,ATF2,DAXX,SMAD3,MAPK11,MAP2K3,DUSP9,CRKL,ERCC6,MAP3K5,AGT,DUSP10,MAPKAPK2,MAP3K7,IRAK1,CARD9,TLR4,GPS1,MAPK8,MAP2K7,MAPK9,TNF,MAP2K4,IKBKB,MAP2K6,IRAK4,MYD88
GO:0048646	Anatomical structure formation involved in morphogenesis	107	938	0.44	4.93e-18	ITGB4,MAPK1,TSC2,TGFB1,SERPINE1,VTN,MAPK14,DUSP1,VASP,RARA,PDGFRA,TLR2,THBS1,ITGAV,PDGFRB,ITGA2B,PIK3R3,MAP2K2,GAB1,MAPK3,EP300,PAX8,KDR,PIK3CA,GPC1,ATF2,TP53,PDE3B,FLT1,ITGB6,ITGA5,WNT1,ITGB5,ITGA2,NOS3,TSC1,MED1,MAP2K1,JUNB,PRKACA,VEGFB,EDNRA,ITGA3,PSEN1,CASP9,SMAD3,PARVA,CACNA1H,PTK2,FN1,CACNA1S,THBS3,VAV3,PRKACB,JUN,VAV2,PTEN,MMP9,SDC4,STK4,ADA,HDAC1,AR,HSPG2,SYK,ITGA8,NKX3-1,NOX5,BCL2L11,PRC…
GO:0002831	Regulation of response to biotic stimulus	63	361	0.63	5.05e-18	RIPK2,CDC37,IL23A,IL12B,AHR,C3,APOE,CYBA,CREBBP,MAPK3,EP300,TXK,CASP6,SERPING1,LY96,PPARG,FCN2,MASP1,CRK,MED1,IL12A,PTPN2,STAT2,IL23R,TBK1,HSP90AA1,HSPD1,CREB3,FYN,ERCC6,TLR9,STAT1,DUSP10,CFH,MAP3K7,CARD9,SRC,MBL2,TLR4,FGR,VSIG4,SYK,HCK,TIRAP,TRAF3,CFI,HLA-A,IRF7,MASP2,CD14,DAPK1,PTPN6,MAVS,PRKCA,LYN,IKBKB,TRAF6,IKBKE,IL12RB1,VAV1,PIK3R6,PLCG2,PTPN11
GO:0008285	Negative regulation of cell population proliferation	91	713	0.49	5.41e-18	SKAP2,NGFR,EIF2AK1,TSC2,TGFB1,IL2,CDKN1B,IL12B,DUSP1,TNN,APOE,RARA,APC,TLR2,THBS1,SLC9A3R1,ATF2,PRKG2,STAT3,PPARGC1A,TP53,ERBB2,GNA12,FLT1,ITGA1,APP,PPARG,TFF1,BAX,NOS3,INPPL1,TSC1,MED1,MAP2K1,IL12A,H2AC8,FOSL1,PTPN2,F2R,ULK1,SMAD3,MAPK11,ATG101,SFN,ERBB4,DLG1,COPS8,STAT1,DUSP10,MDM4,JUN,PTEN,SDC4,STK4,PRKG1,FOXO4,BAK1,AR,VSIG4,TP73,ASPH,ADRA1A,NKX3-1,PDX1,JAK2,ILK,PTK2B,BCL2,CDKN1A,ACE2,PTPN6,KC…
GO:0031349	Positive regulation of defense response	57	296	0.67	5.52e-18	CREB3L3,TNFRSF1A,MAPK13,NFKBIA,RIPK2,SERPINE1,IL2,IL23A,IL12B,C3,RIPK1,TLR2,CYBA,CREBBP,MAPK3,EP300,TXK,CASP6,PLA2G7,APP,FCN2,MASP1,ITGA2,MED1,IL12A,CD28,TBK1,HSP90AA1,TRADD,FYN,TLR9,CD47,AGT,MAP3K7,CARD9,SRC,MBL2,TLR4,SYK,HCK,IL6ST,JAK2,TIRAP,IRF7,MASP2,TNF,AGTR1,MAVS,PIK3CG,LYN,IKBKB,TRAF6,IKBKE,VAV1,PLCG2,BTK,SNCA
GO:0002460	Adaptive immune response based on somatic recombination of immune receptors built from immunoglobulin superfamily domains	44	169	0.8	5.55e-18	TGFB1,IL12B,C4BPB,C3,STAT3,SERPING1,FCER1G,C2,STAT6,CD19,CD46,C1QB,RORC,PRKCD,IL21R,HSPD1,MTOR,CR2,IL6R,CARD9,ADA,MBL2,TLR4,C1QC,C1QA,CFI,PPP3CB,HLA-A,IRF7,MASP2,C1S,C4A,INPP5D,HRAS,C4B,IGLL5,TRAF6,C1R,LOC102723407,IGHV3-72,IGHV3-43D,BTK,BCL10,MYD88
GO:0001568	Blood vessel development	75	505	0.56	5.88e-18	NGFR,MAPK1,TAB1,TGFB1,COMP,ITGB8,SERPINE1,MAPK14,APOB,AHR,LRP1,APOE,PDGFRA,MDM2,THBS1,ITGAV,PDGFRB,ITGA2B,PIK3R3,GAB1,KDR,PIK3CA,PDE3B,FLT1,BAX,ITGA5,NOS3,MED1,MAP2K1,JUNB,FOSL1,VEGFB,EDNRA,PSEN1,PARVA,PTK2,CRKL,FN1,MYLK,VAV3,JUN,VAV2,PTEN,STK4,BAK1,HSPG2,SYK,FOXO1,NKX3-1,NOX5,PRCP,YWHAZ,ITGB1,PTK2B,HPSE,PRKD1,PRKD2,RAPGEF3,GNA13,SHC1,PRKCA,PIK3CG,HIF1A,NR4A1,CITED2,DDIT3,PGF,AKT1,ITGB3,ACTG1,PIK…
GO:0043270	Positive regulation of ion transport	56	286	0.68	5.91e-18	KCNQ1,BDKRB1,PLCG1,F2RL3,ACTN4,PDGFRB,SLC12A2,SLC9A3R1,SLC9A1,KCNMB1,ADRA2A,CACNA1D,CALM3,FXYD2,BAX,AVPR1A,KIF5B,F2,CD19,EDNRA,F2R,SCN4B,PSEN1,SCN5A,ATF4,CREB3,PDPK1,DLG1,MYLK,RYR2,AGT,AVPR1B,GRIN1,BAK1,ASPH,AVP,AKAP5,PPP3CB,PPP3CA,ITGB1,PPP3CC,KCNE1,ACE2,SCN1B,JAK3,AKT1,MAP2K6,NOS1,FXYD1,PLCG2,ORAI1,PPP3R2,CALM1,CALM2,CAMK2A,SNCA
GO:0050863	Regulation of T cell activation	64	376	0.61	7.71e-18	RIPK2,TGFB1,DUSP3,IL2,IL23A,IL12B,RAC2,RARA,IL12RB2,MAP3K8,PRKCQ,PIK3CA,ZAP70,ERBB2,CAMK4,VCAM1,IL12A,JUNB,PTPN2,CD46,CD209,BID,ICOS,IL23R,CD28,FOXO3,HSPD1,DLG1,FYN,DPP4,CD47,DUSP10,PTEN,SDC4,ADA,SRC,IL2RG,VSIG4,SYK,PRKCZ,IL6ST,JAK2,BAD,PPP3CA,HLA-A,PTPN6,RHOA,CDKN2A,BRAF,LYN,TYK2,AMBRA1,JAK3,TRAF6,AKT1,IL12RB1,VAV1,PIK3R6,PTPN11,ACTB,CTNNB1,MALT1,BCL10,CBLB
GO:0045765	Regulation of angiogenesis	56	288	0.67	7.78e-18	DCN,ITGB8,SERPINE1,TNN,PLCG1,C3,RRAS,THBS1,SLC12A2,GAB1,KDR,ATF2,STAT3,ERBB2,PDE3B,FLT1,PPARG,ITGA5,NOS3,VEGFB,ROCK2,SP1,THBS4,PDPK1,ATP2B4,STAT1,AGT,THBS2,FOXO4,HSPG2,PIK3CD,ITGB1,PTK2B,ITGB2,ROCK1,HPSE,CXCR4,PRKD1,TBXA2R,PRKD2,RAPGEF3,TNF,SHC1,PRKCA,BRCA1,NTRK1,HIF1A,PGF,ITGB3,PIK3R6,CREB3L1,CTNNB1,PRKCB,JAK1,AKT3,PIK3CB
GO:1903131	Mononuclear cell differentiation	59	321	0.65	8.62e-18	RIPK2,TGFB1,PIK3R2,ITGB8,IL2,IL12B,FLT3,PIK3R3,EP300,ATF2,STAT3,ZAP70,TP53,ERBB2,CAMK4,ITGB6,PPARG,KIT,FCER1G,BAX,WNT1,VCAM1,TSC1,STAT6,MED1,PTPN2,CD19,CD28,PSEN1,RORC,MTOR,CR2,IL6R,JUN,PREX1,ADA,IL2RG,BAK1,SYK,PIK3CD,PPP3CB,ITGB1,ITGA4,PTK2B,BCL2,DCAF1,ITK,RHOA,BRAF,PIK3R1,LYN,NTRK1,JAK3,TRAF6,VAV1,PLCG2,BTK,CTNNB1,MALT1
GO:0031667	Response to nutrient levels	71	461	0.57	9.91e-18	EIF2AK1,MAPK1,TGFB1,RPS6KB1,CCND1,MAPK14,APOE,RARA,PRKAB2,CYBA,RRAGB,MAPK3,CBL,ATF2,PPARGC1A,TP53,PPARG,PRKAG2,VCAM1,ITGA2,TSC1,SLC6A19,SIK2,RPTOR,GNAI2,PRKAG1,HSPA5,ULK1,ATF4,FOXO3,PRKAA1,MAX,MAP3K5,STAT1,MTOR,PIK3C2B,F5,RRAGD,PRKAA2,RRAGC,SRC,OGT,FOXO4,PFKFB1,F7,FOXO1,RRAGA,PDX1,TH,SPP1,ULK2,MAPK8,BCL2,SLC8A1,PRR5,CDKN1A,NCOA1,PPARA,PRKD1,TBXA2R,PRKAG3,TNF,NTRK1,AMBRA1,PRKAB1,DDIT3,AKT1,MLST8,T…
GO:0045834	Positive regulation of lipid metabolic process	42	155	0.82	1.08e-17	TGFB1,FLT3,APOE,PDGFRA,PDGFRB,PPARGC1A,FLT1,APP,PPARG,KIT,AVPR1A,IRS1,PRKCE,RPTOR,F2,CD19,PRKCD,PTK2,ERBB4,PRKAA1,MTOR,VAV3,VAV2,SRC,FGR,IRS2,AVP,AKT2,PTK2B,PPARA,CREB1,PRKD1,TNF,LYN,AMBRA1,APOA5,AKT1,MLST8,APOC1,APOC2,IGF1R,CDC42
GO:0042391	Regulation of membrane potential	68	428	0.58	1.38e-17	DCN,GNA11,KCNQ1,GSK3A,SLC8A2,KCNMB4,KDR,SLC9A1,KCNN2,CACNA1C,GRM1,APP,GNAQ,CACNA1D,CALM3,BAX,KCNJ3,KIF5B,BID,KCNMB3,SCN4B,GSK3B,PSEN1,SCN5A,GRIN2A,CACNA1H,DLG1,SLC26A3,PLN,CACNA1G,MTOR,RYR2,AGT,PRKN,GRIN1,PTEN,SRC,BAK1,BCL2L1,PRKCZ,ADRA1A,SLC8A3,PIP5KL1,AKT2,BAD,PPP3CA,PTK2B,BCL2,KCNE1,SLC8A1,CACNA1I,PRKAR1B,KCNK2,SCN1B,TNF,KCNMB2,CDKN2A,CAMK2D,KCNJ5,TCL1A,AKT1,TRPV1,KCNE1B,FXYD1,SCN7A,S1PR2,CALM…
GO:0001944	Vasculature development	76	527	0.54	1.46e-17	NGFR,MAPK1,TAB1,TGFB1,COMP,ITGB8,SERPINE1,MAPK14,APOB,AHR,LRP1,APOE,PDGFRA,MDM2,THBS1,ITGAV,PDGFRB,ITGA2B,PIK3R3,GAB1,KDR,PIK3CA,PDE3B,FLT1,BAX,ITGA5,NOS3,MED1,MAP2K1,JUNB,FOSL1,VEGFB,EDNRA,PSEN1,PARVA,PTK2,CRKL,FN1,MYLK,VAV3,JUN,VAV2,PTEN,STK4,BAK1,HSPG2,SYK,FOXO1,NKX3-1,NOX5,PRCP,PPP3CB,YWHAZ,ITGB1,PTK2B,HPSE,PRKD1,PRKD2,RAPGEF3,GNA13,SHC1,PRKCA,PIK3CG,HIF1A,NR4A1,CITED2,DDIT3,PGF,AKT1,ITGB3,AC…
GO:0006956	Complement activation	29	60	1.07	1.62e-17	C4BPB,C3,CFP,SERPING1,FCN2,MASP1,C2,CD46,C1QB,CFHR1,CR2,CFH,MBL2,C1QC,C1QA,VSIG4,CFI,MASP2,C1S,C4A,B4E1Z4_HUMAN,C4B,CFB,IGLL5,C1R,CFD,LOC102723407,IGHV3-72,IGHV3-43D
GO:0043086	Negative regulation of catalytic activity	94	771	0.47	1.96e-17	TSC2,GSK3A,SERPINE1,DUSP3,VTN,NFKB1,CDKN1B,TFPI,DUSP1,LRP1,C3,APOE,PPP1R1B,APC,PPP1R1A,THBS1,CBL,PRKAR2A,PRKAR2B,IQGAP1,TP53,SERPING1,AIP,APP,DEPTOR,GNAQ,PPARG,PRKAG2,NOS3,TSC1,DUSP16,RPTOR,PTPN2,GNAI2,ROCK2,GSK3B,PSEN1,PRKCD,PARVA,SFN,PDPK1,PIP4K2C,PLN,ATP2B4,AGT,PRKN,DUSP10,SERPINC1,GNAI3,PTEN,MMP9,YWHAB,SRC,IGBP1,IRS2,PIP4K2A,EDNRB,PRKCZ,RPS6KA3,AVP,SLC8A3,AKT1S1,GPS1,AKAP5,PKIA,ROCK1,SLC8A1,C…
GO:0050851	Antigen receptor-mediated signaling pathway	40	141	0.84	1.96e-17	MAPK1,RIPK2,PLCG1,PIK3CA,TXK,ZAP70,BAX,CD19,CD28,PSEN1,CRKL,FYN,MAP3K7,VAV3,ADA,SYK,PIK3CD,NFATC2,HLA-A,BCL2,PTPN6,PRKD2,ITK,INPP5D,HRAS,BRAF,LYN,IKBKB,IGLL5,TRAF6,LOC102723407,IGHV3-72,IGHV3-43D,PLCG2,BTK,IKBKG,PRKCB,MALT1,BCL10,CBLB
GO:1903039	Positive regulation of leukocyte cell-cell adhesion	54	274	0.68	2.03e-17	RIPK2,TGFB1,IL2,IL23A,IL12B,RARA,IL12RB2,MAP3K8,PRKCQ,PIK3CA,ZAP70,VCAM1,IL12A,CD46,CD209,ICOS,IL23R,CD28,FOXO3,HSPD1,FYN,DPP4,CD47,DUSP10,IRAK1,ADA,SRC,IL2RG,SYK,PRKCZ,IL6ST,JAK2,BAD,PPP3CA,HLA-A,ITGA4,ITGB2,RELA,PTPN6,TNF,RHOA,LYN,TYK2,AMBRA1,JAK3,TRAF6,AKT1,IL12RB1,VAV1,PIK3R6,PTPN11,ACTB,MALT1,BCL10
GO:0010605	Negative regulation of macromolecule metabolic process	213	2760	0.27	2.08e-17	KCNQ1,EIF2AK1,BDKRB1,TSC2,PPP2CB,TGFB1,GSK3A,ITGB8,SERPINE1,DUSP3,VTN,NFKB1,IL2,CCND1,IL23A,CDKN1B,MAPK14,IL12B,NR3C1,TFPI,DUSP1,AHR,LRP1,C3,FOSB,TRAF2,APOE,JUND,RARA,PPP1R1B,APC,MDM2,THBS1,ITGAV,TRAF5,CREBBP,EP300,PRKCG,KDR,PIK3CA,CBL,ATF2,THRA,STAT3,MECOM,PRKAR2A,PRKAR2B,DAXX,CDK2,NCOR1,TP53,EGFR,SERPING1,APP,DEPTOR,GNAQ,PPARG,PRKAG2,CALM3,BAX,WNT1,INPPL1,TSC1,DUSP16,COPS2,STAT6,MED1,NFATC3,IL1…
GO:0002699	Positive regulation of immune effector process	53	264	0.69	2.14e-17	RIPK2,TGFB1,IL2,IL23A,IL12B,C3,CFP,TRAF2,TICAM1,RAC2,RARA,KIT,FCN2,MASP1,C2,STAT6,IL12A,CD46,IL23R,CD28,NOS2,HSPD1,PDPK1,TLR9,GAB2,MAPKAPK2,MAP3K7,CARD9,MBL2,TLR4,FGR,SYK,PRKCZ,HLA-A,ITGB2,MASP2,IL1R1,PTPN6,C4A,TNF,MAVS,C4B,CFB,LYN,TRAF6,IL12RB1,VAV1,PLCG2,BTK,ITGAM,MALT1,BCL10,MYD88
GO:0071219	Cellular response to molecule of bacterial origin	47	205	0.74	2.39e-17	MAPK1,NFKBIA,RIPK2,TGFB1,SERPINE1,NFKB1,MAPK14,IL12B,TICAM1,RARA,IRAK2,CDK4,TLR2,MAPK3,LY96,CXCL3,NOS3,PRKCE,NFKBIB,NOS2,MAP2K3,TLR9,TLR1,IRAK1,SRC,TLR4,HCK,EDNRB,JAK2,TIRAP,MAPK8,MAP2K7,RELA,CD14,TLR6,TBXA2R,TNF,RHOA,TICAM2,LYN,TRAF6,AKT1,PLCG2,TLR5,MALT1,BCL10,MYD88
GO:0007249	I-kappaB kinase/NF-kappaB signaling	30	68	1.03	2.86e-17	NFKBIA,RIPK2,TICAM1,IRAK2,TLR2,EDNRA,ROCK2,TBK1,FYN,TLR9,MAP3K7,CHUK,CARD9,TLR4,EDNRB,TIRAP,ROCK1,RELA,TNF,IKBKB,TRAF6,AKT1,IKBKE,MAP3K14,BTK,IKBKG,CTNNB1,AVPR2,BCL10,MYD88
GO:2000377	Regulation of reactive oxygen species metabolic process	40	143	0.83	2.93e-17	TGFB1,MAPK14,RAC2,RIPK1,THBS1,CYBA,PDGFRB,TP53,APP,F2,GNAI2,PRKCD,FOXO3,FYN,AGT,PRKN,GNAI3,GRIN1,TLR4,SYK,FOXO1,NOX5,PRCP,PTK2B,ITGB2,BCL2,CDKN1A,PPARA,ACE2,TLR6,TNF,AGTR1,RHOA,SHC1,BRCA1,HIF1A,PLCG2,SLC18A2,ITGAM,SNCA
GO:0032944	Regulation of mononuclear cell proliferation	51	246	0.7	3.05e-17	RIPK2,TGFB1,IL2,IL23A,IL12B,AHR,TICAM1,RAC2,IL12RB2,PRKCQ,ZAP70,ERBB2,VCAM1,IL12A,CD46,CD209,BID,IL23R,CD28,DLG1,TLR9,VAV3,PTEN,SDC4,ADA,TLR4,VSIG4,SYK,IRS2,BCL2L1,IL6ST,JAK2,TIRAP,PPP3CA,NFATC2,HLA-A,BCL2,CDKN1A,PTPN6,INPP5D,CDKN2A,LYN,TYK2,JAK3,TRAF6,RASSF5,IL12RB1,BTK,CTNNB1,MYD88,CBLB
GO:0050678	Regulation of epithelial cell proliferation	62	366	0.61	3.40e-17	NGFR,TGFB1,CCND1,CDKN1B,IL12B,PLCG1,APOE,CDK4,LAMC1,THBS1,CYBA,KDR,ATF2,STAT3,ERBB2,EGFR,FLT1,PPARG,BAX,MED1,IL12A,RPTOR,VEGFB,BID,PGR,SCN5A,SP1,SMAD3,THBS4,SFN,PDPK1,DLG1,STAT1,DUSP10,NRAS,JUN,PTEN,STK4,AR,IRS2,EDNRB,PIK3CD,NKX3-1,PDX1,BAD,ITGA4,PRKD1,FGFR1,PRKD2,TNF,AGTR1,HRAS,PRKCA,HIF1A,NR4A1,PGF,AKT1,ITGB3,BTK,CTNNB1,CDC42,AKT3
GO:1903829	Positive regulation of protein localization	70	461	0.57	3.40e-17	NGFR,TGFB1,PIK3R2,GSK3A,MAPK14,LRP1,RAC2,CAMK1,APC,TLR2,ERBB2,EGFR,APP,ADCY8,PPARG,CCT3,PRKCI,PRKCE,KIF5B,F2,PRKACA,ITGA3,ROCK2,GSK3B,PSEN1,PRKCD,SMAD3,HSP90AA1,EZR,SFN,ERBB4,PDPK1,DLG1,PRKAA1,FYN,ATP2B4,MSN,PRKN,PFKFB2,PRKAA2,HSP90AB1,PLK3,SRC,TLR4,IRS2,PRKCZ,PRR5L,ASPH,PDX1,JAK2,AKT2,BAD,AKAP5,PPP3CB,MAPK8,ITGB1,ITGB2,PRKD1,RAPGEF3,TNF,MAVS,HRAS,CDKN2A,PIK3R1,HIF1A,AKT1,RDX,MYO1C,ITGAM,GNAI1
GO:0031326	Regulation of cellular biosynthetic process	283	4143	0.22	3.42e-17	DCN,CREB3L3,TNFRSF1A,NGFR,EIF2AK1,MAPK1,NFKBIA,RIPK2,PPP2CB,TGFB1,PIK3R2,GSK3A,RPS6KB1,NFKB1,IL2,CCND1,IL23A,CDKN1B,MAPK14,NR3C1,AHR,C3,FOSB,TRAF2,TICAM1,MKNK2,APOE,ACTN4,JUND,RARA,IRAK2,CAMK1,CDK4,MDM2,RIPK1,TLR2,THBS1,TRAF5,PDGFRB,CREBBP,MAP2K2,MAPK3,EEF2K,PRKCQ,EP300,PAX8,SLC9A1,ATF2,TXK,THRA,STAT3,MECOM,FOSL2,PPARGC1A,DAXX,CDK2,NCOR1,TP53,ERBB2,CREB3L4,NFKBIE,EGFR,AIP,CAMK4,APP,ADCY8,ATAD2,PP…
GO:0022409	Positive regulation of cell-cell adhesion	58	322	0.64	3.84e-17	RIPK2,TGFB1,IL2,IL23A,IL12B,RARA,IL12RB2,MAP3K8,PRKCQ,PIK3CA,ZAP70,VCAM1,IL12A,CD46,CD209,ICOS,IL23R,CD28,FOXO3,HSPD1,FYN,DPP4,CD47,DUSP10,IL6R,IRAK1,ADA,SRC,IL2RG,SYK,PRKCZ,IL6ST,JAK2,BAD,PPP3CA,HLA-A,ITGA4,ITGB2,RELA,PTPN6,TNF,RHOA,MYO10,LYN,TYK2,AMBRA1,JAK3,TRAF6,CITED2,AKT1,IL12RB1,VAV1,PIK3R6,PTPN11,ACTB,MALT1,BCL10,JAK1
GO:0032880	Regulation of protein localization	99	852	0.45	3.99e-17	NGFR,ARHGDIG,TGFB1,PIK3R2,GSK3A,MAPK14,IL12B,LRP1,RAC2,APOE,CAMK1,APC,TLR2,SLC12A2,GPC1,ERBB2,EGFR,ADRA2A,APP,ADCY8,PPARG,CCT3,PRKCI,IL12A,IRS1,PRKCE,KIF5B,F2,PRKACA,EDNRA,ITGA3,ROCK2,LYPLA1,F2R,GSK3B,PSEN1,NOS2,PRKCD,SMAD3,HSP90AA1,EZR,SFN,ERBB4,PDPK1,DLG1,PRKAA1,CRKL,FYN,ATP2B4,MSN,PRKN,PFKFB2,RAP1A,PRKAA2,HSP90AB1,PLK3,SRC,TLR4,AR,IRS2,BCL2L1,PRKCZ,PRR5L,ASPH,FOXO1,NKX3-1,PDX1,JAK2,AKT2,BAD,AK…
GO:0031324	Negative regulation of cellular metabolic process	185	2265	0.3	4.37e-17	EIF2AK1,BDKRB1,TSC2,TGFB1,GSK3A,DUSP3,NFKB1,IL2,CCND1,CDKN1B,MAPK14,NR3C1,DUSP1,AHR,LRP1,FOSB,TRAF2,APOE,JUND,RARA,PPP1R1B,APC,MDM2,ITGAV,TRAF5,CREBBP,EP300,PIK3CA,CBL,ATF2,THRA,STAT3,MECOM,PRKAR2A,PRKAR2B,DAXX,CDK2,IQGAP1,NCOR1,TP53,APP,DEPTOR,GNAQ,PPARG,PRKAG2,CALM3,BAX,WNT1,TSC1,DUSP16,COPS2,STAT6,MED1,NFATC3,RPTOR,PTPN2,GNAI2,USP9X,MET,ROCK2,CALR,PPP2R1A,GSK3B,PSEN1,RORC,NRIP1,PRKCD,SMAD3,TTF…
GO:0007267	Cell-cell signaling	114	1079	0.41	5.21e-17	GNA11,KCNQ1,MAPK1,GSK3A,GNRHR,IL2,CCND1,C3,APOE,CSNK1G2,KRAS,APC,KCNMB4,SLC12A2,SLC9A3R1,PRKCG,KCNN2,TNC,CACNA1C,KCNMB1,GNRH1,GRM1,GNAQ,CACNA1D,WNT1,KCNJ3,DDB1,RAC3,PRKCE,ADRA1B,GNAI2,EDNRA,F2R,SCN4B,GSK3B,PGR,PSEN1,NOS2,SCN5A,GRIN2A,ATF4,FOXO3,ESR2,DLG1,PRKAA1,CRKL,SIAH1,CACNA1G,CSNK1G3,RYR2,AGT,PRKN,CACNA1E,TNR,RAP1A,LPAR3,PRKAA2,GRIN1,PTEN,STK4,C1QA,AR,SYK,MYLK2,EDNRB,ADRA1D,FOXO1,RPS6KA3,CSNK…
GO:0051046	Regulation of secretion	82	620	0.51	5.52e-17	KCNQ1,TNFRSF1A,TGFB1,IL12B,RAC2,RAP1B,APOE,KCNMB4,TLR2,SNCAIP,CYBA,SLC12A2,SLC9A3R1,PAX8,PRKCG,ERBB3,ADRA2A,ADCY8,PPARG,CALM3,ADCY1,AVPR1A,IL12A,IRS1,PRKCE,GNAI2,F2R,GSK3B,NOS2,CACNA1H,EZR,PDPK1,PRKAA1,CACNA1G,GAB2,AGT,PRKN,PFKFB2,AVPR1B,SGK1,RAB13,RAP1A,SDC4,ADA,TLR4,FGR,SYK,IRS2,EDNRB,STAM,FOXO1,AVP,ADRA1A,NKX3-1,PDX1,SDC1,JAK2,BAD,PPP3CB,PPP3CA,SPP1,RAPGEF4,ITGB2,CACNA1I,ADRA2C,CREB1,TNF,AGTR1…
GO:0006936	Muscle contraction	49	230	0.71	5.58e-17	KCNQ1,COMP,RPS6KB1,PIK3CA,SLC9A1,KCNN2,CACNA1C,CACNA1D,KCNJ3,VEGFB,EDNRA,ROCK2,SCN4B,SCN5A,CACNA1H,HSP90AA1,MAP2K3,DLG1,ATP2B4,CACNA1G,RYR1,MYLK,MTOR,CACNA1S,RYR2,AGT,ARHGEF11,ADA,MYLK2,EDNRB,ASPH,ADRA1A,KCNE1,ROCK1,SLC8A1,CXCR4,TBXA2R,SCN1B,TNF,LMOD2,CAMK2D,KCNJ5,BDKRB2,TRPV1,MAP2K6,KCNE1B,NOS1,FXYD1,SCN7A
GO:0007611	Learning or memory	53	271	0.68	5.58e-17	MAPK1,RPS6KB1,SLC8A2,APOE,PPP1R1B,KRAS,TLR2,CCND2,EP300,PRKCG,THRA,PRKAR2B,EGFR,CAMK4,APP,ADCY8,KIT,ITGA5,ADCY1,TSC1,INSR,FOS,FOSL1,ITGA3,PSEN1,GRIN2A,FYN,AGT,PRKN,TNR,SGK1,GRIN1,PTEN,EIF4EBP2,SRC,ITPR3,ITGA8,PRKCZ,TH,SLC8A3,PPP3CB,ITGB1,ADCY3,PRKAR1B,RGS14,CREB1,KCNK2,RAPGEF3,RASGRF1,MME,BRAF,NTRK1,HIF1A
GO:0001933	Negative regulation of protein phosphorylation	58	326	0.63	6.24e-17	BDKRB1,TSC2,TGFB1,DUSP3,IL2,CDKN1B,DUSP1,LRP1,APOE,PPP1R1B,APC,CBL,PRKAR2A,PRKAR2B,DEPTOR,GNAQ,PPARG,PRKAG2,CALM3,BAX,DUSP16,PTPN2,PPP2R1A,PSEN1,PRKCD,SFN,PDPK1,CRKL,AGT,PRKN,DUSP10,JUN,PTEN,BAK1,PRKCZ,PRR5L,SLC8A3,PIP5KL1,AKT1S1,PKIA,SLC8A1,CDKN1A,PRKAR1B,RGS14,PTPN6,TRIB3,DUSP7,PPP2CA,CDKN2A,LYN,BDKRB2,AKT1,INPP5F,CBLB,CALM1,CALM2,SNCA,PIK3CB
GO:0090066	Regulation of anatomical structure size	73	505	0.54	6.46e-17	PIK3R2,COMP,VASP,APOE,KCNMB4,SLC12A2,SLC9A3R1,PIK3CA,KCNMB1,ADRA2A,ITGA1,TMSB4Y,DEPTOR,NOS3,TSC1,AVPR1A,PRKCE,ADRA1B,RPTOR,EDNRA,ROCK2,F2R,ULK1,GSK3B,PRKCD,HSP90AA1,EZR,LAMTOR4,DLG1,FN1,MSN,MTOR,AGT,AVPR1B,TNR,VAV3,LPAR3,HSP90AB1,VAV2,AGTR2,PTEN,PRKG1,HCK,EDNRB,ADRA1D,AVP,ADRA1A,ARHGAP5,AKT1S1,SPP1,ULK2,PTK2B,ROCK1,SLC8A1,ADRA2C,CREB1,DCC,ACE2,TBXA2R,TNF,AGTR1,RHOA,KCNMB2,LMOD2,BDKRB2,MLST8,VAV1,…
GO:0050670	Regulation of lymphocyte proliferation	50	242	0.7	7.41e-17	RIPK2,TGFB1,IL2,IL23A,IL12B,AHR,TICAM1,RAC2,IL12RB2,PRKCQ,ZAP70,ERBB2,VCAM1,IL12A,CD46,CD209,BID,IL23R,CD28,DLG1,TLR9,VAV3,PTEN,SDC4,ADA,TLR4,VSIG4,SYK,IRS2,IL6ST,JAK2,TIRAP,PPP3CA,NFATC2,HLA-A,BCL2,CDKN1A,PTPN6,INPP5D,CDKN2A,LYN,TYK2,JAK3,TRAF6,RASSF5,IL12RB1,BTK,CTNNB1,MYD88,CBLB
GO:0062012	Regulation of small molecule metabolic process	58	330	0.63	1.02e-16	GSK3A,NFKB1,NR3C1,APOB,APOE,LPCAT3,EP300,STAT3,PPARGC1A,NCOR1,TP53,APP,PPARG,PRKAG2,KIT,NOS3,AVPR1A,DDB1,INSR,IRS1,PRKCE,RPTOR,PTPN2,PRKAG1,PSEN1,RORC,NOS2,USP7,PRKAA1,ATP2B4,MTOR,PRKN,PFKFB2,AVPR1B,PRKAA2,SRC,OGT,PFKFB1,IRS2,FOXO1,AVP,AKT2,BAD,PTK2B,PPARA,TNF,NCOA2,PTH1R,TRIB3,BRCA1,HIF1A,APOA5,AKT1,MLST8,APOC1,APOC2,NOS1,SNCA
GO:0032868	Response to insulin	46	205	0.73	1.12e-16	KCNQ1,PIK3R2,GSK3A,RPS6KB1,MAPK14,APC,CDK4,TLR2,PIK3R3,GAB1,EEF2K,PIK3CA,SLC9A1,PDE3B,PPARG,PRKCI,INPPL1,TSC1,INSR,IRS1,PTPN2,GSK3B,SP1,PDPK1,MAX,STAT1,MTOR,RAB13,IRS4,EIF4EBP2,SRC,OGT,FOXO4,PFKFB1,IRS2,TBC1D4,PRKCZ,FOXO1,AKT2,PPARA,SHC1,TRIB3,PIK3R1,LYN,AKT1,IGF1R
GO:0070372	Regulation of ERK1 and ERK2 cascade	55	299	0.65	1.34e-16	RIPK2,TGFB1,DUSP3,RRAS,RAP1B,APOE,PDGFRA,PDGFRB,SLC9A3R1,RPS6KA6,MAPK3,KDR,ERBB2,EGFR,PTPRR,APP,MAP2K1,VEGFB,PTPN2,GNAI2,F2R,EZR,ERBB4,DLG1,DUSP9,CRKL,FN1,TLR9,DUSP10,RAP1A,JUN,CARD9,PTEN,SRC,TLR4,SYK,PRKCZ,ADRA1A,TIRAP,YWHAZ,PTK2B,MAP2K7,RGS14,ACE2,PTPN6,PRKD2,TNF,SHC1,HRAS,PRKCA,BRAF,LYN,NTRK1,ITGB3,PTPN11
GO:0043523	Regulation of neuron apoptotic process	47	216	0.72	1.36e-16	GSK3A,CCND1,NR3C1,APOE,KRAS,PRKCG,KDR,PIK3CA,ATF2,PPARGC1A,ERBB3,TP53,ITGA1,APP,BAX,PRKCI,VEGFB,F2R,PSEN1,CASP9,ATF4,FOXO3,PRKN,JUN,HSP90AB1,BCL2L1,IL6ST,JAK2,AKT1S1,BCL2L11,PTK2B,MAP2K7,BCL2,ROCK1,TNF,RHOA,HRAS,MAP2K4,BRAF,NTRK1,AMBRA1,HIF1A,DDIT3,NEFL,CTNNB1,ITGAM,SNCA
GO:0050730	Regulation of peptidyl-tyrosine phosphorylation	51	259	0.68	1.94e-16	TNFRSF1A,RIPK2,TGFB1,VTN,IL2,IL23A,IL12B,FLT3,CBL,ERBB3,TP53,EGFR,ADRA2A,APP,KIT,ITGA5,IL12A,PRKCE,VEGFB,PTPN2,IL23R,PPP2R1A,PSEN1,PRKCD,THBS4,ERBB4,FYN,ERCC6,MTOR,AGT,IL6R,SRC,SYK,PRKCZ,ADRA1A,IL6ST,JAK2,ALK,PTK2B,ITGB2,PTPN6,TNF,SHC1,PPP2CA,LYN,ITGB3,MLST8,PLCG2,PTPN11,INPP5F,CBLB
GO:0010632	Regulation of epithelial cell migration	48	229	0.71	2.17e-16	DCN,TGFB1,PLCG1,RRAS,APOE,THBS1,KDR,PTPRR,PPARG,ITGA2,NOS3,PRKCE,ITGA3,MET,ROCK2,CALR,SP1,PTK2,PDPK1,MAP2K3,ATP2B4,MTOR,AGT,DUSP10,JUN,AGTR2,PTEN,MMP9,SRC,IRS2,PIK3CD,PRCP,PTK2B,PRKD1,FGFR1,TBXA2R,PRKD2,TNF,RHOA,PRKCA,PIK3CG,HIF1A,AKT1,ITGB3,IQSEC1,PLCG2,AKT3,PIK3CB
GO:0009314	Response to radiation	67	444	0.56	2.51e-16	GNA11,MAPK13,RBX1,TGFB1,CCND1,MAPK14,IL12B,JUND,PPP1R1B,KRAS,DDB2,MDM2,CCND2,CYBA,CREBBP,EP300,CBL,ERCC8,COPS3,TP53,EGFR,ITGB6,APP,GNAQ,KIT,BAX,VCAM1,DDB1,IL12A,FOS,HSPA5,CASP9,PRKCD,GRIN2A,ATF4,PRKAA1,ERCC6,DTL,COP1,GRIN1,PLK3,MMP9,BAK1,CUL4A,BCL2L1,ELK1,TH,AKT2,MAPK8,ITGB1,MAP2K7,BCL2,KCNE1,CUL4B,RELA,CDKN1A,RGS14,TNF,HRAS,MME,BRCA1,BRAF,PIK3R1,NTRK1,HIF1A,AKT1,ITGB3
GO:0007204	Positive regulation of cytosolic calcium ion concentration	45	201	0.73	2.79e-16	BDKRB1,IL2,F2RL3,PDGFRA,ITGAV,TRPV5,CACNA1C,GRM1,APP,ADCY8,BAX,AVPR1A,ADRA1B,EDNRA,F2R,RYR2,AGT,AVPR1B,LPAR3,GRIN1,ITPR3,LPAR1,BAK1,S1PR3,EDNRB,LPAR6,ADRA1D,ASPH,AVP,ADRA1A,JAK2,PTK2B,BCL2,SLC8A1,CXCR4,TBXA2R,AGTR1,GNA13,ESR1,LPAR4,PIK3CG,JAK3,LPAR2,BDKRB2,TRPV1
GO:0051234	Establishment of localization	270	3946	0.22	2.85e-16	KCNQ1,ICAM3,NGFR,EIF2AK1,MAPK1,NFKBIA,TSC2,TG,TGFB1,CDC37,PIK3R2,COMP,GSK3A,RPS6KB1,VTN,GNRHR,CCND1,CDKN1B,MAPK14,APOB,SLC8A2,LRP1,RAC2,RAP1B,TRPC4AP,APOE,ACTN4,RARA,CSNK1G2,CAMK1,KCNMB4,MDM2,THBS1,ITGAV,CYBA,SLC12A2,SLC9A3R1,MAPK3,STAM2,PIK3CA,SLC9A1,LCAT,CBL,ATF2,STAT3,KCNN2,CASP6,TRPV5,CACNA1C,CDK2,MEP1B,ASGR1,TP53,KCNMB1,NFKBIE,EGFR,AIP,ADRA2A,GRM1,APP,PPARG,KIT,CACNA1D,FCER1G,CALM3,FCN2,FXYD…
GO:0038093	Fc receptor signaling pathway	26	51	1.09	3.77e-16	PLCG1,PRKCQ,KIT,FCER1G,PRKCE,PRKCD,PTK2,FYN,MAP3K7,VAV3,VAV2,SRC,FGR,SYK,HCK,MAPK8,MAP2K7,MAP3K1,MAPK9,MAP2K4,LYN,IKBKB,TRAF6,VAV1,PLCG2,BTK
GO:0032147	Activation of protein kinase activity	45	203	0.73	3.84e-16	TGFB1,TRAF2,MAP2K2,PIK3CA,DAXX,ERBB3,IQGAP1,EGFR,ADRA2A,ADCY8,PRKAG2,CALM3,MAP2K1,INSR,RPTOR,PRKCD,ERBB4,TCL1B,PDPK1,DLG1,COPS8,ERCC6,MTOR,MAP3K7,MTCP1,IRAK1,STK4,SRC,PRKCZ,JAK2,ALK,TIRAP,PTK2B,CDKN1A,ADRA2C,TLR6,TRAF6,TCL1A,ITGB3,MLST8,MAP2K6,ADRA2B,MALT1,CALM1,CALM2
GO:0071222	Cellular response to lipopolysaccharide	44	195	0.74	5.04e-16	MAPK1,NFKBIA,RIPK2,TGFB1,SERPINE1,NFKB1,MAPK14,IL12B,TICAM1,RARA,IRAK2,CDK4,TLR2,MAPK3,LY96,CXCL3,NOS3,PRKCE,NFKBIB,NOS2,MAP2K3,TLR9,IRAK1,SRC,TLR4,HCK,EDNRB,JAK2,MAPK8,MAP2K7,RELA,CD14,TBXA2R,TNF,RHOA,TICAM2,LYN,TRAF6,AKT1,PLCG2,TLR5,MALT1,BCL10,MYD88
GO:0070665	Positive regulation of leukocyte proliferation	41	167	0.77	5.17e-16	MAPK1,RIPK2,IL2,IL23A,IL12B,TICAM1,RAC2,IL12RB2,MAPK3,PRKCQ,ZAP70,KIT,VCAM1,IL12A,CD46,CD209,IL23R,CD28,PTK2,TLR9,VAV3,ADA,TLR4,SYK,IRS2,BCL2L1,IL6ST,JAK2,TIRAP,PPP3CA,NFATC2,HLA-A,BCL2,CDKN1A,LYN,TYK2,JAK3,TRAF6,IL12RB1,BTK,MYD88
GO:0043550	Regulation of lipid kinase activity	29	71	0.99	5.31e-16	TGFB1,PIK3R2,FLT3,PDGFRA,PDGFRB,PIK3R3,FLT1,APP,KIT,IRS1,F2,CD19,PTK2,ERBB4,PIP4K2C,VAV3,VAV2,SRC,FGR,PIP4K2A,PTK2B,PRKD1,PIK3R5,PIK3R1,LYN,AMBRA1,PIK3R6,PIP4K2B,CDC42
GO:1903169	Regulation of calcium ion transmembrane transport	43	186	0.75	5.48e-16	BDKRB1,TGFB1,PLCG1,F2RL3,CYBA,SLC9A1,CACNA1C,ADRA2A,CALM3,BAX,PRKCE,F2,PRKACA,CD19,F2R,PDPK1,FYN,PLN,TLR9,RYR2,GRIN1,BAK1,ASPH,AKAP5,PPP3CB,PPP3CA,PTK2B,PPP3CC,BCL2,KCNE1,SLC8A1,PRKD1,PTPN6,PIK3CG,CAMK2D,LYN,ITGB3,NOS1,PLCG2,PPP3R2,CALM1,CALM2,SNCA
GO:0034764	Positive regulation of transmembrane transport	48	236	0.69	6.02e-16	KCNQ1,BDKRB1,MAPK14,PLCG1,C3,F2RL3,ACTN4,SLC9A3R1,SLC9A1,KCNMB1,CALM3,FXYD2,BAX,PRKCI,INSR,IRS1,F2,CD19,EDNRA,F2R,PSEN1,PDPK1,RYR2,AGT,GRIN1,AZIN2,BAK1,IRS2,ASPH,AKT2,AKAP5,PPP3CB,PPP3CA,ITGB1,PPP3CC,KCNE1,ACE2,BRAF,PIK3R1,AKT1,NOS1,FXYD1,PLCG2,PTPN11,PPP3R2,CALM1,CALM2,SNCA
GO:0046486	Glycerolipid metabolic process	59	357	0.6	6.30e-16	INPP4A,PLA2G15,PIK3R2,APOB,PLCG1,APOE,PI4KA,ITPKA,LPCAT3,PDGFRB,PIK3R3,PIK3CA,LCAT,PI4K2B,PIP5K1B,PLA2G7,PIP4P2,PLA2G4D,PCYT1A,INPPL1,MBOAT2,LPCAT4,PLAAT3,MBOAT1,PLB1,PIP4K2C,PIK3C2B,PIP5K1A,PI4K2A,PTEN,LYPLA2,PIP4K2A,PIK3CD,GPCPD1,PCYT1B,PIP5KL1,PLA2G4F,PIP4P1,PLA2G4E,PNPLA7,PLA2G4B,INPP5D,PNPLA6,TNXB,PIK3CG,INPP4B,PIK3R1,APOA5,PIK3C2G,APOC1,PIP5K1C,PLA2G4C,PIK3R6,PLCG2,PIP4K2B,DBI,PTPN11,INPP5F…
GO:0051172	Negative regulation of nitrogen compound metabolic process	189	2403	0.28	6.31e-16	EIF2AK1,BDKRB1,TSC2,TGFB1,GSK3A,SERPINE1,DUSP3,VTN,NFKB1,IL2,CCND1,CDKN1B,MAPK14,NR3C1,TFPI,DUSP1,AHR,LRP1,C3,FOSB,TRAF2,APOE,JUND,RARA,PPP1R1B,APC,MDM2,THBS1,ITGAV,TRAF5,CREBBP,EP300,PRKCG,CBL,ATF2,THRA,STAT3,MECOM,PRKAR2A,PRKAR2B,DAXX,CDK2,NCOR1,TP53,EGFR,SERPING1,APP,DEPTOR,GNAQ,PPARG,PRKAG2,CALM3,BAX,WNT1,TSC1,DUSP16,COPS2,STAT6,MED1,NFATC3,PRKCE,F2,PTPN2,GNAI2,USP9X,ROCK2,CALR,PPP2R1A,GSK3B,…
GO:0014068	Positive regulation of phosphatidylinositol 3-kinase signaling	30	79	0.96	7.27e-16	DCN,FLT3,HCST,PDGFRA,PDGFRB,KDR,CBL,ERBB3,FLT1,KIT,INSR,F2,F2R,CD28,PIK3AP1,PTK2,ERBB4,FN1,AGT,SRC,FGR,PRR5L,NKX3-1,JAK2,PRR5,PTPN6,FGFR1,TNF,NTRK1,IGF1R
GO:0006650	Glycerophospholipid metabolic process	53	291	0.64	7.77e-16	INPP4A,PLA2G15,PIK3R2,PLCG1,PI4KA,ITPKA,LPCAT3,PDGFRB,PIK3R3,PIK3CA,LCAT,PI4K2B,PIP5K1B,PLA2G7,PIP4P2,PLA2G4D,PCYT1A,INPPL1,MBOAT2,LPCAT4,PLAAT3,MBOAT1,PLB1,PIP4K2C,PIK3C2B,PIP5K1A,PI4K2A,PTEN,PIP4K2A,PIK3CD,GPCPD1,PCYT1B,PIP5KL1,PLA2G4F,PIP4P1,PLA2G4E,PNPLA7,PLA2G4B,INPP5D,PNPLA6,PIK3CG,INPP4B,PIK3R1,APOA5,PIK3C2G,PIP5K1C,PLA2G4C,PIK3R6,PLCG2,PIP4K2B,DBI,INPP5F,PIK3CB
GO:0010556	Regulation of macromolecule biosynthetic process	270	3980	0.22	8.24e-16	DCN,CREB3L3,TNFRSF1A,NGFR,EIF2AK1,MAPK1,NFKBIA,RIPK2,PPP2CB,TGFB1,PIK3R2,GSK3A,RPS6KB1,NFKB1,IL2,CCND1,IL23A,CDKN1B,MAPK14,NR3C1,AHR,FOSB,TRAF2,TICAM1,MKNK2,APOE,ACTN4,JUND,RARA,IRAK2,CAMK1,CDK4,MDM2,RIPK1,TLR2,THBS1,TRAF5,PDGFRB,CREBBP,MAP2K2,MAPK3,EEF2K,PRKCQ,EP300,PAX8,KDR,SLC9A1,ATF2,TXK,THRA,STAT3,MECOM,FOSL2,PPARGC1A,DAXX,CDK2,NCOR1,TP53,ERBB2,CREB3L4,NFKBIE,EGFR,AIP,CAMK4,APP,ADCY8,ATAD2,P…
GO:0044087	Regulation of cellular component biogenesis	104	971	0.41	8.24e-16	BIK,TGFB1,PIK3R2,DUSP3,CDKN1B,CRBN,VASP,TRAF2,TICAM1,RAC2,RAP1B,APOE,APC,TLR2,THBS1,SNCAIP,EEF2K,EP300,KDR,PIK3CA,SLC9A1,LCAT,THRA,CDK2,TP53,TMSB4Y,APP,KIT,BAX,WNT1,TSC1,PRKCE,PRKACA,TLN1,MET,ROCK2,BID,HSPA5,ULK1,GSK3B,PRKCD,SMAD3,HSP90AA1,EZR,PTK2,DLG1,PRKAA1,PIP4K2C,MSN,MTOR,CD47,AGT,THBS2,PRKN,RAP1A,PRKAA2,PTEN,SDC4,SRC,TLR4,LPAR1,BAK1,SYK,HCK,PIP4K2A,STAM,PRKCZ,SDC1,TIRAP,BCL2L11,PTK2B,ROCK1,…
GO:0051051	Negative regulation of transport	65	432	0.56	8.75e-16	KCNQ1,TNFRSF1A,TGFB1,GSK3A,NFKB1,IL12B,CRBN,RAP1B,APOE,TLR2,THBS1,ITGAV,SLC9A3R1,PRKG2,ERBB3,ADRA2A,PIP4P2,CALM3,NOS3,IL12A,IRS1,PRKCE,GNAI2,LYPLA1,F2R,ATF4,PLN,TLR9,CD47,AGT,PRKN,RAP1A,PTEN,MMP9,ADA,IRS2,TBC1D4,FOXO1,AKT2,PPP3CB,PPP3CA,PKIA,PTK2B,PPP3CC,BCL2,KCNE1,ADRA2C,PRKD1,TNF,BRAF,CAMK2D,AKT1,ITGB3,APOC1,APOC2,KCNE1B,NOS1,ADRA2B,PTPN11,PRKCB,AVPR2,PPP3R2,CALM1,CALM2,SNCA
GO:0006109	Regulation of carbohydrate metabolic process	43	189	0.74	8.86e-16	TGFB1,GSK3A,NFKB1,NR3C1,EP300,STAT3,PPARGC1A,NCOR1,TP53,APP,PRKAG2,DDB1,INSR,IRS1,PRKCE,RPTOR,PTPN2,PRKAG1,GSK3B,PSEN1,RORC,USP7,PRKAA1,MTOR,PRKN,PFKFB2,AVPR1B,PRKAA2,SRC,OGT,PFKFB1,IRS2,FOXO1,AKT2,BAD,PTK2B,PPARA,NCOA2,PTH1R,HIF1A,AKT1,MLST8,SNCA
GO:0016064	Immunoglobulin mediated immune response	32	95	0.91	1.04e-15	C4BPB,C3,SERPING1,FCER1G,C2,STAT6,CD19,CD46,C1QB,PRKCD,IL21R,HSPD1,CR2,CARD9,MBL2,C1QC,C1QA,CFI,IRF7,MASP2,C1S,C4A,INPP5D,C4B,IGLL5,C1R,LOC102723407,IGHV3-72,IGHV3-43D,BTK,BCL10,MYD88
GO:1903034	Regulation of response to wounding	40	162	0.78	1.06e-15	SERPINE1,VTN,TFPI,PROC,APOE,PDGFRA,THBS1,SLC12A2,MAP2K2,SERPING1,ADRA2A,NOS3,CRK,MAP2K1,PRKCE,F2,VEGFB,F2R,PRKCD,SMAD3,PTK2,MYLK,MTOR,TNR,SERPINC1,PTEN,PRKG1,F7,SPP1,ITGB1,HPSE,F11,CXCR4,TBXA2R,TNF,HRAS,BRAF,ACTG1,IGF1R,INPP5F
GO:0009410	Response to xenobiotic stimulus	64	422	0.56	1.09e-15	KCNQ1,TGFB1,RPS6KB1,CCND1,CDKN1B,AHR,FOSB,CDK4,THBS1,CYBA,TP53,GNA12,AIP,PPARG,ITGA2,ADCY1,FOS,RPTOR,FOSL1,ITGA3,CALR,HSPA5,RORC,NOS2,GRIN2A,HSP90AA1,FOXO3,PRKAA1,CRKL,STAT1,VAV3,JUN,PRKAA2,GRIN1,HSP90AB1,CARD9,VAV2,SRC,BAK1,TP73,ADRA1A,NKX3-1,PDX1,TH,BAD,NFATC2,PTK2B,BCL2,SLC8A1,CXCR4,CREB1,TBXA2R,TNF,RHOA,BRAF,LYN,NTRK1,PGF,ITGB3,MAP2K6,VAV1,NOS1,CTNNB1,SNCA
GO:0050870	Positive regulation of T cell activation	49	251	0.67	1.13e-15	RIPK2,TGFB1,IL2,IL23A,IL12B,RARA,IL12RB2,MAP3K8,PRKCQ,PIK3CA,ZAP70,VCAM1,IL12A,CD46,CD209,ICOS,IL23R,CD28,FOXO3,HSPD1,FYN,DPP4,CD47,DUSP10,ADA,SRC,IL2RG,SYK,PRKCZ,IL6ST,JAK2,BAD,PPP3CA,HLA-A,PTPN6,RHOA,LYN,TYK2,AMBRA1,JAK3,TRAF6,AKT1,IL12RB1,VAV1,PIK3R6,PTPN11,ACTB,MALT1,BCL10
GO:0002443	Leukocyte mediated immunity	45	211	0.71	1.30e-15	C4BPB,C3,CBL,SERPING1,KIT,FCER1G,C2,STAT6,KIF5B,F2,CD19,CD46,C1QB,PRKCD,IL21R,HSPD1,CR2,IL6R,CARD9,MBL2,C1QC,C1QA,SYK,PIK3CD,CFI,PPP3CB,HLA-A,IRF7,MASP2,C1S,PTPN6,C4A,INPP5D,C4B,PIK3CG,LYN,IGLL5,C1R,LOC102723407,IRAK4,IGHV3-72,IGHV3-43D,BTK,BCL10,MYD88
GO:0007399	Nervous system development	176	2188	0.29	1.49e-15	KCNQ1,NGFR,ITGB4,MAPK1,TSC2,TGFB1,GSK3A,VTN,CCND1,APOB,TNN,LRP1,C3,VASP,RRAS,RAC2,APOE,RARA,KRAS,RRAS2,CAMK1,APC,TLR2,RHEB,SLC9A3R1,RPS6KA6,MAPK3,PRKCQ,EP300,PAX8,PRKCG,GPC1,ATF2,STAT3,TNC,ERBB3,IQGAP1,TP53,ERBB2,EGFR,ITGA1,APP,CALM3,BAX,WNT1,VCAM1,PRKCI,ADCY1,TSC1,AVPR1A,COPS2,CRK,MED1,MAP2K1,RAC3,FOS,SDC2,KIF5B,PRKACA,NEFH,EDNRA,ITGA3,USP9X,MET,HSPA5,ULK1,GSK3B,PSEN1,SCN5A,GRIN2A,HSP90AA1,ATF4,…
GO:0042110	T cell activation	53	298	0.63	1.84e-15	RIPK2,TGFB1,PIK3R2,IL2,IL23A,IL12B,PIK3R3,PRKCQ,ATF2,STAT3,ZAP70,TP53,ERBB2,KIT,FCER1G,BAX,WNT1,TSC1,STAT6,PTPN2,CD28,PSEN1,RORC,SMAD3,HSPD1,DLG1,FYN,ITGAL,MSN,DPP4,MTOR,IL6R,PREX1,PTEN,ADA,CCND3,IL2RG,SYK,PIK3CD,PPP3CB,PPP3CA,HLA-A,BCL2,PTPN6,ITK,RHOA,BRAF,PIK3CG,PIK3R1,VAV1,CTNNB1,MALT1,CBLB
GO:0006810	Transport	259	3785	0.22	1.92e-15	KCNQ1,ICAM3,NGFR,EIF2AK1,MAPK1,NFKBIA,TSC2,TG,TGFB1,CDC37,PIK3R2,COMP,GSK3A,RPS6KB1,VTN,GNRHR,CCND1,CDKN1B,MAPK14,APOB,SLC8A2,LRP1,RAC2,RAP1B,TRPC4AP,APOE,ACTN4,RARA,CSNK1G2,CAMK1,KCNMB4,THBS1,ITGAV,CYBA,SLC12A2,SLC9A3R1,MAPK3,STAM2,PIK3CA,SLC9A1,LCAT,CBL,ATF2,STAT3,KCNN2,CASP6,TRPV5,CACNA1C,CDK2,MEP1B,ASGR1,TP53,KCNMB1,NFKBIE,EGFR,AIP,ADRA2A,GRM1,APP,PPARG,KIT,CACNA1D,FCER1G,FCN2,FXYD2,BAX,KCNJ3…
GO:0043122	Regulation of I-kappaB kinase/NF-kappaB signaling	49	255	0.67	1.95e-15	PPP5C,TNFRSF1A,RIPK2,TRAF2,TICAM1,RIPK1,TRAF5,PRKCE,NFKBIB,F2R,TBK1,TRADD,PDPK1,FYN,TLR9,STAT1,AKAP13,PRKN,TAB2,MAP3K7,IRAK1,CHUK,CARD9,HDAC1,TLR4,LPAR1,TAB3,TIRAP,TRAF3,RELA,TLR6,PRKD1,TNF,RHOA,MAVS,ESR1,TICAM2,IKBKB,TRAF6,IKBKE,IRAK4,PLCG2,MAP3K14,IKBKG,CTNNB1,PRKCB,MALT1,BCL10,MYD88
GO:0051282	Regulation of sequestering of calcium ion	36	130	0.83	1.95e-15	BDKRB1,TGFB1,PLCG1,F2RL3,CYBA,CACNA1C,CALM3,BAX,PRKCE,ITPR1,F2,PRKACA,CD19,F2R,PDPK1,PLN,RYR1,RYR2,ITPR3,ASPH,ITPR2,PTK2B,SLC8A1,PRKD1,PTPN6,CAMK2D,LYN,DDIT3,ITGB3,TRPV1,NOS1,PLCG2,RYR3,CALM1,CALM2,SNCA
GO:0006979	Response to oxidative stress	59	368	0.59	2.08e-15	MAPK13,MAPK1,RBX1,PPP2CB,APOE,PDGFRA,RIPK1,PDGFRB,MAPK3,ATF2,PPARGC1A,ERCC8,TP53,EGFR,APP,NOS3,STAT6,CRK,FOS,FOSL1,EDNRA,PSEN1,SP1,PRKCD,ATF4,FOXO3,SGK2,PRKAA1,FYN,ERCC6,MAP3K5,STAT1,PRKN,CHUK,JUN,PRKAA2,PLK3,MMP9,SRC,MBL2,BAK1,PRR5L,FOXO1,SDC1,JAK2,BAD,MAPK8,PTK2B,BCL2,RELA,SLC8A1,DAPK1,RGS14,PRKD1,MAPK9,HIF1A,AKT1,BTK,SNCA
GO:0031663	Lipopolysaccharide-mediated signaling pathway	23	39	1.15	2.48e-15	MAPK1,NFKBIA,RIPK2,TGFB1,MAPK14,TICAM1,IRAK2,TLR2,MAPK3,LY96,NOS3,PRKCE,IRAK1,TLR4,HCK,CD14,TNF,LYN,AKT1,PLCG2,MALT1,BCL10,MYD88
GO:0048514	Blood vessel morphogenesis	63	419	0.56	2.76e-15	TGFB1,COMP,ITGB8,SERPINE1,MAPK14,APOB,LRP1,APOE,PDGFRA,THBS1,ITGAV,PDGFRB,ITGA2B,PIK3R3,GAB1,KDR,PIK3CA,PDE3B,FLT1,BAX,ITGA5,NOS3,MED1,JUNB,VEGFB,EDNRA,PARVA,PTK2,FN1,MYLK,VAV3,JUN,VAV2,PTEN,STK4,BAK1,HSPG2,SYK,NOX5,PRCP,YWHAZ,ITGB1,PTK2B,HPSE,PRKD1,PRKD2,RAPGEF3,GNA13,SHC1,PRKCA,PIK3CG,HIF1A,NR4A1,CITED2,PGF,AKT1,ITGB3,ACTG1,PIK3R6,ADRA2B,CTNNB1,LRP2,PIK3CB
GO:0050890	Cognition	54	313	0.62	2.88e-15	MAPK1,RPS6KB1,SLC8A2,APOE,PPP1R1B,KRAS,TLR2,CCND2,EP300,PRKCG,THRA,PRKAR2B,EGFR,CAMK4,APP,ADCY8,KIT,ITGA5,ADCY1,TSC1,INSR,FOS,FOSL1,ITGA3,PSEN1,GRIN2A,FYN,AGT,PRKN,TNR,SGK1,GRIN1,PTEN,EIF4EBP2,SRC,ITPR3,ITGA8,PRKCZ,TH,SLC8A3,PPP3CB,ITGB1,ADCY3,PRKAR1B,RGS14,CREB1,KCNK2,RAPGEF3,TNF,RASGRF1,MME,BRAF,NTRK1,HIF1A
GO:0071241	Cellular response to inorganic substance	46	227	0.69	3.06e-15	MAPK1,GSK3A,CDKN1B,FOSB,TRAF2,JUND,ITPKA,SLC12A2,MAPK3,EEF2K,DAXX,CDK2,IQGAP1,EGFR,APP,ADCY8,ADCY1,CRK,JUNB,FOS,CALR,HSPA5,SCN5A,CACNA1H,ATF4,PRKAA1,RYR1,TLR9,PRKN,CHUK,JUN,PRKAA2,MMP9,ASPH,FOXO1,TH,BAD,MAPK8,CREB1,MAPK9,BRAF,CAMK2D,AKT1,PLCG2,RYR3,SNCA
GO:1901216	Positive regulation of neuron death	31	92	0.91	3.13e-15	GSK3A,NR3C1,APOE,ATF2,DAXX,TP53,ITGA1,APP,BAX,FOS,GSK3B,CASP9,ATF4,FOXO3,FYN,MAP3K5,TLR4,C1QA,ELK1,BCL2L11,BAD,ITGB2,MAP2K7,TLR6,TNF,RHOA,MAP2K4,DDIT3,CTNNB1,ITGAM,SNCA
GO:0010810	Regulation of cell-substrate adhesion	45	217	0.7	3.14e-15	SERPINE1,DUSP3,VTN,RRAS,RAC2,ACTN4,THBS1,KDR,SLC9A1,NID1,ITGA5,WNT1,TSC1,CRK,RAC3,PRKCE,ITGA3,TLN1,ROCK2,CALR,GSK3B,SMAD3,PTK2,CRKL,FN1,PREX1,PTEN,SDC4,STK4,SRC,PRKCZ,JAK2,ILK,PTK2B,BCL2,ROCK1,HPSE,RHOA,CDKN2A,BRAF,PIK3R1,ITGB3,ACTG1,CDC42,PIK3CB
GO:0040008	Regulation of growth	82	671	0.47	3.25e-15	BDKRB1,TGFB1,GSK3A,RPS6KB1,IL2,CDKN1B,MAPK14,APOE,CDK4,CYBA,PRKCQ,PIK3CA,SLC9A1,STAT3,TNC,TP53,ERBB2,EGFR,APP,PPARG,AVPR1A,CRK,INSR,RPTOR,F2,ULK1,PPP2R1A,GSK3B,SMAD3,MAPK11,EZR,SGK2,SFN,CREB3,ERBB4,ESR2,DUSP9,CRKL,FN1,MTOR,AGT,PRKN,DUSP10,TNR,SGK1,ARHGEF11,LPAR3,AGTR2,PTEN,STK4,AR,BCL2L1,TP73,RPS6KA3,AVP,BCL2L11,SPP1,ULK2,SGK3,PTK2B,BCL2,PRR5,CDKN1A,PPARA,CXCR4,CREB1,DCC,DCAF1,KCNK2,AGTR1,RHOA,SH…
GO:0007599	Hemostasis	41	178	0.75	3.26e-15	F9,COMP,MAPK14,TFPI,PROC,C4BPB,F2RL3,PDGFRA,VWF,PIK3CA,GNA12,SERPING1,ADRA2A,GNAQ,ITGA2,F2,TLN1,F2R,FN1,SERPINC1,F5,VAV3,VAV2,SRC,F10,F7,SYK,ILK,F11,ADRA2C,PTPN6,GNA13,PIK3CG,ITGB3,ACTG1,VAV1,ADRA2B,PLCG2,ACTB,AVPR2,PIK3CB
GO:0045088	Regulation of innate immune response	47	238	0.68	3.32e-15	CDC37,IL12B,C3,APOE,CREBBP,EP300,TXK,CASP6,SERPING1,PPARG,FCN2,MASP1,CRK,MED1,IL12A,PTPN2,STAT2,TBK1,HSP90AA1,FYN,TLR9,DUSP10,CFH,MAP3K7,CARD9,SRC,MBL2,TLR4,FGR,VSIG4,SYK,HCK,TIRAP,CFI,HLA-A,IRF7,MASP2,PTPN6,MAVS,LYN,IKBKB,TRAF6,IKBKE,VAV1,PIK3R6,PLCG2,PTPN11
GO:0048511	Rhythmic process	50	270	0.65	3.35e-15	NGFR,AHR,JUND,PDGFRA,CREBBP,EP300,PRKCG,PPARGC1A,NCOR1,TP53,PPARG,ADCY1,NOS3,DDB1,USP9X,ROCK2,HSPA5,GSK3B,PGR,RORC,NRIP1,NOS2,SP1,ATF4,FOXO3,USP7,PRKAA1,MTOR,DTL,PRKAA2,PTEN,HDAC1,SRC,NR5A1,OGT,CUL4A,F7,TH,MAPK8,CSNK1E,CSNK1D,PPARA,CREB1,MAPK9,TNF,NCOA2,ESR1,NTRK1,MAP2K6,IGF1R
GO:0040011	Locomotion	72	537	0.51	3.68e-15	NGFR,MAPK1,TSC2,MAPK14,VASP,RAC2,PDGFRA,ITGAV,PDGFRB,SLC12A2,GAB1,PRKCQ,EP300,ITGA9,ERBB2,FLT1,ITGA1,APP,KIT,FCER1G,VCAM1,CXCL3,CRK,MAP2K1,KIF5B,FOSL1,VEGFB,EDNRA,MET,PSEN1,PRKCD,GRIN2A,PARVA,PTK2,CREB3,CRKL,FYN,SIAH1,DPP4,TNR,IL6R,RAB13,PIP5K1A,VAV3,PREX1,LPAR1,LYPLA2,SYK,EDNRB,PIK3CD,LSP1,PPP3CB,ITGB2,CXCR4,DCC,KIF5C,SCN1B,AGTR1,RHOA,HRAS,KIF5A,PIK3CG,NTRK1,NR4A1,PIK3C2G,PGF,ITGB3,PIP5K1C,VAV1,…
GO:0050804	Modulation of chemical synaptic transmission	64	436	0.55	4.29e-15	MAPK1,SLC8A2,RAP1B,APOE,RARA,KRAS,KCNMB4,ITPKA,SNCAIP,SLC12A2,PRKCG,RASGRF2,PRKAR2B,ADRA2A,GRM1,APP,ADCY8,KIT,CALM3,ADCY1,PRKCE,KIF5B,PRKACA,GNAI2,GSK3B,PSEN1,GRIN2A,ATF4,FYN,AGT,PRKN,TNR,RAP1A,GRIN1,PTEN,EIF4EBP2,SRC,ITPR3,PRKCZ,ADRA1A,SLC8A3,JAK2,AKAP5,PPP3CB,PPP3CA,CAMK2B,ITGB1,PTK2B,PRKAR1B,RGS14,DCC,TNF,RASGRF1,HRAS,MME,BRAF,UNC13A,NTRK1,PRKCB,S1PR2,CALM1,CALM2,CAMK2A,SNCA
GO:0045862	Positive regulation of proteolysis	59	375	0.58	4.33e-15	NGFR,MAPK12,RBX1,RIPK2,GSK3A,APOE,MDM2,LPCAT3,STAT3,CASP6,ADRA2A,APP,PPARG,BAX,ROCK2,BID,F2R,GSK3B,PSEN1,CASP9,GRIN2A,SMAD3,HSPD1,PTK2,FYN,FN1,MAP3K5,DDA1,PRKN,COP1,GRIN1,CARD9,PTEN,PLK3,SRC,OGT,BAK1,SYK,ASPH,NKX3-1,JAK2,BCL2L11,BAD,CSNK1E,PTK2B,CSNK1D,HPSE,DAPK1,MAPK9,TNF,RHOA,TRIB3,CDKN2A,LYN,AKT1,DET1,MALT1,BCL10,SNCA
GO:0044089	Positive regulation of cellular component biogenesis	69	500	0.52	4.45e-15	BIK,TGFB1,CDKN1B,CRBN,VASP,RAC2,RAP1B,APOE,APC,EEF2K,KDR,PIK3CA,CDK2,TP53,KIT,BAX,WNT1,TSC1,PRKCE,MET,ROCK2,BID,ULK1,GSK3B,SMAD3,HSP90AA1,DLG1,PIP4K2C,MSN,MTOR,CD47,AGT,THBS2,SDC4,SRC,TLR4,LPAR1,BAK1,SYK,HCK,PIP4K2A,STAM,SDC1,TIRAP,BCL2L11,PTK2B,ROCK1,ACE2,TLR6,MAPK9,RAPGEF3,TNF,RHOA,ESR1,HRAS,PRKCA,LMOD2,BRAF,PIK3R1,NTRK1,AMBRA1,CAND1,TCL1A,MLST8,PLCG2,PIP4K2B,CDC42,MYD88,SNCA
GO:2001233	Regulation of apoptotic signaling pathway	58	365	0.58	5.30e-15	NGFR,SERPINE1,RPS6KB1,TRAF2,MDM2,RIPK1,THBS1,ITGAV,SLC9A3R1,TP53,DEPTOR,BAX,NOS3,PPP2R1B,PTPN2,GNAI2,BID,PPP2R1A,GSK3B,PSEN1,PRKCD,CREB3,SIAH1,AGT,PRKN,GNAI3,AGTR2,PTEN,MMP9,STK4,HDAC1,SRC,BAK1,AR,BCL2L1,AVP,NKX3-1,PDX1,JAK2,BCL2L11,BAD,SGK3,BCL2,RELA,FGFR1,MAPK9,TNF,RAF1,BRCA1,HIF1A,DDIT3,BDKRB2,AKT1,CREB3L1,DAPK2,CTNNB1,BCL10,PIK3CB
GO:0043123	Positive regulation of I-kappaB kinase/NF-kappaB signaling	42	191	0.73	5.55e-15	PPP5C,TNFRSF1A,RIPK2,TRAF2,TICAM1,RIPK1,TRAF5,PRKCE,F2R,TBK1,TRADD,FYN,TLR9,AKAP13,PRKN,TAB2,MAP3K7,IRAK1,CHUK,CARD9,TLR4,LPAR1,TAB3,TIRAP,RELA,TLR6,PRKD1,TNF,RHOA,MAVS,TICAM2,IKBKB,TRAF6,IKBKE,IRAK4,MAP3K14,IKBKG,CTNNB1,PRKCB,MALT1,BCL10,MYD88
GO:0048545	Response to steroid hormone	51	285	0.64	5.55e-15	TGFB1,GSK3A,RPS6KB1,CCND1,NR3C1,TFPI,FLT3,GPR83,FOSB,TLR2,THBS1,CYBA,PIK3CA,LCAT,DAXX,GNRH1,CALM3,AVPR1A,MED1,FOS,FOSL1,CALR,PGR,CASP9,FOXO3,ESR2,SGK1,SRC,AR,PFKFB1,NKX3-1,PDX1,SDC1,TH,JAK2,BCL2L11,BAD,SPP1,BCL2,PPARA,KDM3A,TNF,NCOA2,RHOA,ESR1,RXRA,PTGES3,NEFL,IGF1R,CALM1,CALM2
GO:0007596	Blood coagulation	40	173	0.75	6.79e-15	F9,COMP,MAPK14,TFPI,PROC,C4BPB,F2RL3,PDGFRA,VWF,PIK3CA,GNA12,SERPING1,ADRA2A,GNAQ,ITGA2,F2,TLN1,F2R,FN1,SERPINC1,F5,VAV3,VAV2,SRC,F10,F7,SYK,ILK,F11,ADRA2C,PTPN6,GNA13,PIK3CG,ITGB3,ACTG1,VAV1,ADRA2B,PLCG2,ACTB,PIK3CB
GO:0030098	Lymphocyte differentiation	50	279	0.64	1.04e-14	RIPK2,TGFB1,PIK3R2,IL2,IL12B,FLT3,PIK3R3,EP300,ATF2,STAT3,ZAP70,TP53,ERBB2,KIT,FCER1G,BAX,WNT1,VCAM1,TSC1,STAT6,PTPN2,CD19,CD28,RORC,MTOR,CR2,IL6R,PREX1,ADA,IL2RG,BAK1,SYK,PIK3CD,PPP3CB,ITGB1,ITGA4,PTK2B,BCL2,DCAF1,ITK,RHOA,BRAF,PIK3R1,NTRK1,JAK3,VAV1,PLCG2,BTK,CTNNB1,MALT1
GO:0030522	Intracellular receptor signaling pathway	37	148	0.78	1.10e-14	NFKBIA,RIPK2,NR3C1,AHR,ACTN4,RARA,THRA,STAT3,DAXX,PPARG,MED1,CALR,PGR,RORC,ESR2,CRKL,MAP3K7,SRC,NR5A1,TLR4,AR,NKX3-1,JAK2,THRB,IRF7,RELA,NCOA1,PPARA,KDM3A,NCOA2,RHOA,ESR1,RXRA,TRAF6,NR4A1,MAP2K6,PTGES3
GO:2000379	Positive regulation of reactive oxygen species metabolic process	27	69	0.98	1.48e-14	TGFB1,MAPK14,RIPK1,THBS1,CYBA,PDGFRB,TP53,APP,F2,GNAI2,PRKCD,FOXO3,AGT,GNAI3,GRIN1,TLR4,SYK,NOX5,PTK2B,ITGB2,CDKN1A,ACE2,TLR6,AGTR1,PLCG2,ITGAM,SNCA
GO:0022008	Neurogenesis	121	1290	0.36	1.51e-14	KCNQ1,NGFR,ITGB4,MAPK1,TGFB1,VTN,CCND1,TNN,LRP1,C3,VASP,RRAS,RAC2,APOE,KRAS,RRAS2,TLR2,RHEB,SLC9A3R1,MAPK3,PRKCQ,GPC1,STAT3,TNC,ERBB3,IQGAP1,TP53,ERBB2,ITGA1,APP,BAX,WNT1,VCAM1,PRKCI,ADCY1,COPS2,CRK,MAP2K1,RAC3,SDC2,KIF5B,NEFH,EDNRA,ITGA3,USP9X,MET,HSPA5,ULK1,GSK3B,PSEN1,GRIN2A,HSP90AA1,ATF4,PTK2,ERBB4,CRKL,FYN,ERCC6,SIAH1,MTOR,DUSP10,TNR,IFNGR1,SGK1,RAB13,LPAR3,JUN,DAB1,HSP90AB1,PTEN,SDC4,HDAC1,…
GO:0043406	Positive regulation of MAP kinase activity	33	116	0.84	1.91e-14	TAB1,TGFB1,FLT3,TRAF2,THBS1,PDGFRB,ERBB2,EGFR,ADRA2A,FLT1,APP,KIT,INSR,PSEN1,MAP3K5,TLR9,AKAP13,MAP3K7,IRAK1,SRC,TLR4,SYK,PTK2B,MAP2K7,TLR6,PIK3R5,FGFR1,TNF,HRAS,PIK3CG,TRAF6,MAP2K6,PIK3R6
GO:0048732	Gland development	61	419	0.55	3.14e-14	MAPK1,TG,TGFB1,VTN,NFKB1,CCND1,CDKN1B,NR3C1,RARA,PDGFRA,SLC9A3R1,MAP2K2,MAPK3,PAX8,PIK3CA,ATF2,THRA,TNC,EGFR,BAX,WNT1,ITGA2,STAT6,MED1,MAP2K1,INSR,EDNRA,MET,PGR,PSEN1,SMAD3,ERBB4,CRKL,MSN,JUN,PTEN,ADA,SRC,NR5A1,AR,IRS2,ELK1,NKX3-1,PDX1,JAK2,ARHGAP5,AKT2,BCL2L11,BCL2,RELA,CREB1,TNF,RAF1,ESR1,BRAF,RPS6KA1,HIF1A,CITED2,AKT1,ORAI1,CTNNB1
GO:0042592	Homeostatic process	127	1406	0.34	3.56e-14	KCNQ1,NGFR,EIF2AK1,MAPK1,TGFB1,PIK3R2,COMP,APOB,SLC8A2,FLT3,APOE,KRAS,LAMC1,LPCAT3,CYBA,CREBBP,SLC12A2,SLC9A3R1,MAPK3,KDR,PIK3CA,SLC9A1,LCAT,THRA,STAT3,PPARGC1A,TRPV5,ADRA2A,GRM1,ITGB6,APP,ADCY8,PPARG,KIT,TFF1,BAX,HSPA9,NOS3,AVPR1A,HSP90B1,MED1,DDB1,INSR,RAC3,IRS1,ITPR1,F2,PRKACA,PTPN2,EDNRA,MET,CALR,F2R,PSEN1,NOS2,SIVA1,ATF4,FOXO3,SFN,SLC26A3,PRKAA1,ERCC6,PLN,ATP2B4,RYR1,TLR9,STAT1,RYR2,AGT,PRKN…
GO:0050727	Regulation of inflammatory response	57	371	0.57	3.56e-14	CREB3L3,TNFRSF1A,MAPK13,NFKBIA,SERPINE1,NFKB1,IL2,IL23A,MAPK14,IL12B,PROC,PLCG1,C3,APOE,RIPK1,TLR2,LPCAT3,TNC,PLA2G7,APP,PPARG,ITGA2,PTPN2,CD28,PRKCD,SMAD3,PIK3AP1,TRADD,FYN,TLR9,CD47,AGT,DUSP10,MMP9,ADA,SRC,TLR4,FGR,SYK,HCK,EDNRB,IL6ST,JAK2,HPSE,RELA,PPARA,IL1R1,ACE2,TNF,AGTR1,ESR1,PIK3CG,LYN,PLCG2,BTK,MYD88,SNCA
GO:1903530	Regulation of secretion by cell	72	564	0.49	3.56e-14	TNFRSF1A,TGFB1,IL12B,RAC2,RAP1B,APOE,KCNMB4,TLR2,SNCAIP,SLC12A2,PAX8,PRKCG,ADRA2A,ADCY8,PPARG,CALM3,ADCY1,AVPR1A,IL12A,IRS1,PRKCE,GNAI2,F2R,GSK3B,NOS2,CACNA1H,EZR,PDPK1,CACNA1G,GAB2,AGT,PRKN,PFKFB2,AVPR1B,RAB13,RAP1A,SDC4,TLR4,FGR,SYK,IRS2,STAM,FOXO1,AVP,ADRA1A,NKX3-1,PDX1,SDC1,JAK2,BAD,PPP3CB,PPP3CA,SPP1,RAPGEF4,ITGB2,CACNA1I,ADRA2C,CREB1,TNF,AGTR1,BRAF,LYN,HIF1A,MAP2K6,ADRA2B,PTPN11,PRKCB,ITGAM…
GO:0070661	Leukocyte proliferation	36	146	0.78	3.96e-14	RIPK2,TGFB1,IL2,IL23A,IL12B,FLT3,TICAM1,RAC2,PRKCQ,TP53,ERBB2,KIT,BAX,JUNB,CD19,CD28,TBK1,PRKCD,HSPD1,DLG1,FYN,MSN,CR2,PTEN,ADA,CCND3,TLR4,BCL2L1,PPP3CB,BCL2,PTPN6,PIK3CG,RASSF5,BTK,MALT1,CBLB
GO:0043551	Regulation of phosphatidylinositol 3-kinase activity	25	59	1.01	4.14e-14	TGFB1,PIK3R2,FLT3,PDGFRA,PDGFRB,PIK3R3,FLT1,APP,KIT,IRS1,CD19,PTK2,ERBB4,VAV3,VAV2,SRC,FGR,PTK2B,PRKD1,PIK3R5,PIK3R1,LYN,AMBRA1,PIK3R6,CDC42
GO:0002027	Regulation of heart rate	31	104	0.86	4.98e-14	KCNQ1,MDM2,CACNA1C,CACNA1D,CALM3,KCNJ3,AVPR1A,ADRA1B,PRKACA,EDNRA,SCN4B,SCN5A,PLN,CACNA1G,RYR2,AGT,AGTR2,ADA,EDNRB,ADRA1D,ADRA1A,KCNE1,SLC8A1,SCN1B,TNF,CAMK2D,KCNJ5,TRPV1,KCNE1B,CALM1,CALM2
GO:0031668	Cellular response to extracellular stimulus	46	248	0.65	5.28e-14	MAPK1,PRKAB2,RRAGB,MAPK3,CBL,ATF2,ASGR1,TP53,PPARG,PRKAG2,VCAM1,TSC1,AVPR1A,SIK2,FOS,RPTOR,FOSL1,PRKAG1,HSPA5,ULK1,ATF4,FOXO3,PRKAA1,ERCC6,MAX,MAP3K5,MTOR,PIK3C2B,RRAGD,PRKAA2,RRAGC,FOXO1,RRAGA,MAPK8,ITGA4,BCL2,PRR5,CDKN1A,NCOA1,PPARA,PRKD1,PRKAG3,LYN,AMBRA1,PRKAB1,MLST8
GO:0032409	Regulation of transporter activity	50	293	0.62	5.68e-14	KCNQ1,CRBN,ACTN4,RIPK1,SLC9A3R1,SLC9A1,RASGRF2,ADRA2A,APP,PPARG,CACNA1D,CALM3,FXYD2,PRKCE,PRKACA,EDNRA,SCN4B,PRKCD,SGK2,DLG1,PLN,TLR9,RYR2,AGT,SGK1,MMP9,ASPH,AKAP5,PPP3CB,PPP3CA,ITGB1,PTK2B,PPP3CC,BCL2,KCNE1,DAPK1,ACE2,SCN1B,RASGRF1,RXRA,CAMK2D,KCNE1B,NOS1,FXYD1,PLCG2,ACTB,PPP3R2,CALM1,CALM2,SNCA
GO:0002703	Regulation of leukocyte mediated immunity	45	239	0.66	6.66e-14	TGFB1,IL2,IL23A,IL12B,AHR,C4BPB,C3,TRAF2,TICAM1,RAC2,KIT,STAT6,CRK,IL12A,CD46,IL23R,CD28,NOS2,HSPD1,PDPK1,TLR9,GAB2,CR2,MAP3K7,TLR4,FGR,SYK,PRKCZ,PPP3CB,HLA-A,ITGB2,IL1R1,PTPN6,TNF,MAVS,LYN,JAK3,TRAF6,IL12RB1,VAV1,PIK3R6,PLCG2,BTK,ITGAM,MALT1
GO:0051592	Response to calcium ion	36	149	0.77	6.69e-14	CCND1,FOSB,JUND,KCNMB4,THBS1,ITPKA,EEF2K,IQGAP1,KCNMB1,ADCY8,CALM3,ADCY1,JUNB,FOS,KCNMB3,HSPA5,SCN5A,PRKAA1,RYR1,RYR2,JUN,PRKAA2,ITPR3,ASPH,SDC1,BAD,PPP3CA,PTK2B,KCNMB2,BRAF,CAMK2D,ACTG1,PLCG2,RYR3,CALM1,CALM2
GO:0033627	Cell adhesion mediated by integrin	22	42	1.1	7.04e-14	ITGB4,ITGB8,VTN,ITGAV,ITGA2B,ITGA9,ITGB7,ITGA1,ITGB6,ITGA5,ITGB5,ITGA2,ITGA3,ITGA11,ITGAL,ITGA10,ITGA8,ITGB1,ITGA4,ITGB2,ITGB3,ITGAM
GO:0033673	Negative regulation of kinase activity	44	229	0.67	7.23e-14	TSC2,DUSP3,CDKN1B,DUSP1,APOE,PPP1R1B,APC,CBL,PRKAR2A,PRKAR2B,DEPTOR,GNAQ,PPARG,PRKAG2,DUSP16,PTPN2,PSEN1,PRKCD,SFN,PDPK1,PIP4K2C,AGT,PRKN,DUSP10,PTEN,IRS2,PIP4K2A,SLC8A3,AKT1S1,PKIA,SLC8A1,CDKN1A,PRKAR1B,RGS14,PTPN6,TRIB3,DUSP7,CDKN2A,LYN,AKT1,PIP4K2B,CBLB,SNCA,PIK3CB
GO:0033043	Regulation of organelle organization	113	1190	0.36	7.29e-14	DCN,MAPK1,BIK,TSC2,TGFB1,PIK3R2,GSK3A,CDKN1B,ARHGDIB,DUSP1,LRP1,VASP,RAC2,PDGFRA,APC,PDGFRB,MAP2K2,MAPK3,PRKCQ,EP300,KDR,PIK3CA,SLC9A1,PPARGC1A,CASP6,CDK2,IQGAP1,TP53,TMSB4Y,APP,PPARG,BAX,CCT3,TSC1,CRK,MAP2K1,INSR,RAC3,PRKCE,MOS,FBXW5,STAT2,MET,ROCK2,BID,CALR,CDC25C,ULK1,GSK3B,CD28,PSMG2,SIVA1,PRKCD,SMAD3,EZR,PTK2,USP7,DLG1,PRKAA1,PIP4K2C,MSN,MTOR,AKAP13,CD47,PRKN,PRKAA2,MMP9,SDC4,SRC,LPAR1,BAK1,…
GO:0071248	Cellular response to metal ion	41	198	0.7	7.29e-14	MAPK1,GSK3A,CDKN1B,FOSB,JUND,ITPKA,SLC12A2,MAPK3,EEF2K,DAXX,IQGAP1,EGFR,APP,ADCY8,ADCY1,JUNB,FOS,CALR,HSPA5,SCN5A,CACNA1H,ATF4,PRKAA1,RYR1,TLR9,PRKN,CHUK,JUN,PRKAA2,MMP9,ASPH,TH,MAPK8,CREB1,MAPK9,BRAF,CAMK2D,AKT1,PLCG2,RYR3,SNCA
GO:0000302	Response to reactive oxygen species	38	169	0.74	8.03e-14	MAPK13,MAPK1,RBX1,PPP2CB,APOE,PDGFRA,RIPK1,PDGFRB,MAPK3,EGFR,NOS3,STAT6,CRK,FOS,FOSL1,PRKCD,PRKAA1,FYN,ERCC6,MAP3K5,STAT1,CHUK,JUN,PLK3,MMP9,SRC,BAK1,SDC1,BAD,MAPK8,PTK2B,BCL2,RELA,SLC8A1,MAPK9,HIF1A,AKT1,BTK
GO:0051348	Negative regulation of transferase activity	48	274	0.63	8.60e-14	TSC2,GSK3A,DUSP3,CDKN1B,DUSP1,APOE,PPP1R1B,APC,CBL,PRKAR2A,PRKAR2B,TP53,DEPTOR,GNAQ,PPARG,PRKAG2,DUSP16,PTPN2,GSK3B,PSEN1,PRKCD,SFN,PDPK1,PIP4K2C,AGT,PRKN,DUSP10,PTEN,SRC,IRS2,PIP4K2A,SLC8A3,AKT1S1,PKIA,SLC8A1,CDKN1A,PRKAR1B,RGS14,PTPN6,TRIB3,DUSP7,CDKN2A,LYN,AKT1,PIP4K2B,CBLB,SNCA,PIK3CB
GO:0051279	Regulation of release of sequestered calcium ion into cytosol	28	84	0.91	1.13e-13	BDKRB1,TGFB1,PLCG1,F2RL3,CYBA,CACNA1C,CALM3,BAX,PRKCE,F2,PRKACA,CD19,F2R,PDPK1,PLN,RYR2,ASPH,PTK2B,SLC8A1,PRKD1,PTPN6,CAMK2D,LYN,ITGB3,NOS1,CALM1,CALM2,SNCA
GO:0033135	Regulation of peptidyl-serine phosphorylation	35	143	0.77	1.16e-13	RIPK2,TGFB1,GSK3A,CAMK1,PIK3CA,EGFR,APP,ARAF,BAX,RPTOR,TBK1,HSP90AA1,TCL1B,PRKAA1,ERCC6,ATP2B4,MTCP1,HSP90AB1,PTEN,STK4,BAK1,AVP,BCL2,PRKD1,PRKD2,RAPGEF3,TNF,RAF1,BRAF,BDKRB2,TCL1A,AKT1,NOS1,INPP5F,SNCA
GO:0070302	Regulation of stress-activated protein kinase signaling cascade	40	192	0.7	1.33e-13	MAPK1,RIPK2,DUSP3,DUSP1,TRAF2,RIPK1,TRAF5,PHLPP1,MAP2K2,MAPK3,MECOM,NCOR1,EGFR,APP,DUSP16,CRK,MAP2K1,EZR,DLG1,COPS5,MAP3K5,TLR9,PRKN,DUSP10,CARD9,TLR4,IGBP1,FOXO1,TIRAP,TRAF3,PTK2B,MAP2K7,TNF,HRAS,MAP2K4,LYN,TRAF6,MAPK8IP3,IGF1R,MYD88
GO:1903706	Regulation of hemopoiesis	59	410	0.54	1.44e-13	NFKBIA,RIPK2,TGFB1,IL2,IL23A,MAPK14,IL12B,H4C6,RARA,RIPK1,STAT3,ZAP70,ERBB2,CAMK4,HSPA9,MED1,IL17D,JUNB,FOS,PTPN2,CD46,IL23R,CD28,FOXO3,TLR9,STAT1,MTOR,DUSP10,ADA,TLR4,IL2RG,C1QC,CUL4A,SYK,PRKCZ,BAD,PPP3CA,PTK2B,IRF7,CREB1,PTPN6,TNF,RHOA,INPP5D,PRKCA,CDKN2A,BRAF,PIK3R1,LYN,AMBRA1,JAK3,TRAF6,HIF1A,IL12RB1,PIK3R6,BTK,ACTB,CTNNB1,MALT1
GO:0006909	Phagocytosis	38	173	0.73	1.52e-13	ICAM3,EIF2AK1,LRP1,RAC2,RARA,THBS1,ITGAV,PIK3CA,FCN2,PRKCE,MET,PRKCD,PTK2,FYN,ITGAL,PIP5K1A,VAV3,VAV2,SRC,TLR4,FGR,SYK,HCK,ITGB1,ITGB2,CD14,TICAM2,LYN,IGLL5,ITGB3,PIP5K1C,VAV1,LOC102723407,IGHV3-72,IGHV3-43D,ITGAM,CDC42,MYD88
GO:0048608	Reproductive structure development	61	436	0.53	1.52e-13	MAPK1,BIK,ITGB8,CCND1,CDKN1B,MAPK14,C3,RARA,PDGFRA,PDGFRB,KDR,CBL,TNC,EGFR,PPARG,KIT,BAX,NOS3,MED1,MAP2K1,JUNB,INSR,FOSL1,HSPA5,PGR,NRIP1,FOXO3,PTK2,DLG1,CRKL,TLR9,RAB13,HSP90AB1,PTEN,STK4,ADA,SRC,NR5A1,BAK1,AR,BCL2L1,PRKACG,PCYT1B,NKX3-1,SDC1,BCL2L11,SPP1,BCL2,KCNE1,NCOA1,PTPN6,ESR1,MME,NTRK1,HIF1A,CITED2,AKT1,PTPN11,CTNNB1,TLR5,LRP2
GO:0038095	Fc-epsilon receptor signaling pathway	18	23	1.28	1.56e-13	PLCG1,PRKCQ,FCER1G,MAP3K7,VAV3,VAV2,SYK,MAPK8,MAP2K7,MAP3K1,MAPK9,MAP2K4,LYN,IKBKB,TRAF6,VAV1,PLCG2,BTK
GO:0006935	Chemotaxis	67	516	0.5	1.70e-13	NGFR,MAPK1,TSC2,MAPK14,VASP,RAC2,PDGFRA,ITGAV,PDGFRB,SLC12A2,GAB1,PRKCQ,ITGA9,ERBB2,FLT1,ITGA1,APP,KIT,FCER1G,VCAM1,CXCL3,CRK,MAP2K1,KIF5B,FOSL1,VEGFB,EDNRA,MET,PRKCD,PARVA,PTK2,CREB3,CRKL,FYN,SIAH1,DPP4,TNR,IL6R,RAB13,PIP5K1A,VAV3,PREX1,LPAR1,LYPLA2,SYK,EDNRB,PIK3CD,LSP1,ITGB2,CXCR4,DCC,KIF5C,SCN1B,AGTR1,RHOA,HRAS,KIF5A,PIK3CG,NTRK1,NR4A1,PIK3C2G,PGF,ITGB3,PIP5K1C,VAV1,RPS6KA5,PIK3CB
GO:0007265	Ras protein signal transduction	40	194	0.7	1.78e-13	NGFR,ARHGDIG,ARHGDIB,RRAS,RAC2,RAP1B,KRAS,RRAS2,RASGRF2,CDK2,TP53,GNA12,ADRA2A,MRAS,ITGA3,ROCK2,ARHGEF1,CRKL,ARHGEF11,NRAS,RAP1A,JUN,RALGDS,ARHGAP5,RAPGEF4,ARHGEF12,KSR1,ROCK1,CDKN1A,PRKD1,RAPGEF3,AGTR1,RHOA,GNA13,RASGRF1,HRAS,CDKN2A,MAPKAPK5,ARHGDIA,CDC42
GO:0010508	Positive regulation of autophagy	35	146	0.76	1.95e-13	DCN,TSC2,RIPK2,GSK3A,TICAM1,MAPK3,KDR,TSC1,ULK1,GSK3B,TBK1,ATG101,FOXO3,PRKAA1,PIP4K2C,TLR9,PRKN,MAP3K7,GNAI3,PRKAA2,PLK3,PIP4K2A,FOXO1,BCL2L11,BAD,ULK2,ROCK1,HPSE,DAPK1,PRKD1,AMBRA1,HIF1A,PIP4K2B,IKBKG,PIK3CB
GO:0090218	Positive regulation of lipid kinase activity	21	39	1.11	1.95e-13	TGFB1,FLT3,PDGFRA,PDGFRB,FLT1,APP,KIT,IRS1,F2,CD19,PTK2,ERBB4,VAV3,VAV2,SRC,FGR,PTK2B,PRKD1,LYN,AMBRA1,CDC42
GO:0048015	Phosphatidylinositol-mediated signaling	27	79	0.92	2.07e-13	PIK3R2,RPS6KB1,PI4KA,PDGFRA,PDGFRB,PIK3CA,ERBB3,ERBB2,IRS1,CD28,EZR,GAB2,PIK3C2B,PTEN,OGT,PIK3CD,PRR5L,PRR5,PIK3R5,FGFR1,PIK3CG,PIK3R1,PIK3C2G,AKT1,IGF1R,INPP5F,PIK3CB
GO:0009895	Negative regulation of catabolic process	52	329	0.58	2.30e-13	TSC2,GSK3A,MAPK14,TRAF2,TRAF5,PRKCG,PIK3CA,STAT3,NCOR1,TP53,EGFR,ADRA2A,PDE3B,WNT1,TSC1,RPTOR,USP9X,MET,PSEN1,NOS2,GRIN2A,SMAD3,USP7,PRKAA1,FYN,ATP2B4,MTOR,MAPKAPK2,MDM4,TAB2,HSP90AB1,AZIN2,OGT,BCL2L1,TAB3,RRAGA,ADRA1A,ALK,TIRAP,BCL2,ROCK1,RELA,PPARA,TNF,CDKN2A,PIK3CG,AKT1,MLST8,IKBKE,APOC1,MYD88,SNCA
GO:0051896	Regulation of protein kinase B signaling	37	166	0.73	2.30e-13	TSC2,TGFB1,RRAS,THBS1,SLC9A3R1,PHLPP1,PIK3CA,EGFR,APP,INSR,VEGFB,MET,CD28,HSP90AA1,PTK2,DLG1,MTOR,HSP90AB1,PTEN,SRC,F10,F7,PIK3CD,ITGB1,HPSE,PPARA,PIK3R5,FGFR1,TNF,PPP2CA,PIK3CG,NTRK1,DDIT3,LRP2,IGF1R,INPP5F,PIK3CB
GO:0032869	Cellular response to insulin stimulus	35	148	0.76	2.72e-13	PIK3R2,GSK3A,RPS6KB1,APC,CDK4,PIK3R3,GAB1,EEF2K,PIK3CA,SLC9A1,PDE3B,PPARG,PRKCI,INSR,IRS1,PTPN2,GSK3B,SP1,PDPK1,STAT1,RAB13,IRS4,EIF4EBP2,SRC,FOXO4,IRS2,TBC1D4,PRKCZ,FOXO1,AKT2,SHC1,TRIB3,PIK3R1,AKT1,IGF1R
GO:0060191	Regulation of lipase activity	28	88	0.89	2.86e-13	LRP1,PDGFRA,PDGFRB,TXK,EGFR,FLT1,GNAQ,KIT,AVPR1A,EDNRA,PDPK1,AGT,AVPR1B,LPAR1,PRKCZ,ADRA1A,FGFR1,ITK,AGTR1,RHOA,GNA13,ESR1,HRAS,LPAR2,APOA5,APOC1,APOC2,SNCA
GO:0061041	Regulation of wound healing	33	130	0.79	2.86e-13	SERPINE1,VTN,TFPI,PROC,APOE,PDGFRA,THBS1,SLC12A2,SERPING1,ADRA2A,NOS3,CRK,PRKCE,F2,VEGFB,F2R,PRKCD,SMAD3,PTK2,MYLK,MTOR,SERPINC1,PTEN,PRKG1,F7,ITGB1,HPSE,F11,CXCR4,TBXA2R,TNF,HRAS,ACTG1
GO:0007264	Small GTPase mediated signal transduction	47	273	0.62	2.87e-13	NGFR,ARHGDIG,ARHGDIB,RRAS,RAC2,RAP1B,KRAS,RRAS2,RHEB,RASGRF2,CDK2,TP53,GNA12,ADRA2A,MRAS,RAC3,ITGA3,ROCK2,ARHGEF1,CRKL,ARHGEF11,NRAS,RAP1A,VAV3,JUN,DAB1,VAV2,RALGDS,RRAGC,ARHGAP5,RAPGEF4,ARHGEF12,KSR1,ROCK1,CDKN1A,PRKD1,RAPGEF3,AGTR1,RHOA,GNA13,RASGRF1,HRAS,CDKN2A,MAPKAPK5,ARHGDIA,VAV1,CDC42
GO:0010517	Regulation of phospholipase activity	25	66	0.96	3.06e-13	LRP1,PDGFRA,PDGFRB,TXK,EGFR,FLT1,GNAQ,KIT,AVPR1A,EDNRA,PDPK1,AGT,AVPR1B,LPAR1,PRKCZ,ADRA1A,FGFR1,ITK,AGTR1,GNA13,ESR1,HRAS,LPAR2,APOC2,SNCA
GO:1901215	Negative regulation of neuron death	42	219	0.67	3.17e-13	CCND1,TRAF2,APOE,KRAS,PRKCG,KDR,PIK3CA,CBL,PPARGC1A,ERBB3,APP,BAX,WNT1,PRKCI,TSC1,VEGFB,F2R,GSK3B,PSEN1,ATF4,PRKN,JUN,HSP90AB1,BCL2L1,IL6ST,JAK2,PTK2B,BCL2,ROCK1,PPARA,RHOA,HRAS,MAP2K4,BRAF,NTRK1,AMBRA1,HIF1A,AKT1,NEFL,IKBKG,CTNNB1,SNCA
GO:0002449	Lymphocyte mediated immunity	36	159	0.74	3.48e-13	C4BPB,C3,SERPING1,FCER1G,C2,STAT6,KIF5B,CD19,CD46,C1QB,PRKCD,IL21R,HSPD1,CR2,CARD9,MBL2,C1QC,C1QA,CFI,PPP3CB,HLA-A,IRF7,MASP2,C1S,PTPN6,C4A,INPP5D,C4B,IGLL5,C1R,LOC102723407,IGHV3-72,IGHV3-43D,BTK,BCL10,MYD88
GO:0043552	Positive regulation of phosphatidylinositol 3-kinase activity	20	35	1.14	3.60e-13	TGFB1,FLT3,PDGFRA,PDGFRB,FLT1,APP,KIT,IRS1,CD19,PTK2,ERBB4,VAV3,VAV2,SRC,FGR,PTK2B,PRKD1,LYN,AMBRA1,CDC42
GO:0007155	Cell adhesion	97	965	0.39	3.61e-13	ICAM3,ITGB4,MADCAM1,COMP,ITGB8,VTN,IBSP,IL2,TNN,RAC2,PDGFRA,APC,LAMC1,THBS1,ITGAV,VWF,ITGA2B,NID1,ITGA9,ZAP70,TNC,ITGB7,EGFR,ITGA1,ITGB6,APP,KIT,ITGA5,VCAM1,ITGB5,ITGA2,INPPL1,TSC1,PRKCE,ITGA3,CD209,TLN1,CLEC4M,ICOS,PSEN1,ITGA11,PARVA,EZR,THBS4,DLG1,FN1,ITGAL,MSN,DPP4,CD47,THBS2,TNR,THBS3,PIP5K1A,ITGA10,DAB1,ADA,SRC,SYK,HCK,ITGA8,ARHGAP5,BCL2L11,ACTN1,SPP1,ITGB1,ILK,ITGA4,PTK2B,ITGB2,BCL2,ROCK1,J…
GO:0032872	Regulation of stress-activated MAPK cascade	39	189	0.7	3.68e-13	MAPK1,RIPK2,DUSP3,DUSP1,TRAF2,RIPK1,TRAF5,PHLPP1,MAP2K2,MAPK3,MECOM,NCOR1,EGFR,APP,DUSP16,CRK,MAP2K1,EZR,DLG1,COPS5,MAP3K5,TLR9,PRKN,DUSP10,CARD9,TLR4,IGBP1,FOXO1,TIRAP,TRAF3,PTK2B,MAP2K7,TNF,HRAS,MAP2K4,TRAF6,MAPK8IP3,IGF1R,MYD88
GO:0009887	Animal organ morphogenesis	99	997	0.38	3.74e-13	DCN,KCNQ1,NGFR,ITGB4,MAPK1,TAB1,TGFB1,COMP,GSK3A,SERPINE1,NFKB1,MAPK14,NR3C1,RARA,KRAS,PDGFRA,MDM2,LAMC1,PDGFRB,SLC9A3R1,MAP2K2,MAPK3,EP300,PAX8,KDR,ATF2,THRA,STAT3,TNC,TP53,EGFR,ITGB6,BAX,WNT1,PRKCI,ITGA2,NOS3,INPPL1,STAT6,MED1,MAP2K1,INSR,EDNRA,PGR,PSEN1,SCN5A,SMAD3,PARVA,ATF4,FOXO3,PTK2,ERBB4,DLG1,CRKL,RYR1,MSN,MYLK,MTOR,RYR2,MDM4,THBS3,JUN,AGTR2,PTEN,HDAC1,SRC,FGR,BAK1,AR,HSPG2,SYK,MYLK2,ITGA…
GO:0002274	Myeloid leukocyte activation	35	150	0.75	3.75e-13	TGFB1,ITGB8,TICAM1,TLR2,CBL,CAMK4,ITGB6,APP,KIT,FCER1G,PRKCE,PSEN1,PRKCD,TLR9,TLR1,IFNGR1,JUN,PREX1,TLR4,C1QA,SYK,PIK3CD,JAK2,ITGB2,TLR6,TNF,PIK3CG,LYN,TRAF6,TRPV1,PLCG2,BTK,ITGAM,MYD88,SNCA
GO:0010634	Positive regulation of epithelial cell migration	35	150	0.75	3.75e-13	TGFB1,PLCG1,RRAS,THBS1,KDR,ITGA2,NOS3,PRKCE,ITGA3,MET,ROCK2,CALR,SP1,PDPK1,MAP2K3,MTOR,AGT,JUN,MMP9,SRC,IRS2,PIK3CD,PTK2B,PRKD1,FGFR1,PRKD2,PRKCA,PIK3CG,HIF1A,AKT1,ITGB3,IQSEC1,PLCG2,AKT3,PIK3CB
GO:0032946	Positive regulation of mononuclear cell proliferation	35	150	0.75	3.75e-13	RIPK2,IL2,IL23A,IL12B,TICAM1,IL12RB2,PRKCQ,ZAP70,VCAM1,IL12A,CD46,CD209,IL23R,CD28,TLR9,VAV3,ADA,TLR4,SYK,IRS2,BCL2L1,IL6ST,JAK2,TIRAP,PPP3CA,NFATC2,HLA-A,BCL2,CDKN1A,TYK2,JAK3,TRAF6,IL12RB1,BTK,MYD88
GO:0060193	Positive regulation of lipase activity	25	67	0.96	3.96e-13	PDGFRA,PDGFRB,TXK,EGFR,FLT1,GNAQ,KIT,AVPR1A,EDNRA,PDPK1,AGT,AVPR1B,LPAR1,PRKCZ,ADRA1A,FGFR1,ITK,AGTR1,RHOA,GNA13,ESR1,HRAS,LPAR2,APOA5,APOC2
GO:0006355	Regulation of transcription, DNA-templated	234	3460	0.21	4.19e-13	DCN,CREB3L3,TNFRSF1A,NGFR,NFKBIA,RIPK2,PPP2CB,TGFB1,PIK3R2,GSK3A,NFKB1,IL2,CCND1,IL23A,CDKN1B,MAPK14,NR3C1,AHR,FOSB,TRAF2,TICAM1,APOE,ACTN4,JUND,RARA,IRAK2,CAMK1,CDK4,MDM2,RIPK1,TLR2,TRAF5,CREBBP,MAP2K2,MAPK3,PRKCQ,EP300,PAX8,SLC9A1,ATF2,TXK,THRA,STAT3,MECOM,FOSL2,PPARGC1A,DAXX,CDK2,NCOR1,TP53,ERBB2,CREB3L4,NFKBIE,EGFR,AIP,CAMK4,APP,ADCY8,ATAD2,PPARG,KIT,WNT1,PRKCI,ADCY1,COPS2,STAT6,CRK,MED1,NFAT…
GO:0019219	Regulation of nucleobase-containing compound metabolic process	264	4074	0.2	4.62e-13	DCN,CREB3L3,TNFRSF1A,NGFR,MAPK1,NFKBIA,RIPK2,PPP2CB,TGFB1,PIK3R2,GSK3A,NFKB1,IL2,CCND1,IL23A,CDKN1B,MAPK14,NR3C1,AHR,FOSB,TRAF2,TICAM1,APOE,ACTN4,JUND,RARA,IRAK2,CAMK1,CDK4,MDM2,RIPK1,TLR2,TRAF5,PDGFRB,CREBBP,MAP2K2,MAPK3,PRKCQ,EP300,PAX8,PRKCG,PIK3CA,SLC9A1,ATF2,TXK,THRA,STAT3,MECOM,FOSL2,PPARGC1A,ERCC8,DAXX,CDK2,NCOR1,TP53,ERBB2,CREB3L4,NFKBIE,EGFR,AIP,CAMK4,APP,ADCY8,ATAD2,PPARG,PRKAG2,KIT,BAX…
GO:0001525	Angiogenesis	51	325	0.58	5.18e-13	SERPINE1,MAPK14,PDGFRA,THBS1,ITGAV,PDGFRB,ITGA2B,PIK3R3,GAB1,KDR,PIK3CA,PDE3B,FLT1,ITGA5,NOS3,MED1,VEGFB,EDNRA,PARVA,PTK2,FN1,VAV3,JUN,VAV2,PTEN,STK4,HSPG2,SYK,NOX5,PRCP,YWHAZ,ITGB1,PTK2B,HPSE,PRKD1,PRKD2,RAPGEF3,GNA13,SHC1,PRKCA,PIK3CG,HIF1A,NR4A1,PGF,AKT1,ITGB3,ACTG1,PIK3R6,ADRA2B,CTNNB1,PIK3CB
GO:0009416	Response to light stimulus	50	314	0.59	5.68e-13	GNA11,MAPK13,RBX1,CCND1,IL12B,JUND,PPP1R1B,KRAS,DDB2,CREBBP,EP300,ERCC8,COPS3,TP53,EGFR,APP,GNAQ,KIT,BAX,DDB1,IL12A,FOS,CASP9,PRKCD,GRIN2A,ATF4,PRKAA1,ERCC6,DTL,GRIN1,MMP9,BAK1,CUL4A,ELK1,TH,AKT2,MAPK8,ITGB1,MAP2K7,BCL2,KCNE1,CUL4B,RELA,CDKN1A,RGS14,MME,BRAF,PIK3R1,HIF1A,AKT1
GO:0003015	Heart process	30	108	0.83	6.18e-13	KCNQ1,PIK3CA,SLC9A1,KCNN2,CACNA1C,CACNA1D,KCNJ3,VEGFB,EDNRA,SCN4B,SCN5A,MAP2K3,FYN,PLN,CACNA1G,MTOR,AKAP13,RYR2,SRC,MYLK2,KCNE1,SLC8A1,CXCR4,SCN1B,RPS6KA2,CAMK2D,KCNJ5,MAP2K6,KCNE1B,CDC42
GO:0010518	Positive regulation of phospholipase activity	23	55	1.01	6.45e-13	PDGFRA,PDGFRB,TXK,EGFR,FLT1,GNAQ,KIT,AVPR1A,EDNRA,PDPK1,AGT,AVPR1B,LPAR1,PRKCZ,ADRA1A,FGFR1,ITK,AGTR1,GNA13,ESR1,HRAS,LPAR2,APOC2
GO:0060284	Regulation of cell development	65	506	0.49	6.51e-13	TNFRSF1A,TGFB1,GSK3A,PROC,ACTN4,KRAS,TLR2,ITPKA,RHEB,MAP2K2,EEF2K,TP53,PPARG,KIT,PRKCI,CRK,MAP2K1,RAC3,F2,ROCK2,CALR,ULK1,GSK3B,PSEN1,CRKL,FN1,MTOR,DUSP10,TNR,LPAR3,DAB1,PREX1,PTEN,HDAC1,S1PR3,EDNRB,TP73,IL6ST,BAD,PPP3CA,SPP1,ULK2,CAMK2B,ITGB1,ILK,BCL2,ROCK1,HPSE,RGS14,CXCR4,DCC,TNF,MME,BRAF,LYN,IKBKB,HIF1A,AKT1,ITGB3,TRPV1,NEFL,CTNNB1,S1PR2,LRP2,CDC42
GO:0006644	Phospholipid metabolic process	54	364	0.56	6.65e-13	INPP4A,PLA2G15,PIK3R2,PLCG1,PI4KA,ITPKA,LPCAT3,PDGFRB,PIK3R3,PIK3CA,LCAT,PI4K2B,PIP5K1B,PLA2G7,PIP4P2,PLA2G4D,PCYT1A,INPPL1,MBOAT2,LPCAT4,PLAAT3,MBOAT1,PLB1,PIP4K2C,PIK3C2B,PIP5K1A,PI4K2A,PTEN,PIP4K2A,PIK3CD,GPCPD1,PCYT1B,PIP5KL1,PLA2G4F,PIP4P1,PLA2G4E,PNPLA7,PLA2G4B,INPP5D,PNPLA6,PIK3CG,INPP4B,PIK3R1,APOA5,PIK3C2G,PIP5K1C,PLA2G4C,PIK3R6,PLCG2,PIP4K2B,DBI,INPP5F,SNCA,PIK3CB
GO:0000902	Cell morphogenesis	79	708	0.43	9.35e-13	NGFR,TGFB1,MAPK14,TNN,VASP,RAC2,LAMC1,ITGAV,SLC9A3R1,PRKCQ,EP300,ITGB7,IQGAP1,ERBB2,EGFR,ITGA1,ITGB6,APP,ADCY1,MED1,ITPR1,SDC2,KIF5B,NEFH,EDNRA,USP9X,MET,ULK1,CASP9,PARVA,HSP90AA1,ATF4,PTK2,FYN,FN1,SIAH1,TNR,SGK1,LPAR3,DAB1,HSP90AB1,PTEN,STK4,SRC,LYPLA2,AR,ITGA8,PRKCZ,ACTN1,PPP3CB,PPP3CA,ULK2,ITGB1,ILK,ITGA4,BCL2,ROCK1,PARVB,CREB1,DCC,PARVG,PTPN6,KIF5C,SCN1B,RHOA,KIF5A,BRAF,PIK3R1,NTRK1,ARHGEF28,…
GO:0062197	Cellular response to chemical stress	46	272	0.61	9.40e-13	MAPK13,MAPK1,PDGFRA,RIPK1,MAPK3,PIK3CA,ATF2,PPARGC1A,TP53,EGFR,PPARG,NOS3,STAT6,FOS,RPTOR,EDNRA,PRKCD,ATF4,FOXO3,PRKAA1,FYN,MAP3K5,MYLK,MTOR,CHUK,JUN,PRKAA2,MMP9,SRC,PRR5L,FOXO1,JAK2,MAPK8,BCL2,RELA,SLC8A1,DAPK1,PRKD1,MAPK9,HIF1A,DDIT3,BDKRB2,AKT1,MLST8,BTK,SNCA
GO:0032943	Mononuclear cell proliferation	32	128	0.78	9.91e-13	RIPK2,TGFB1,IL2,IL23A,IL12B,FLT3,TICAM1,PRKCQ,TP53,ERBB2,BAX,CD19,CD28,TBK1,PRKCD,HSPD1,DLG1,FYN,MSN,CR2,PTEN,ADA,CCND3,TLR4,BCL2L1,PPP3CB,BCL2,PTPN6,PIK3CG,RASSF5,MALT1,CBLB
GO:0045766	Positive regulation of angiogenesis	36	166	0.72	1.03e-12	ITGB8,SERPINE1,TNN,PLCG1,C3,RRAS,THBS1,GAB1,KDR,STAT3,FLT1,ITGA5,NOS3,VEGFB,SP1,PDPK1,PIK3CD,ITGB1,PTK2B,ITGB2,HPSE,CXCR4,PRKD1,TBXA2R,PRKD2,RAPGEF3,PRKCA,BRCA1,NTRK1,HIF1A,PGF,ITGB3,PIK3R6,PRKCB,JAK1,AKT3
GO:0030029	Actin filament-based process	72	609	0.46	1.05e-12	KCNQ1,VASP,RAC2,ACTN4,KRAS,PDGFRA,ITPKA,PDGFRB,SLC9A3R1,GAB1,PIK3CA,SLC9A1,KCNN2,CACNA1C,ADRA2A,TMSB4Y,KIT,CACNA1D,MRAS,KCNJ3,PRKCI,ITGB5,INPPL1,HSP90B1,CRK,RAC3,TLN1,ROCK2,CALR,SCN4B,SCN5A,PARVA,EZR,PDPK1,DLG1,CACNA1G,RYR2,ARHGEF11,RAB13,PIP5K1A,PREX1,SRC,PRKG1,JAK2,ACTN1,MYLK3,ITGB1,PTK2B,BCL2,KCNE1,ROCK1,PARVB,PARVG,SCN1B,TNF,RHOA,SHC1,TNXB,LMOD2,BRAF,CAMK2D,IKBKB,KCNJ5,ACTG1,PIP5K1C,KCNE1B,MA…
GO:0050679	Positive regulation of epithelial cell proliferation	40	207	0.67	1.05e-12	TGFB1,CCND1,PLCG1,LAMC1,CYBA,KDR,STAT3,ERBB2,EGFR,MED1,RPTOR,VEGFB,SCN5A,SP1,THBS4,PDPK1,NRAS,JUN,AR,IRS2,PIK3CD,PDX1,BAD,ITGA4,PRKD1,FGFR1,PRKD2,TNF,AGTR1,HRAS,PRKCA,HIF1A,NR4A1,PGF,AKT1,ITGB3,BTK,CTNNB1,CDC42,AKT3
GO:0050671	Positive regulation of lymphocyte proliferation	34	147	0.75	1.07e-12	RIPK2,IL2,IL23A,IL12B,TICAM1,IL12RB2,PRKCQ,ZAP70,VCAM1,IL12A,CD46,CD209,IL23R,CD28,TLR9,VAV3,ADA,TLR4,SYK,IRS2,IL6ST,JAK2,TIRAP,PPP3CA,NFATC2,HLA-A,BCL2,CDKN1A,TYK2,JAK3,TRAF6,IL12RB1,BTK,MYD88
GO:0001936	Regulation of endothelial cell proliferation	33	138	0.76	1.14e-12	NGFR,IL12B,PLCG1,APOE,THBS1,CYBA,KDR,STAT3,FLT1,PPARG,IL12A,RPTOR,VEGFB,SP1,THBS4,PDPK1,STAT1,NRAS,JUN,PIK3CD,ITGA4,PRKD1,FGFR1,PRKD2,TNF,AGTR1,PRKCA,HIF1A,NR4A1,PGF,AKT1,ITGB3,AKT3
GO:0007417	Central nervous system development	100	1035	0.37	1.24e-12	NGFR,MAPK1,TGFB1,VTN,LRP1,C3,RARA,KRAS,TLR2,RHEB,RPS6KA6,MAPK3,PAX8,ATF2,STAT3,TP53,ERBB2,EGFR,APP,CALM3,BAX,WNT1,ADCY1,TSC1,AVPR1A,CRK,MED1,MAP2K1,RAC3,HSPA5,GSK3B,PSEN1,SCN5A,GRIN2A,HSP90AA1,FOXO3,ERBB4,CRKL,FYN,ATP2B4,MTOR,PRKN,DUSP10,TNR,IFNGR1,GNAI3,DAB1,GRIN1,HSP90AB1,AGTR2,PTEN,STK4,HDAC1,SRC,TLR4,PRKG1,LPAR1,BAK1,C1QA,HSPG2,SHC3,IRS2,ITGA8,RPS6KA3,PDX1,TH,SLC8A3,ALK,BCL2L11,BAD,PPP3CA,ITG…
GO:0051223	Regulation of protein transport	64	503	0.49	1.51e-12	TGFB1,PIK3R2,GSK3A,MAPK14,IL12B,RAC2,APOE,CAMK1,TLR2,SLC12A2,ERBB2,ADRA2A,APP,ADCY8,PPARG,IL12A,IRS1,PRKCE,PRKACA,LYPLA1,F2R,GSK3B,PSEN1,NOS2,PRKCD,SMAD3,HSP90AA1,EZR,SFN,PRKAA1,FYN,PRKN,PFKFB2,HSP90AB1,PLK3,SRC,TLR4,IRS2,PRKCZ,PRR5L,ASPH,FOXO1,PDX1,JAK2,AKT2,BAD,AKAP5,PPP3CB,PPP3CA,MAPK8,PKIA,ITGB2,KCNE1,PRKD1,RAPGEF3,TNF,MAVS,HRAS,CDKN2A,PIK3R1,HIF1A,PTPN11,MYO1C,ITGAM
GO:0097746	Blood vessel diameter maintenance	33	140	0.76	1.61e-12	COMP,APOE,KCNMB4,KCNMB1,ADRA2A,ITGA1,NOS3,AVPR1A,ADRA1B,EDNRA,ROCK2,F2R,AGT,AVPR1B,AGTR2,PRKG1,EDNRB,ADRA1D,AVP,ADRA1A,ROCK1,SLC8A1,ADRA2C,ACE2,TBXA2R,TNF,AGTR1,RHOA,KCNMB2,BDKRB2,NOS1,ADRA2B,AVPR2
GO:0097191	Extrinsic apoptotic signaling pathway	30	113	0.81	1.63e-12	TNFRSF1A,TGFB1,GSK3A,IL2,MKNK2,RIPK1,ITGAV,DAXX,ERBB3,BAX,IL12A,BID,GSK3B,SIVA1,SMAD3,FOXO3,TRADD,PDPK1,IL6R,STK4,BAK1,BCL2L1,JAK2,BCL2L11,BAD,BCL2,DAPK1,TNF,RAF1,PIK3R1
GO:1903557	Positive regulation of tumor necrosis factor superfamily cytokine production	29	105	0.83	1.84e-12	RIPK2,IL23A,IL12B,TICAM1,RIPK1,TLR2,THBS1,CYBA,STAT3,LY96,APP,PSEN1,TLR9,TLR1,MAPKAPK2,IFNGR1,CARD9,TLR4,SYK,JAK2,TIRAP,CD14,MAVS,PIK3R1,PLCG2,BTK,PTPN11,BCL10,MYD88
GO:0051098	Regulation of binding	54	375	0.54	1.90e-12	NFKBIA,RIPK2,PPP2CB,TGFB1,VTN,LRP1,TICAM1,APOE,RARA,CAMK1,MAPK3,EP300,APP,PPARG,CALM3,BAX,ITGA2,CRK,PRKACA,CFHR1,USP9X,MET,GSK3B,CARM1,PSEN1,PRKCD,SMAD3,PLN,PRKN,JUN,HSP90AB1,MMP9,STK4,SRC,PDX1,JAK2,PPP3CA,MAPK8,CSNK1E,ITGA4,ROCK1,CDKN1A,PPARA,TRIB3,PPP2CA,TRAF6,DDIT3,AKT1,ACTB,CTNNB1,CDC42,CBLB,CALM1,CALM2
GO:0051222	Positive regulation of protein transport	48	303	0.58	2.18e-12	TGFB1,PIK3R2,GSK3A,MAPK14,RAC2,CAMK1,TLR2,ERBB2,APP,ADCY8,PPARG,PRKCE,PRKACA,GSK3B,PSEN1,PRKCD,SMAD3,HSP90AA1,EZR,SFN,PRKAA1,FYN,PFKFB2,HSP90AB1,PLK3,SRC,TLR4,IRS2,PRKCZ,PRR5L,ASPH,PDX1,JAK2,AKT2,BAD,AKAP5,PPP3CB,MAPK8,ITGB2,PRKD1,RAPGEF3,TNF,MAVS,HRAS,PIK3R1,HIF1A,MYO1C,ITGAM
GO:1902105	Regulation of leukocyte differentiation	49	315	0.58	2.19e-12	RIPK2,TGFB1,IL2,IL23A,IL12B,RARA,RIPK1,ZAP70,ERBB2,CAMK4,JUNB,FOS,PTPN2,CD46,IL23R,CD28,FOXO3,TLR9,MTOR,DUSP10,ADA,TLR4,IL2RG,C1QC,CUL4A,SYK,PRKCZ,BAD,PPP3CA,IRF7,CREB1,PTPN6,TNF,RHOA,INPP5D,PRKCA,CDKN2A,BRAF,PIK3R1,LYN,AMBRA1,JAK3,TRAF6,IL12RB1,PIK3R6,BTK,ACTB,CTNNB1,MALT1
GO:0001558	Regulation of cell growth	58	428	0.52	2.23e-12	BDKRB1,TGFB1,GSK3A,IL2,CDKN1B,APOE,CYBA,PRKCQ,SLC9A1,TNC,TP53,ERBB2,EGFR,PPARG,AVPR1A,CRK,RPTOR,F2,ULK1,PPP2R1A,GSK3B,SMAD3,SGK2,SFN,CREB3,ESR2,CRKL,FN1,MTOR,AGT,PRKN,TNR,SGK1,ARHGEF11,LPAR3,AGTR2,RPS6KA3,AVP,SPP1,ULK2,SGK3,PTK2B,BCL2,PRR5,CDKN1A,PPARA,CXCR4,DCC,AGTR1,RHOA,PPP2CA,CDKN2A,CAMK2D,UNC13A,RPS6KA1,AKT1,MLST8,CDC42
GO:0006958	Complement activation, classical pathway	20	40	1.08	2.27e-12	C4BPB,C3,SERPING1,C2,CD46,C1QB,CR2,MBL2,C1QC,C1QA,CFI,MASP2,C1S,C4A,C4B,IGLL5,C1R,LOC102723407,IGHV3-72,IGHV3-43D
GO:0044403	Biological process involved in symbiotic interaction	44	257	0.62	2.27e-12	APOE,PI4KA,ITGAV,EP300,CBL,ITGB7,EGFR,ITGB6,ITGA5,ITGB5,ITGA2,DDB1,INSR,F2,CD46,CFHR1,CD209,CLEC4M,ROCK2,SIVA1,SP1,HSPD1,FN1,DPP4,PRKN,CR2,AVPR1B,JUN,HSP90AB1,CARD9,HDAC1,SRC,MBL2,BCL2L1,AVP,JAK2,ITGB1,CXCR4,ACE2,AGTR1,PIK3C2G,ITGB3,CDC42,MYD88
GO:0071453	Cellular response to oxygen levels	34	152	0.73	2.39e-12	JUND,MDM2,EEF2K,SLC9A1,CBL,ATF2,TP53,KCNMB1,PPARG,TSC1,PRKCE,FOS,RPTOR,ATF4,FOXO3,PRKAA1,MTOR,MDM4,IRAK1,PTEN,PLK3,SRC,LPAR1,FOXO1,NKX3-1,SLC8A3,BAD,BCL2,SLC8A1,KCNK2,HIF1A,CITED2,AKT1,MLST8
GO:0032386	Regulation of intracellular transport	51	341	0.56	2.59e-12	MAPK1,TGFB1,PIK3R2,GSK3A,MAPK14,RAC2,CAMK1,MAP2K2,MAPK3,ERBB2,MAP2K1,PRKACA,NEFH,GSK3B,PSEN1,PRKCD,SMAD3,HSP90AA1,EZR,SFN,USP7,PRKAA1,FYN,PLN,MSN,PRKN,HSP90AB1,PLK3,SRC,MYLK2,PRR5L,ASPH,JAK2,AKT2,AKAP5,MAPK8,PKIA,ITGB2,KCNE1,PLA2G4E,PRKD1,RAPGEF3,MAVS,HRAS,CDKN2A,PIK3R1,PTPN11,RDX,MYO1C,ITGAM,INPP5F
GO:0046488	Phosphatidylinositol metabolic process	34	153	0.73	2.80e-12	INPP4A,PIK3R2,PLCG1,PI4KA,ITPKA,PDGFRB,PIK3R3,PIK3CA,PI4K2B,PIP5K1B,PIP4P2,PLA2G4D,INPPL1,PIP4K2C,PIK3C2B,PIP5K1A,PI4K2A,PTEN,PIP4K2A,PIK3CD,PIP5KL1,PIP4P1,PLA2G4E,INPP5D,PIK3CG,INPP4B,PIK3R1,PIK3C2G,PIP5K1C,PIK3R6,PLCG2,PIP4K2B,INPP5F,PIK3CB
GO:0050731	Positive regulation of peptidyl-tyrosine phosphorylation	38	194	0.68	3.09e-12	TNFRSF1A,RIPK2,TGFB1,VTN,IL2,IL23A,IL12B,FLT3,ERBB3,TP53,EGFR,ADRA2A,APP,KIT,ITGA5,IL12A,VEGFB,IL23R,THBS4,ERBB4,FYN,ERCC6,MTOR,AGT,IL6R,SRC,SYK,ADRA1A,IL6ST,JAK2,ALK,PTK2B,TNF,LYN,ITGB3,MLST8,PLCG2,PTPN11
GO:1904951	Positive regulation of establishment of protein localization	49	319	0.57	3.29e-12	TGFB1,PIK3R2,GSK3A,MAPK14,RAC2,CAMK1,TLR2,ERBB2,APP,ADCY8,PPARG,CCT3,PRKCE,PRKACA,GSK3B,PSEN1,PRKCD,SMAD3,HSP90AA1,EZR,SFN,PRKAA1,FYN,PFKFB2,HSP90AB1,PLK3,SRC,TLR4,IRS2,PRKCZ,PRR5L,ASPH,PDX1,JAK2,AKT2,BAD,AKAP5,PPP3CB,MAPK8,ITGB2,PRKD1,RAPGEF3,TNF,MAVS,HRAS,PIK3R1,HIF1A,MYO1C,ITGAM
GO:0014074	Response to purine-containing compound	33	145	0.74	3.63e-12	KCNQ1,AHR,FOSB,RAP1B,EEF2K,APP,PPARG,HSP90B1,FOS,FOSL1,HSPA5,CARM1,EZR,SLC26A3,PRKAA1,RYR1,STAT1,CACNA1S,RYR2,RAP1A,ADA,PFKFB1,ASPH,SDC1,ITPR2,PTK2B,KCNE1,SLC8A1,CREB1,RAPGEF3,PIK3CG,TRPV1,RYR3
GO:0070201	Regulation of establishment of protein localization	65	528	0.47	3.63e-12	TGFB1,PIK3R2,GSK3A,MAPK14,IL12B,RAC2,APOE,CAMK1,TLR2,SLC12A2,ERBB2,ADRA2A,APP,ADCY8,PPARG,CCT3,IL12A,IRS1,PRKCE,PRKACA,LYPLA1,F2R,GSK3B,PSEN1,NOS2,PRKCD,SMAD3,HSP90AA1,EZR,SFN,PRKAA1,FYN,PRKN,PFKFB2,HSP90AB1,PLK3,SRC,TLR4,IRS2,PRKCZ,PRR5L,ASPH,FOXO1,PDX1,JAK2,AKT2,BAD,AKAP5,PPP3CB,PPP3CA,MAPK8,PKIA,ITGB2,KCNE1,PRKD1,RAPGEF3,TNF,MAVS,HRAS,CDKN2A,PIK3R1,HIF1A,PTPN11,MYO1C,ITGAM
GO:0006469	Negative regulation of protein kinase activity	39	206	0.66	3.74e-12	TSC2,DUSP3,CDKN1B,DUSP1,APOE,PPP1R1B,APC,CBL,PRKAR2A,PRKAR2B,DEPTOR,GNAQ,PPARG,PRKAG2,DUSP16,PTPN2,PSEN1,PRKCD,SFN,PDPK1,AGT,DUSP10,PTEN,SLC8A3,AKT1S1,PKIA,SLC8A1,CDKN1A,PRKAR1B,RGS14,PTPN6,TRIB3,DUSP7,CDKN2A,LYN,AKT1,CBLB,SNCA,PIK3CB
GO:0036294	Cellular response to decreased oxygen levels	32	136	0.76	3.90e-12	JUND,MDM2,EEF2K,SLC9A1,CBL,ATF2,TP53,KCNMB1,PPARG,TSC1,PRKCE,FOS,RPTOR,ATF4,FOXO3,PRKAA1,MTOR,MDM4,IRAK1,PTEN,PLK3,SRC,NKX3-1,SLC8A3,BAD,BCL2,SLC8A1,KCNK2,HIF1A,CITED2,AKT1,MLST8
GO:0006941	Striated muscle contraction	29	109	0.81	3.97e-12	KCNQ1,RPS6KB1,PIK3CA,SLC9A1,KCNN2,CACNA1C,CACNA1D,KCNJ3,VEGFB,SCN4B,SCN5A,HSP90AA1,MAP2K3,CACNA1G,MTOR,CACNA1S,RYR2,ARHGEF11,MYLK2,KCNE1,SLC8A1,CXCR4,SCN1B,TNF,CAMK2D,KCNJ5,MAP2K6,KCNE1B,NOS1
GO:0003018	Vascular process in circulatory system	44	262	0.61	4.02e-12	TGFB1,COMP,SLC8A2,LRP1,APOE,KCNMB4,SLC12A2,SLC9A3R1,KCNMB1,ADRA2A,ITGA1,NOS3,AVPR1A,INSR,ADRA1B,EDNRA,ROCK2,F2R,SLC6A20,ATP2B4,AGT,AVPR1B,AGTR2,SRC,PRKG1,EDNRB,ADRA1D,AVP,ADRA1A,MYLK3,ROCK1,SLC8A1,ADRA2C,ACE2,TBXA2R,TNF,AGTR1,RHOA,KCNMB2,BDKRB2,NOS1,ADRA2B,AVPR2,LRP2
GO:0032760	Positive regulation of tumor necrosis factor production	28	101	0.83	4.46e-12	RIPK2,IL23A,IL12B,TICAM1,RIPK1,TLR2,THBS1,CYBA,STAT3,LY96,APP,PSEN1,TLR9,TLR1,MAPKAPK2,IFNGR1,CARD9,TLR4,SYK,JAK2,TIRAP,CD14,MAVS,PIK3R1,PLCG2,BTK,PTPN11,MYD88
GO:0035924	Cellular response to vascular endothelial growth factor stimulus	20	42	1.06	4.50e-12	MAPK14,FLT3,PDGFRA,PDGFRB,GAB1,KDR,PIK3CA,FLT1,VCAM1,VEGFB,MAP2K3,MAPKAPK2,PIK3CD,RELA,PRKD1,PRKD2,NR4A1,PGF,AKT1,MYO1C
GO:0033138	Positive regulation of peptidyl-serine phosphorylation	29	110	0.8	4.79e-12	RIPK2,TGFB1,GSK3A,CAMK1,PIK3CA,EGFR,APP,ARAF,RPTOR,TBK1,HSP90AA1,TCL1B,ERCC6,ATP2B4,MTCP1,HSP90AB1,STK4,AVP,BCL2,PRKD1,PRKD2,RAPGEF3,TNF,RAF1,BRAF,TCL1A,AKT1,NOS1,SNCA
GO:0044255	Cellular lipid metabolic process	91	918	0.38	4.92e-12	INPP4A,TNFRSF1A,PLA2G15,PIK3R2,ITGB8,MAPK14,APOB,LRP1,PLCG1,C3,APOE,PRKAB2,CSNK1G2,PI4KA,ITPKA,LPCAT3,PDGFRB,PIK3R3,PIK3CA,LCAT,ATF2,PI4K2B,PPARGC1A,PIP5K1B,PRKAR2B,PLA2G7,PIP4P2,PPARG,PRKAG2,KIT,PLA2G4D,PCYT1A,BAX,INPPL1,MBOAT2,LPCAT4,LYPLA1,PLAAT3,PRKAG1,PPP2R1A,MBOAT1,PLB1,PRKAA1,PIP4K2C,PIK3C2B,THEM4,PIP5K1A,PI4K2A,PRKAA2,PTEN,LYPLA2,PIP4K2A,PIK3CD,GPCPD1,PRKD3,PCYT1B,TH,PIP5KL1,PLA2G4F,PIP4P…
GO:0048661	Positive regulation of smooth muscle cell proliferation	26	85	0.87	4.92e-12	TGFB1,RPS6KB1,THBS1,CYBA,PDGFRB,PIK3CA,ITGA2,GNAI2,MAP3K5,STAT1,AGT,IL6R,GNAI3,IRAK1,JUN,MMP9,HDAC1,SRC,TLR4,JAK2,TNF,AKT1,ITGB3,IRAK4,IGF1R,MYD88
GO:0062013	Positive regulation of small molecule metabolic process	33	147	0.74	4.94e-12	APOE,PPARGC1A,APP,PPARG,NOS3,AVPR1A,DDB1,INSR,IRS1,PRKCE,RPTOR,PTPN2,PSEN1,NOS2,PRKAA1,MTOR,AVPR1B,PRKAA2,SRC,IRS2,FOXO1,AVP,AKT2,PPARA,TNF,PTH1R,HIF1A,APOA5,AKT1,MLST8,APOC2,NOS1,SNCA
GO:0022898	Regulation of transmembrane transporter activity	45	276	0.6	5.25e-12	KCNQ1,CRBN,ACTN4,RIPK1,SLC9A3R1,SLC9A1,RASGRF2,ADRA2A,APP,CACNA1D,CALM3,FXYD2,PRKCE,PRKACA,EDNRA,SCN4B,DLG1,PLN,TLR9,RYR2,AGT,MMP9,ASPH,AKAP5,PPP3CB,PPP3CA,ITGB1,PTK2B,PPP3CC,BCL2,KCNE1,DAPK1,ACE2,SCN1B,RASGRF1,CAMK2D,KCNE1B,NOS1,FXYD1,PLCG2,ACTB,PPP3R2,CALM1,CALM2,SNCA
GO:0070997	Neuron death	28	102	0.82	5.39e-12	NGFR,KRAS,SLC9A1,CBL,ATF2,PPARGC1A,ERBB3,TP53,APP,BAX,BID,HSPA5,PSEN1,CASP9,SIAH1,MAX,AGTR2,BCL2L1,AKT2,THRB,BCL2,ROCK1,RHOA,HRAS,NTRK1,HIF1A,NEFL,SNCA
GO:0002685	Regulation of leukocyte migration	41	231	0.63	5.56e-12	MADCAM1,MAPK1,BDKRB1,TGFB1,SERPINE1,IL23A,DUSP1,RAC2,THBS1,MAPK3,PLA2G7,APP,ITGA2,CRK,IL12A,VEGFB,CALR,THBS4,PTK2,CREB3,CRKL,MSN,DPP4,CD47,IL6R,ADA,F7,TIRAP,ITGA4,PTK2B,JAM2,IL1R1,TNF,RHOA,PIK3R1,LYN,PGF,AKT1,ITGB3,DAPK2,MYD88
GO:0010675	Regulation of cellular carbohydrate metabolic process	34	158	0.72	5.97e-12	GSK3A,NR3C1,EP300,STAT3,PPARGC1A,NCOR1,TP53,DDB1,INSR,IRS1,PRKCE,RPTOR,PTPN2,GSK3B,RORC,USP7,MTOR,PRKN,PFKFB2,AVPR1B,SRC,OGT,PFKFB1,IRS2,FOXO1,AKT2,BAD,PTK2B,PPARA,NCOA2,PTH1R,AKT1,MLST8,SNCA
GO:0034612	Response to tumor necrosis factor	38	199	0.66	5.97e-12	TNFRSF1A,MAPK1,NFKBIA,RPS6KB1,NFKB1,MAPK14,APOB,TRAF2,ACTN4,RIPK1,THBS1,TRAF5,CYBA,MAPK3,TP53,VCAM1,FOXO3,TRADD,MAP3K5,STAT1,CHUK,IGBP1,RRAGA,NKX3-1,JAK2,TRAF3,ILK,PTK2B,MAP2K7,RELA,CD14,TNF,BRCA1,IKBKB,TRAF6,TCL1A,AKT1,TRPV1
GO:0042113	B cell activation	37	189	0.68	6.41e-12	SKAP2,PIK3R2,FLT3,TICAM1,PIK3R3,EP300,ZAP70,TP53,KIT,BAX,VCAM1,STAT6,PTPN2,CD19,PRKCD,HSPD1,CR2,PTEN,ADA,TLR4,IL2RG,BAK1,IGBP1,SYK,PIK3CD,ITGB1,ITGA4,PTK2B,BCL2,DCAF1,PIK3R1,NTRK1,JAK3,PLCG2,BTK,PRKCB,MALT1
GO:0010594	Regulation of endothelial cell migration	35	169	0.7	6.94e-12	DCN,TGFB1,PLCG1,RRAS,APOE,THBS1,KDR,PPARG,NOS3,MET,ROCK2,CALR,SP1,PTK2,PDPK1,MAP2K3,ATP2B4,AGT,AGTR2,PIK3CD,PRCP,PTK2B,PRKD1,FGFR1,TBXA2R,PRKD2,TNF,RHOA,PRKCA,PIK3CG,HIF1A,AKT1,ITGB3,AKT3,PIK3CB
GO:0060429	Epithelium development	100	1069	0.35	7.16e-12	KCNQ1,NGFR,MAPK1,TSC2,TGFB1,CCND1,NR3C1,C3,VASP,RAP1B,TRPC4AP,RARA,KRAS,SLC9A3R1,MAP2K2,EP300,PAX8,KDR,THRA,FOSL2,TNC,CASP6,IQGAP1,TP53,EGFR,PPARG,ITGA5,WNT1,ITGA2,TSC1,STAT6,MED1,MAP2K1,PRKACA,EDNRA,MET,PLAAT3,PGR,PSEN1,SMAD3,ATF4,EZR,SFN,ERBB4,PDPK1,DLG1,MSN,STAT1,RYR2,RAB13,PIP5K1A,RAP1A,PRKACB,JUN,SDC4,STK4,HDAC1,SRC,NR5A1,AR,EDNRB,NKX3-1,PDX1,SDC1,IL6ST,JAK2,AKT2,PPP3CA,ITGB1,THRB,ILK,BCL2,K…
GO:0050764	Regulation of phagocytosis	28	104	0.81	7.96e-12	TGFB1,C3,CFP,TLR2,ITGAV,CYBA,PRKCG,PIP4P2,PPARG,FCER1G,FCN2,MASP1,ITGA2,C2,CALR,CD47,MBL2,FGR,IL2RG,SYK,HCK,MASP2,C4A,TNF,C4B,CFB,PLCG2,BTK
GO:0001101	Response to acid chemical	31	131	0.76	8.00e-12	RPS6KB1,CDKN1B,PDGFRA,CYBA,RRAGB,PIK3CA,ATF2,EGFR,AVPR1A,RPTOR,LAMTOR4,FYN,ATP2B4,MTOR,RRAGD,GRIN1,RRAGC,F7,BCL2L1,RRAGA,PDX1,TH,BAD,BCL2,TNF,RHOA,LAMTOR3,LYN,NTRK1,IGF1R,MYD88
GO:0000904	Cell morphogenesis involved in differentiation	66	554	0.46	8.75e-12	NGFR,TNN,VASP,RAC2,LAMC1,ITGAV,SLC9A3R1,PRKCQ,EP300,ITGB7,ERBB2,APP,ADCY1,SDC2,KIF5B,NEFH,EDNRA,USP9X,MET,ULK1,CASP9,PARVA,HSP90AA1,ATF4,PTK2,FYN,FN1,SIAH1,TNR,LPAR3,DAB1,HSP90AB1,PTEN,SRC,LYPLA2,AR,ITGA8,ACTN1,PPP3CB,PPP3CA,ULK2,ITGB1,ILK,ITGA4,BCL2,ROCK1,PARVB,CREB1,DCC,PARVG,PTPN6,KIF5C,SCN1B,RHOA,KIF5A,BRAF,PIK3R1,NTRK1,ITGB3,RPS6KA5,NEFL,PTPN11,ACTB,CTNNB1,IGF1R,CDC42
GO:0042176	Regulation of protein catabolic process	52	367	0.54	9.21e-12	RBX1,GSK3A,CDKN1B,LRP1,C4BPB,APOE,APC,MDM2,PRKCG,CDK2,GNA12,EGFR,ADRA2A,APP,ARAF,DDB1,PRKACA,USP9X,GSK3B,PSEN1,NOS2,GRIN2A,SMAD3,HSP90AA1,EZR,USP7,FYN,DDA1,MSN,PRKN,DTL,MDM4,COP1,HSP90AB1,PLK3,AZIN2,OGT,FOXO1,CSNK1E,CSNK1D,ROCK1,CUL4B,RELA,MAPK9,TNF,TRIB3,AKT1,DET1,RDX,LRP2,CBLB,SNCA
GO:0000003	Reproduction	126	1514	0.3	9.58e-12	ITGB4,MAPK1,BIK,TGFB1,ITGB8,RPS6KB1,CCND1,CDKN1B,MAPK14,IL12B,NR3C1,APOB,C3,FOSB,CDC25B,GNRH2,RARA,PPP1R1B,PDGFRA,PDGFRB,KDR,CBL,THRA,STAT3,TNC,IQCG,PRKAR2A,CDK2,CREB3L4,EGFR,GNRH1,ADRA2A,APP,PPARG,KIT,BAX,ITGA5,CCT3,ITGA2,NOS3,AVPR1A,MED1,DDB1,MAP2K1,JUNB,INSR,FOS,PRKACA,FOSL1,MOS,CD46,EDNRA,ITGA3,USP9X,CALR,CDC25C,PRKAG1,HSPA5,PPP2R1A,PGR,NRIP1,FOXO3,PTK2,DLG1,SLC26A3,CRKL,SIAH1,ATP2B4,TLR9,MTO…
GO:0052547	Regulation of peptidase activity	58	446	0.5	9.94e-12	NGFR,MAPK12,RIPK2,SERPINE1,VTN,TFPI,LRP1,C3,THBS1,STAT3,CASP6,SERPING1,APP,PPARG,BAX,ROCK2,BID,F2R,CASP9,GRIN2A,SMAD3,HSPD1,SFN,FYN,FN1,MAP3K5,AGT,SERPINC1,GRIN1,CARD9,MMP9,HDAC1,SRC,BAK1,IGBP1,SYK,ASPH,RPS6KA3,AVP,NKX3-1,JAK2,BCL2L11,BAD,ROCK1,DAPK1,C4A,TNF,RHOA,RAF1,C4B,CDKN2A,LYN,RPS6KA1,NR4A1,AKT1,MALT1,BCL10,SNCA
GO:2000116	Regulation of cysteine-type endopeptidase activity	41	236	0.62	1.01e-11	NGFR,RIPK2,THBS1,CASP6,APP,PPARG,BAX,BID,F2R,CASP9,GRIN2A,SMAD3,HSPD1,SFN,FYN,MAP3K5,GRIN1,CARD9,MMP9,SRC,BAK1,IGBP1,SYK,ASPH,RPS6KA3,AVP,NKX3-1,JAK2,BCL2L11,BAD,DAPK1,TNF,RHOA,RAF1,CDKN2A,RPS6KA1,NR4A1,AKT1,MALT1,BCL10,SNCA
GO:0030168	Platelet activation	27	97	0.83	1.07e-11	COMP,MAPK14,F2RL3,PDGFRA,VWF,PIK3CA,ADRA2A,F2,TLN1,F2R,FN1,VAV3,VAV2,SRC,SYK,ILK,ADRA2C,PTPN6,GNA13,PIK3CG,ITGB3,ACTG1,VAV1,ADRA2B,PLCG2,ACTB,PIK3CB
GO:0031334	Positive regulation of protein-containing complex assembly	37	193	0.67	1.09e-11	BIK,TGFB1,CDKN1B,CRBN,VASP,RAP1B,TP53,BAX,PRKCE,MET,BID,GSK3B,HSP90AA1,DLG1,MSN,MTOR,SRC,TLR4,BAK1,SYK,HCK,TIRAP,BCL2L11,PTK2B,TLR6,MAPK9,TNF,RHOA,ESR1,LMOD2,AMBRA1,CAND1,TCL1A,MLST8,PLCG2,MYD88,SNCA
GO:0051928	Positive regulation of calcium ion transport	31	133	0.75	1.11e-11	BDKRB1,PLCG1,F2RL3,PDGFRB,SLC9A1,CACNA1D,CALM3,BAX,F2,CD19,F2R,CREB3,PDPK1,MYLK,RYR2,GRIN1,BAK1,ASPH,AKAP5,PPP3CB,PPP3CA,PPP3CC,KCNE1,JAK3,PLCG2,ORAI1,PPP3R2,CALM1,CALM2,CAMK2A,SNCA
GO:0046651	Lymphocyte proliferation	30	124	0.77	1.17e-11	RIPK2,TGFB1,IL2,IL23A,IL12B,FLT3,TICAM1,PRKCQ,TP53,ERBB2,BAX,CD19,CD28,PRKCD,HSPD1,DLG1,FYN,MSN,CR2,PTEN,ADA,CCND3,TLR4,PPP3CB,BCL2,PTPN6,PIK3CG,RASSF5,MALT1,CBLB
GO:0046854	Phosphatidylinositol phosphate biosynthetic process	23	66	0.93	1.28e-11	INPP4A,PIK3R2,PI4KA,ITPKA,PIK3R3,PIK3CA,PI4K2B,PIP5K1B,PIP4K2C,PIK3C2B,PIP5K1A,PI4K2A,PIP4K2A,PIK3CD,PIP5KL1,PIK3CG,INPP4B,PIK3R1,PIK3C2G,PIP5K1C,PIK3R6,PIP4K2B,PIK3CB
GO:0032755	Positive regulation of interleukin-6 production	27	98	0.82	1.31e-11	MAPK13,RIPK2,TICAM1,TLR2,CYBA,STAT3,APP,IL17D,F2R,NOS2,HSPD1,TLR9,TLR1,IL6R,CARD9,TLR4,SYK,TIRAP,TLR6,TNF,MAVS,TRAF6,PLCG2,BTK,PTPN11,BCL10,MYD88
GO:0045428	Regulation of nitric oxide biosynthetic process	22	59	0.96	1.36e-11	TICAM1,APP,INSR,ASL,ROCK2,SMAD3,HSP90AA1,ATP2B4,CD47,AGT,HSP90AB1,AGTR2,TLR4,JAK2,PTK2B,ITGB2,TLR6,TNF,ESR1,AKT1,TRPV1,TLR5
GO:0002819	Regulation of adaptive immune response	37	195	0.66	1.42e-11	RIPK2,TGFB1,IL2,IL23A,IL12B,AHR,C4BPB,C3,TRAF2,PRKCQ,STAT6,IL12A,JUNB,CD46,IL23R,CD28,HSPD1,DUSP10,CR2,MAP3K7,CARD9,ADA,PRKCZ,IL6ST,JAK2,PPP3CB,HLA-A,IRF7,IL1R1,PTPN6,TNF,TYK2,JAK3,TRAF6,IL12RB1,BTK,MALT1
GO:0034767	Positive regulation of ion transmembrane transport	36	186	0.67	1.75e-11	KCNQ1,BDKRB1,PLCG1,F2RL3,ACTN4,SLC9A3R1,SLC9A1,KCNMB1,CALM3,FXYD2,BAX,F2,CD19,EDNRA,F2R,PSEN1,PDPK1,RYR2,AGT,GRIN1,BAK1,ASPH,AKAP5,PPP3CB,PPP3CA,ITGB1,PPP3CC,KCNE1,ACE2,NOS1,FXYD1,PLCG2,PPP3R2,CALM1,CALM2,SNCA
GO:0051402	Neuron apoptotic process	26	91	0.84	1.75e-11	NGFR,KRAS,ATF2,PPARGC1A,ERBB3,TP53,APP,BAX,BID,HSPA5,PSEN1,CASP9,SIAH1,MAX,AGTR2,BCL2L1,AKT2,THRB,BCL2,ROCK1,RHOA,HRAS,NTRK1,HIF1A,NEFL,SNCA
GO:0010638	Positive regulation of organelle organization	62	508	0.47	1.79e-11	DCN,MAPK1,BIK,GSK3A,CDKN1B,VASP,PDGFRB,MAPK3,PRKCQ,KDR,PPARGC1A,CDK2,TP53,BAX,CCT3,TSC1,INSR,PRKCE,MET,ROCK2,BID,ULK1,GSK3B,CD28,SIVA1,SMAD3,DLG1,PIP4K2C,MSN,MTOR,CD47,PRKN,MMP9,SDC4,SRC,LPAR1,BAK1,HCK,PIP4K2A,SDC1,AKT2,BCL2L11,BAD,MYLK3,MAPK8,PTK2B,MAP2K7,MAPK9,RAPGEF3,TNF,RHOA,HRAS,LMOD2,BRAF,AMBRA1,HIF1A,MAPKAPK5,MLST8,PIP4K2B,CTNNB1,CDC42,SNCA
GO:0045913	Positive regulation of carbohydrate metabolic process	24	75	0.89	1.79e-11	NFKB1,PPARGC1A,APP,DDB1,INSR,IRS1,PRKCE,RPTOR,PTPN2,PSEN1,PRKAA1,MTOR,AVPR1B,PRKAA2,SRC,IRS2,FOXO1,AKT2,PPARA,PTH1R,HIF1A,AKT1,MLST8,SNCA
GO:0052548	Regulation of endopeptidase activity	55	414	0.51	1.88e-11	NGFR,RIPK2,SERPINE1,VTN,TFPI,C3,THBS1,STAT3,CASP6,SERPING1,APP,PPARG,BAX,ROCK2,BID,F2R,CASP9,GRIN2A,SMAD3,HSPD1,SFN,FYN,MAP3K5,AGT,SERPINC1,GRIN1,CARD9,MMP9,HDAC1,SRC,BAK1,IGBP1,SYK,ASPH,RPS6KA3,AVP,NKX3-1,JAK2,BCL2L11,BAD,ROCK1,DAPK1,C4A,TNF,RHOA,RAF1,C4B,CDKN2A,LYN,RPS6KA1,NR4A1,AKT1,MALT1,BCL10,SNCA
GO:1905475	Regulation of protein localization to membrane	35	177	0.68	2.14e-11	TGFB1,PIK3R2,LRP1,GPC1,ERBB2,EGFR,PRKCI,PRKCE,KIF5B,ITGA3,LYPLA1,EZR,PDPK1,DLG1,CRKL,FYN,ATP2B4,PRKN,RAP1A,AR,BCL2L1,PRKCZ,AKT2,AKAP5,MAPK8,ITGB1,ITGB2,KCNE1,TNF,HRAS,PIK3R1,AKT1,ACTB,MYO1C,ITGAM
GO:0051726	Regulation of cell cycle	101	1108	0.34	2.19e-11	MAPK12,TSC2,TGFB1,CDC37,RPS6KB1,DUSP3,CCND1,CDKN1B,MAPK14,DUSP1,CDC25B,JUND,RARA,APC,CDK4,MDM2,CCND2,PDGFRB,RHEB,SLC9A3R1,ATF2,STAT3,MECOM,CDK2,IQGAP1,TP53,EGFR,APP,CALM3,BAX,TSC1,MED1,DDB1,JUNB,INSR,PRKCE,RPTOR,PRKACA,FOSL1,MOS,FBXW5,ROCK2,BID,CALR,CDC25C,PPP2R1A,CD28,PSMG2,EIF4EBP1,SFN,CREB3,DLG1,ERCC6,ATP2B4,COPS5,DTL,MDM4,JUN,HSP90AB1,PTEN,PLK3,CCND3,SRC,FOXO4,BAK1,CUL4A,BCL2L1,TP73,NKX3-1,AK…
GO:0006937	Regulation of muscle contraction	34	167	0.69	2.22e-11	KCNQ1,SLC9A1,CACNA1C,ADRA2A,KIT,CALM3,ITGA2,ADRA1B,PRKACA,F2R,SCN5A,HSP90AA1,DLG1,PLN,CACNA1S,RYR2,ADA,PRKG1,MYLK2,ASPH,ADRA1A,SLC8A3,SLC8A1,ADRA2C,ACE2,TBXA2R,RHOA,PIK3CG,CAMK2D,NR4A1,NOS1,ADRA2B,CALM1,CALM2
GO:0008217	Regulation of blood pressure	36	191	0.66	3.43e-11	GNA11,KCNQ1,BDKRB1,GSK3A,CYBA,GNA12,PPARG,NOS3,AVPR1A,ADRA1B,EDNRA,F2R,NOS2,SMAD3,AGT,AVPR1B,SGK1,AGTR2,AR,EDNRB,ADRA1D,AVP,ADRA1A,PRCP,PPARA,ACE2,TBXA2R,TNF,AGTR1,RHOA,GNA13,RPS6KA2,TRPV1,NOS1,ADRA2B,AVPR2
GO:0050852	T cell receptor signaling pathway	27	103	0.8	3.46e-11	MAPK1,RIPK2,PLCG1,PIK3CA,TXK,ZAP70,CD28,PSEN1,CRKL,FYN,MAP3K7,ADA,PIK3CD,HLA-A,PTPN6,PRKD2,ITK,INPP5D,HRAS,BRAF,IKBKB,TRAF6,PLCG2,IKBKG,MALT1,BCL10,CBLB
GO:1901655	Cellular response to ketone	27	103	0.8	3.46e-11	TGFB1,RPS6KB1,NR3C1,AHR,CDK4,ADCY8,PPARG,ADCY1,PRKCE,ROCK2,CASP9,GNG2,FOXO3,PRKAA1,MSN,SGK1,PRKAA2,SRC,AR,ELK1,JAK2,SPP1,ADCY3,CREB1,AKT1,IGF1R,GNAI1
GO:0018107	Peptidyl-threonine phosphorylation	24	78	0.87	3.55e-11	MAPK1,GSK3A,ATF2,PRKACA,ROCK2,ULK1,GSK3B,TBK1,PRKCD,PDPK1,MTOR,MYLK2,MAPK8,BCL2,ROCK1,NLK,PRKD1,DCAF1,PRKD2,PRKCA,CAMK2D,AKT1,PRKCB,CAMK2A
GO:0048167	Regulation of synaptic plasticity	36	192	0.66	3.89e-11	MAPK1,SLC8A2,APOE,RARA,KRAS,ITPKA,PRKCG,RASGRF2,APP,ADCY8,KIT,ADCY1,GSK3B,PSEN1,GRIN2A,ATF4,AGT,TNR,GRIN1,PTEN,EIF4EBP2,ITPR3,PRKCZ,SLC8A3,AKAP5,PPP3CB,CAMK2B,PTK2B,PRKAR1B,RGS14,RASGRF1,HRAS,MME,BRAF,CAMK2A,SNCA
GO:0030217	T cell differentiation	34	171	0.68	3.92e-11	RIPK2,TGFB1,PIK3R2,IL2,IL12B,PIK3R3,ATF2,STAT3,ZAP70,TP53,ERBB2,KIT,FCER1G,WNT1,TSC1,STAT6,PTPN2,CD28,RORC,MTOR,IL6R,PREX1,ADA,IL2RG,SYK,PIK3CD,PPP3CB,BCL2,ITK,RHOA,BRAF,PIK3R1,VAV1,CTNNB1
GO:0032388	Positive regulation of intracellular transport	37	203	0.64	3.97e-11	TGFB1,PIK3R2,GSK3A,MAPK14,RAC2,CAMK1,ERBB2,PRKACA,GSK3B,PSEN1,PRKCD,SMAD3,HSP90AA1,EZR,SFN,PRKAA1,FYN,MSN,PRKN,HSP90AB1,PLK3,PRR5L,ASPH,JAK2,AKT2,AKAP5,MAPK8,ITGB2,PLA2G4E,PRKD1,RAPGEF3,MAVS,HRAS,PIK3R1,RDX,MYO1C,ITGAM
GO:0002687	Positive regulation of leukocyte migration	32	151	0.71	4.10e-11	MADCAM1,MAPK1,BDKRB1,TGFB1,SERPINE1,IL23A,RAC2,THBS1,MAPK3,PLA2G7,APP,ITGA2,IL12A,VEGFB,CALR,THBS4,PTK2,CREB3,CD47,IL6R,F7,TIRAP,ITGA4,PTK2B,JAM2,IL1R1,TNF,RHOA,PIK3R1,PGF,ITGB3,DAPK2
GO:0030001	Metal ion transport	71	649	0.42	4.16e-11	KCNQ1,CDKN1B,SLC8A2,TRPC4AP,KCNMB4,ITGAV,SLC12A2,SLC9A3R1,SLC9A1,KCNN2,TRPV5,CACNA1C,CDK2,KCNMB1,CACNA1D,FXYD2,BAX,KCNJ3,NOS3,TSC1,SLC6A19,ITPR1,EDNRA,KCNMB3,F2R,SCN4B,PSEN1,SCN5A,GRIN2A,CACNA1H,SLC6A20,FYN,ATP2B4,CACNA1G,RYR1,CACNA1S,RYR2,CACNA1E,SGK1,GRIN1,ITPR3,BAK1,EDNRB,ASPH,ADRA1A,SLC8A3,ITPR2,PPP3CA,BCL2,KCNE1,KCNU1,SLC8A1,CACNA1I,SLC18A1,KCNK2,SCN1B,KCNMB2,KCNJ5,DDIT3,TRPV1,KCNJ6,KCNE1B,F…
GO:0050900	Leukocyte migration	41	249	0.6	4.45e-11	MADCAM1,SLC12A2,ITGA9,ZAP70,ITGB7,FLT1,ITGA1,KIT,FCER1G,VCAM1,CXCL3,CRK,ITGA3,CRKL,FYN,ITGAL,MSN,IL6R,VAV3,PREX1,MMP9,ADA,SRC,SYK,HCK,EDNRB,PIK3CD,ITGB1,ITGA4,ITGB2,ROCK1,JAM2,CXCR4,TNF,PIK3CG,PIK3R1,LYN,PIP5K1C,VAV1,IRAK4,CDC42
GO:0007568	Aging	34	172	0.68	4.48e-11	GNA11,TGFB1,COMP,GSK3A,RPS6KB1,JUND,PDGFRB,SLC12A2,KCNMB1,GNA12,SERPING1,VCAM1,AVPR1A,FOS,EDNRA,CARM1,CASP9,FOXO3,AGT,AVPR1B,IRAK1,NR5A1,FOXO4,BAK1,C1QA,EDNRB,ADRA1A,TH,PPP3CA,ITGB2,GNA13,MME,NTRK1,IGF1R
GO:0045429	Positive regulation of nitric oxide biosynthetic process	19	43	1.03	4.75e-11	TICAM1,APP,INSR,ASL,SMAD3,HSP90AA1,AGT,HSP90AB1,AGTR2,TLR4,JAK2,PTK2B,ITGB2,TLR6,TNF,ESR1,AKT1,TRPV1,TLR5
GO:0043254	Regulation of protein-containing complex assembly	54	413	0.5	5.23e-11	BIK,TGFB1,PIK3R2,CDKN1B,CRBN,VASP,TRAF2,TICAM1,RAP1B,APOE,EP300,LCAT,THRA,TP53,TMSB4Y,BAX,PRKCE,MET,BID,HSPA5,ULK1,GSK3B,PRKCD,HSP90AA1,DLG1,MSN,MTOR,SRC,TLR4,BAK1,SYK,HCK,PRKCZ,TIRAP,BCL2L11,PTK2B,TLR6,MAPK9,TNF,RHOA,RAF1,ESR1,LMOD2,AMBRA1,CAND1,TCL1A,MLST8,IKBKE,PLCG2,PTPN11,RDX,CDC42,MYD88,SNCA
GO:0007254	JNK cascade	21	57	0.95	5.34e-11	RIPK2,NFKB1,ATF2,DAXX,SMAD3,DUSP9,CRKL,ERCC6,MAP3K5,MAP3K7,IRAK1,CARD9,TLR4,GPS1,MAPK8,MAP2K7,MAPK9,TNF,MAP2K4,IRAK4,MYD88
GO:0051252	Regulation of RNA metabolic process	240	3759	0.19	5.61e-11	DCN,CREB3L3,TNFRSF1A,NGFR,NFKBIA,RIPK2,PPP2CB,TGFB1,PIK3R2,GSK3A,NFKB1,IL2,CCND1,IL23A,CDKN1B,MAPK14,NR3C1,AHR,FOSB,TRAF2,TICAM1,APOE,ACTN4,JUND,RARA,IRAK2,CAMK1,CDK4,MDM2,RIPK1,TLR2,TRAF5,CREBBP,MAP2K2,MAPK3,PRKCQ,EP300,PAX8,SLC9A1,ATF2,TXK,THRA,STAT3,MECOM,FOSL2,PPARGC1A,DAXX,CDK2,NCOR1,TP53,ERBB2,CREB3L4,NFKBIE,EGFR,AIP,CAMK4,APP,ADCY8,ATAD2,PPARG,KIT,WNT1,PRKCI,ADCY1,COPS2,STAT6,CRK,MED1,NFAT…
GO:0031669	Cellular response to nutrient levels	38	217	0.63	5.67e-11	MAPK1,PRKAB2,RRAGB,MAPK3,CBL,ATF2,TP53,PPARG,PRKAG2,TSC1,SIK2,RPTOR,PRKAG1,HSPA5,ULK1,ATF4,FOXO3,PRKAA1,MAX,MAP3K5,MTOR,PIK3C2B,RRAGD,PRKAA2,RRAGC,FOXO1,RRAGA,MAPK8,BCL2,PRR5,CDKN1A,NCOA1,PPARA,PRKD1,PRKAG3,AMBRA1,PRKAB1,MLST8
GO:0042594	Response to starvation	37	206	0.64	5.72e-11	EIF2AK1,MAPK1,RRAGB,MAPK3,CBL,ATF2,PPARGC1A,TP53,PPARG,PRKAG2,SIK2,RPTOR,PRKAG1,HSPA5,ULK1,ATF4,FOXO3,PRKAA1,MAX,MAP3K5,MTOR,PIK3C2B,RRAGD,PRKAA2,RRAGC,PFKFB1,FOXO1,RRAGA,ULK2,MAPK8,BCL2,CDKN1A,PPARA,PRKD1,PRKAG3,AMBRA1,DDIT3
GO:0002755	MyD88-dependent toll-like receptor signaling pathway	15	21	1.24	6.12e-11	IRAK2,TLR2,HSPD1,TLR9,TLR1,MAP3K7,IRAK1,TLR4,TIRAP,TLR6,TRAF6,IRAK4,BTK,TLR5,MYD88
GO:0046626	Regulation of insulin receptor signaling pathway	22	65	0.91	6.28e-11	TSC2,GSK3A,RPS6KB1,CDK4,PRKCQ,IRS1,SIK2,PTPN2,GNAI2,PRKCD,PRKAA1,PIP4K2C,AGT,CCND3,SRC,OGT,PIP4K2A,PRKCZ,PIK3R1,PIP4K2B,PTPN11,PRKCB
GO:0097553	Calcium ion transmembrane import into cytosol	25	89	0.83	6.35e-11	SLC8A2,TRPV5,CACNA1C,CACNA1D,BAX,ITPR1,F2R,GRIN2A,ATP2B4,RYR1,CACNA1S,RYR2,CACNA1E,GRIN1,ITPR3,BAK1,ADRA1A,SLC8A3,ITPR2,BCL2,SLC8A1,DDIT3,TRPV1,PLCG2,RYR3
GO:0009743	Response to carbohydrate	34	175	0.67	6.70e-11	MAPK13,TGFB1,RPS6KB1,CDKN1B,APOB,THBS1,GYS2,CYBA,PIK3CA,ADCY8,ITGA2,PRKACA,FOXO3,MAP2K3,PRKAA1,PFKFB2,PRKAA2,IRS2,PDX1,TH,BAD,PPP3CA,PTK2B,MAP2K7,SLC8A1,RHOA,RAF1,MAP2K4,RPS6KA2,LYN,HIF1A,MAP2K6,PRKCB,IGF1R
GO:0071356	Cellular response to tumor necrosis factor	34	175	0.67	6.70e-11	TNFRSF1A,MAPK1,NFKBIA,NFKB1,MAPK14,APOB,TRAF2,ACTN4,RIPK1,THBS1,TRAF5,CYBA,MAPK3,TP53,VCAM1,FOXO3,TRADD,MAP3K5,STAT1,CHUK,RRAGA,NKX3-1,JAK2,TRAF3,ILK,PTK2B,RELA,TNF,BRCA1,IKBKB,TRAF6,TCL1A,AKT1,TRPV1
GO:0002833	Positive regulation of response to biotic stimulus	35	187	0.66	8.07e-11	IL12B,CYBA,CREBBP,EP300,TXK,CASP6,LY96,FCN2,MASP1,MED1,IL12A,TBK1,HSP90AA1,HSPD1,FYN,TLR9,MAP3K7,CARD9,SRC,MBL2,TLR4,SYK,HCK,TIRAP,IRF7,MASP2,CD14,MAVS,PRKCA,LYN,IKBKB,TRAF6,IKBKE,VAV1,PLCG2
GO:0097193	Intrinsic apoptotic signaling pathway	33	166	0.68	8.15e-11	TNFRSF1A,TRAF2,EP300,ATF2,CASP6,TP53,BAX,ITPR1,SIVA1,CASP9,PRKCD,ATF4,SFN,ERCC6,MAP3K5,BAK1,CUL4A,BCL2L1,TP73,PDX1,JAK2,BCL2L11,BAD,BCL2,CDKN1A,TNF,HRAS,TRIB3,BRCA1,PIK3R1,DDIT3,BDKRB2,IKBKE
GO:0007188	Adenylate cyclase-modulating G protein-coupled receptor signaling pathway	39	232	0.61	8.69e-11	GNA11,SLC9A3R1,GNA12,ADRA2A,GRM1,APP,ADCY8,GNAQ,CACNA1D,ADCY9,ADCY1,ADRA1B,GNAI2,EDNRA,GNG2,PLN,AKAP13,AVPR1B,GNAI3,LPAR3,PRKACB,LPAR1,S1PR3,ADRA1D,ADRA1A,CHRM5,GRK5,AKAP5,RAPGEF4,ADCY3,ADRA2C,TBXA2R,GNA13,PTH1R,LPAR2,ADRA2B,AVPR2,S1PR2,GNAI1
GO:0010001	Glial cell differentiation	35	188	0.65	9.15e-11	ITGB4,MAPK1,TGFB1,VTN,LRP1,KRAS,TLR2,RHEB,MAPK3,GPC1,STAT3,ERBB3,ERBB2,APP,MAP2K1,PSEN1,MTOR,DUSP10,IFNGR1,DAB1,PTEN,HDAC1,TLR4,LPAR1,C1QA,SLC8A3,AKT2,ILK,CUL4B,TNF,RHOA,LYN,AKT1,PTPN11,CTNNB1
GO:0034763	Negative regulation of transmembrane transport	29	127	0.74	9.16e-11	KCNQ1,TGFB1,GSK3A,CRBN,THBS1,SLC9A3R1,ADRA2A,CALM3,PRKCE,PLN,TLR9,AGT,MMP9,IRS2,AKT2,PPP3CB,PPP3CA,PPP3CC,BCL2,KCNE1,TNF,CAMK2D,AKT1,KCNE1B,NOS1,PRKCB,PPP3R2,CALM1,CALM2
GO:0031960	Response to corticosteroid	33	167	0.68	9.32e-11	TGFB1,GSK3A,RPS6KB1,CCND1,NR3C1,FLT3,GPR83,FOSB,CYBA,PIK3CA,LCAT,CALM3,AVPR1A,FOS,FOSL1,CASP9,FOXO3,SGK1,SRC,PFKFB1,PDX1,SDC1,TH,JAK2,BCL2L11,BAD,BCL2,TNF,RHOA,NEFL,IGF1R,CALM1,CALM2
GO:1905952	Regulation of lipid localization	33	167	0.68	9.32e-11	NFKBIA,NFKB1,APOB,LRP1,C3,APOE,THBS1,ITGAV,LPCAT3,PPARG,PTPN2,PRKCD,AGT,PRKN,AVPR1B,SYK,IRS2,NKX3-1,AKT2,SPP1,PPARA,TNF,AGTR1,RXRA,APOA5,AKT1,ITGB3,IKBKE,APOC1,APOC2,MAP2K6,DBI,PTPN11
GO:0050921	Positive regulation of chemotaxis	31	147	0.71	9.83e-11	MAPK1,TGFB1,SERPINE1,IL23A,RAC2,THBS1,PDGFRB,MAPK3,KDR,PLA2G7,APP,ITGA2,IL12A,VEGFB,MET,CALR,SMAD3,THBS4,PTK2,CREB3,IL6R,LPAR1,F7,TIRAP,PTK2B,CXCR4,PRKD1,FGFR1,PRKD2,PGF,DAPK2
GO:0022414	Reproductive process	122	1504	0.29	1.11e-10	ITGB4,MAPK1,BIK,TGFB1,ITGB8,RPS6KB1,CCND1,CDKN1B,MAPK14,NR3C1,APOB,C3,FOSB,CDC25B,RARA,PPP1R1B,PDGFRA,PDGFRB,KDR,CBL,THRA,TNC,IQCG,PRKAR2A,CDK2,CREB3L4,EGFR,ADRA2A,APP,PPARG,KIT,BAX,ITGA5,CCT3,ITGA2,NOS3,AVPR1A,MED1,DDB1,MAP2K1,JUNB,INSR,FOS,PRKACA,FOSL1,MOS,CD46,EDNRA,ITGA3,USP9X,CALR,CDC25C,PRKAG1,HSPA5,PPP2R1A,PGR,NRIP1,FOXO3,PTK2,DLG1,SLC26A3,CRKL,SIAH1,ATP2B4,TLR9,MTOR,AGT,RAB13,HSP90AB1,PTE…
GO:0006629	Lipid metabolic process	105	1210	0.32	1.12e-10	INPP4A,TNFRSF1A,PLA2G15,PIK3R2,ITGB8,MAPK14,NR3C1,APOB,LRP1,PLCG1,C3,APOE,PRKAB2,CSNK1G2,PI4KA,PDGFRA,ITPKA,LPCAT3,PDGFRB,PIK3R3,PIK3CA,LCAT,ATF2,PI4K2B,PPARGC1A,PIP5K1B,PRKAR2B,PLA2G7,APP,PIP4P2,PPARG,PRKAG2,KIT,PLA2G4D,PCYT1A,BAX,INPPL1,CRK,MED1,MBOAT2,LPCAT4,LYPLA1,PLAAT3,PRKAG1,PPP2R1A,MBOAT1,PLB1,CACNA1H,PRKAA1,CRKL,PIP4K2C,PIK3C2B,THEM4,PIP5K1A,PI4K2A,PRKAA2,PTEN,LYPLA2,HSPG2,PIP4K2A,EDNRB,…
GO:0002822	Regulation of adaptive immune response based on somatic recombination of immune receptors built from immunoglobulin superfamily domains	34	179	0.66	1.13e-10	RIPK2,TGFB1,IL2,IL23A,IL12B,AHR,C4BPB,C3,TRAF2,PRKCQ,STAT6,IL12A,JUNB,CD46,IL23R,CD28,HSPD1,CR2,MAP3K7,CARD9,ADA,PRKCZ,JAK2,PPP3CB,HLA-A,IL1R1,PTPN6,TNF,TYK2,JAK3,TRAF6,IL12RB1,BTK,MALT1
GO:0006816	Calcium ion transport	40	246	0.59	1.13e-10	SLC8A2,TRPC4AP,ITGAV,TRPV5,CACNA1C,CACNA1D,BAX,NOS3,ITPR1,EDNRA,F2R,PSEN1,GRIN2A,CACNA1H,FYN,ATP2B4,CACNA1G,RYR1,CACNA1S,RYR2,CACNA1E,GRIN1,ITPR3,BAK1,EDNRB,ASPH,ADRA1A,SLC8A3,ITPR2,PPP3CA,BCL2,SLC8A1,CACNA1I,DDIT3,TRPV1,PLCG2,ORAI1,RYR3,PRKCB,CAMK2A
GO:0060047	Heart contraction	25	92	0.82	1.14e-10	KCNQ1,PIK3CA,SLC9A1,KCNN2,CACNA1C,CACNA1D,KCNJ3,VEGFB,SCN4B,SCN5A,MAP2K3,CACNA1G,MTOR,RYR2,MYLK2,KCNE1,SLC8A1,CXCR4,SCN1B,RPS6KA2,CAMK2D,KCNJ5,MAP2K6,KCNE1B,CDC42
GO:0090398	Cellular senescence	21	60	0.93	1.14e-10	CDKN1B,MAPK14,CDK2,TP53,MAP2K1,CALR,PRKCD,MAPK11,MAP2K3,MAP3K5,MAPK8,MAP2K7,CDKN1A,MAPK9,HRAS,MAP2K4,CDKN2A,CITED2,MAPKAPK5,MAP2K6,IGF1R
GO:0034599	Cellular response to oxidative stress	38	224	0.61	1.27e-10	MAPK13,MAPK1,PDGFRA,RIPK1,MAPK3,ATF2,PPARGC1A,TP53,EGFR,NOS3,STAT6,FOS,EDNRA,PRKCD,ATF4,FOXO3,PRKAA1,FYN,MAP3K5,CHUK,JUN,PRKAA2,MMP9,SRC,PRR5L,FOXO1,JAK2,MAPK8,BCL2,RELA,SLC8A1,DAPK1,PRKD1,MAPK9,HIF1A,AKT1,BTK,SNCA
GO:0060048	Cardiac muscle contraction	23	76	0.86	1.30e-10	KCNQ1,PIK3CA,SLC9A1,KCNN2,CACNA1C,CACNA1D,KCNJ3,VEGFB,SCN4B,SCN5A,MAP2K3,CACNA1G,MTOR,RYR2,MYLK2,KCNE1,SLC8A1,CXCR4,SCN1B,CAMK2D,KCNJ5,MAP2K6,KCNE1B
GO:0010863	Positive regulation of phospholipase C activity	18	40	1.04	1.37e-10	PDGFRA,PDGFRB,TXK,EGFR,FLT1,GNAQ,KIT,AVPR1A,EDNRA,AGT,AVPR1B,LPAR1,ADRA1A,FGFR1,ITK,ESR1,HRAS,LPAR2
GO:0090316	Positive regulation of intracellular protein transport	32	160	0.68	1.47e-10	TGFB1,PIK3R2,GSK3A,MAPK14,RAC2,CAMK1,ERBB2,PRKACA,GSK3B,PSEN1,PRKCD,SMAD3,HSP90AA1,SFN,PRKAA1,FYN,HSP90AB1,PLK3,PRR5L,ASPH,JAK2,AKT2,AKAP5,MAPK8,ITGB2,PRKD1,RAPGEF3,MAVS,HRAS,PIK3R1,MYO1C,ITGAM
GO:0009411	Response to UV	31	150	0.7	1.52e-10	MAPK13,RBX1,CCND1,IL12B,DDB2,CREBBP,EP300,ERCC8,TP53,EGFR,BAX,DDB1,IL12A,CASP9,PRKCD,ATF4,PRKAA1,ERCC6,DTL,MMP9,BAK1,CUL4A,MAPK8,MAP2K7,BCL2,CUL4B,RELA,CDKN1A,MME,PIK3R1,AKT1
GO:0046328	Regulation of JNK cascade	30	140	0.71	1.52e-10	RIPK2,DUSP3,TRAF2,RIPK1,TRAF5,PHLPP1,MECOM,NCOR1,EGFR,APP,DUSP16,CRK,COPS5,MAP3K5,TLR9,PRKN,DUSP10,CARD9,TLR4,TIRAP,TRAF3,PTK2B,MAP2K7,TNF,HRAS,MAP2K4,TRAF6,MAPK8IP3,IGF1R,MYD88
GO:0048878	Chemical homeostasis	86	904	0.36	1.59e-10	KCNQ1,NGFR,EIF2AK1,MAPK1,TGFB1,PIK3R2,APOB,SLC8A2,APOE,CYBA,SLC12A2,SLC9A3R1,MAPK3,KDR,PIK3CA,SLC9A1,LCAT,STAT3,PPARGC1A,TRPV5,ADRA2A,GRM1,ITGB6,APP,ADCY8,PPARG,BAX,AVPR1A,HSP90B1,DDB1,INSR,IRS1,ITPR1,F2,PRKACA,PTPN2,EDNRA,MET,CALR,PSEN1,ATF4,FOXO3,SFN,SLC26A3,PRKAA1,PLN,ATP2B4,RYR1,STAT1,RYR2,AGT,PRKN,AVPR1B,CRTC2,PRKACB,PRKAA2,GRIN1,BAK1,IRS2,EDNRB,PRKACG,ASPH,FOXO1,AVP,PDX1,TH,SLC8A3,PRCP,BAD,…
GO:1904064	Positive regulation of cation transmembrane transport	33	171	0.67	1.59e-10	KCNQ1,BDKRB1,PLCG1,F2RL3,ACTN4,SLC9A1,KCNMB1,CALM3,FXYD2,BAX,F2,CD19,EDNRA,F2R,PDPK1,RYR2,AGT,GRIN1,BAK1,ASPH,AKAP5,PPP3CB,PPP3CA,PPP3CC,KCNE1,ACE2,NOS1,FXYD1,PLCG2,PPP3R2,CALM1,CALM2,SNCA
GO:0043467	Regulation of generation of precursor metabolites and energy	29	131	0.73	1.71e-10	GSK3A,EP300,PIK3CA,STAT3,PPARGC1A,NCOR1,TP53,APP,PRKAG2,INSR,IRS1,RPTOR,PRKAG1,GSK3B,PSEN1,NOS2,PRKAA1,MTOR,PRKAA2,OGT,IRS2,AKT2,PPARA,TNF,RHOA,HIF1A,AKT1,MLST8,SNCA
GO:0032675	Regulation of interleukin-6 production	31	151	0.7	1.75e-10	MAPK13,RIPK2,TICAM1,TLR2,CYBA,STAT3,APP,IL17D,F2R,NOS2,HSPD1,TLR9,TLR1,CD47,MAPKAPK2,IL6R,CARD9,TLR4,SYK,TIRAP,TLR6,PTPN6,TNF,MAVS,INPP5D,TRAF6,PLCG2,BTK,PTPN11,BCL10,MYD88
GO:0038127	ERBB signaling pathway	21	62	0.91	1.87e-10	MAPK1,TGFB1,PLCG1,GAB1,PIK3CA,CBL,ERBB3,IQGAP1,ERBB2,EGFR,PTPRR,PTK2,ERBB4,PDPK1,SRC,SHC3,PTK2B,SHC1,BRAF,AKT1,PTPN11
GO:0150076	Neuroinflammatory response	18	41	1.03	1.87e-10	LRP1,TLR2,APP,ADCY8,ADCY1,PSEN1,TLR9,IFNGR1,JUN,C1QA,JAK2,ITGB1,ITGB2,TLR6,TNF,TRPV1,ITGAM,SNCA
GO:0010952	Positive regulation of peptidase activity	35	195	0.64	2.18e-10	NGFR,MAPK12,RIPK2,STAT3,CASP6,APP,PPARG,BAX,ROCK2,BID,F2R,CASP9,GRIN2A,SMAD3,HSPD1,FYN,FN1,MAP3K5,GRIN1,CARD9,BAK1,SYK,ASPH,NKX3-1,JAK2,BCL2L11,BAD,DAPK1,TNF,RHOA,CDKN2A,LYN,MALT1,BCL10,SNCA
GO:0043524	Negative regulation of neuron apoptotic process	31	153	0.69	2.32e-10	CCND1,APOE,KRAS,PRKCG,KDR,PIK3CA,PPARGC1A,ERBB3,BAX,PRKCI,VEGFB,F2R,PSEN1,PRKN,JUN,HSP90AB1,BCL2L1,IL6ST,JAK2,PTK2B,BCL2,ROCK1,RHOA,HRAS,MAP2K4,BRAF,NTRK1,AMBRA1,HIF1A,NEFL,SNCA
GO:0035303	Regulation of dephosphorylation	29	133	0.72	2.33e-10	TGFB1,PPP1R1B,PDGFRB,IQGAP1,GNA12,ITGA1,CALM3,ITGA2,TSC1,HSP90B1,GNAI2,ROCK2,GSK3B,PRKCD,SMAD3,MTOR,HSP90AB1,AGTR2,YWHAB,SRC,IGBP1,JAK2,CHRM5,ROCK1,TNF,IKBKB,AMBRA1,CALM1,CALM2
GO:0010950	Positive regulation of endopeptidase activity	33	174	0.66	2.36e-10	NGFR,RIPK2,STAT3,CASP6,APP,PPARG,BAX,ROCK2,BID,F2R,CASP9,GRIN2A,SMAD3,HSPD1,FYN,MAP3K5,GRIN1,CARD9,BAK1,SYK,ASPH,NKX3-1,JAK2,BCL2L11,BAD,DAPK1,TNF,RHOA,CDKN2A,LYN,MALT1,BCL10,SNCA
GO:0002683	Negative regulation of immune system process	54	433	0.48	2.52e-10	TGFB1,DUSP3,IL2,MAPK14,IL12B,DUSP1,AHR,C4BPB,PLCG1,RARA,THBS1,ERBB2,SERPING1,PPARG,MASP1,HSPA9,STAT6,CRK,IL17D,PTPN2,CD46,STAT2,EZR,DLG1,FYN,DPP4,CD47,DUSP10,CR2,PTEN,SDC4,ADA,SRC,TLR4,FGR,C1QC,VSIG4,CUL4A,SYK,HCK,PPP3CB,HLA-A,PTPN6,TNF,INPP5D,CDKN2A,PIK3R1,LYN,JAK3,AKT1,RASSF5,BTK,CTNNB1,CBLB
GO:0032412	Regulation of ion transmembrane transporter activity	41	266	0.57	2.64e-10	KCNQ1,CRBN,ACTN4,RIPK1,SLC9A3R1,SLC9A1,RASGRF2,ADRA2A,APP,CACNA1D,CALM3,FXYD2,PRKCE,PRKACA,EDNRA,SCN4B,DLG1,PLN,TLR9,RYR2,AGT,MMP9,ASPH,AKAP5,PPP3CB,PPP3CA,ITGB1,PTK2B,PPP3CC,KCNE1,DAPK1,SCN1B,RASGRF1,CAMK2D,KCNE1B,NOS1,FXYD1,PLCG2,PPP3R2,CALM1,CALM2
GO:0033209	Tumor necrosis factor-mediated signaling pathway	20	56	0.94	2.65e-10	TNFRSF1A,NFKBIA,TRAF2,ACTN4,RIPK1,TRAF5,TP53,FOXO3,TRADD,STAT1,CHUK,RRAGA,JAK2,TRAF3,ILK,PTK2B,RELA,TNF,IKBKB,TRAF6
GO:0045089	Positive regulation of innate immune response	30	144	0.7	2.72e-10	IL12B,CREBBP,EP300,TXK,CASP6,FCN2,MASP1,MED1,IL12A,TBK1,HSP90AA1,FYN,TLR9,MAP3K7,CARD9,SRC,MBL2,TLR4,SYK,HCK,TIRAP,IRF7,MASP2,MAVS,LYN,IKBKB,TRAF6,IKBKE,VAV1,PLCG2
GO:0051384	Response to glucocorticoid	30	144	0.7	2.72e-10	TGFB1,GSK3A,RPS6KB1,CCND1,NR3C1,FLT3,GPR83,FOSB,PIK3CA,LCAT,CALM3,AVPR1A,FOS,FOSL1,CASP9,FOXO3,PFKFB1,PDX1,SDC1,TH,JAK2,BCL2L11,BAD,BCL2,TNF,RHOA,NEFL,IGF1R,CALM1,CALM2
GO:0070555	Response to interleukin-1	28	125	0.73	3.03e-10	MAPK13,RIPK2,NFKB1,IRAK2,CYBA,MAPK3,APP,PRKCI,MAPK11,RPS6KA4,CD47,MAP3K7,IRAK1,SRC,IGBP1,NKX3-1,MYLK3,MAP2K7,RELA,IL1R1,PRKCA,IKBKB,TRAF6,HIF1A,RPS6KA5,IRAK4,MYD88,SNCA
GO:0042129	Regulation of T cell proliferation	34	187	0.64	3.11e-10	RIPK2,TGFB1,IL2,IL23A,IL12B,RAC2,IL12RB2,PRKCQ,ZAP70,ERBB2,VCAM1,IL12A,CD46,CD209,BID,IL23R,CD28,DLG1,PTEN,SDC4,VSIG4,SYK,IL6ST,JAK2,PPP3CA,HLA-A,PTPN6,CDKN2A,TYK2,JAK3,TRAF6,IL12RB1,CTNNB1,CBLB
GO:0070588	Calcium ion transmembrane transport	35	198	0.63	3.11e-10	SLC8A2,TRPC4AP,ITGAV,TRPV5,CACNA1C,CACNA1D,BAX,ITPR1,EDNRA,F2R,PSEN1,GRIN2A,CACNA1H,ATP2B4,CACNA1G,RYR1,CACNA1S,RYR2,CACNA1E,GRIN1,ITPR3,BAK1,EDNRB,ASPH,ADRA1A,SLC8A3,ITPR2,BCL2,SLC8A1,CACNA1I,DDIT3,TRPV1,PLCG2,ORAI1,RYR3
GO:0002821	Positive regulation of adaptive immune response	27	116	0.75	3.30e-10	RIPK2,TGFB1,IL2,IL23A,IL12B,C3,TRAF2,PRKCQ,STAT6,IL12A,IL23R,CD28,HSPD1,MAP3K7,CARD9,ADA,PRKCZ,IL6ST,JAK2,HLA-A,IL1R1,TNF,TYK2,TRAF6,IL12RB1,BTK,MALT1
GO:0006661	Phosphatidylinositol biosynthetic process	28	126	0.73	3.54e-10	INPP4A,PIK3R2,PI4KA,ITPKA,PIK3R3,PIK3CA,PI4K2B,PIP5K1B,INPPL1,PIP4K2C,PIK3C2B,PIP5K1A,PI4K2A,PTEN,PIP4K2A,PIK3CD,PIP5KL1,INPP5D,PIK3CG,INPP4B,PIK3R1,PIK3C2G,PIP5K1C,PIK3R6,PLCG2,PIP4K2B,INPP5F,PIK3CB
GO:0002218	Activation of innate immune response	21	65	0.89	3.79e-10	CREBBP,EP300,CASP6,FCN2,MASP1,TBK1,HSP90AA1,FYN,TLR9,MAP3K7,SRC,MBL2,TLR4,SYK,HCK,MASP2,MAVS,LYN,IKBKB,TRAF6,PLCG2
GO:0032757	Positive regulation of interleukin-8 production	21	65	0.89	3.79e-10	SERPINE1,RIPK1,TLR2,STAT3,IL17D,F2R,NOS2,TLR9,TLR1,TLR4,SYK,TIRAP,RELA,CD14,PRKD2,TNF,MAVS,DDIT3,TLR5,BCL10,MYD88
GO:1900076	Regulation of cellular response to insulin stimulus	21	65	0.89	3.79e-10	TSC2,GSK3A,RPS6KB1,PRKCQ,PPARG,IRS1,PTPN2,GNAI2,PRKCD,PRKAA1,PIP4K2C,AGT,SRC,PIP4K2A,PRKCZ,NCOA1,NCOA2,PIP4K2B,PTPN11,PRKCB,MYO1C
GO:0043409	Negative regulation of MAPK cascade	32	168	0.66	4.31e-10	PIK3R2,DUSP3,DUSP1,APOE,SLC9A3R1,RPS6KA6,MECOM,NCOR1,PTPRR,PPARG,DUSP16,PTPN2,PPP2R1A,PRKCD,EZR,DLG1,DUSP9,TLR9,AGT,PRKN,DUSP10,PTEN,TLR4,IGBP1,FOXO1,RGS14,ACE2,PTPN6,DUSP7,LYN,IGF1R,PIK3CB
GO:0043393	Regulation of protein binding	35	201	0.62	4.45e-10	RIPK2,PPP2CB,VTN,LRP1,TICAM1,APOE,CAMK1,MAPK3,EP300,APP,BAX,CRK,PRKACA,CFHR1,USP9X,GSK3B,PSEN1,PRKCD,PRKN,HSP90AB1,MMP9,STK4,SRC,MAPK8,CSNK1E,ITGA4,ROCK1,CDKN1A,PPARA,TRIB3,PPP2CA,AKT1,ACTB,CDC42,CBLB
GO:0031175	Neuron projection development	70	674	0.4	4.77e-10	NGFR,TNN,VASP,RAC2,APOE,SLC9A3R1,PRKCQ,TNC,IQGAP1,ERBB2,ITGA1,APP,ADCY1,CRK,RAC3,SDC2,KIF5B,NEFH,EDNRA,USP9X,ULK1,GSK3B,HSP90AA1,PTK2,CRKL,FYN,ERCC6,SIAH1,TNR,SGK1,RAB13,LPAR3,JUN,DAB1,HSP90AB1,PTEN,SDC4,PRKG1,LYPLA2,PRKCZ,JAK2,PPP3CB,PPP3CA,ULK2,ITGB1,ITGA4,PTK2B,BCL2,ROCK1,CUL4B,CREB1,DCC,KIF5C,SCN1B,RHOA,RASGRF1,KIF5A,LYN,NTRK1,RPS6KA5,IQSEC1,MAPK8IP3,NEFL,PTPN11,ACTB,CTNNB1,LRP2,IGF1R,CDC42,C…
GO:0070374	Positive regulation of ERK1 and ERK2 cascade	36	213	0.61	4.83e-10	RIPK2,TGFB1,RAP1B,APOE,PDGFRA,PDGFRB,MAPK3,KDR,EGFR,APP,MAP2K1,VEGFB,GNAI2,F2R,ERBB4,CRKL,RAP1A,JUN,CARD9,PTEN,SRC,TLR4,PRKCZ,ADRA1A,TIRAP,PTK2B,MAP2K7,PRKD2,TNF,SHC1,HRAS,PRKCA,BRAF,NTRK1,ITGB3,PTPN11
GO:2001056	Positive regulation of cysteine-type endopeptidase activity	30	148	0.69	4.83e-10	NGFR,RIPK2,CASP6,APP,PPARG,BAX,BID,F2R,CASP9,GRIN2A,SMAD3,HSPD1,FYN,MAP3K5,GRIN1,CARD9,BAK1,SYK,ASPH,NKX3-1,JAK2,BCL2L11,BAD,DAPK1,TNF,RHOA,CDKN2A,MALT1,BCL10,SNCA
GO:0042063	Gliogenesis	39	248	0.58	4.84e-10	ITGB4,MAPK1,TGFB1,VTN,LRP1,RRAS,KRAS,RRAS2,TLR2,RHEB,MAPK3,GPC1,STAT3,ERBB3,TP53,ERBB2,APP,MAP2K1,PSEN1,MTOR,DUSP10,IFNGR1,DAB1,PTEN,HDAC1,TLR4,LPAR1,C1QA,SLC8A3,AKT2,ILK,PTK2B,CUL4B,TNF,RHOA,LYN,AKT1,PTPN11,CTNNB1
GO:1903555	Regulation of tumor necrosis factor superfamily cytokine production	32	169	0.66	4.88e-10	RIPK2,IL23A,IL12B,TICAM1,RARA,RIPK1,TLR2,THBS1,CYBA,STAT3,LY96,APP,PSEN1,TLR9,TLR1,CD47,MAPKAPK2,IFNGR1,CARD9,TLR4,SYK,JAK2,TIRAP,CD14,PTPN6,MAVS,PIK3R1,PLCG2,BTK,PTPN11,BCL10,MYD88
GO:0002824	Positive regulation of adaptive immune response based on somatic recombination of immune receptors built from immunoglobulin superfamily domains	26	110	0.76	5.78e-10	RIPK2,TGFB1,IL2,IL23A,IL12B,C3,TRAF2,PRKCQ,STAT6,IL12A,IL23R,CD28,HSPD1,MAP3K7,CARD9,ADA,PRKCZ,JAK2,HLA-A,IL1R1,TNF,TYK2,TRAF6,IL12RB1,BTK,MALT1
GO:0014065	Phosphatidylinositol 3-kinase signaling	18	45	0.99	6.14e-10	PIK3R2,PIK3CA,ERBB3,ERBB2,IRS1,CD28,PIK3C2B,PTEN,PIK3CD,PRR5L,PRR5,PIK3R5,PIK3CG,PIK3R1,PIK3C2G,AKT1,IGF1R,PIK3CB
GO:0050920	Regulation of chemotaxis	37	227	0.6	6.36e-10	MAPK1,TGFB1,SERPINE1,DUSP3,IL23A,DUSP1,RAC2,PDGFRA,THBS1,PDGFRB,MAPK3,KDR,PLA2G7,APP,ITGA2,IL12A,VEGFB,PTPN2,MET,CALR,SMAD3,THBS4,PTK2,CREB3,DPP4,IL6R,LPAR1,F7,TIRAP,PTK2B,CXCR4,PRKD1,FGFR1,PRKD2,LYN,PGF,DAPK2
GO:0030099	Myeloid cell differentiation	40	263	0.57	6.57e-10	KCNQ1,EIF2AK1,TGFB1,ITGB8,MAPK14,TLR2,EP300,THRA,CAMK4,ITGB6,APP,PPARG,KIT,HSPA9,MED1,JUNB,FOS,PTPN2,PSEN1,CASP9,GAB2,JUN,MMP9,SRC,PIP4K2A,PIK3CD,JAK2,TIRAP,ACTN1,CREB1,PTPN6,TNF,PIK3R1,LYN,JAK3,TRAF6,CITED2,PTPN11,CTNNB1,CDC42
GO:0050864	Regulation of B cell activation	29	140	0.7	6.57e-10	TGFB1,IL2,AHR,TICAM1,STAT6,CD19,CD28,TLR9,VAV3,PTEN,ADA,TLR4,IL2RG,SYK,IRS2,TIRAP,BAD,NFATC2,BCL2,CDKN1A,PTPN6,INPP5D,CDKN2A,LYN,IGLL5,LOC102723407,IGHV3-72,IGHV3-43D,BTK
GO:0043281	Regulation of cysteine-type endopeptidase activity involved in apoptotic process	35	205	0.62	7.09e-10	NGFR,THBS1,APP,PPARG,BAX,BID,F2R,CASP9,SMAD3,HSPD1,SFN,MAP3K5,CARD9,MMP9,SRC,BAK1,IGBP1,SYK,RPS6KA3,AVP,NKX3-1,JAK2,BCL2L11,BAD,DAPK1,TNF,RHOA,RAF1,CDKN2A,RPS6KA1,NR4A1,AKT1,MALT1,BCL10,SNCA
GO:1904892	Regulation of receptor signaling pathway via STAT	23	85	0.82	8.20e-10	TGFB1,IL23A,IL12B,IL12RB2,PPARG,KIT,IL12A,F2,PTPN2,F2R,IL23R,PPP2R1A,ERBB4,DAB1,JAK2,PTK2B,NLK,TNF,PPP2CA,TYK2,JAK3,IL12RB1,INPP5F
GO:0048666	Neuron development	80	840	0.36	8.28e-10	KCNQ1,NGFR,TNN,C3,VASP,RAC2,APOE,SLC9A3R1,PRKCQ,TNC,IQGAP1,ERBB2,ITGA1,APP,PRKCI,ADCY1,CRK,RAC3,SDC2,KIF5B,NEFH,EDNRA,USP9X,ULK1,GSK3B,PSEN1,HSP90AA1,PTK2,CRKL,FYN,ERCC6,SIAH1,TNR,SGK1,RAB13,LPAR3,JUN,DAB1,HSP90AB1,PTEN,SDC4,PRKG1,LYPLA2,C1QA,PRKCZ,TH,JAK2,ALK,PPP3CB,PPP3CA,ULK2,YWHAZ,ITGB1,THRB,ITGA4,PTK2B,BCL2,ROCK1,CUL4B,CXCR4,CREB1,DCC,KIF5C,SCN1B,RHOA,RASGRF1,KIF5A,LYN,NTRK1,RPS6KA5,IQSEC1,M…
GO:0071901	Negative regulation of protein serine/threonine kinase activity	26	113	0.75	9.52e-10	CDKN1B,DUSP1,APOE,PPP1R1B,APC,PRKAR2A,PRKAR2B,PPARG,PRKAG2,DUSP16,PRKCD,AGT,DUSP10,PTEN,SLC8A3,PKIA,SLC8A1,CDKN1A,PRKAR1B,RGS14,PTPN6,DUSP7,CDKN2A,LYN,AKT1,PIK3CB
GO:0033157	Regulation of intracellular protein transport	37	231	0.59	9.84e-10	TGFB1,PIK3R2,GSK3A,MAPK14,RAC2,CAMK1,ERBB2,PRKACA,GSK3B,PSEN1,PRKCD,SMAD3,HSP90AA1,SFN,PRKAA1,FYN,PRKN,HSP90AB1,PLK3,PRR5L,ASPH,JAK2,AKT2,AKAP5,MAPK8,PKIA,ITGB2,KCNE1,PRKD1,RAPGEF3,MAVS,HRAS,CDKN2A,PIK3R1,PTPN11,MYO1C,ITGAM
GO:0032677	Regulation of interleukin-8 production	23	86	0.81	9.94e-10	SERPINE1,RIPK1,TLR2,STAT3,IL17D,F2R,NOS2,TLR9,TLR1,IL6R,TLR4,SYK,TIRAP,RELA,CD14,TLR6,PRKD2,TNF,MAVS,DDIT3,TLR5,BCL10,MYD88
GO:1905477	Positive regulation of protein localization to membrane	25	104	0.76	1.01e-09	TGFB1,LRP1,ERBB2,EGFR,PRKCI,PRKCE,KIF5B,ITGA3,EZR,PDPK1,DLG1,FYN,ATP2B4,PRKN,AKT2,AKAP5,MAPK8,ITGB1,ITGB2,TNF,HRAS,PIK3R1,AKT1,MYO1C,ITGAM
GO:0032680	Regulation of tumor necrosis factor production	31	164	0.66	1.03e-09	RIPK2,IL23A,IL12B,TICAM1,RARA,RIPK1,TLR2,THBS1,CYBA,STAT3,LY96,APP,PSEN1,TLR9,TLR1,CD47,MAPKAPK2,IFNGR1,CARD9,TLR4,SYK,JAK2,TIRAP,CD14,PTPN6,MAVS,PIK3R1,PLCG2,BTK,PTPN11,MYD88
GO:0001938	Positive regulation of endothelial cell proliferation	24	96	0.78	1.23e-09	PLCG1,CYBA,KDR,STAT3,RPTOR,VEGFB,SP1,THBS4,PDPK1,NRAS,JUN,PIK3CD,ITGA4,PRKD1,FGFR1,PRKD2,AGTR1,PRKCA,HIF1A,NR4A1,PGF,AKT1,ITGB3,AKT3
GO:1904427	Positive regulation of calcium ion transmembrane transport	24	96	0.78	1.23e-09	BDKRB1,PLCG1,F2RL3,SLC9A1,CALM3,BAX,F2,CD19,F2R,PDPK1,RYR2,GRIN1,BAK1,ASPH,AKAP5,PPP3CB,PPP3CA,PPP3CC,KCNE1,PLCG2,PPP3R2,CALM1,CALM2,SNCA
GO:0098609	Cell-cell adhesion	60	542	0.43	1.39e-09	ICAM3,MADCAM1,COMP,RAC2,PDGFRA,ITGAV,ITGA2B,ITGA9,ZAP70,ITGB7,EGFR,ITGA1,KIT,ITGA5,VCAM1,ITGB5,ITGA2,ITGA3,CD209,TLN1,CLEC4M,ICOS,PSEN1,ITGA11,PARVA,EZR,THBS4,DLG1,FN1,ITGAL,MSN,CD47,TNR,ITGA10,DAB1,SRC,SYK,ITGA8,ITGB1,ILK,ITGA4,ITGB2,BCL2,ROCK1,JAM2,DCC,PTPN6,TNF,SHC1,TNXB,ICAM2,PIK3CG,ITGB3,TLN2,ACTG1,PIP5K1C,ACTB,CTNNB1,ITGAM,PIK3CB
GO:0046474	Glycerophospholipid biosynthetic process	34	201	0.61	1.67e-09	INPP4A,PIK3R2,PI4KA,ITPKA,LPCAT3,PIK3R3,PIK3CA,LCAT,PI4K2B,PIP5K1B,PCYT1A,INPPL1,LPCAT4,PIP4K2C,PIK3C2B,PIP5K1A,PI4K2A,PTEN,PIP4K2A,PIK3CD,PCYT1B,PIP5KL1,INPP5D,PIK3CG,INPP4B,PIK3R1,PIK3C2G,PIP5K1C,PLA2G4C,PIK3R6,PLCG2,PIP4K2B,INPP5F,PIK3CB
GO:0010595	Positive regulation of endothelial cell migration	25	107	0.75	1.68e-09	TGFB1,PLCG1,RRAS,THBS1,KDR,NOS3,MET,ROCK2,CALR,SP1,PDPK1,MAP2K3,AGT,PIK3CD,PTK2B,PRKD1,FGFR1,PRKD2,PRKCA,PIK3CG,HIF1A,AKT1,ITGB3,AKT3,PIK3CB
GO:0008286	Insulin receptor signaling pathway	20	64	0.88	1.81e-09	PIK3R2,GSK3A,APC,PIK3R3,GAB1,PIK3CA,INSR,IRS1,PTPN2,GSK3B,IRS4,EIF4EBP2,FOXO4,IRS2,FOXO1,AKT2,SHC1,PIK3R1,AKT1,IGF1R
GO:0043200	Response to amino acid	26	117	0.73	1.81e-09	RPS6KB1,CDKN1B,PDGFRA,CYBA,RRAGB,PIK3CA,EGFR,RPTOR,LAMTOR4,FYN,MTOR,RRAGD,GRIN1,RRAGC,F7,BCL2L1,RRAGA,PDX1,BAD,BCL2,TNF,RHOA,LAMTOR3,LYN,IGF1R,MYD88
GO:0060322	Head development	78	823	0.36	1.81e-09	MAPK1,TGFB1,RRAS,RARA,KRAS,PDGFRA,MAP2K2,MAPK3,EP300,ATF2,TP53,EGFR,APP,CALM3,BAX,WNT1,ADCY1,TSC1,AVPR1A,CRK,MED1,MAP2K1,RAC3,EDNRA,HSPA5,GSK3B,PSEN1,SCN5A,GRIN2A,FOXO3,ERBB4,CRKL,FYN,ATP2B4,TNR,GNAI3,DAB1,GRIN1,AGTR2,PTEN,HDAC1,SRC,PRKG1,LPAR1,BAK1,HSPG2,IRS2,ITGA8,ASPH,TH,ALK,BCL2L11,BAD,PPP3CA,ITGB1,PPP3CC,BCL2,KCNE1,SLC8A1,CXCR4,CREB1,RHOA,RAF1,BRAF,HIF1A,PHLPP2,NEFL,PTPN11,ACTB,CTNNB1,AVPR2,…
GO:0007173	Epidermal growth factor receptor signaling pathway	18	49	0.95	1.85e-09	TGFB1,PLCG1,GAB1,PIK3CA,CBL,IQGAP1,ERBB2,EGFR,PTK2,ERBB4,PDPK1,SRC,SHC3,PTK2B,SHC1,BRAF,AKT1,PTPN11
GO:0032006	Regulation of TOR signaling	25	108	0.75	1.98e-09	TSC2,GSK3A,RHEB,RRAGB,PIK3CA,GNA12,DEPTOR,ARAF,TSC1,RPTOR,USP9X,LAMTOR4,PRKAA1,RRAGD,PRKAA2,RRAGC,RRAGA,AKT1S1,PIP4P1,LAMTOR3,HIF1A,MAPKAPK5,MLST8,TBC1D7,AKT3
GO:0043502	Regulation of muscle adaptation	22	81	0.82	2.01e-09	TNFRSF1A,GSK3A,RPS6KB1,SLC9A1,PPARG,NOS3,ROCK2,SCN5A,SMAD3,FOXO3,ATP2B4,AGT,FOXO1,ADRA1A,IL6ST,PPP3CA,CAMK2B,ROCK1,PPARA,PRKAG3,PRKCA,CAMK2D
GO:0043279	Response to alkaloid	24	99	0.77	2.09e-09	PPP5C,FOSB,PPP1R1B,PRKCG,CASP6,ADCY8,PPARG,PRKCE,HSPA5,PPP2R2A,HSP90AA1,PRKAA1,RYR1,CACNA1S,RYR2,HSP90AB1,BCL2L1,PDX1,TH,PTK2B,SLC8A1,CXCR4,TRPV1,RYR3
GO:0043535	Regulation of blood vessel endothelial cell migration	23	90	0.79	2.10e-09	TGFB1,PLCG1,APOE,THBS1,KDR,PPARG,NOS3,SP1,PDPK1,MAP2K3,ATP2B4,AGTR2,PRCP,PRKD1,FGFR1,TBXA2R,PRKD2,TNF,RHOA,PRKCA,HIF1A,AKT1,AKT3
GO:0002705	Positive regulation of leukocyte mediated immunity	28	138	0.69	2.12e-09	TGFB1,IL2,IL23A,IL12B,C3,TRAF2,TICAM1,KIT,STAT6,IL12A,IL23R,CD28,NOS2,HSPD1,MAP3K7,PRKCZ,HLA-A,ITGB2,IL1R1,TNF,MAVS,TRAF6,IL12RB1,VAV1,PLCG2,BTK,ITGAM,MALT1
GO:0010811	Positive regulation of cell-substrate adhesion	27	128	0.71	2.15e-09	VTN,RRAS,KDR,NID1,ITGA5,TSC1,CRK,RAC3,PRKCE,ITGA3,CALR,GSK3B,SMAD3,CRKL,FN1,PREX1,SDC4,STK4,PRKCZ,JAK2,ILK,PTK2B,ROCK1,HPSE,BRAF,ITGB3,CDC42
GO:0071456	Cellular response to hypoxia	27	128	0.71	2.15e-09	JUND,MDM2,SLC9A1,ATF2,TP53,KCNMB1,PPARG,PRKCE,FOS,RPTOR,FOXO3,PRKAA1,MTOR,MDM4,IRAK1,PTEN,PLK3,SRC,NKX3-1,SLC8A3,BAD,BCL2,SLC8A1,KCNK2,HIF1A,CITED2,MLST8
GO:0050853	B cell receptor signaling pathway	18	50	0.94	2.40e-09	MAPK1,BAX,CD19,VAV3,SYK,PIK3CD,NFATC2,BCL2,PTPN6,ITK,LYN,IGLL5,LOC102723407,IGHV3-72,IGHV3-43D,PLCG2,BTK,PRKCB
GO:0032368	Regulation of lipid transport	28	139	0.69	2.44e-09	NFKBIA,NFKB1,LRP1,APOE,THBS1,ITGAV,LPCAT3,PPARG,PRKCD,AGT,PRKN,AVPR1B,SYK,IRS2,NKX3-1,AKT2,SPP1,PPARA,AGTR1,RXRA,APOA5,AKT1,ITGB3,APOC1,APOC2,MAP2K6,DBI,PTPN11
GO:0030183	B cell differentiation	27	129	0.7	2.49e-09	PIK3R2,FLT3,PIK3R3,EP300,TP53,KIT,BAX,VCAM1,PTPN2,CD19,CR2,ADA,IL2RG,BAK1,SYK,PIK3CD,ITGB1,ITGA4,PTK2B,BCL2,DCAF1,PIK3R1,NTRK1,JAK3,PLCG2,BTK,MALT1
GO:0030182	Neuron differentiation	92	1062	0.32	2.69e-09	KCNQ1,NGFR,CCND1,TNN,C3,VASP,RAC2,APOE,SLC9A3R1,PRKCQ,STAT3,TNC,IQGAP1,ERBB2,ITGA1,APP,WNT1,VCAM1,PRKCI,ADCY1,COPS2,CRK,MAP2K1,RAC3,SDC2,KIF5B,NEFH,EDNRA,USP9X,MET,HSPA5,ULK1,GSK3B,PSEN1,HSP90AA1,ATF4,PTK2,ERBB4,CRKL,FYN,ERCC6,SIAH1,TNR,SGK1,RAB13,LPAR3,JUN,DAB1,HSP90AB1,PTEN,SDC4,HDAC1,PRKG1,LYPLA2,C1QA,PRKCZ,TH,JAK2,ALK,PPP3CB,PPP3CA,ULK2,YWHAZ,ITGB1,THRB,ITGA4,PTK2B,BCL2,ROCK1,CUL4B,CXCR4,CREB…
GO:0043666	Regulation of phosphoprotein phosphatase activity	19	58	0.9	2.72e-09	PPP1R1B,PDGFRB,GNA12,ITGA1,CALM3,TSC1,HSP90B1,GNAI2,ROCK2,GSK3B,MTOR,HSP90AB1,AGTR2,JAK2,ROCK1,TNF,IKBKB,CALM1,CALM2
GO:0048699	Generation of neurons	96	1131	0.31	2.81e-09	KCNQ1,NGFR,CCND1,TNN,C3,VASP,RAC2,APOE,SLC9A3R1,PRKCQ,STAT3,TNC,IQGAP1,TP53,ERBB2,ITGA1,APP,BAX,WNT1,VCAM1,PRKCI,ADCY1,COPS2,CRK,MAP2K1,RAC3,SDC2,KIF5B,NEFH,EDNRA,ITGA3,USP9X,MET,HSPA5,ULK1,GSK3B,PSEN1,HSP90AA1,ATF4,PTK2,ERBB4,CRKL,FYN,ERCC6,SIAH1,TNR,SGK1,RAB13,LPAR3,JUN,DAB1,HSP90AB1,PTEN,SDC4,HDAC1,PRKG1,LYPLA2,C1QA,PRKCZ,TH,JAK2,ALK,PPP3CB,PPP3CA,ULK2,YWHAZ,ITGB1,THRB,ITGA4,PTK2B,BCL2,ROCK1,C…
GO:0009615	Response to virus	46	356	0.5	2.88e-09	TGFB1,ITGB8,NFKB1,IL23A,MAPK14,IL12B,APOB,TICAM1,TLR2,ATF2,ITGB6,BAX,IL12A,FOSL1,STAT2,CALR,TBK1,SMAD3,MAPK11,HSP90AA1,TLR9,STAT1,IFNGR1,CHUK,CARD9,SRC,MBL2,FGR,BCL2L1,JAK2,TRAF3,IRF9,IRF7,BCL2,RELA,CXCR4,TNF,MAVS,IKBKB,TYK2,HIF1A,IKBKE,MAP3K14,IKBKG,MYD88,JAK1
GO:0046683	Response to organophosphorus	27	130	0.7	2.88e-09	KCNQ1,AHR,FOSB,RAP1B,EEF2K,APP,HSP90B1,FOS,FOSL1,HSPA5,CARM1,EZR,SLC26A3,STAT1,RAP1A,LPAR1,PFKFB1,ASPH,SDC1,ITPR2,PTK2B,KCNE1,SLC8A1,RAPGEF3,PIK3CG,TRPV1,RYR3
GO:0010720	Positive regulation of cell development	42	304	0.52	2.97e-09	TGFB1,PROC,KRAS,TLR2,ITPKA,RHEB,MAP2K2,EEF2K,PPARG,KIT,PRKCI,CRK,MAP2K1,RAC3,CALR,CRKL,FN1,MTOR,LPAR3,PREX1,HDAC1,TP73,IL6ST,BAD,CAMK2B,ITGB1,ILK,BCL2,HPSE,RGS14,CXCR4,TNF,MME,BRAF,LYN,HIF1A,ITGB3,NEFL,CTNNB1,S1PR2,LRP2,CDC42
GO:0050871	Positive regulation of B cell activation	23	92	0.78	3.00e-09	TGFB1,IL2,TICAM1,STAT6,CD28,TLR9,VAV3,ADA,TLR4,IL2RG,SYK,IRS2,TIRAP,BAD,NFATC2,BCL2,CDKN1A,INPP5D,IGLL5,LOC102723407,IGHV3-72,IGHV3-43D,BTK
GO:1903320	Regulation of protein modification by small protein conjugation or removal	38	254	0.56	3.00e-09	RBX1,RIPK2,GSK3A,SKP1,TICAM1,PRKCG,DAXX,COPS3,DCUN1D1,COPS2,COPS6,PRKCE,HSPA5,PSEN1,HSP90AA1,COPS8,FYN,COPS5,PRKN,HSP90AB1,PTEN,OGT,GPS1,RELA,MAPK9,TRIB3,CDKN2A,BRCA1,COPS4,TRAF6,HIF1A,AKT1,RASSF5,TBC1D7,CTNNB1,MALT1,BCL10,CBLB
GO:0009790	Embryo development	91	1049	0.32	3.17e-09	KCNQ1,ITGB4,MAPK1,TAB1,ARHGDIG,TSC2,TGFB1,VTN,APOB,DUSP1,VASP,RARA,PDGFRA,ITGAV,XYLT1,CREBBP,SLC9A3R1,MAPK3,EP300,PAX8,KDR,ATF2,CACNA1C,COPS3,TP53,GNA12,EGFR,FLT1,PTPRR,KIT,BAX,ITGA5,WNT1,ADCY9,ITGB5,ITGA2,NOS3,TSC1,COPS2,MED1,MAP2K1,JUNB,PRKACA,FOSL1,EDNRA,ITGA3,ROCK2,PSEN1,SMAD3,ATF4,ERBB4,DLG1,FN1,RYR2,PRKACB,MMP9,SDC4,STK4,ADA,HDAC1,AR,CUL4A,BCL2L1,ITGA8,LPAR6,NKX3-1,PDX1,TH,BCL2L11,ITGB1,ITG…
GO:0008654	Phospholipid biosynthetic process	37	243	0.57	3.38e-09	INPP4A,PIK3R2,PI4KA,ITPKA,LPCAT3,PIK3R3,PIK3CA,LCAT,PI4K2B,PIP5K1B,PCYT1A,INPPL1,MBOAT2,LPCAT4,PLAAT3,MBOAT1,PIP4K2C,PIK3C2B,PIP5K1A,PI4K2A,PTEN,PIP4K2A,PIK3CD,PCYT1B,PIP5KL1,INPP5D,PIK3CG,INPP4B,PIK3R1,PIK3C2G,PIP5K1C,PLA2G4C,PIK3R6,PLCG2,PIP4K2B,INPP5F,PIK3CB
GO:0035304	Regulation of protein dephosphorylation	23	93	0.78	3.58e-09	TGFB1,PPP1R1B,PDGFRB,GNA12,ITGA1,CALM3,TSC1,HSP90B1,GNAI2,ROCK2,GSK3B,PRKCD,MTOR,HSP90AB1,AGTR2,YWHAB,JAK2,ROCK1,TNF,IKBKB,AMBRA1,CALM1,CALM2
GO:0045619	Regulation of lymphocyte differentiation	34	208	0.6	3.60e-09	RIPK2,TGFB1,IL2,IL23A,IL12B,RARA,ZAP70,ERBB2,CAMK4,JUNB,PTPN2,CD46,IL23R,CD28,FOXO3,TLR9,DUSP10,ADA,IL2RG,SYK,PRKCZ,BAD,PTPN6,RHOA,INPP5D,CDKN2A,BRAF,AMBRA1,JAK3,IL12RB1,PIK3R6,BTK,ACTB,MALT1
GO:0006812	Cation transport	81	886	0.34	3.66e-09	KCNQ1,CDKN1B,SLC8A2,TRPC4AP,KCNMB4,ITGAV,SLC12A2,SLC9A3R1,SLC9A1,KCNN2,TRPV5,CACNA1C,CDK2,KCNMB1,NFKBIE,CACNA1D,FXYD2,BAX,KCNJ3,NOS3,TSC1,SLC6A19,ITPR1,EDNRA,KCNMB3,F2R,SCN4B,PSEN1,SCN5A,GRIN2A,CACNA1H,SLC6A20,FYN,ATP2B4,CACNA1G,RYR1,CACNA1S,RYR2,PRKN,CACNA1E,SGK1,GRIN1,ITPR3,BAK1,SYK,EDNRB,ASPH,ADRA1A,SLC8A3,ITPR2,CHRM5,NOX5,PPP3CA,PTK2B,BCL2,KCNE1,KCNU1,SLC8A1,CACNA1I,SLC18A1,ACE2,KCNK2,SCN1B,K…
GO:0001952	Regulation of cell-matrix adhesion	26	122	0.71	3.84e-09	SERPINE1,DUSP3,RRAS,THBS1,KDR,SLC9A1,TSC1,TLN1,ROCK2,GSK3B,SMAD3,PTK2,PTEN,SDC4,SRC,PRKCZ,PTK2B,BCL2,ROCK1,HPSE,RHOA,CDKN2A,PIK3R1,ITGB3,ACTG1,PIK3CB
GO:0045017	Glycerolipid biosynthetic process	35	221	0.58	4.12e-09	INPP4A,PLA2G15,PIK3R2,PI4KA,ITPKA,LPCAT3,PIK3R3,PIK3CA,LCAT,PI4K2B,PIP5K1B,PCYT1A,INPPL1,LPCAT4,PIP4K2C,PIK3C2B,PIP5K1A,PI4K2A,PTEN,PIP4K2A,PIK3CD,PCYT1B,PIP5KL1,INPP5D,PIK3CG,INPP4B,PIK3R1,PIK3C2G,PIP5K1C,PLA2G4C,PIK3R6,PLCG2,PIP4K2B,INPP5F,PIK3CB
GO:0120035	Regulation of plasma membrane bounded cell projection organization	65	635	0.39	4.18e-09	GSK3A,TNN,RAC2,APOE,CAMK1,APC,ITPKA,MAP2K2,EEF2K,EP300,PIK3CA,APP,KIT,WNT1,PRKCI,TSC1,CRK,MAP2K1,SDC2,ITGA3,HSPA5,ULK1,GSK3B,MBOAT1,CARM1,PSEN1,CREB3L2,PRKCD,HSP90AA1,EZR,CRKL,FYN,FN1,MTOR,AGT,TNR,RAP1A,LPAR3,DAB1,PTEN,SRC,LPAR1,ALK,PPP3CA,SPP1,ULK2,CAMK2B,PTK2B,DCC,PRKD1,SCN1B,RHOA,HRAS,BRAF,MYO10,PIK3R1,LYN,NTRK1,AKT1,TBC1D7,NEFL,RDX,IGF1R,INPP5F,CDC42
GO:0031344	Regulation of cell projection organization	66	651	0.39	4.34e-09	GSK3A,TNN,RAC2,APOE,CAMK1,APC,ITPKA,MAP2K2,EEF2K,EP300,PIK3CA,APP,KIT,WNT1,PRKCI,ITGA2,TSC1,CRK,MAP2K1,SDC2,ITGA3,HSPA5,ULK1,GSK3B,MBOAT1,CARM1,PSEN1,CREB3L2,PRKCD,HSP90AA1,EZR,CRKL,FYN,FN1,MTOR,AGT,TNR,RAP1A,LPAR3,DAB1,PTEN,SRC,LPAR1,ALK,PPP3CA,SPP1,ULK2,CAMK2B,PTK2B,DCC,PRKD1,SCN1B,RHOA,HRAS,BRAF,MYO10,PIK3R1,LYN,NTRK1,AKT1,TBC1D7,NEFL,RDX,IGF1R,INPP5F,CDC42
GO:0051897	Positive regulation of protein kinase B signaling	25	113	0.73	4.35e-09	TGFB1,THBS1,PIK3CA,EGFR,APP,INSR,VEGFB,MET,CD28,HSP90AA1,PTK2,HSP90AB1,SRC,F10,F7,PIK3CD,ITGB1,HPSE,PIK3R5,FGFR1,TNF,PIK3CG,LRP2,IGF1R,PIK3CB
GO:0060537	Muscle tissue development	43	323	0.51	4.98e-09	TGFB1,MAPK14,RARA,KRAS,PDGFRA,PDGFRB,EP300,SLC9A1,TSC1,COPS2,MED1,FOS,EDNRA,CALR,SCN5A,MAPK11,DLG1,PLN,CACNA1G,RYR1,MYLK,MTOR,AKAP13,CACNA1S,RYR2,AGT,PTEN,MYLK2,ITGA8,GPCPD1,ADRA1A,MYLK3,PPP3CB,PPP3CA,ITGB1,BCL2,SLC8A1,RHOA,MAP2K4,NR4A1,CITED2,LRP2,CDC42
GO:0043491	Protein kinase B signaling	18	53	0.91	5.05e-09	TSC2,TGFB1,RPS6KB1,PIK3R3,KDR,PIK3CA,RPS6KB2,CD28,DLG1,PIK3C2B,THEM4,PTEN,PLK3,NKX3-1,AKT2,ILK,TNF,AKT1
GO:0045596	Negative regulation of cell differentiation	68	685	0.38	5.15e-09	MAPK1,NFKBIA,TGFB1,GSK3A,IL2,CCND1,TNN,H4C6,ACTN4,RARA,KRAS,ITGAV,STAT3,TP53,ERBB2,EGFR,APP,PPARG,WNT1,HSPA9,MED1,NFATC3,F2,PTPN2,CALR,ULK1,GSK3B,PSEN1,SMAD3,FOXO3,STAT1,DUSP10,TNR,DAB1,PTEN,MMP9,TLR4,FOXO4,C1QC,CUL4A,S1PR3,EDNRB,TP73,FOXO1,PPP3CA,SPP1,ULK2,NFATC2,ITGB1,PTK2B,PPARA,DCC,NFATC1,TNF,RHOA,INPP5D,TRIB3,PPP2CA,CDKN2A,PIK3R1,LYN,JAK3,DDIT3,ITGB3,TRPV1,PTPN11,ACTB,CTNNB1
GO:0035637	Multicellular organismal signaling	26	124	0.71	5.16e-09	KCNQ1,KCNMB4,SLC9A1,KCNN2,CACNA1C,CACNA1D,KCNJ3,PRKACA,KCNMB3,SCN4B,SCN5A,CACNA1H,PLN,CACNA1G,MTOR,RYR2,CHRM5,KCNE1,SLC8A1,CACNA1I,SCN1B,KCNMB2,CAMK2D,KCNJ5,KCNE1B,SCN7A
GO:0050729	Positive regulation of inflammatory response	28	145	0.67	5.50e-09	CREB3L3,TNFRSF1A,MAPK13,NFKBIA,SERPINE1,IL2,IL23A,IL12B,C3,RIPK1,TLR2,PLA2G7,APP,ITGA2,CD28,TRADD,TLR9,CD47,AGT,TLR4,IL6ST,JAK2,TNF,AGTR1,PIK3CG,PLCG2,BTK,SNCA
GO:0038084	Vascular endothelial growth factor signaling pathway	13	21	1.18	5.58e-09	FLT3,PDGFRA,PDGFRB,GAB1,KDR,PIK3CA,FLT1,VEGFB,PIK3CD,PRKD1,PRKD2,PGF,MYO1C
GO:0032970	Regulation of actin filament-based process	49	406	0.47	5.79e-09	TGFB1,PIK3R2,ARHGDIB,LRP1,VASP,RAC2,PDGFRA,PDGFRB,PIK3CA,SLC9A1,CACNA1C,IQGAP1,TMSB4Y,TSC1,CRK,RAC3,PRKCE,MET,ROCK2,SCN5A,PRKCD,SMAD3,DLG1,PLN,MTOR,AKAP13,CD47,RYR2,PRKN,SDC4,LPAR1,HCK,MYLK2,MYLK3,PTK2B,ROCK1,RAPGEF3,RHOA,HRAS,LMOD2,BRAF,CAMK2D,PIK3R1,ITGB3,MLST8,ACTG1,ARHGDIA,RDX,CDC42
GO:0048729	Tissue morphogenesis	60	565	0.41	5.82e-09	NGFR,ITGB4,TSC2,TGFB1,NR3C1,VASP,RARA,KRAS,MDM2,SLC9A3R1,PAX8,KDR,TNC,EGFR,ITGA5,WNT1,ITGA2,NOS3,TSC1,MED1,PRKACA,EDNRA,ITGA3,MET,PGR,PSEN1,SMAD3,ERBB4,DLG1,MSN,MYLK,RYR2,MDM4,PRKACB,SDC4,STK4,SRC,AR,MYLK2,ITGA8,NKX3-1,PDX1,ITGB1,ILK,BCL2,CXCR4,PRKD2,RHOA,GNA13,ESR1,TRAF6,HIF1A,CITED2,ITGB3,ACTG1,ACTB,CTNNB1,LRP2,CDC42,BCL10
GO:0006970	Response to osmotic stress	21	78	0.81	5.87e-09	MAPK13,SLC12A2,ATF2,TP53,BAX,ITGA2,RPTOR,HSP90AA1,PDPK1,MYLK,MTOR,AVPR1B,HSP90AB1,PLK3,AVP,TH,PTK2B,MAP2K7,TNF,BDKRB2,MLST8
GO:0046425	Regulation of receptor signaling pathway via JAK-STAT	21	78	0.81	5.87e-09	IL23A,IL12B,IL12RB2,KIT,IL12A,F2,PTPN2,F2R,IL23R,PPP2R1A,ERBB4,DAB1,JAK2,PTK2B,NLK,TNF,PPP2CA,TYK2,JAK3,IL12RB1,INPP5F
GO:0002758	Innate immune response-activating signal transduction	15	33	1.04	6.33e-09	CREBBP,EP300,FCN2,MASP1,FYN,MAP3K7,SRC,MBL2,SYK,HCK,MASP2,LYN,IKBKB,TRAF6,PLCG2
GO:0048010	Vascular endothelial growth factor receptor signaling pathway	15	33	1.04	6.33e-09	MAPK14,KDR,FLT1,VEGFB,PTK2,FYN,MAPKAPK2,VAV2,SRC,PTK2B,PRKD1,PRKD2,MAPKAPK3,PGF,VAV1
GO:0043525	Positive regulation of neuron apoptotic process	18	54	0.91	6.38e-09	GSK3A,NR3C1,ATF2,TP53,ITGA1,APP,BAX,CASP9,ATF4,FOXO3,BCL2L11,MAP2K7,TNF,RHOA,MAP2K4,DDIT3,CTNNB1,ITGAM
GO:0042116	Macrophage activation	19	62	0.87	6.68e-09	TICAM1,TLR2,APP,PRKCE,TLR9,TLR1,IFNGR1,JUN,TLR4,C1QA,SYK,JAK2,ITGB2,TLR6,TNF,TRPV1,PLCG2,ITGAM,SNCA
GO:0045471	Response to ethanol	26	126	0.7	6.86e-09	RPS6KB1,IL2,CCND1,RARA,CBL,KCNMB1,GNRH1,VCAM1,PRKCE,GRIN2A,PRKAA1,FYN,GRIN1,BAK1,AVP,TH,ITPR2,BAD,PTK2B,CD14,PPARA,TBXA2R,TNF,RHOA,IGF1R,MYD88
GO:0046635	Positive regulation of alpha-beta T cell activation	20	71	0.83	7.92e-09	RIPK2,IL23A,IL12B,RARA,IL12RB2,PRKCQ,ZAP70,IL12A,IL23R,CD28,ADA,IL2RG,SYK,PRKCZ,JAK2,HLA-A,RHOA,TYK2,IL12RB1,MALT1
GO:0043470	Regulation of carbohydrate catabolic process	18	55	0.9	8.11e-09	GSK3A,EP300,STAT3,NCOR1,TP53,APP,PRKAG2,INSR,RPTOR,PRKAG1,PSEN1,PRKAA1,MTOR,PRKAA2,OGT,PPARA,HIF1A,MLST8
GO:1902107	Positive regulation of leukocyte differentiation	31	181	0.62	8.19e-09	RIPK2,TGFB1,IL2,IL23A,IL12B,RARA,RIPK1,ZAP70,FOS,CD46,IL23R,FOXO3,DUSP10,ADA,IL2RG,SYK,PRKCZ,BAD,PPP3CA,CREB1,TNF,RHOA,INPP5D,PRKCA,AMBRA1,TRAF6,IL12RB1,PIK3R6,BTK,ACTB,MALT1
GO:0019229	Regulation of vasoconstriction	19	63	0.86	8.30e-09	KCNMB4,ADRA2A,AVPR1A,ADRA1B,F2R,AGT,AVPR1B,ADRA1D,AVP,ADRA1A,ADRA2C,ACE2,TBXA2R,AGTR1,RHOA,KCNMB2,BDKRB2,ADRA2B,AVPR2
GO:0050673	Epithelial cell proliferation	30	170	0.63	8.35e-09	MAPK1,TGFB1,CCND1,CDKN1B,MAP2K2,KDR,EGFR,KIT,BAX,STAT6,MED1,MAP2K1,PSEN1,SFN,DLG1,STK4,BAK1,AR,IRS2,BCL2L1,NKX3-1,PDX1,NOX5,BAD,TNF,ESR1,RASGRF1,RPS6KA1,CTNNB1,PIK3CB
GO:0016192	Vesicle-mediated transport	104	1298	0.29	8.59e-09	ICAM3,EIF2AK1,MAPK1,TSC2,VTN,LRP1,RAC2,RAP1B,APOE,RARA,CSNK1G2,THBS1,ITGAV,MAPK3,STAM2,PIK3CA,CBL,ASGR1,EGFR,APP,KIT,FCER1G,FCN2,PRKCI,INPPL1,INSR,PRKCE,CD209,CLEC4M,MET,PSEN1,CREB3L2,PRKCD,EZR,PTK2,FYN,ASGR2,ITGAL,COPS5,DPP4,CSNK1G3,PRKN,MAPKAPK2,RAB13,PIP5K1A,RAP1A,GNAI3,VAV3,VAV2,SRC,TLR4,FGR,HSPG2,SYK,HCK,BCL2L1,PIP4K2A,PIK3CD,STAM,TBC1D4,TH,CFI,PPP3CB,ITGB1,CSNK1E,ITGA4,RAPGEF4,ITGB2,CSNK1D,…
GO:0061061	Muscle structure development	55	498	0.43	8.96e-09	MAPK12,TGFB1,COMP,MAPK14,ACTN4,RARA,KRAS,PDGFRA,PDGFRB,EP300,SLC9A1,WNT1,TSC1,AVPR1A,COPS2,MED1,HSPB2,FOS,EDNRA,CALR,ITGA11,CACNA1H,RYR1,MYLK,MTOR,AKAP13,CACNA1S,RYR2,AGT,FOXO4,MYLK2,EDNRB,ITGA8,GPCPD1,ADRA1A,SDC1,ACTN1,MYLK3,PPP3CB,PPP3CA,NFATC2,ITGB1,BCL2,JAM2,SLC8A1,RHOA,MAP2K4,LMOD2,NR4A1,CITED2,AKT1,ACTG1,NOS1,CTNNB1,LRP2
GO:0043271	Negative regulation of ion transport	28	149	0.66	9.22e-09	KCNQ1,TGFB1,CRBN,SLC9A3R1,PRKG2,ADRA2A,CALM3,NOS3,PRKCE,ATF4,PLN,TLR9,AGT,MMP9,PPP3CB,PPP3CA,PTK2B,PPP3CC,BCL2,KCNE1,TNF,CAMK2D,KCNE1B,NOS1,PPP3R2,CALM1,CALM2,SNCA
GO:0042098	T cell proliferation	20	72	0.83	9.63e-09	RIPK2,TGFB1,IL2,IL23A,IL12B,PRKCQ,TP53,ERBB2,BAX,CD28,DLG1,FYN,MSN,PTEN,CCND3,PPP3CB,PTPN6,PIK3CG,MALT1,CBLB
GO:1903036	Positive regulation of response to wounding	20	72	0.83	9.63e-09	SERPINE1,VTN,THBS1,ADRA2A,PRKCE,F2,VEGFB,F2R,PTK2,MYLK,MTOR,F7,ITGB1,HPSE,CXCR4,TBXA2R,HRAS,BRAF,ACTG1,IGF1R
GO:0001508	Action potential	23	99	0.75	9.79e-09	GNA11,KCNQ1,KCNMB4,KCNN2,CACNA1C,GNAQ,CACNA1D,KCNJ3,KCNMB3,SCN4B,SCN5A,CACNA1H,CACNA1G,MTOR,RYR2,KCNE1,SLC8A1,CACNA1I,SCN1B,KCNMB2,KCNJ5,KCNE1B,SCN7A
GO:0007159	Leukocyte cell-cell adhesion	18	56	0.89	1.02e-08	MADCAM1,RAC2,ZAP70,ITGB7,ITGA5,VCAM1,CD209,CLEC4M,EZR,ITGAL,MSN,SYK,ITGB1,ITGA4,ITGB2,ROCK1,JAM2,TNF
GO:0032655	Regulation of interleukin-12 production	19	64	0.86	1.02e-08	RIPK2,NFKB1,IL23A,MAPK14,IL12B,TLR2,THBS1,IL23R,MAPK11,HSPD1,TLR9,CD47,TLR4,SYK,TIRAP,RELA,JAK3,TRAF6,PLCG2
GO:0071478	Cellular response to radiation	31	183	0.61	1.02e-08	MAPK13,RBX1,TGFB1,MAPK14,DDB2,MDM2,CCND2,CYBA,CREBBP,EP300,TP53,ITGB6,BAX,DDB1,HSPA5,CASP9,PRKCD,ATF4,MMP9,BAK1,CUL4A,BCL2L1,ELK1,AKT2,KCNE1,CUL4B,CDKN1A,HRAS,MME,BRCA1,PIK3R1
GO:2001234	Negative regulation of apoptotic signaling pathway	35	230	0.57	1.02e-08	SERPINE1,RPS6KB1,MDM2,RIPK1,THBS1,ITGAV,BAX,NOS3,GNAI2,BID,GSK3B,PSEN1,CREB3,PRKN,GNAI3,MMP9,HDAC1,SRC,BAK1,AR,BCL2L1,AVP,PDX1,SGK3,BCL2,RELA,TNF,RAF1,BRCA1,HIF1A,BDKRB2,AKT1,CREB3L1,CTNNB1,PIK3CB
GO:0031330	Negative regulation of cellular catabolic process	36	243	0.55	1.10e-08	TSC2,GSK3A,MAPK14,TRAF2,TRAF5,PIK3CA,STAT3,TP53,WNT1,TSC1,RPTOR,USP9X,MET,PSEN1,USP7,ATP2B4,MTOR,MAPKAPK2,TAB2,HSP90AB1,OGT,BCL2L1,TAB3,RRAGA,ADRA1A,TIRAP,BCL2,ROCK1,CDKN2A,PIK3CG,AKT1,MLST8,IKBKE,APOC1,MYD88,SNCA
GO:2000628	Regulation of miRNA metabolic process	20	73	0.82	1.17e-08	NGFR,TGFB1,NFKB1,NR3C1,RARA,STAT3,TP53,APP,PPARG,NFATC3,FOS,FOSL1,SMAD3,FOXO3,JUN,RELA,PPARA,TNF,HRAS,HIF1A
GO:0042692	Muscle cell differentiation	38	269	0.53	1.22e-08	COMP,MAPK14,ACTN4,RARA,KRAS,PDGFRA,PDGFRB,SLC9A1,WNT1,TSC1,AVPR1A,EDNRA,CALR,CACNA1H,RYR1,MTOR,AKAP13,CACNA1S,AGT,EDNRB,ITGA8,ADRA1A,SDC1,ACTN1,MYLK3,PPP3CB,PPP3CA,NFATC2,ITGB1,BCL2,JAM2,SLC8A1,MAP2K4,LMOD2,AKT1,ACTG1,NOS1,CTNNB1
GO:0051591	Response to cAMP	22	91	0.77	1.22e-08	KCNQ1,AHR,FOSB,RAP1B,EEF2K,APP,FOS,FOSL1,HSPA5,CARM1,EZR,SLC26A3,STAT1,RAP1A,PFKFB1,SDC1,ITPR2,PTK2B,KCNE1,SLC8A1,RAPGEF3,PIK3CG
GO:0051047	Positive regulation of secretion	41	308	0.51	1.25e-08	TGFB1,TLR2,CYBA,SLC12A2,ADCY8,PPARG,AVPR1A,PRKCE,GNAI2,CACNA1H,EZR,CACNA1G,GAB2,AGT,PFKFB2,AVPR1B,SDC4,TLR4,FGR,SYK,IRS2,EDNRB,STAM,AVP,NKX3-1,PDX1,SDC1,JAK2,BAD,PPP3CB,PPP3CA,SPP1,ITGB2,CACNA1I,CREB1,HIF1A,TRPV1,MAP2K6,PTPN11,ITGAM,SNCA
GO:0014910	Regulation of smooth muscle cell migration	19	65	0.85	1.26e-08	SERPINE1,RPS6KB1,VTN,LRP1,PDGFRB,GNA12,ITGA2,CRK,AGT,SRC,TLR4,PRKG1,FOXO4,LPAR1,BCL2,RHOA,GNA13,ITGB3,S1PR2
GO:0016043	Cellular component organization	307	5436	0.14	1.26e-08	SKAP2,KCNQ1,NGFR,ITGB4,BIK,PPP2CB,NEFM,TGFB1,PIK3R2,COMP,GSK3A,VTN,IBSP,NR3C1,APOB,SLC8A2,TNN,H4C6,C3,VASP,CDC25B,TRAF2,F2RL3,RAC2,APOE,ACTN4,KRAS,PDGFRA,APC,MDM2,LAMC1,RIPK1,TLR2,THBS1,ITPKA,LPCAT3,CYBA,PDGFRB,CREBBP,SLC12A2,SLC9A3R1,GAB1,PRKCQ,EP300,STAM2,PIK3CA,SLC9A1,LCAT,GPC1,ATF2,NID1,MECOM,PI4K2B,PPARGC1A,TNC,CASP6,IQCG,TRPV5,DAXX,CDK2,IQGAP1,NCOR1,TP53,ERBB2,PLA2G7,EGFR,AIP,ADRA2A,ITGA1,T…
GO:0046641	Positive regulation of alpha-beta T cell proliferation	14	29	1.07	1.30e-08	RIPK2,IL23A,IL12B,IL12RB2,PRKCQ,ZAP70,IL12A,IL23R,CD28,SYK,JAK2,HLA-A,TYK2,IL12RB1
GO:0060759	Regulation of response to cytokine stimulus	29	163	0.63	1.35e-08	TNFRSF1A,RIPK2,PPP2CB,CDC37,TRAF2,IRAK2,RIPK1,TLR2,TXK,PPARG,MED1,PTPN2,STAT2,TBK1,PRKN,IRAK1,TLR4,SYK,IL6ST,IRF7,IL1R1,CXCR4,PTPN6,MAVS,TICAM2,IKBKB,HIF1A,IKBKE,PTPN11
GO:0055117	Regulation of cardiac muscle contraction	20	74	0.82	1.41e-08	KCNQ1,SLC9A1,CACNA1C,CALM3,ADRA1B,PRKACA,SCN5A,HSP90AA1,DLG1,PLN,RYR2,ASPH,ADRA1A,SLC8A1,ACE2,PIK3CG,CAMK2D,NOS1,CALM1,CALM2
GO:0007613	Memory	25	121	0.7	1.42e-08	RPS6KB1,SLC8A2,APOE,CCND2,CAMK4,APP,ADCY8,ITGA5,ADCY1,INSR,ITGA3,PSEN1,GRIN2A,SGK1,EIF4EBP2,ITPR3,ITGA8,PRKCZ,TH,SLC8A3,PPP3CB,RGS14,CREB1,KCNK2,RASGRF1
GO:0010629	Negative regulation of gene expression	80	899	0.33	1.44e-08	KCNQ1,EIF2AK1,PPP2CB,TGFB1,ITGB8,SERPINE1,NFKB1,IL23A,IL12B,LRP1,APOE,RARA,THBS1,KDR,PIK3CA,STAT3,DAXX,NCOR1,TP53,APP,PPARG,INPPL1,TSC1,IL12A,F2,VEGFB,CD46,ROCK2,CALR,IL23R,GSK3B,CD28,PGR,PSEN1,NOS2,TBK1,SMAD3,RPS6KA4,ATF4,EZR,EIF4EBP1,PRKAA1,CRKL,FYN,FN1,ATP2B4,MAX,TLR9,AGT,PRKN,IL6R,PRKAA2,HSP90AB1,EIF4EBP2,HDAC1,TLR4,BAK1,VSIG4,NKX3-1,PPP3CA,ROCK1,CDKN1A,PPARA,DAPK1,TLR6,PTPN6,TNF,ESR1,INPP5D,…
GO:0050848	Regulation of calcium-mediated signaling	21	83	0.79	1.46e-08	SLC8A2,SLC9A1,ZAP70,ERBB3,CALM3,ITPR1,GSK3B,ATP2B4,MTOR,ADA,SYK,AKAP5,PPP3CB,PPP3CA,PTK2B,PPP3CC,TNF,PLCG2,PPP3R2,CALM1,CALM2
GO:2001236	Regulation of extrinsic apoptotic signaling pathway	28	153	0.65	1.52e-08	SERPINE1,RPS6KB1,TRAF2,RIPK1,THBS1,ITGAV,DEPTOR,NOS3,PPP2R1B,BID,PPP2R1A,GSK3B,AGT,AGTR2,PTEN,STK4,SRC,AR,BCL2L1,SGK3,BCL2,RELA,FGFR1,TNF,RAF1,BRCA1,AKT1,BCL10
GO:0034330	Cell junction organization	54	492	0.42	1.54e-08	ITGB4,TGFB1,SLC8A2,C3,APOE,APC,LAMC1,ITPKA,TNC,ERBB2,APP,ITGA5,PRKCI,ITGA2,TSC1,INSR,NEFH,C1QB,ITGA3,TLN1,F2R,PSEN1,SMAD3,ERBB4,DLG1,CRKL,FYN,FN1,CACNA1S,TNR,RAB13,PIP5K1A,PTEN,SRC,C1QC,C1QA,SLC8A3,ACTN1,PTK2B,BCL2,RHOA,PRKCA,UNC13A,ITGB3,TLN2,ACTG1,PIP5K1C,NEFL,ACTB,CTNNB1,ITGAM,IGF1R,CDC42,SNCA
GO:0034766	Negative regulation of ion transmembrane transport	23	102	0.74	1.57e-08	KCNQ1,TGFB1,CRBN,SLC9A3R1,ADRA2A,CALM3,PRKCE,PLN,TLR9,AGT,MMP9,PPP3CB,PPP3CA,PPP3CC,BCL2,KCNE1,TNF,CAMK2D,KCNE1B,NOS1,PPP3R2,CALM1,CALM2
GO:0008637	Apoptotic mitochondrial changes	18	58	0.88	1.58e-08	BIK,PPP2CB,ATF2,TP53,BAX,BID,HSPD1,SFN,ERBB4,THEM4,BAK1,BCL2L1,BCL2L11,BAD,BCL2,CDKN2A,AKT1,CAMK2A
GO:0022604	Regulation of cell morphogenesis	41	311	0.5	1.60e-08	RAC2,ACTN4,ITPKA,SLC9A3R1,EEF2K,KDR,GNA12,KIT,CRK,RAC3,F2,CALR,PARVA,EZR,PTK2,DLG1,CRKL,FYN,FN1,MSN,PRKN,PREX1,SRC,FGR,LPAR1,HCK,CAMK2B,ILK,PTK2B,ITGB2,HPSE,PARVB,CXCR4,RHOA,GNA13,BRAF,MYO10,UNC13A,ITGB3,RDX,CDC42
GO:0051129	Negative regulation of cellular component organization	67	691	0.37	1.62e-08	TNFRSF1A,TSC2,TGFB1,GSK3A,CRBN,APOE,APC,TLR2,THBS1,ITGAV,EP300,PIK3CA,THRA,TP53,TMSB4Y,APP,PPARG,TSC1,ITGA3,MET,ROCK2,HSPA5,ULK1,GSK3B,CARM1,PSMG2,PSEN1,PRKCD,FYN,DPP4,PRKN,TNR,DAB1,PTEN,SRC,LPAR1,BAK1,AR,HSPG2,BCL2L1,TBC1D4,PRKCZ,AVP,PPP3CA,SPP1,ULK2,ROCK1,DCC,PRKD1,RAPGEF3,TNF,RHOA,RAF1,LMOD2,BRCA1,RPS6KA2,PIK3R1,IKBKB,AKT1,ITGB3,APOC1,APOC2,TBC1D7,RDX,INPP5F,CDC42,SNCA
GO:0007346	Regulation of mitotic cell cycle	54	493	0.42	1.64e-08	TGFB1,RPS6KB1,DUSP3,CCND1,CDKN1B,DUSP1,CDC25B,APC,CDK4,MDM2,CCND2,PDGFRB,SLC9A3R1,ATF2,CDK2,IQGAP1,TP53,EGFR,APP,DDB1,INSR,RPTOR,FBXW5,BID,CDC25C,CD28,PSMG2,EIF4EBP1,DLG1,DTL,PTEN,PLK3,CCND3,FOXO4,CUL4A,TP73,NKX3-1,PKIA,BCL2,CUL4B,CDKN1A,PTPN6,TNF,PRKCA,PPP2CA,CDKN2A,BRCA1,AMBRA1,AKT1,PTPN11,ACTB,CTNNB1,RDX,CDC42
GO:0006942	Regulation of striated muscle contraction	22	93	0.76	1.69e-08	KCNQ1,SLC9A1,CACNA1C,CALM3,ADRA1B,PRKACA,SCN5A,HSP90AA1,DLG1,PLN,RYR2,ASPH,ADRA1A,SLC8A3,SLC8A1,ACE2,PIK3CG,CAMK2D,NR4A1,NOS1,CALM1,CALM2
GO:0030030	Cell projection organization	95	1158	0.3	1.69e-08	KCNQ1,NGFR,ITGB4,TNN,VASP,RAC2,APOE,ITPKA,SLC9A3R1,PRKCQ,TNC,IQCG,IQGAP1,ERBB2,ITGA1,APP,KIT,ADCY1,INPPL1,TSC1,CRK,INSR,RAC3,SDC2,KIF5B,NEFH,EDNRA,ITGA3,USP9X,ULK1,GSK3B,PSEN1,PARVA,HSP90AA1,EZR,PTK2,CRKL,FYN,ERCC6,SIAH1,MYLK,MTOR,TNR,SGK1,RAB13,PIP5K1A,VAV3,LPAR3,JUN,DAB1,HSP90AB1,VAV2,PTEN,SDC4,PRKG1,LPAR1,LYPLA2,ITGA8,PRKCZ,JAK2,KLC3,PPP3CB,PPP3CA,ULK2,ITGB1,ILK,ITGA4,PTK2B,BCL2,CSNK1D,ROCK1,C…
GO:0050766	Positive regulation of phagocytosis	20	75	0.81	1.69e-08	C3,CFP,CYBA,PPARG,FCER1G,FCN2,MASP1,ITGA2,C2,CALR,CD47,MBL2,IL2RG,MASP2,C4A,TNF,C4B,CFB,PLCG2,BTK
GO:0071260	Cellular response to mechanical stimulus	20	75	0.81	1.69e-08	TNFRSF1A,TGFB1,NFKB1,CYBA,MAPK3,SLC9A1,ITGA2,AGT,TLR4,BAK1,BAD,MAPK8,MAP3K1,MAP2K4,ITGB3,MAP3K14,TLR5,IGF1R,BCL10,MYD88
GO:0010921	Regulation of phosphatase activity	21	84	0.78	1.73e-08	PPP1R1B,PDGFRB,GNA12,ITGA1,CALM3,ITGA2,TSC1,HSP90B1,GNAI2,ROCK2,GSK3B,SMAD3,MTOR,HSP90AB1,AGTR2,JAK2,ROCK1,TNF,IKBKB,CALM1,CALM2
GO:0002431	Fc receptor mediated stimulatory signaling pathway	13	24	1.12	1.78e-08	FCER1G,PRKCE,PRKCD,PTK2,FYN,VAV3,VAV2,SRC,FGR,SYK,HCK,LYN,VAV1
GO:0002573	Myeloid leukocyte differentiation	26	134	0.67	2.04e-08	EIF2AK1,TGFB1,ITGB8,MAPK14,TLR2,CAMK4,ITGB6,APP,PPARG,KIT,MED1,JUNB,FOS,PSEN1,GAB2,JUN,MMP9,SRC,PIK3CD,CREB1,TNF,PIK3R1,TRAF6,CITED2,CTNNB1,CDC42
GO:0051056	Regulation of small GTPase mediated signal transduction	41	314	0.5	2.04e-08	TSC2,PPP2CB,ARHGDIB,F2RL3,APOE,KRAS,ITGAV,PDGFRB,CBL,RASGRF2,CRK,ITGA3,MET,F2R,ARHGAP10,ARHGEF1,AKAP13,ARHGEF11,VAV3,VAV2,PREX1,SRC,OGT,LPAR1,LPAR6,ADRA1A,ARHGAP5,ITGB1,ARHGEF12,GNA13,RAF1,RASGRF1,LPAR4,PIK3CG,NTRK1,ARHGEF28,ARHGDIA,VAV1,IQSEC1,RDX,PIK3CB
GO:0030336	Negative regulation of cell migration	39	288	0.52	2.07e-08	DCN,NGFR,TGFB1,SERPINE1,DUSP3,ARHGDIB,DUSP1,TNN,LRP1,RRAS,APOE,THBS1,SLC9A3R1,STAT3,GNA12,GNRH1,PTPRR,PPARG,CALR,FOXO3,ATP2B4,DPP4,DUSP10,AGTR2,PTEN,ADA,HDAC1,OGT,PRKG1,PIP5KL1,BCL2,TBXA2R,TNF,RHOA,GNA13,BRAF,CITED2,AKT1,S1PR2
GO:0045580	Regulation of T cell differentiation	30	178	0.61	2.08e-08	RIPK2,TGFB1,IL2,IL23A,IL12B,RARA,ZAP70,ERBB2,CAMK4,JUNB,PTPN2,CD46,IL23R,CD28,FOXO3,DUSP10,ADA,IL2RG,SYK,PRKCZ,BAD,RHOA,CDKN2A,BRAF,AMBRA1,JAK3,IL12RB1,PIK3R6,ACTB,MALT1
GO:0061900	Glial cell activation	15	37	0.99	2.08e-08	LRP1,TLR2,APP,PSEN1,TLR9,IFNGR1,JUN,C1QA,JAK2,ITGB2,TLR6,TNF,TRPV1,ITGAM,SNCA
GO:0086003	Cardiac muscle cell contraction	16	44	0.94	2.08e-08	KCNQ1,PIK3CA,SLC9A1,KCNN2,CACNA1C,CACNA1D,KCNJ3,SCN4B,SCN5A,CACNA1G,RYR2,KCNE1,SCN1B,CAMK2D,KCNJ5,KCNE1B
GO:0010906	Regulation of glucose metabolic process	23	104	0.73	2.13e-08	GSK3A,NR3C1,EP300,PPARGC1A,TP53,DDB1,INSR,IRS1,PTPN2,RORC,USP7,PRKN,PFKFB2,SRC,OGT,PFKFB1,IRS2,FOXO1,AKT2,BAD,PPARA,NCOA2,AKT1
GO:0034142	Toll-like receptor 4 signaling pathway	12	19	1.18	2.15e-08	NFKBIA,RIPK2,LY96,PRKCE,PIK3AP1,IRAK1,TLR4,TIRAP,CD14,TICAM2,LYN,TRIL
GO:0002064	Epithelial cell development	31	190	0.6	2.18e-08	TGFB1,RAP1B,RARA,KDR,FOSL2,IQGAP1,EDNRA,MET,PGR,ATF4,EZR,SFN,PDPK1,MSN,RAB13,RAP1A,SRC,AR,EDNRB,SDC1,IL6ST,KCNE1,ROCK1,HPSE,CXCR4,RAPGEF3,ESR1,NTRK1,HIF1A,RDX,MYD88
GO:0008406	Gonad development	34	226	0.56	2.24e-08	BIK,CCND1,RARA,PDGFRA,PDGFRB,KDR,CBL,KIT,BAX,NOS3,INSR,HSPA5,PGR,NRIP1,FOXO3,CRKL,TLR9,RAB13,SRC,NR5A1,AR,BCL2L1,PRKACG,PCYT1B,NKX3-1,SDC1,BCL2L11,BCL2,KCNE1,ESR1,NTRK1,CITED2,TLR5,LRP2
GO:0045637	Regulation of myeloid cell differentiation	33	214	0.57	2.26e-08	NFKBIA,TGFB1,IL23A,MAPK14,IL12B,H4C6,RARA,RIPK1,STAT3,CAMK4,HSPA9,MED1,FOS,PTPN2,IL23R,FOXO3,STAT1,MTOR,TLR4,C1QC,CUL4A,PPP3CA,PTK2B,IRF7,CREB1,TNF,INPP5D,PRKCA,PIK3R1,LYN,TRAF6,HIF1A,CTNNB1
GO:0045732	Positive regulation of protein catabolic process	33	214	0.57	2.26e-08	RBX1,GSK3A,CDKN1B,LRP1,C4BPB,APOE,APC,MDM2,ADRA2A,APP,DDB1,GSK3B,PSEN1,HSP90AA1,EZR,DDA1,MSN,PRKN,DTL,COP1,PLK3,FOXO1,CSNK1E,CSNK1D,CUL4B,MAPK9,TNF,TRIB3,AKT1,DET1,RDX,LRP2,CBLB
GO:0050806	Positive regulation of synaptic transmission	26	135	0.67	2.31e-08	MAPK1,SLC8A2,PRKCG,RASGRF2,APP,ADCY8,ADCY1,PRKCE,KIF5B,GRIN2A,TNR,GRIN1,PTEN,ITPR3,PRKCZ,ADRA1A,SLC8A3,AKAP5,PTK2B,PRKAR1B,RGS14,TNF,MME,BRAF,NTRK1,SNCA
GO:1904063	Negative regulation of cation transmembrane transport	22	95	0.75	2.32e-08	KCNQ1,TGFB1,CRBN,SLC9A3R1,ADRA2A,CALM3,PRKCE,PLN,TLR9,AGT,MMP9,PPP3CB,PPP3CA,PPP3CC,BCL2,KCNE1,CAMK2D,KCNE1B,NOS1,PPP3R2,CALM1,CALM2
GO:0090303	Positive regulation of wound healing	18	60	0.86	2.40e-08	SERPINE1,VTN,THBS1,ADRA2A,PRKCE,F2,VEGFB,F2R,PTK2,MYLK,MTOR,F7,ITGB1,HPSE,CXCR4,TBXA2R,HRAS,ACTG1
GO:0071675	Regulation of mononuclear cell migration	25	125	0.68	2.44e-08	MADCAM1,MAPK1,TGFB1,SERPINE1,DUSP1,THBS1,MAPK3,PLA2G7,APP,CRK,IL12A,CALR,PTK2,CREB3,CRKL,MSN,CD47,ITGA4,PTK2B,JAM2,TNF,RHOA,LYN,AKT1,ITGB3
GO:0046634	Regulation of alpha-beta T cell activation	24	115	0.7	2.50e-08	RIPK2,IL2,IL23A,IL12B,RARA,IL12RB2,PRKCQ,ZAP70,IL12A,JUNB,IL23R,CD28,ADA,IL2RG,SYK,PRKCZ,JAK2,HLA-A,RHOA,TYK2,JAK3,IL12RB1,MALT1,CBLB
GO:2000146	Negative regulation of cell motility	40	304	0.5	2.62e-08	DCN,NGFR,TGFB1,SERPINE1,DUSP3,ARHGDIB,DUSP1,TNN,LRP1,RRAS,APOE,THBS1,SLC9A3R1,STAT3,GNA12,GNRH1,PTPRR,PPARG,CRK,CALR,FOXO3,ATP2B4,DPP4,DUSP10,AGTR2,PTEN,ADA,HDAC1,OGT,PRKG1,PIP5KL1,BCL2,TBXA2R,TNF,RHOA,GNA13,BRAF,CITED2,AKT1,S1PR2
GO:0009267	Cellular response to starvation	29	169	0.62	2.69e-08	MAPK1,RRAGB,MAPK3,ATF2,TP53,PRKAG2,SIK2,RPTOR,PRKAG1,HSPA5,ATF4,FOXO3,PRKAA1,MAX,MAP3K5,MTOR,PIK3C2B,RRAGD,PRKAA2,RRAGC,FOXO1,RRAGA,MAPK8,BCL2,CDKN1A,PPARA,PRKD1,PRKAG3,AMBRA1
GO:0030036	Actin cytoskeleton organization	57	547	0.4	2.85e-08	VASP,RAC2,ACTN4,KRAS,PDGFRA,ITPKA,PDGFRB,SLC9A3R1,GAB1,PIK3CA,ADRA2A,TMSB4Y,KIT,MRAS,PRKCI,ITGB5,INPPL1,HSP90B1,CRK,RAC3,TLN1,ROCK2,CALR,PARVA,EZR,PDPK1,DLG1,ARHGEF11,RAB13,PIP5K1A,PREX1,SRC,PRKG1,JAK2,ACTN1,MYLK3,ITGB1,PTK2B,BCL2,ROCK1,PARVB,PARVG,TNF,RHOA,SHC1,TNXB,LMOD2,BRAF,IKBKB,ACTG1,PIP5K1C,MARCKS,IQSEC1,ACTB,S1PR2,MYO1C,CDC42
GO:0032729	Positive regulation of interferon-gamma production	20	78	0.79	2.92e-08	RIPK2,IL2,IL23A,IL12B,IL12RB2,TXK,APP,IL12A,IL23R,HSPD1,TLR9,TLR4,JAK2,HLA-A,CD14,IL1R1,TNF,HRAS,TYK2,IL12RB1
GO:0010543	Regulation of platelet activation	17	53	0.89	2.96e-08	APOE,PDGFRA,PRKCQ,TXK,GNAQ,FCER1G,NOS3,F2,PRKCD,IL6R,TLR4,PRKG1,SYK,IL6ST,JAK2,PRKCA,LYN
GO:1904705	Regulation of vascular associated smooth muscle cell proliferation	18	61	0.85	2.97e-08	CDKN1B,GNA12,PPARG,GNAI2,MAP3K5,AGT,GNAI3,JUN,PTEN,MMP9,SRC,PRKG1,JAK2,CDKN1A,TNF,RHOA,GNA13,S1PR2
GO:1904375	Regulation of protein localization to cell periphery	25	127	0.68	3.21e-08	TGFB1,PIK3R2,LRP1,EGFR,PRKCI,PRKCE,KIF5B,ITGA3,LYPLA1,EZR,PDPK1,DLG1,ATP2B4,RAP1A,AR,BCL2L1,PRKCZ,AKAP5,ITGB1,TNF,HRAS,PIK3R1,AKT1,ACTB,GNAI1
GO:0070498	interleukin-1-mediated signaling pathway	12	20	1.16	3.24e-08	IRAK2,MAPK3,RPS6KA4,MAP3K7,IRAK1,RELA,IL1R1,IKBKB,TRAF6,RPS6KA5,IRAK4,MYD88
GO:0002220	Innate immune response activating cell surface receptor signaling pathway	14	32	1.02	3.35e-08	CREBBP,EP300,FCN2,MASP1,FYN,MAP3K7,SRC,MBL2,SYK,MASP2,LYN,IKBKB,TRAF6,PLCG2
GO:0006897	Endocytosis	50	447	0.43	3.58e-08	MAPK1,TSC2,VTN,LRP1,RAC2,APOE,CSNK1G2,THBS1,MAPK3,ASGR1,EGFR,APP,FCER1G,FCN2,INPPL1,INSR,CD209,CLEC4M,EZR,ASGR2,DPP4,CSNK1G3,MAPKAPK2,HSPG2,SYK,BCL2L1,CFI,ITGB1,CSNK1E,ITGA4,ITGB2,CD14,ACE2,MAPKAPK3,HRAS,PIK3CG,IGLL5,ACTG1,PIP5K1C,LOC102723407,IGHV3-72,IGHV3-43D,ENSP00000493607,ACTB,LRP2,ITGAM,INPP5F,CDC42,SNCA,PIK3CB
GO:0051385	Response to mineralocorticoid	15	39	0.97	3.61e-08	CCND1,FOSB,CYBA,CALM3,AVPR1A,FOS,FOSL1,FOXO3,SGK1,SRC,TH,NEFL,IGF1R,CALM1,CALM2
GO:0035994	Response to muscle stretch	13	26	1.08	3.62e-08	NFKBIA,NFKB1,MAPK14,PIK3CA,SLC9A1,FOS,PTK2,RYR2,JUN,RELA,SLC8A1,RAF1,CTNNB1
GO:0050994	Regulation of lipid catabolic process	18	62	0.85	3.65e-08	CDK4,THRA,ADRA2A,PDE3B,IRS1,PRKCE,PRKCD,PRKAA1,IRS2,ALK,AKT2,PPARA,TNF,PIK3CG,APOA5,AKT1,APOC1,APOC2
GO:1902893	Regulation of miRNA transcription	18	62	0.85	3.65e-08	NGFR,TGFB1,NR3C1,RARA,STAT3,TP53,APP,PPARG,NFATC3,FOS,FOSL1,SMAD3,FOXO3,JUN,RELA,PPARA,TNF,HIF1A
GO:0055082	Cellular chemical homeostasis	55	523	0.41	4.09e-08	KCNQ1,NGFR,MAPK1,TGFB1,PIK3R2,SLC8A2,APOE,CYBA,SLC12A2,SLC9A3R1,MAPK3,PIK3CA,SLC9A1,PPARGC1A,GRM1,APP,ADCY8,BAX,AVPR1A,HSP90B1,ITPR1,F2,PRKACA,EDNRA,CALR,PSEN1,ATF4,FOXO3,SLC26A3,PRKAA1,PLN,ATP2B4,RYR1,RYR2,AGT,AVPR1B,PRKAA2,BAK1,IRS2,FOXO1,AVP,TH,SLC8A3,PPP3CA,BCL2,SLC8A1,RAF1,PTH1R,CAMK2D,PIK3R1,HIF1A,RYR3,PRKCB,IGF1R,PIK3CB
GO:0120036	Plasma membrane bounded cell projection organization	91	1112	0.3	4.26e-08	KCNQ1,NGFR,ITGB4,TNN,VASP,RAC2,APOE,ITPKA,SLC9A3R1,PRKCQ,TNC,IQCG,IQGAP1,ERBB2,ITGA1,APP,KIT,ADCY1,INPPL1,CRK,INSR,RAC3,SDC2,KIF5B,NEFH,EDNRA,ITGA3,USP9X,ULK1,GSK3B,PSEN1,PARVA,HSP90AA1,EZR,PTK2,CRKL,FYN,ERCC6,SIAH1,MYLK,MTOR,TNR,SGK1,RAB13,PIP5K1A,VAV3,LPAR3,JUN,DAB1,HSP90AB1,VAV2,PTEN,SDC4,PRKG1,LPAR1,LYPLA2,PRKCZ,JAK2,KLC3,PPP3CB,PPP3CA,ULK2,ITGB1,ITGA4,PTK2B,BCL2,CSNK1D,ROCK1,CUL4B,PARVB,CREB…
GO:0006110	Regulation of glycolytic process	16	47	0.92	4.37e-08	EP300,STAT3,NCOR1,APP,PRKAG2,INSR,RPTOR,PRKAG1,PSEN1,PRKAA1,MTOR,PRKAA2,OGT,PPARA,HIF1A,MLST8
GO:0043255	Regulation of carbohydrate biosynthetic process	22	99	0.73	4.37e-08	TGFB1,GSK3A,NFKB1,NR3C1,EP300,PPARGC1A,DDB1,INSR,IRS1,PTPN2,GSK3B,USP7,AVPR1B,OGT,IRS2,FOXO1,AKT2,PTK2B,PPARA,PTH1R,AKT1,SNCA
GO:1905953	Negative regulation of lipid localization	16	47	0.92	4.37e-08	NFKBIA,NFKB1,APOE,THBS1,ITGAV,PPARG,PTPN2,IRS2,AKT2,PPARA,TNF,AKT1,ITGB3,APOC1,APOC2,PTPN11
GO:0032481	Positive regulation of type I interferon production	18	63	0.84	4.47e-08	RIPK2,TICAM1,TLR2,TBK1,HSP90AA1,HSPD1,TLR9,STAT1,IRAK1,CHUK,TLR4,SYK,IRF7,CD14,MAVS,PLCG2,PTPN11,MYD88
GO:0044409	Entry into host	23	109	0.71	4.47e-08	ITGAV,CBL,ITGB7,EGFR,ITGB6,ITGA5,ITGB5,ITGA2,INSR,CD46,CD209,CLEC4M,SIVA1,DPP4,CR2,AVPR1B,SRC,AVP,ITGB1,CXCR4,ACE2,AGTR1,ITGB3
GO:0030100	Regulation of endocytosis	32	209	0.57	4.55e-08	TSC2,SERPINE1,VTN,LRP1,C3,APOE,ITGAV,EEF2K,CBL,APP,PPARG,CALM3,ITGA2,INSR,SRC,SYK,PPP3CB,PPP3CA,PPP3CC,ROCK1,CD14,PRKD1,APOA5,ITGB3,APOC1,APOC2,PLCG2,CDC42,CALM1,CALM2,SNCA,PIK3CB
GO:2001235	Positive regulation of apoptotic signaling pathway	25	130	0.67	4.77e-08	NGFR,TRAF2,RIPK1,THBS1,SLC9A3R1,TP53,BAX,PPP2R1B,PTPN2,BID,PPP2R1A,PRKCD,SIAH1,AGT,AGTR2,PTEN,STK4,NKX3-1,JAK2,BCL2L11,BAD,MAPK9,TNF,DDIT3,BCL10
GO:0038096	Fc-gamma receptor signaling pathway involved in phagocytosis	12	21	1.14	4.80e-08	PRKCE,PRKCD,PTK2,FYN,VAV3,VAV2,SRC,FGR,SYK,HCK,LYN,VAV1
GO:1900046	Regulation of hemostasis	19	72	0.81	4.88e-08	COMP,SERPINE1,VTN,TFPI,PROC,APOE,PDGFRA,THBS1,SERPING1,NOS3,F2,F2R,PRKCD,SERPINC1,PRKG1,F7,HPSE,F11,TBXA2R
GO:0001959	Regulation of cytokine-mediated signaling pathway	27	152	0.63	4.99e-08	TNFRSF1A,RIPK2,PPP2CB,CDC37,TRAF2,IRAK2,RIPK1,TXK,PPARG,MED1,PTPN2,STAT2,TBK1,PRKN,IRAK1,SYK,IL6ST,IRF7,IL1R1,CXCR4,PTPN6,MAVS,TICAM2,IKBKB,HIF1A,IKBKE,PTPN11
GO:0032989	Cellular component morphogenesis	60	603	0.38	5.00e-08	NGFR,ITGB4,TNN,VASP,RAC2,PDGFRA,TLR2,PDGFRB,PRKCQ,GPC1,IQGAP1,ERBB2,ITGA1,APP,BAX,ADCY1,SDC2,KIF5B,NEFH,EDNRA,USP9X,ULK1,HSP90AA1,PTK2,FYN,SIAH1,TNR,SGK1,LPAR3,DAB1,HSP90AB1,PTEN,LYPLA2,BCL2L1,PRKCZ,MYLK3,PPP3CB,PPP3CA,ULK2,ITGB1,ITGA4,BCL2,ROCK1,CREB1,DCC,KIF5C,SCN1B,RHOA,KIF5A,LMOD2,NTRK1,ACTG1,RPS6KA5,NEFL,PTPN11,ACTB,CTNNB1,LRP2,IGF1R,CDC42
GO:0060326	Cell chemotaxis	32	210	0.57	5.00e-08	PDGFRA,PDGFRB,SLC12A2,GAB1,PRKCQ,ITGA9,FLT1,ITGA1,KIT,FCER1G,VCAM1,CXCL3,CRK,PRKCD,PARVA,CRKL,IL6R,RAB13,PIP5K1A,VAV3,PREX1,LPAR1,SYK,EDNRB,PIK3CD,ITGB2,CXCR4,AGTR1,PIK3CG,NR4A1,PIP5K1C,VAV1
GO:0002718	Regulation of cytokine production involved in immune response	24	120	0.68	5.01e-08	RIPK2,TGFB1,TRAF2,TICAM1,KIT,TLR9,MAPKAPK2,MAP3K7,CARD9,TLR4,SYK,PRKCZ,HLA-A,IL1R1,TNF,MAVS,JAK3,TRAF6,TRIL,PLCG2,BTK,MALT1,BCL10,MYD88
GO:0003073	Regulation of systemic arterial blood pressure	22	100	0.73	5.05e-08	GSK3A,CYBA,NOS3,AVPR1A,ADRA1B,F2R,AGT,AVPR1B,AGTR2,AR,EDNRB,ADRA1D,AVP,ADRA1A,PRCP,ACE2,TNF,AGTR1,RHOA,RPS6KA2,TRPV1,AVPR2
GO:0034976	Response to endoplasmic reticulum stress	33	223	0.55	5.41e-08	CREB3L3,PPP2CB,PIK3R2,CCND1,TRAF2,THBS1,EP300,RASGRF2,TP53,CREB3L4,BAX,HSP90B1,ITPR1,CALR,HSPA5,GSK3B,CREB3L2,ATF4,THBS4,CREB3,MAP3K5,PRKN,JUN,BAK1,PDX1,BCL2L11,BCL2,RASGRF1,TRIB3,PIK3R1,DDIT3,MARCKS,CREB3L1
GO:0010821	Regulation of mitochondrion organization	27	153	0.63	5.61e-08	DCN,BIK,TSC2,GSK3A,EP300,KDR,PPARGC1A,CASP6,TP53,APP,PPARG,BAX,STAT2,BID,GSK3B,SIVA1,PRKN,MMP9,BAK1,BCL2L1,AVP,BCL2L11,BAD,MAPK8,AMBRA1,HIF1A,AKT1
GO:0090287	Regulation of cellular response to growth factor stimulus	40	314	0.49	5.78e-08	DCN,NGFR,TGFB1,VTN,IL12B,THBS1,CREBBP,EP300,KDR,GPC1,TP53,PPARG,ITGA5,WNT1,IL12A,VEGFB,ITGA3,HSPA5,SMAD3,PDPK1,ATP2B4,AGT,HSP90AB1,AGTR2,HDAC1,OGT,ITGA8,ILK,PPARA,FGFR1,PRKD2,HIF1A,CITED2,ITGB3,CREB3L1,CTNNB1,PRKCB,LRP2,MYO1C,PIK3CB
GO:0002706	Regulation of lymphocyte mediated immunity	29	176	0.6	5.83e-08	TGFB1,IL2,IL23A,IL12B,AHR,C4BPB,C3,TRAF2,STAT6,CRK,IL12A,CD46,IL23R,CD28,HSPD1,CR2,MAP3K7,PRKCZ,PPP3CB,HLA-A,IL1R1,PTPN6,TNF,TRAF6,IL12RB1,VAV1,PIK3R6,BTK,MALT1
GO:0002269	Leukocyte activation involved in inflammatory response	14	34	1.0	6.03e-08	TLR2,APP,TLR9,IFNGR1,JUN,C1QA,JAK2,ITGB2,TLR6,TNF,TRPV1,ITGAM,MYD88,SNCA
GO:0032660	Regulation of interleukin-17 production	15	41	0.95	6.08e-08	TGFB1,IL2,IL23A,IL12B,PRKCQ,IL12A,IL23R,CARD9,TLR4,JAK2,TYK2,DDIT3,IL12RB1,BTK,MYD88
GO:0048589	Developmental growth	47	412	0.44	6.08e-08	TGFB1,COMP,TNN,RARA,PDGFRB,EP300,ATF2,TXK,IQGAP1,TP53,APP,COPS2,MED1,EDNRA,USP9X,ULK1,SMAD3,MAPK11,HSP90AA1,FOXO3,ERBB4,ERCC6,MTOR,AKAP13,AGT,TNR,THBS3,LPAR3,HSP90AB1,PTEN,STK4,SRC,AR,PRKCZ,ADRA1A,PPP3CB,PPP3CA,ULK2,ITGB1,ITGA4,BCL2,CDKN1A,ESR1,MAP2K4,APOA5,PTPN11,CTNNB1
GO:1900542	Regulation of purine nucleotide metabolic process	21	92	0.74	6.52e-08	EP300,STAT3,PPARGC1A,NCOR1,APP,PRKAG2,NOS3,INSR,RPTOR,PRKAG1,PSEN1,NOS2,PRKAA1,MTOR,PRKAA2,OGT,PPARA,HIF1A,MLST8,NOS1,SNCA
GO:0002009	Morphogenesis of an epithelium	50	457	0.42	6.71e-08	NGFR,TSC2,TGFB1,NR3C1,VASP,RARA,KRAS,SLC9A3R1,PAX8,KDR,TNC,EGFR,ITGA5,WNT1,TSC1,MED1,PRKACA,EDNRA,MET,PGR,PSEN1,SMAD3,ERBB4,DLG1,MSN,RYR2,PRKACB,SDC4,STK4,SRC,AR,NKX3-1,PDX1,ITGB1,ILK,BCL2,CXCR4,PRKD2,RHOA,GNA13,ESR1,TRAF6,HIF1A,CITED2,ACTG1,ACTB,CTNNB1,LRP2,CDC42,BCL10
GO:0046640	Regulation of alpha-beta T cell proliferation	16	49	0.9	6.94e-08	RIPK2,IL2,IL23A,IL12B,IL12RB2,PRKCQ,ZAP70,IL12A,IL23R,CD28,SYK,JAK2,HLA-A,TYK2,IL12RB1,CBLB
GO:0032102	Negative regulation of response to external stimulus	45	387	0.45	7.75e-08	TNFRSF1A,SERPINE1,DUSP3,VTN,NFKB1,IL2,MAPK14,IL12B,TFPI,PROC,DUSP1,PLCG1,APOE,PDGFRA,THBS1,LPCAT3,SLC12A2,SERPING1,PPARG,NOS3,CRK,F2,PTPN2,STAT2,PRKCD,SMAD3,FYN,DPP4,DUSP10,TNR,PTEN,ADA,SRC,PRKG1,FGR,VSIG4,SYK,HCK,SPP1,HLA-A,F11,PPARA,TNF,LYN,INPP5F
GO:0007189	Adenylate cyclase-activating G protein-coupled receptor signaling pathway	26	145	0.64	8.11e-08	SLC9A3R1,ADRA2A,APP,ADCY8,GNAQ,ADCY9,ADCY1,ADRA1B,GNAI2,GNG2,PLN,AKAP13,LPAR3,LPAR1,S1PR3,ADRA1D,ADRA1A,RAPGEF4,ADCY3,ADRA2C,TBXA2R,GNA13,PTH1R,LPAR2,ADRA2B,S1PR2
GO:0008584	Male gonad development	26	145	0.64	8.11e-08	BIK,CCND1,RARA,PDGFRA,PDGFRB,CBL,KIT,BAX,INSR,CRKL,TLR9,RAB13,NR5A1,AR,BCL2L1,PRKACG,NKX3-1,SDC1,BCL2L11,BCL2,KCNE1,ESR1,NTRK1,CITED2,TLR5,LRP2
GO:0019725	Cellular homeostasis	61	628	0.37	8.26e-08	KCNQ1,NGFR,MAPK1,TGFB1,PIK3R2,SLC8A2,APOE,CYBA,SLC12A2,SLC9A3R1,MAPK3,PIK3CA,SLC9A1,PPARGC1A,GRM1,APP,ADCY8,BAX,NOS3,AVPR1A,HSP90B1,ITPR1,F2,PRKACA,EDNRA,CALR,PSEN1,NOS2,ATF4,FOXO3,SLC26A3,PRKAA1,PLN,ATP2B4,RYR1,RYR2,AGT,PRKN,AVPR1B,PRKAA2,BAK1,IRS2,FOXO1,AVP,TH,SLC8A3,PPP3CA,BCL2,SLC8A1,RAF1,PTH1R,CAMK2D,PIK3R1,HIF1A,DDIT3,NOS1,RYR3,SCN7A,PRKCB,IGF1R,PIK3CB
GO:0050818	Regulation of coagulation	19	75	0.79	8.42e-08	SERPINE1,VTN,TFPI,PROC,APOE,PDGFRA,THBS1,SERPING1,NOS3,F2,F2R,PSEN1,PRKCD,SERPINC1,PRKG1,F7,HPSE,F11,TBXA2R
GO:0051146	Striated muscle cell differentiation	31	204	0.57	9.16e-08	MAPK14,RARA,KRAS,PDGFRA,PDGFRB,SLC9A1,WNT1,TSC1,AVPR1A,CALR,CACNA1H,RYR1,MTOR,AKAP13,CACNA1S,AGT,ADRA1A,SDC1,MYLK3,PPP3CB,PPP3CA,NFATC2,ITGB1,BCL2,JAM2,SLC8A1,MAP2K4,LMOD2,AKT1,ACTG1,NOS1
GO:0038094	Fc-gamma receptor signaling pathway	13	29	1.04	9.68e-08	FCER1G,PRKCE,PRKCD,PTK2,FYN,VAV3,VAV2,SRC,FGR,SYK,HCK,LYN,VAV1
GO:1903035	Negative regulation of response to wounding	20	85	0.76	9.73e-08	SERPINE1,VTN,TFPI,PROC,APOE,PDGFRA,SLC12A2,SERPING1,NOS3,CRK,F2,PRKCD,SMAD3,TNR,PTEN,PRKG1,SPP1,F11,TNF,INPP5F
GO:1901224	Positive regulation of NIK/NF-kappaB signaling	18	67	0.81	9.76e-08	IL23A,IL12B,ACTN4,TLR2,EP300,EGFR,APP,CALR,TRADD,TLR9,IRAK1,TLR4,ILK,RELA,CD14,TNF,RHOA,TRAF6
GO:0016311	Dephosphorylation	34	242	0.53	9.85e-08	PPP5C,TAB1,PPP2CB,DUSP3,DUSP1,CDC25B,PTPRR,PIP4P2,INPPL1,DUSP16,PTPN7,PPP2R1B,PTPN2,CDC25C,PPP2R1A,PPP2R2A,DUSP9,PTPN5,DUSP10,PTEN,PPP3CB,PPP3CA,PPP3CC,PIP4P1,BCL2,PTPN6,INPP5D,DUSP7,PPP2CA,INPP4B,PHLPP2,PTPN11,INPP5F,PPP3R2
GO:0051099	Positive regulation of binding	29	181	0.59	9.98e-08	RIPK2,PPP2CB,TGFB1,VTN,LRP1,TICAM1,APOE,RARA,EP300,APP,PPARG,CALM3,ITGA2,USP9X,MET,GSK3B,PSEN1,PRKN,HSP90AB1,MMP9,STK4,PDX1,JAK2,TRIB3,PPP2CA,TRAF6,CTNNB1,CALM1,CALM2
GO:0006959	Humoral immune response	36	268	0.51	1.01e-07	C4BPB,C3,CFP,SERPING1,APP,FCN2,CXCL3,MASP1,C2,F2,CD46,C1QB,CFHR1,CD28,CR2,CFH,MBL2,C1QC,C1QA,VSIG4,CFI,HLA-A,BCL2,MASP2,C1S,C4A,TNF,B4E1Z4_HUMAN,C4B,CFB,IGLL5,C1R,CFD,LOC102723407,IGHV3-72,IGHV3-43D
GO:0032735	Positive regulation of interleukin-12 production	15	43	0.93	1.01e-07	RIPK2,IL23A,MAPK14,IL12B,TLR2,IL23R,MAPK11,HSPD1,TLR9,TLR4,SYK,TIRAP,RELA,TRAF6,PLCG2
GO:0045123	Cellular extravasation	15	43	0.93	1.01e-07	MADCAM1,ITGB7,ITGA1,VCAM1,CRK,CRKL,ITGAL,PIK3CD,ITGB1,ITGA4,ITGB2,ROCK1,JAM2,TNF,PIK3CG
GO:2000106	Regulation of leukocyte apoptotic process	21	95	0.73	1.04e-07	IL2,PRKCQ,TP53,BAX,RORC,PTEN,ADA,IRS2,BCL2L1,PIK3CD,BCL2L11,IRF7,BCL2,PRKD2,CDKN2A,LYN,JAK3,HIF1A,BTK,BCL10,PIK3CB
GO:0030855	Epithelial cell differentiation	60	617	0.37	1.05e-07	KCNQ1,TGFB1,RAP1B,RARA,KRAS,SLC9A3R1,PAX8,KDR,THRA,FOSL2,CASP6,IQGAP1,PPARG,WNT1,ITGA2,MED1,MAP2K1,EDNRA,MET,PLAAT3,PGR,SMAD3,ATF4,EZR,SFN,ERBB4,PDPK1,MSN,RAB13,PIP5K1A,RAP1A,JUN,STK4,HDAC1,SRC,NR5A1,AR,EDNRB,PDX1,SDC1,IL6ST,AKT2,PPP3CA,THRB,KCNE1,ROCK1,HPSE,CXCR4,CREB1,RAPGEF3,RHOA,ESR1,NTRK1,HIF1A,AKT1,CTNNB1,RDX,CDC42,MYD88,DSPP
GO:0038061	NIK/NF-kappaB signaling	14	36	0.97	1.05e-07	TRAF2,COPS8,MAP3K7,IRAK1,CHUK,ALK,TIRAP,RELA,TLR6,TRAF6,AKT1,IKBKE,MAP3K14,MALT1
GO:0007548	Sex differentiation	37	282	0.5	1.08e-07	BIK,CCND1,RARA,PDGFRA,PDGFRB,KDR,CBL,KIT,BAX,NOS3,INSR,HSPA5,PGR,NRIP1,FOXO3,CRKL,TLR9,RAB13,SRC,NR5A1,BAK1,AR,BCL2L1,PRKACG,PCYT1B,NKX3-1,SDC1,BCL2L11,BCL2,KCNE1,ESR1,NTRK1,CITED2,PTPN11,CTNNB1,TLR5,LRP2
GO:0002263	Cell activation involved in immune response	30	194	0.57	1.12e-07	IL2,IL12B,LRP1,TICAM1,CBL,STAT3,TP53,APP,KIT,FCER1G,TSC1,STAT6,PRKCE,CD19,PSEN1,RORC,HSPD1,ITGAL,MTOR,IL6R,ADA,TLR4,SYK,PIK3CD,PTK2B,PIK3CG,LYN,PLCG2,BTK,MYD88
GO:0032410	Negative regulation of transporter activity	20	86	0.75	1.14e-07	KCNQ1,CRBN,SLC9A3R1,ADRA2A,CALM3,PRKCE,PLN,TLR9,AGT,MMP9,PPP3CB,PPP3CA,PPP3CC,KCNE1,CAMK2D,KCNE1B,PPP3R2,CALM1,CALM2,SNCA
GO:0070252	Actin-mediated cell contraction	18	68	0.81	1.17e-07	KCNQ1,PIK3CA,SLC9A1,KCNN2,CACNA1C,CACNA1D,KCNJ3,SCN4B,SCN5A,PARVA,CACNA1G,RYR2,KCNE1,ROCK1,SCN1B,CAMK2D,KCNJ5,KCNE1B
GO:0032956	Regulation of actin cytoskeleton organization	43	365	0.45	1.18e-07	TGFB1,PIK3R2,ARHGDIB,LRP1,VASP,RAC2,PDGFRA,PDGFRB,PIK3CA,SLC9A1,IQGAP1,TMSB4Y,TSC1,CRK,RAC3,PRKCE,MET,ROCK2,PRKCD,SMAD3,DLG1,MTOR,AKAP13,CD47,PRKN,SDC4,LPAR1,HCK,MYLK3,PTK2B,ROCK1,RAPGEF3,RHOA,HRAS,LMOD2,BRAF,PIK3R1,ITGB3,MLST8,ACTG1,ARHGDIA,RDX,CDC42
GO:0042509	Regulation of tyrosine phosphorylation of STAT protein	19	77	0.78	1.19e-07	TNFRSF1A,IL2,IL23A,IL12B,FLT3,KIT,IL12A,PTPN2,IL23R,PPP2R1A,ERBB4,FYN,IL6R,IL6ST,JAK2,TNF,PPP2CA,LYN,INPP5F
GO:1903027	Regulation of opsonization	11	18	1.17	1.27e-07	C4BPB,C3,CFP,FCN2,MASP1,C2,MBL2,MASP2,C4A,C4B,CFB
GO:0007612	Learning	26	149	0.63	1.29e-07	SLC8A2,PPP1R1B,KRAS,TLR2,PRKAR2B,APP,KIT,TSC1,INSR,FOS,FOSL1,GRIN2A,FYN,AGT,PRKN,TNR,GRIN1,TH,SLC8A3,PPP3CB,ITGB1,ADCY3,RGS14,RAPGEF3,BRAF,HIF1A
GO:0055074	Calcium ion homeostasis	32	220	0.55	1.30e-07	TGFB1,SLC8A2,APOE,KDR,TRPV5,GRM1,APP,ADCY8,BAX,HSP90B1,ITPR1,F2,PRKACA,EDNRA,CALR,PSEN1,ATF4,PLN,ATP2B4,RYR1,RYR2,GRIN1,BAK1,ASPH,SLC8A3,BCL2,SLC8A1,PTH1R,CAMK2D,RYR3,PRKCB,PIK3CB
GO:0008361	Regulation of cell size	29	184	0.58	1.36e-07	APOE,SLC12A2,SLC9A3R1,DEPTOR,TSC1,RPTOR,ULK1,GSK3B,HSP90AA1,LAMTOR4,FN1,MSN,MTOR,TNR,VAV3,LPAR3,HSP90AB1,VAV2,PTEN,ARHGAP5,AKT1S1,SPP1,ULK2,CREB1,DCC,RHOA,VAV1,RDX,AKT3
GO:0042593	Glucose homeostasis	30	196	0.57	1.36e-07	NGFR,PIK3R2,CYBA,PIK3CA,STAT3,PPARGC1A,ADRA2A,ADCY8,PPARG,INSR,IRS1,PRKACA,PTPN2,FOXO3,PRKAA1,CRTC2,PRKAA2,IRS2,FOXO1,PDX1,TH,PRCP,BAD,PPP3CA,RAF1,PIK3R1,HIF1A,AKT1,PTPN11,IGF1R
GO:1904019	Epithelial cell apoptotic process	16	52	0.87	1.36e-07	CDKN1B,ATF2,CASP6,BAX,EDNRA,BID,CASP9,MAP3K5,RYR2,STK4,BCL2L1,PDX1,BCL2,TNF,BRAF,PIK3CG
GO:0031279	Regulation of cyclase activity	19	78	0.77	1.41e-07	MAPK14,MAPK3,CACNA1C,CACNA1D,CALM3,NOS3,GNAI2,EDNRA,NOS2,GNAI3,EDNRB,AKAP5,MAPK8,RAF1,NOS1,ORAI1,AVPR2,CALM1,CALM2
GO:0032413	Negative regulation of ion transmembrane transporter activity	19	78	0.77	1.41e-07	KCNQ1,CRBN,SLC9A3R1,ADRA2A,CALM3,PRKCE,PLN,TLR9,AGT,MMP9,PPP3CB,PPP3CA,PPP3CC,KCNE1,CAMK2D,KCNE1B,PPP3R2,CALM1,CALM2
GO:0061337	Cardiac conduction	18	69	0.8	1.41e-07	KCNQ1,SLC9A1,KCNN2,CACNA1C,CACNA1D,KCNJ3,PRKACA,SCN4B,SCN5A,PLN,CACNA1G,RYR2,KCNE1,SLC8A1,SCN1B,CAMK2D,KCNJ5,KCNE1B
GO:0040013	Negative regulation of locomotion	41	340	0.47	1.45e-07	DCN,NGFR,TGFB1,SERPINE1,DUSP3,ARHGDIB,DUSP1,TNN,LRP1,RRAS,APOE,THBS1,SLC9A3R1,STAT3,GNA12,GNRH1,PTPRR,PPARG,CRK,PTPN2,CALR,FOXO3,ATP2B4,DPP4,DUSP10,AGTR2,PTEN,ADA,HDAC1,OGT,PRKG1,PIP5KL1,BCL2,TBXA2R,TNF,RHOA,GNA13,BRAF,CITED2,AKT1,S1PR2
GO:0007623	Circadian rhythm	25	139	0.64	1.46e-07	NGFR,AHR,JUND,EP300,PPARGC1A,NCOR1,TP53,ADCY1,GSK3B,RORC,NRIP1,NOS2,ATF4,PTEN,HDAC1,OGT,F7,TH,CSNK1E,CSNK1D,PPARA,CREB1,TNF,NCOA2,NTRK1
GO:0001667	Ameboidal-type cell migration	30	197	0.57	1.50e-07	ITGB4,SLC9A3R1,PIK3R3,KDR,PIK3CA,ITGB7,IQGAP1,KIT,NOS3,EDNRA,ERBB4,FN1,DPP4,RAB13,PIP5K1A,PTEN,IRS2,EDNRB,ITGB1,ILK,ITGA4,PTK2B,ITGB2,ROCK1,RHOA,HIF1A,NR4A1,AKT1,PTPN11,CDC42
GO:0003006	Developmental process involved in reproduction	84	1023	0.3	1.50e-07	MAPK1,BIK,TGFB1,ITGB8,RPS6KB1,CCND1,CDKN1B,MAPK14,APOB,C3,CDC25B,RARA,PDGFRA,PDGFRB,KDR,CBL,TNC,IQCG,CREB3L4,EGFR,PPARG,KIT,BAX,NOS3,MED1,DDB1,MAP2K1,JUNB,INSR,PRKACA,FOSL1,EDNRA,CALR,CDC25C,PRKAG1,HSPA5,PGR,NRIP1,FOXO3,PTK2,DLG1,SLC26A3,CRKL,SIAH1,ATP2B4,TLR9,MTOR,RAB13,HSP90AB1,PTEN,STK4,ADA,AZIN2,SRC,NR5A1,BAK1,AR,BCL2L1,PRKACG,PCYT1B,NKX3-1,SDC1,KLC3,BCL2L11,BAD,SPP1,PTK2B,BCL2,KCNE1,JAM2,NCO…
GO:0050777	Negative regulation of immune response	29	185	0.58	1.50e-07	TGFB1,IL2,MAPK14,IL12B,AHR,C4BPB,PLCG1,SERPING1,PPARG,MASP1,STAT6,CRK,PTPN2,CD46,STAT2,FYN,DUSP10,CR2,SRC,FGR,VSIG4,SYK,HCK,PPP3CB,HLA-A,PTPN6,INPP5D,LYN,JAK3
GO:0034614	Cellular response to reactive oxygen species	23	118	0.67	1.54e-07	MAPK13,MAPK1,PDGFRA,RIPK1,MAPK3,EGFR,NOS3,STAT6,FOS,PRKCD,PRKAA1,FYN,MAP3K5,CHUK,JUN,MMP9,SRC,MAPK8,RELA,SLC8A1,MAPK9,AKT1,BTK
GO:0071840	Cellular component organization or biogenesis	310	5639	0.12	1.54e-07	SKAP2,KCNQ1,NGFR,ITGB4,BIK,PPP2CB,NEFM,TGFB1,PIK3R2,COMP,GSK3A,VTN,IBSP,NR3C1,APOB,SLC8A2,TNN,H4C6,C3,VASP,CDC25B,TRAF2,F2RL3,RAC2,APOE,ACTN4,KRAS,PDGFRA,APC,MDM2,LAMC1,RIPK1,TLR2,THBS1,ITPKA,LPCAT3,CYBA,PDGFRB,CREBBP,SLC12A2,SLC9A3R1,GAB1,PRKCQ,EP300,STAM2,PIK3CA,SLC9A1,LCAT,GPC1,ATF2,NID1,MECOM,PI4K2B,PPARGC1A,TNC,CASP6,IQCG,TRPV5,DAXX,CDK2,IQGAP1,NCOR1,TP53,ERBB2,PLA2G7,EGFR,AIP,ADRA2A,ITGA1,T…
GO:0071322	Cellular response to carbohydrate stimulus	20	88	0.74	1.55e-07	MAPK13,CYBA,PIK3CA,ADCY8,PRKACA,FOXO3,MAP2K3,PRKAA1,PRKAA2,IRS2,TH,PPP3CA,MAP2K7,RAF1,MAP2K4,RPS6KA2,HIF1A,MAP2K6,PRKCB,IGF1R
GO:0051353	Positive regulation of oxidoreductase activity	17	61	0.83	1.58e-07	APOE,CYBA,CALM3,GNAI2,AGT,GNAI3,AGTR2,PTK2B,TNF,AGTR1,ESR1,HIF1A,AKT1,CALM1,CALM2,SNCA,PIK3CB
GO:0042102	Positive regulation of T cell proliferation	22	108	0.69	1.61e-07	RIPK2,IL2,IL23A,IL12B,IL12RB2,PRKCQ,ZAP70,VCAM1,IL12A,CD46,CD209,IL23R,CD28,SYK,IL6ST,JAK2,PPP3CA,HLA-A,TYK2,JAK3,TRAF6,IL12RB1
GO:0043280	Positive regulation of cysteine-type endopeptidase activity involved in apoptotic process	24	129	0.65	1.61e-07	NGFR,APP,PPARG,BAX,BID,F2R,CASP9,SMAD3,HSPD1,MAP3K5,CARD9,BAK1,SYK,NKX3-1,JAK2,BCL2L11,BAD,DAPK1,TNF,RHOA,CDKN2A,MALT1,BCL10,SNCA
GO:0045621	Positive regulation of lymphocyte differentiation	24	129	0.65	1.61e-07	RIPK2,TGFB1,IL2,IL23A,IL12B,RARA,ZAP70,CD46,IL23R,FOXO3,DUSP10,ADA,IL2RG,SYK,PRKCZ,BAD,RHOA,INPP5D,AMBRA1,IL12RB1,PIK3R6,BTK,ACTB,MALT1
GO:0010975	Regulation of neuron projection development	48	442	0.42	1.62e-07	GSK3A,TNN,APOE,CAMK1,ITPKA,MAP2K2,EEF2K,EP300,PRKCI,TSC1,CRK,MAP2K1,SDC2,ITGA3,HSPA5,ULK1,GSK3B,MBOAT1,CARM1,PSEN1,CREB3L2,CRKL,FYN,FN1,AGT,TNR,RAP1A,LPAR3,DAB1,PTEN,LPAR1,ALK,PPP3CA,SPP1,ULK2,CAMK2B,PTK2B,DCC,PRKD1,SCN1B,RHOA,BRAF,LYN,NTRK1,AKT1,NEFL,IGF1R,INPP5F
GO:0031281	Positive regulation of cyclase activity	16	53	0.86	1.66e-07	MAPK14,MAPK3,CACNA1C,CACNA1D,CALM3,NOS3,EDNRA,NOS2,AKAP5,MAPK8,RAF1,NOS1,ORAI1,AVPR2,CALM1,CALM2
GO:0030193	Regulation of blood coagulation	18	70	0.79	1.67e-07	SERPINE1,VTN,TFPI,PROC,APOE,PDGFRA,THBS1,SERPING1,NOS3,F2,F2R,PRKCD,SERPINC1,PRKG1,F7,HPSE,F11,TBXA2R
GO:0001774	Microglial cell activation	13	31	1.01	1.74e-07	TLR2,APP,TLR9,IFNGR1,JUN,C1QA,JAK2,ITGB2,TLR6,TNF,TRPV1,ITGAM,SNCA
GO:0071383	Cellular response to steroid hormone stimulus	26	152	0.62	1.80e-07	TGFB1,GSK3A,RPS6KB1,NR3C1,TFPI,FLT3,DAXX,MED1,CALR,PGR,CASP9,FOXO3,ESR2,SGK1,SRC,AR,NKX3-1,JAK2,BCL2L11,PPARA,KDM3A,RHOA,ESR1,RXRA,PTGES3,IGF1R
GO:0071277	Cellular response to calcium ion	20	89	0.74	1.81e-07	FOSB,JUND,ITPKA,EEF2K,IQGAP1,ADCY8,ADCY1,JUNB,FOS,HSPA5,SCN5A,PRKAA1,RYR1,JUN,PRKAA2,ASPH,BRAF,CAMK2D,PLCG2,RYR3
GO:0051412	Response to corticosterone	11	19	1.15	1.86e-07	CCND1,FOSB,CALM3,AVPR1A,FOS,FOSL1,FOXO3,TH,NEFL,CALM1,CALM2
GO:0007006	Mitochondrial membrane organization	23	120	0.67	2.00e-07	GSK3A,SLC9A1,ATF2,CASP6,TP53,CALM3,BAX,HSPA9,BID,GSK3B,SIVA1,HSP90AA1,THEM4,BAK1,BCL2L1,BCL2L11,BAD,MAPK8,BCL2,CALM1,CALM2,CAMK2A,SNCA
GO:0032649	Regulation of interferon-gamma production	23	120	0.67	2.00e-07	RIPK2,IL2,IL23A,IL12B,RARA,IL12RB2,TXK,APP,IL12A,IL23R,HSPD1,TLR9,CD47,TLR4,JAK2,HLA-A,CD14,IL1R1,TNF,HRAS,TYK2,DDIT3,IL12RB1
GO:2000630	Positive regulation of miRNA metabolic process	16	54	0.86	2.05e-07	NGFR,TGFB1,NFKB1,NR3C1,STAT3,TP53,PPARG,FOS,FOSL1,SMAD3,FOXO3,JUN,RELA,TNF,HRAS,HIF1A
GO:0032990	Cell part morphogenesis	52	506	0.4	2.08e-07	NGFR,TNN,VASP,RAC2,PRKCQ,IQGAP1,ERBB2,ITGA1,APP,BAX,ADCY1,SDC2,KIF5B,NEFH,EDNRA,USP9X,ULK1,HSP90AA1,PTK2,FYN,SIAH1,TNR,SGK1,LPAR3,DAB1,HSP90AB1,PTEN,LYPLA2,BCL2L1,PRKCZ,PPP3CB,PPP3CA,ULK2,ITGB1,ITGA4,BCL2,ROCK1,CREB1,DCC,KIF5C,SCN1B,RHOA,KIF5A,NTRK1,RPS6KA5,NEFL,PTPN11,ACTB,CTNNB1,LRP2,IGF1R,CDC42
GO:0051960	Regulation of nervous system development	48	447	0.41	2.21e-07	TG,TGFB1,RARA,KRAS,TLR2,ITPKA,RHEB,MAP2K2,EEF2K,TP53,PPARG,KIT,PRKCI,MAP2K1,F2,ULK1,PSEN1,DLG1,FN1,MTOR,THBS2,DUSP10,TNR,LPAR3,DAB1,PTEN,HDAC1,TP73,IL6ST,PPP3CA,SPP1,ULK2,CAMK2B,ITGB1,JAM2,RGS14,CXCR4,DCC,TNF,MME,BRAF,LYN,NTRK1,HIF1A,AKT1,NEFL,CTNNB1,LRP2
GO:0007186	G protein-coupled receptor signaling pathway	92	1174	0.28	2.22e-07	GNA11,KCNQ1,BDKRB1,GNRHR,IL2,KISS1R,GPR83,C3,F2RL3,RAC2,APOE,PDGFRB,SLC9A3R1,PAX8,GNA12,ADRA2A,PDE3B,GRM1,APP,ADCY8,GNAQ,PPARG,CACNA1D,CALM3,ADCY9,ADCY1,AVPR1A,INSR,ADRA1B,GNAI2,EDNRA,F2R,GNG2,ARHGEF1,EZR,CRKL,PLN,AKAP13,AGT,AVPR1B,ARHGEF11,GNAI3,LPAR3,PRKACB,AGTR2,PREX1,SRC,ITPR3,LPAR1,S1PR3,EDNRB,LPAR6,PRKD3,ADRA1D,ADRA1A,JAK2,CHRM5,GRK5,AKAP5,RAPGEF4,PTK2B,ARHGEF12,RELA,ADCY3,ADRA2C,RGS14,CXCR…
GO:0048812	Neuron projection morphogenesis	50	477	0.4	2.23e-07	NGFR,TNN,VASP,RAC2,PRKCQ,IQGAP1,ERBB2,ITGA1,APP,ADCY1,SDC2,KIF5B,NEFH,EDNRA,USP9X,ULK1,HSP90AA1,PTK2,FYN,SIAH1,TNR,SGK1,LPAR3,DAB1,HSP90AB1,PTEN,LYPLA2,PRKCZ,PPP3CB,PPP3CA,ULK2,ITGB1,ITGA4,BCL2,ROCK1,CREB1,DCC,KIF5C,SCN1B,RHOA,KIF5A,NTRK1,RPS6KA5,NEFL,PTPN11,ACTB,CTNNB1,LRP2,IGF1R,CDC42
GO:0031099	Regeneration	26	154	0.61	2.26e-07	TGFB1,VTN,CCND1,FLT3,TXK,TNC,PPARG,WNT1,MED1,ULK1,ERBB4,TNR,JUN,BAK1,PFKFB1,F7,PDX1,JAK2,PPP3CA,BCL2,CDKN1A,TNF,APOA5,PGF,MAPK8IP3,NEFL
GO:0010762	Regulation of fibroblast migration	14	39	0.94	2.29e-07	TGFB1,THBS1,SLC9A3R1,GNA12,PRKCE,PTK2,SDC4,PRR5L,ITGB1,SLC8A1,GNA13,BRAF,AKT1,ITGB3
GO:0046902	Regulation of mitochondrial membrane permeability	17	63	0.81	2.31e-07	GSK3A,SLC9A1,ATF2,CASP6,TP53,BAX,BID,GSK3B,SIVA1,THEM4,BAK1,BCL2L1,BCL2L11,BAD,MAPK8,BCL2,CAMK2A
GO:0003014	Renal system process	22	111	0.68	2.42e-07	KCNQ1,CYBA,SLC9A3R1,TRPV5,PRKACA,GNAI2,EDNRA,ITGA3,F2R,AGT,SGK1,PRKACB,AGTR2,EDNRB,PRKACG,ADRA1A,PPP3CA,BCL2,AGTR1,RHOA,TRPV1,AVPR2
GO:0010611	Regulation of cardiac muscle hypertrophy	16	55	0.85	2.53e-07	TNFRSF1A,GSK3A,SLC9A1,PPARG,ROCK2,SMAD3,ATP2B4,AGT,FOXO1,ADRA1A,IL6ST,PPP3CA,ROCK1,PPARA,PRKCA,CAMK2D
GO:0003044	Regulation of systemic arterial blood pressure mediated by a chemical signal	15	47	0.89	2.55e-07	CYBA,NOS3,AVPR1A,ADRA1B,AGT,AVPR1B,AGTR2,EDNRB,ADRA1D,ADRA1A,ACE2,AGTR1,RHOA,RPS6KA2,AVPR2
GO:0010564	Regulation of cell cycle process	65	716	0.34	2.64e-07	TGFB1,CCND1,CDKN1B,MAPK14,DUSP1,CDC25B,APC,CDK4,MDM2,CCND2,PDGFRB,ATF2,CDK2,TP53,EGFR,APP,CALM3,MED1,DDB1,INSR,PRKCE,RPTOR,MOS,FBXW5,ROCK2,BID,CALR,CDC25C,PPP2R1A,CD28,PSMG2,DLG1,ERCC6,ATP2B4,DTL,PTEN,PLK3,CCND3,FOXO4,CUL4A,BCL2L1,NKX3-1,PKIA,BCL2,CUL4B,CDKN1A,PTPN6,TNF,RHOA,PPP2CA,CDKN2A,BRCA1,RPS6KA2,AMBRA1,AKT1,PLCG2,PTPN11,ACTB,CTNNB1,RDX,IGF1R,GNAI1,CDC42,CALM1,CALM2
GO:0051493	Regulation of cytoskeleton organization	54	541	0.38	2.64e-07	MAPK1,TGFB1,PIK3R2,CDKN1B,ARHGDIB,LRP1,VASP,RAC2,PDGFRA,APC,PDGFRB,MAPK3,PIK3CA,SLC9A1,IQGAP1,TMSB4Y,TSC1,CRK,RAC3,PRKCE,MET,ROCK2,GSK3B,PRKCD,SMAD3,PTK2,DLG1,PRKAA1,MTOR,AKAP13,CD47,PRKN,PRKAA2,SDC4,LPAR1,HCK,MYLK3,PTK2B,ROCK1,RAPGEF3,RHOA,HRAS,LMOD2,BRCA1,BRAF,PIK3R1,ITGB3,MLST8,ACTG1,ARHGDIA,RDX,GNAI1,CDC42,SNCA
GO:0035306	Positive regulation of dephosphorylation	17	64	0.81	2.80e-07	TGFB1,PDGFRB,GNA12,ITGA1,CALM3,ITGA2,PRKCD,SMAD3,MTOR,HSP90AB1,AGTR2,SRC,JAK2,ROCK1,AMBRA1,CALM1,CALM2
GO:0046824	Positive regulation of nucleocytoplasmic transport	17	64	0.81	2.80e-07	TGFB1,PIK3R2,MAPK14,CAMK1,PRKACA,GSK3B,PSEN1,PRKCD,SMAD3,HSP90AA1,SFN,HSP90AB1,JAK2,PRKD1,RAPGEF3,MAVS,PIK3R1
GO:0010827	Regulation of glucose transmembrane transport	18	73	0.78	2.84e-07	GSK3A,RPS6KB1,MAPK14,C3,PRKAG2,PRKCI,INSR,IRS1,EDNRA,IRS2,AKT2,TNF,TRIB3,BRAF,PIK3R1,AKT1,PTPN11,PRKCB
GO:0051341	Regulation of oxidoreductase activity	21	102	0.7	2.88e-07	NFKB1,APOE,CYBA,EGFR,CALM3,GNAI2,ATP2B4,AGT,PRKN,GNAI3,AGTR2,PTK2B,TNF,AGTR1,ESR1,HIF1A,AKT1,CALM1,CALM2,SNCA,PIK3CB
GO:0002761	Regulation of myeloid leukocyte differentiation	23	123	0.66	2.93e-07	TGFB1,IL23A,IL12B,RARA,RIPK1,CAMK4,FOS,PTPN2,IL23R,MTOR,TLR4,C1QC,CUL4A,PPP3CA,IRF7,CREB1,TNF,INPP5D,PRKCA,PIK3R1,LYN,TRAF6,CTNNB1
GO:0046661	Male sex differentiation	27	168	0.59	2.94e-07	BIK,CCND1,RARA,PDGFRA,PDGFRB,CBL,KIT,BAX,INSR,CRKL,TLR9,RAB13,NR5A1,AR,BCL2L1,PRKACG,NKX3-1,SDC1,BCL2L11,BCL2,KCNE1,ESR1,NTRK1,CITED2,CTNNB1,TLR5,LRP2
GO:1904646	Cellular response to amyloid-beta	14	40	0.93	2.94e-07	NGFR,LRP1,APP,VCAM1,GSK3B,PSEN1,FOXO3,FYN,TLR4,BCL2L11,ITGA4,TLR6,TNF,IGF1R
GO:0048598	Embryonic morphogenesis	57	590	0.37	2.96e-07	KCNQ1,ITGB4,MAPK1,TSC2,TGFB1,VTN,DUSP1,VASP,RARA,PDGFRA,ITGAV,CREBBP,SLC9A3R1,MAPK3,PAX8,CACNA1C,TP53,GNA12,FLT1,BAX,ITGA5,WNT1,ITGB5,ITGA2,TSC1,MED1,MAP2K1,PRKACA,EDNRA,ITGA3,ROCK2,PSEN1,SMAD3,DLG1,FN1,RYR2,PRKACB,MMP9,SDC4,STK4,HDAC1,ITGA8,PDX1,TH,BCL2L11,ITGB1,ITGA4,ITGB2,ROCK1,NCOA1,TRAF6,HIF1A,CITED2,ITGB3,CTNNB1,LRP2,BCL10
GO:0046627	Negative regulation of insulin receptor signaling pathway	13	33	0.98	3.06e-07	TSC2,GSK3A,RPS6KB1,PRKCQ,IRS1,PTPN2,PRKCD,PRKAA1,PIP4K2C,PIP4K2A,PRKCZ,PIP4K2B,PRKCB
GO:1903532	Positive regulation of secretion by cell	36	282	0.49	3.07e-07	TGFB1,TLR2,SLC12A2,ADCY8,PPARG,AVPR1A,PRKCE,CACNA1H,EZR,CACNA1G,GAB2,AGT,PFKFB2,AVPR1B,SDC4,TLR4,FGR,SYK,IRS2,STAM,AVP,NKX3-1,PDX1,SDC1,JAK2,BAD,PPP3CB,SPP1,ITGB2,CACNA1I,CREB1,HIF1A,MAP2K6,PTPN11,ITGAM,SNCA
GO:0051701	Biological process involved in interaction with host	26	157	0.6	3.14e-07	ITGAV,CBL,ITGB7,EGFR,ITGB6,ITGA5,ITGB5,ITGA2,DDB1,INSR,CD46,CD209,CLEC4M,SIVA1,DPP4,CR2,AVPR1B,HSP90AB1,SRC,BCL2L1,AVP,ITGB1,CXCR4,ACE2,AGTR1,ITGB3
GO:0016525	Negative regulation of angiogenesis	21	103	0.69	3.30e-07	DCN,SERPINE1,THBS1,SLC12A2,ATF2,PDE3B,PPARG,ROCK2,THBS4,ATP2B4,STAT1,AGT,THBS2,FOXO4,HSPG2,ROCK1,TNF,SHC1,CREB3L1,CTNNB1,PIK3CB
GO:0006470	Protein dephosphorylation	28	181	0.57	3.31e-07	PPP5C,TAB1,PPP2CB,DUSP3,DUSP1,CDC25B,PTPRR,DUSP16,PTPN7,PPP2R1B,PTPN2,CDC25C,PPP2R1A,PPP2R2A,DUSP9,PTPN5,DUSP10,PTEN,PPP3CB,PPP3CA,PPP3CC,BCL2,PTPN6,DUSP7,PPP2CA,PHLPP2,PTPN11,PPP3R2
GO:0002702	Positive regulation of production of molecular mediator of immune response	24	135	0.63	3.34e-07	RIPK2,TGFB1,IL2,TRAF2,TICAM1,KIT,STAT6,CD28,TLR9,MAPKAPK2,MAP3K7,CARD9,TLR4,SYK,PRKCZ,HLA-A,IL1R1,MAVS,TRAF6,PLCG2,BTK,MALT1,BCL10,MYD88
GO:0007266	Rho protein signal transduction	17	65	0.8	3.34e-07	NGFR,ARHGDIG,ARHGDIB,GNA12,ADRA2A,ITGA3,ROCK2,ARHGEF1,ARHGEF11,ARHGAP5,ARHGEF12,ROCK1,AGTR1,RHOA,GNA13,ARHGDIA,CDC42
GO:0017157	Regulation of exocytosis	31	218	0.54	3.34e-07	RAC2,RAP1B,PRKCG,ADRA2A,CALM3,ADCY1,GNAI2,GSK3B,CACNA1H,PDPK1,CACNA1G,GAB2,PRKN,RAB13,RAP1A,SDC4,FGR,SYK,STAM,ADRA1A,SDC1,RAPGEF4,ITGB2,CACNA1I,BRAF,LYN,PRKCB,ITGAM,CALM1,CALM2,SNCA
GO:0099536	Synaptic signaling	48	456	0.41	3.78e-07	GNA11,MAPK1,GSK3A,APOE,KCNMB4,PRKCG,KCNMB1,GRM1,GNAQ,RAC3,PRKCE,GNAI2,F2R,GSK3B,PSEN1,GRIN2A,DLG1,CRKL,CACNA1G,PRKN,CACNA1E,TNR,RAP1A,LPAR3,GRIN1,PTEN,MYLK2,RPS6KA3,TH,JAK2,CHRM5,AKAP5,PPP3CA,RELA,KIF5A,BRAF,RPS6KA2,UNC13A,RPS6KA1,NR4A1,AKT1,TRPV1,PIP5K1C,NOS1,CTNNB1,SLC18A2,S1PR2,SNCA
GO:1904645	Response to amyloid-beta	15	49	0.87	3.95e-07	NGFR,LRP1,APP,VCAM1,GSK3B,PSEN1,FOXO3,FYN,MMP9,TLR4,BCL2L11,ITGA4,TLR6,TNF,IGF1R
GO:1904894	Positive regulation of receptor signaling pathway via STAT	15	49	0.87	3.95e-07	TGFB1,IL23A,IL12B,IL12RB2,KIT,IL12A,F2,F2R,IL23R,ERBB4,JAK2,PTK2B,TNF,TYK2,IL12RB1
GO:0008630	Intrinsic apoptotic signaling pathway in response to DNA damage	18	75	0.76	3.96e-07	TNFRSF1A,EP300,TP53,BAX,CASP9,SFN,ERCC6,BAK1,BCL2L1,TP73,BCL2L11,BAD,BCL2,CDKN1A,TNF,BRCA1,PIK3R1,IKBKE
GO:0009749	Response to glucose	24	137	0.63	4.25e-07	TGFB1,RPS6KB1,CDKN1B,THBS1,GYS2,CYBA,PIK3CA,ADCY8,PRKACA,FOXO3,PRKAA1,PFKFB2,PRKAA2,IRS2,PDX1,TH,BAD,PPP3CA,PTK2B,SLC8A1,RHOA,RAF1,HIF1A,IGF1R
GO:0032535	Regulation of cellular component size	42	370	0.44	4.29e-07	PIK3R2,VASP,APOE,SLC12A2,SLC9A3R1,PIK3CA,TMSB4Y,DEPTOR,TSC1,PRKCE,RPTOR,ULK1,GSK3B,PRKCD,HSP90AA1,EZR,LAMTOR4,DLG1,FN1,MSN,MTOR,TNR,VAV3,LPAR3,HSP90AB1,VAV2,PTEN,HCK,ARHGAP5,AKT1S1,SPP1,ULK2,PTK2B,CREB1,DCC,RHOA,LMOD2,MLST8,VAV1,NEFL,RDX,AKT3
GO:0002028	Regulation of sodium ion transport	19	85	0.73	4.33e-07	KCNQ1,TGFB1,ACTN4,SLC9A3R1,SLC9A1,FXYD2,NOS3,PRKCE,SCN4B,SCN5A,DLG1,ATP2B4,AGT,SLC8A1,SCN1B,CAMK2D,AKT1,NOS1,FXYD1
GO:0009266	Response to temperature stimulus	27	172	0.58	4.45e-07	NGFR,NFKBIA,RPS6KB1,THBS1,SLC9A1,THRA,DAXX,PPARG,NOS3,HSPB2,FOS,PRKACA,HSP90AA1,HSPD1,PRKAA1,MTOR,IRAK1,HSP90AB1,FOXO1,MAP2K7,CD14,CXCR4,LYN,NTRK1,AKT1,TRPV1,NOS1
GO:0034284	Response to monosaccharide	25	149	0.61	4.60e-07	TGFB1,RPS6KB1,CDKN1B,THBS1,GYS2,CYBA,PIK3CA,ADCY8,ITGA2,PRKACA,FOXO3,PRKAA1,PFKFB2,PRKAA2,IRS2,PDX1,TH,BAD,PPP3CA,PTK2B,SLC8A1,RHOA,RAF1,HIF1A,IGF1R
GO:0045582	Positive regulation of T cell differentiation	22	116	0.66	4.66e-07	RIPK2,TGFB1,IL2,IL23A,IL12B,RARA,ZAP70,CD46,IL23R,FOXO3,DUSP10,ADA,IL2RG,SYK,PRKCZ,BAD,RHOA,AMBRA1,IL12RB1,PIK3R6,ACTB,MALT1
GO:0010822	Positive regulation of mitochondrion organization	18	76	0.76	4.67e-07	DCN,BIK,GSK3A,KDR,PPARGC1A,TP53,BAX,BID,GSK3B,SIVA1,PRKN,MMP9,BAK1,BCL2L11,BAD,MAPK8,AMBRA1,HIF1A
GO:0090559	Regulation of membrane permeability	18	76	0.76	4.67e-07	GSK3A,SLC9A1,ATF2,CASP6,TP53,BAX,BID,GSK3B,SIVA1,MTOR,THEM4,BAK1,BCL2L1,BCL2L11,BAD,MAPK8,BCL2,CAMK2A
GO:0060562	Epithelial tube morphogenesis	38	315	0.47	4.70e-07	TSC2,TGFB1,NR3C1,VASP,RARA,KRAS,PAX8,KDR,WNT1,TSC1,MED1,PRKACA,EDNRA,MET,PGR,PSEN1,SMAD3,DLG1,RYR2,PRKACB,SDC4,STK4,SRC,AR,NKX3-1,ILK,BCL2,CXCR4,PRKD2,RHOA,GNA13,ESR1,TRAF6,HIF1A,CITED2,CTNNB1,LRP2,BCL10
GO:0033574	Response to testosterone	14	42	0.91	4.72e-07	RPS6KB1,THBS1,CBL,ROCK2,CALR,MSN,AR,ELK1,AVP,NKX3-1,BAD,SPP1,TBXA2R,IGF1R
GO:0010660	Regulation of muscle cell apoptotic process	17	67	0.79	4.78e-07	IL12B,PAX8,TP53,PPARG,IL12A,ATF4,PDPK1,MAP3K5,AGT,JAK2,PTK2B,MAP2K4,CDKN2A,CAMK2D,AMBRA1,IGF1R,CAMK2A
GO:0030888	Regulation of B cell proliferation	17	67	0.79	4.78e-07	IL2,AHR,TICAM1,TLR9,VAV3,PTEN,ADA,TLR4,IRS2,TIRAP,NFATC2,BCL2,CDKN1A,INPP5D,CDKN2A,LYN,BTK
GO:0048871	Multicellular organismal homeostasis	42	372	0.44	4.85e-07	TGFB1,COMP,KRAS,LAMC1,SLC12A2,KDR,PIK3CA,STAT3,PPARGC1A,ITGB6,TFF1,BAX,NOS3,RAC3,PRKACA,MET,F2R,SFN,PRKAA1,ERCC6,TLR9,PRKACB,PRKAA2,SRC,TLR4,PRKACG,FOXO1,AVP,ALK,PRCP,ITGB1,PTK2B,BCL2,JAM2,PTH1R,TRAF6,ACTG1,TRPV1,PTPN11,ACTB,CTNNB1,AKT3
GO:1903028	Positive regulation of opsonization	10	16	1.18	4.86e-07	C3,CFP,FCN2,MASP1,C2,MBL2,MASP2,C4A,C4B,CFB
GO:2000058	Regulation of ubiquitin-dependent protein catabolic process	27	173	0.58	4.88e-07	RBX1,GSK3A,MDM2,CDK2,GNA12,ARAF,WNT1,USP9X,GSK3B,PSEN1,PTK2,USP7,DDA1,PRKN,COP1,HSP90AB1,PTEN,PLK3,OGT,CSNK1E,PTK2B,CSNK1D,MAPK9,TRIB3,CDKN2A,AKT1,DET1
GO:1903076	Regulation of protein localization to plasma membrane	21	106	0.68	4.94e-07	TGFB1,PIK3R2,LRP1,EGFR,PRKCI,PRKCE,KIF5B,ITGA3,LYPLA1,EZR,PDPK1,DLG1,ATP2B4,AR,BCL2L1,AKAP5,ITGB1,TNF,PIK3R1,AKT1,ACTB
GO:1904035	Regulation of epithelial cell apoptotic process	21	106	0.68	4.94e-07	SERPINE1,CDKN1B,PLCG1,THBS1,KDR,BAX,PRKCI,FOXO3,PDPK1,PRKAA1,STK4,PDX1,JAK2,BAD,ITGA4,BCL2,PPARA,TNF,ESR1,BRAF,IGF1R
GO:0032740	Positive regulation of interleukin-17 production	12	28	1.02	4.99e-07	TGFB1,IL2,IL23A,IL12B,PRKCQ,IL23R,CARD9,JAK2,TYK2,IL12RB1,BTK,MYD88
GO:0046330	Positive regulation of JNK cascade	20	96	0.7	5.08e-07	RIPK2,TRAF2,RIPK1,TRAF5,APP,CRK,MAP3K5,TLR9,CARD9,TLR4,TIRAP,TRAF3,PTK2B,MAP2K7,TNF,HRAS,MAP2K4,TRAF6,MAPK8IP3,MYD88
GO:0097306	Cellular response to alcohol	20	96	0.7	5.08e-07	AHR,CDK4,KCNMB1,ADCY8,PPARG,ADCY1,PRKCE,GNG2,FOXO3,PRKAA1,SGK1,PRKAA2,ITPR2,ADCY3,CREB1,BRCA1,AKT1,CTNNB1,IGF1R,GNAI1
GO:0098662	Inorganic cation transmembrane transport	60	649	0.35	5.08e-07	KCNQ1,SLC8A2,TRPC4AP,KCNMB4,ITGAV,SLC12A2,SLC9A1,KCNN2,TRPV5,CACNA1C,KCNMB1,CACNA1D,FXYD2,BAX,KCNJ3,SLC6A19,ITPR1,EDNRA,KCNMB3,F2R,SCN4B,PSEN1,SCN5A,GRIN2A,CACNA1H,SLC6A20,ATP2B4,CACNA1G,RYR1,CACNA1S,RYR2,CACNA1E,GRIN1,ITPR3,BAK1,EDNRB,ASPH,ADRA1A,SLC8A3,ITPR2,NOX5,BCL2,KCNE1,KCNU1,SLC8A1,CACNA1I,SLC18A1,KCNK2,SCN1B,KCNMB2,KCNJ5,DDIT3,TRPV1,KCNJ6,KCNE1B,PLCG2,ORAI1,RYR3,SCN7A,SLC18A2
GO:0042752	Regulation of circadian rhythm	22	117	0.66	5.23e-07	GNA11,PHLPP1,PRKCG,PPARGC1A,TP53,GNAQ,PPARG,ADCY1,DDB1,USP9X,ROCK2,GSK3B,RORC,USP7,PRKAA1,MTOR,PRKAA2,MAPK8,CSNK1E,CSNK1D,PPARA,MAPK9
GO:0044000	Movement in host	24	139	0.62	5.27e-07	ITGAV,CBL,ITGB7,EGFR,ITGB6,ITGA5,ITGB5,ITGA2,DDB1,INSR,CD46,CD209,CLEC4M,SIVA1,DPP4,CR2,AVPR1B,SRC,AVP,ITGB1,CXCR4,ACE2,AGTR1,ITGB3
GO:0002688	Regulation of leukocyte chemotaxis	23	128	0.64	5.33e-07	MAPK1,SERPINE1,IL23A,DUSP1,RAC2,THBS1,MAPK3,PLA2G7,APP,IL12A,VEGFB,CALR,THBS4,PTK2,CREB3,DPP4,IL6R,F7,TIRAP,PTK2B,LYN,PGF,DAPK2
GO:0030879	Mammary gland development	23	128	0.64	5.33e-07	MAPK1,TGFB1,NFKB1,CCND1,NR3C1,BAX,ITGA2,STAT6,MED1,PGR,ERBB4,SRC,AR,IRS2,JAK2,ARHGAP5,AKT2,BCL2L11,CREB1,ESR1,HIF1A,AKT1,ORAI1
GO:0046718	Viral entry into host cell	21	107	0.68	5.62e-07	ITGAV,ITGB7,EGFR,ITGB6,ITGA5,ITGB5,ITGA2,INSR,CD46,CD209,CLEC4M,SIVA1,DPP4,CR2,AVPR1B,AVP,ITGB1,CXCR4,ACE2,AGTR1,ITGB3
GO:0150116	Regulation of cell-substrate junction organization	17	68	0.78	5.64e-07	DUSP3,THBS1,KDR,SLC9A1,TSC1,TLN1,ROCK2,SMAD3,PTK2,PTEN,SDC4,SRC,ROCK1,RHOA,PIK3R1,ACTG1,IQSEC1
GO:0046631	Alpha-beta T cell activation	20	97	0.7	5.83e-07	RIPK2,IL12B,PRKCQ,ATF2,STAT3,ZAP70,STAT6,CD28,RORC,MTOR,IL6R,ADA,IL2RG,SYK,HLA-A,BCL2,ITK,RHOA,BRAF,CBLB
GO:0001655	Urogenital system development	40	347	0.45	6.13e-07	TGFB1,CDKN1B,RARA,PDGFRA,PDGFRB,PAX8,NID1,TNC,IQGAP1,BAX,WNT1,TSC1,EDNRA,ITGA3,CASP9,SMAD3,ERBB4,DLG1,CRKL,STAT1,AGT,AGTR2,PTEN,SDC4,AR,EDNRB,ITGA8,TP73,NKX3-1,SDC1,BCL2L11,PPP3CA,ILK,BCL2,AGTR1,RHOA,ESR1,MME,CTNNB1,LRP2
GO:0031346	Positive regulation of cell projection organization	40	347	0.45	6.13e-07	TNN,RAC2,APOE,CAMK1,APC,ITPKA,MAP2K2,EEF2K,EP300,PIK3CA,KIT,WNT1,PRKCI,ITGA2,MAP2K1,ITGA3,HSPA5,GSK3B,CREB3L2,HSP90AA1,FYN,FN1,MTOR,AGT,RAP1A,LPAR3,SRC,ALK,CAMK2B,PTK2B,PRKD1,SCN1B,HRAS,BRAF,PIK3R1,LYN,NTRK1,NEFL,IGF1R,CDC42
GO:0044706	Multi-multicellular organism process	29	200	0.55	6.27e-07	ITGB4,TGFB1,FOSB,RARA,ADRA2A,ITGA5,ITGA2,AVPR1A,MED1,JUNB,FOS,FOSL1,ITGA3,PGR,AGT,MMP9,AR,SPP1,BCL2,ACE2,PLA2G4B,ESR1,CITED2,PGF,AKT1,ITGB3,PLA2G4C,ADRA2B,PPP3R2
GO:0046578	Regulation of Ras protein signal transduction	29	200	0.55	6.27e-07	PPP2CB,ARHGDIB,F2RL3,APOE,KRAS,PDGFRB,CBL,RASGRF2,CRK,ITGA3,MET,F2R,AKAP13,SRC,OGT,LPAR1,LPAR6,ADRA1A,ITGB1,RAF1,RASGRF1,LPAR4,PIK3CG,NTRK1,ARHGEF28,ARHGDIA,IQSEC1,RDX,PIK3CB
GO:0032653	Regulation of interleukin-10 production	16	60	0.81	6.62e-07	IL23A,IL12B,TLR2,STAT3,CD46,IL23R,CD28,HSPD1,TLR9,CD47,TLR4,SYK,PRKCZ,JAK3,PLCG2,BTK
GO:0010922	Positive regulation of phosphatase activity	13	36	0.94	6.67e-07	PDGFRB,GNA12,ITGA1,CALM3,ITGA2,SMAD3,MTOR,HSP90AB1,AGTR2,JAK2,ROCK1,CALM1,CALM2
GO:0097192	Extrinsic apoptotic signaling pathway in absence of ligand	13	36	0.94	6.67e-07	GSK3A,IL2,MKNK2,ITGAV,ERBB3,BAX,GSK3B,FOXO3,BAK1,BCL2L1,BCL2L11,BAD,BCL2
GO:0030048	Actin filament-based movement	20	98	0.69	6.69e-07	KCNQ1,ACTN4,PIK3CA,SLC9A1,KCNN2,CACNA1C,CACNA1D,KCNJ3,SCN4B,SCN5A,PARVA,CACNA1G,RYR2,KCNE1,ROCK1,SCN1B,CAMK2D,KCNJ5,KCNE1B,MYO1C
GO:0061045	Negative regulation of wound healing	17	69	0.78	6.69e-07	SERPINE1,VTN,TFPI,PROC,APOE,PDGFRA,SLC12A2,SERPING1,NOS3,CRK,F2,PRKCD,SMAD3,PTEN,PRKG1,F11,TNF
GO:0071347	Cellular response to interleukin-1	20	98	0.69	6.69e-07	MAPK13,NFKB1,IRAK2,MAPK3,MAPK11,RPS6KA4,CD47,MAP3K7,IRAK1,NKX3-1,MYLK3,MAP2K7,RELA,IL1R1,IKBKB,TRAF6,HIF1A,RPS6KA5,IRAK4,MYD88
GO:1901888	Regulation of cell junction assembly	29	201	0.54	6.83e-07	DUSP3,RAP1B,TLR2,THBS1,EEF2K,KDR,SLC9A1,APP,TSC1,PRKACA,TLN1,ROCK2,SMAD3,PTK2,AGT,THBS2,RAP1A,PTEN,SDC4,SRC,ROCK1,ACE2,TNF,RHOA,IKBKB,NTRK1,ACTG1,MYO1C,SNCA
GO:0045787	Positive regulation of cell cycle	40	349	0.44	6.96e-07	TGFB1,RPS6KB1,DUSP3,CCND1,CDKN1B,CDC25B,RARA,CDK4,MDM2,CCND2,PDGFRB,EGFR,APP,MED1,INSR,PRKCE,RPTOR,FOSL1,ROCK2,CALR,CDC25C,CD28,EIF4EBP1,DTL,CCND3,SRC,CUL4A,NKX3-1,BCL2L11,CUL4B,TNF,RHOA,PRKCA,CITED2,AKT1,PLCG2,PTPN11,RDX,IGF1R,CDC42
GO:0048638	Regulation of developmental growth	38	321	0.46	7.09e-07	GSK3A,RPS6KB1,CDKN1B,MAPK14,APOE,CDK4,PIK3CA,STAT3,APP,INSR,ULK1,GSK3B,MAPK11,EZR,ERBB4,DUSP9,FN1,PRKN,DUSP10,TNR,LPAR3,PTEN,STK4,AR,TP73,BCL2L11,SPP1,ULK2,BCL2,CDKN1A,PPARA,CXCR4,CREB1,DCC,KCNK2,UNC13A,CITED2,AKT1
GO:0051641	Cellular localization	168	2677	0.18	7.23e-07	TNFRSF1A,NGFR,EIF2AK1,MADCAM1,NFKBIA,TSC2,TGFB1,CDC37,PIK3R2,COMP,GSK3A,SKP1,APOB,LRP1,H4C6,RAP1B,APOE,ACTN4,CAMK1,MDM2,CYBA,SLC9A3R1,RRAGB,STAM2,SLC9A1,CBL,ATF2,PRKG2,STAT3,CASP6,ITGB7,TP53,NFKBIE,EGFR,AIP,TMSB4Y,APP,PPARG,KIT,CALM3,BAX,PRKCI,ITGA2,HSPA9,NOS3,TSC1,DUSP16,HSP90B1,CRK,MED1,H2AC8,PRKCE,KIF5B,PRKACA,MOS,NFKBIB,EDNRA,USP9X,ROCK2,BID,EML4,CALR,SCN4B,PRKAG1,HSPA5,ULK1,GSK3B,PSEN1,CREB3…
GO:0032768	Regulation of monooxygenase activity	15	52	0.84	7.24e-07	NFKB1,APOE,EGFR,CALM3,ATP2B4,AGTR2,PTK2B,TNF,ESR1,HIF1A,AKT1,CALM1,CALM2,SNCA,PIK3CB
GO:0008610	Lipid biosynthetic process	55	577	0.36	7.49e-07	INPP4A,PLA2G15,PIK3R2,PRKAB2,CSNK1G2,PI4KA,ITPKA,LPCAT3,PIK3R3,PIK3CA,LCAT,PI4K2B,PIP5K1B,PRKAG2,PCYT1A,INPPL1,MED1,MBOAT2,LPCAT4,PLAAT3,PRKAG1,MBOAT1,CACNA1H,PRKAA1,PIP4K2C,PIK3C2B,PIP5K1A,PI4K2A,PRKAA2,PTEN,PIP4K2A,PIK3CD,PRKD3,PCYT1B,PIP5KL1,PLA2G4F,PRKD1,PRKD2,PRKAG3,INPP5D,BRCA1,PIK3CG,INPP4B,PIK3R1,PRKAB1,APOA5,PIK3C2G,PIP5K1C,PLA2G4C,PIK3R6,PTGES3,PLCG2,PIP4K2B,INPP5F,PIK3CB
GO:0002690	Positive regulation of leukocyte chemotaxis	20	99	0.69	7.67e-07	MAPK1,SERPINE1,IL23A,RAC2,THBS1,MAPK3,PLA2G7,APP,IL12A,VEGFB,CALR,THBS4,PTK2,CREB3,IL6R,F7,TIRAP,PTK2B,PGF,DAPK2
GO:0048145	Regulation of fibroblast proliferation	19	89	0.71	7.76e-07	NGFR,TGFB1,PDGFRA,CDK4,PDGFRB,FOSL2,TP53,EGFR,PPARG,BAX,WNT1,FN1,AGT,JUN,CDKN1A,ESR1,HRAS,ITGB3,CTNNB1
GO:0002366	Leukocyte activation involved in immune response	28	190	0.55	7.77e-07	IL2,IL12B,TICAM1,CBL,STAT3,TP53,KIT,FCER1G,TSC1,STAT6,PRKCE,CD19,PSEN1,RORC,HSPD1,ITGAL,MTOR,IL6R,ADA,TLR4,SYK,PIK3CD,PTK2B,PIK3CG,LYN,PLCG2,BTK,MYD88
GO:0044703	Multi-organism reproductive process	28	190	0.55	7.77e-07	ITGB4,TGFB1,FOSB,RARA,ADRA2A,ITGA5,ITGA2,AVPR1A,MED1,JUNB,FOS,FOSL1,ITGA3,PGR,AGT,MMP9,AR,SPP1,BCL2,ACE2,PLA2G4B,ESR1,CITED2,PGF,AKT1,ITGB3,PLA2G4C,ADRA2B
GO:0061180	Mammary gland epithelium development	16	61	0.8	7.89e-07	MAPK1,TGFB1,CCND1,NR3C1,STAT6,MED1,PGR,ERBB4,SRC,AR,JAK2,AKT2,ESR1,HIF1A,AKT1,ORAI1
GO:0030307	Positive regulation of cell growth	26	166	0.58	7.93e-07	IL2,CYBA,SLC9A1,ERBB2,EGFR,AVPR1A,CRK,RPTOR,F2,SFN,FN1,MTOR,PRKN,LPAR3,RPS6KA3,AVP,PTK2B,BCL2,PRR5,CXCR4,RHOA,UNC13A,RPS6KA1,AKT1,MLST8,CDC42
[truncated: 6,241 more rows]
