# Supplementary material for: Interactomic Analyses and a Reverse Engineering Study Identify Specific Functional Activities of One-to-One Interactions of the S1 Subunit of the SARS-CoV-2 Spike Protein with the Human Proteome
Source: Biomolecules. 2024 Dec 3;14(12):1549. doi: 10.3390/biom14121549 (PMC12121346; doi:10.3390/biom14121549)
Supplement: Supplementary file 1 [file biomolecules-14-01549-s001.zip › COLONNA G EXCEL schemes/EXCEL-File-S3-Reverse engineering.xlsx]

## Sheet: 1-Reverse Eng. overall
nsp2	AAMP				The proteins used for reverse engineering are those of the interactome_1060 shown in Figure 1.
nsp5	AAMP
ORF8	AAMP				In black, multiple interaction of viral proteins with single human proteins.							The protein in red serves as a cluster signal.
	AAMP
nsp8	AATF				In blue, human proteins that do not interact with viral proteins.
nsp8	AATF
nsp9	AATF				In black (bold), pair S1-human that interact one-to-one.
N	AATF				An example is the pair 21 where the well-known S - ACE2 interaction occurs
ORF14	AATF
ORF14	AATF
	AATF
nsp1	ABCE1
nsp4	ABCE1
nsp6	ABCE1
M	ABCE1
N	ABCE1
ORF8	ABCE1
	ABCE1
	ABI2
	ABL1
S	ACE2
	ACE2
nsp1	ACTB
nsp4	ACTB
nsp5	ACTB
nsp8	ACTB
nsp14	ACTB
E	ACTB
N	ACTB
ORF10	ACTB
ORF7b	ACTB
ORF8	ACTB
ORF9c	ACTB
	ACTB
ORF9c	ACTG1
ORF14	ACTG1
	ACTG1
nsp2	ACTN1
nsp12	ACTN1
nsp13	ACTN1
nsp15	ACTN1
nsp16	ACTN1
S	ACTN1
ORF10	ACTN1
ORF6	ACTN1
ORF7b	ACTN1
ORF8	ACTN1
	ACTN1
nsp1	ACTN4
nsp2	ACTN4
nsp12	ACTN4
nsp13	ACTN4
nsp14	ACTN4
nsp15	ACTN4
nsp16	ACTN4
N	ACTN4
S	ACTN4
ORF10	ACTN4
ORF3a	ACTN4
ORF6	ACTN4
ORF8	ACTN4
	ACTN4
nsp4	ACTR2
nsp5	ACTR2
nsp6	ACTR2
nsp7	ACTR2
nsp15	ACTR2
ORF10	ACTR2
ORF3b	ACTR2
ORF8	ACTR2
	ACTR2
nsp1	ACTR3
nsp2	ACTR3
nsp3	ACTR3
nsp4	ACTR3
nsp6	ACTR3
nsp8	ACTR3
nsp9	ACTR3
nsp14	ACTR3
nsp15	ACTR3
S	ACTR3
ORF10	ACTR3
ORF6	ACTR3
ORF7a	ACTR3
ORF8	ACTR3
ORF9b	ACTR3
ORF9c	ACTR3
	ACTR3
	ACTR3B
	ACTR5
	ADRA2B
	ADRA2C
	AGT
S	AGTR1
	AGTR1
	AHSP
	AKNAD1
M	AKT2
S	AKT2
	AKT2
E	AKT3
	AKT3
	ALK
	AMBRA1
nsp6	AP1M1
M	AP1M1
	AP1M1
	AP1S3
nsp6	APOB
M	APOB
	APOB
	APOC1
	APOC2
S	APOE
	APOE
nsp4	ARCN1
nsp6	ARCN1
nsp9	ARCN1
nsp13	ARCN1
nsp15	ARCN1
E	ARCN1
M	ARCN1
N	ARCN1
S	ARCN1
ORF3b	ARCN1
ORF6	ARCN1
ORF7a	ARCN1
ORF9c	ARCN1
	ARCN1
nsp3	ARFGAP3
nsp4	ARFGAP3
nsp6	ARFGAP3
M	ARFGAP3
ORF10	ARFGAP3
ORF3b	ARFGAP3
ORF6	ARFGAP3
ORF7b	ARFGAP3
ORF7a	ARFGAP3
	ARFGAP3
nsp4	ARFIP2
M	ARFIP2
ORF3b	ARFIP2
ORF6	ARFIP2
ORF7b	ARFIP2
	ARFIP2
	ARHGDIG
nsp2	ARHGEF1
nsp5	ARHGEF1
	ARHGEF1
nsp9	ARHGEF12
	ARHGEF12
	ARHGEF28
ORF8	ARIH1
	ARIH1
ORF6	ARL6IP1
ORF9c	ARL6IP1
	ARL6IP1
nsp1	ARPC1A
nsp4	ARPC1A
nsp6	ARPC1A
M	ARPC1A
ORF3a	ARPC1A
ORF6	ARPC1A
ORF7a	ARPC1A
	ARPC1A
nsp1	ARPC1B
nsp3	ARPC1B
nsp4	ARPC1B
nsp5	ARPC1B
nsp6	ARPC1B
nsp7	ARPC1B
nsp13	ARPC1B
nsp14	ARPC1B
nsp15	ARPC1B
E	ARPC1B
M	ARPC1B
S	ARPC1B
ORF3a	ARPC1B
ORF3b	ARPC1B
ORF6	ARPC1B
ORF7b	ARPC1B
ORF7a	ARPC1B
ORF9b	ARPC1B
ORF14	ARPC1B
	ARPC1B
nsp4	ARPC2
nsp6	ARPC2
nsp7	ARPC2
nsp9	ARPC2
nsp10	ARPC2
nsp15	ARPC2
M	ARPC2
N	ARPC2
S	ARPC2
ORF3b	ARPC2
ORF8	ARPC2
ORF9b	ARPC2
	ARPC2
nsp3	ARPC3
nsp4	ARPC3
nsp6	ARPC3
nsp7	ARPC3
nsp9	ARPC3
nsp10	ARPC3
nsp13	ARPC3
nsp14	ARPC3
nsp15	ARPC3
E	ARPC3
N	ARPC3
S	ARPC3
ORF10	ARPC3
ORF6	ARPC3
ORF8	ARPC3
ORF9b	ARPC3
	ARPC3
nsp4	ARPC4
nsp5	ARPC4
nsp6	ARPC4
nsp8	ARPC4
E	ARPC4
M	ARPC4
S	ARPC4
ORF8	ARPC4
	ARPC4
nsp1	ARPC5
nsp9	ARPC5
nsp15	ARPC5
ORF3a	ARPC5
	ARPC5
nsp4	ARPC5L
nsp15	ARPC5L
	ARPC5L
S	ASGR1
	ASGR1
	ASGR2
nsp4	ASPH
E	ASPH
M	ASPH
ORF10	ASPH
ORF3a	ASPH
ORF7b	ASPH
ORF7a	ASPH
ORF8	ASPH
ORF14	ASPH
	ASPH
	AVP
	AVPR1A
S	AVPR1B
	AVPR1B
	AVPR2
nsp6	AXL
M	AXL
S	AXL
ORF3a	AXL
ORF3b	AXL
ORF7b	AXL
ORF7a	AXL
	AXL
M	B2M
ORF3a	B2M
ORF7b	B2M
ORF7a	B2M
ORF8	B2M
	B2M
	B4E1Z4_HUMAN
ORF9b	BAD
	BAD
nsp4	BAX
nsp6	BAX
E	BAX
ORF7b	BAX
ORF7a	BAX
ORF9b	BAX
	BAX
	BCL2
ORF7a	BCL2L1
	BCL2L1
nsp2	BCR
nsp12	BCR
nsp15	BCR
nsp16	BCR
	BCR
	BDKRB1
	BDKRB2
	BID
	BIRC7
nsp6	BMS1
N	BMS1
ORF6	BMS1
ORF14	BMS1
ORF14	BMS1
	BMS1
	BOC
N	BRIX1
ORF14	BRIX1
ORF3a	BRK1
	BRK1
	BRPF1
nsp4	BSG
nsp6	BSG
nsp13	BSG
M	BSG
S	BSG
ORF3b	BSG
ORF7b	BSG
ORF7a	BSG
ORF9c	BSG
	BSG
	BTC
	BTK
nsp4	BTN2A1
E	BTN2A1
	BTN2A1
	BUD23
M	BYSL
N	BYSL
	BYSL
nsp2	C1orf198
nsp9	C1orf198
nsp15	C1orf198
	C1orf198
S	C1QB
	C1QB
S	C1QC
	C1QC
	C2
nsp14	C3
	C3
N	C4A
ORF9c	C4A
	C4A
nsp14	C4B
	C4B
M	C5
ORF8	C5
	C5
	CACNA1S
nsp14	CALM1
N	CALM1
ORF8	CALM1
	CALM1
nsp4	CALM2
nsp6	CALM2
nsp10	CALM2
M	CALM2
ORF10	CALM2
ORF3a	CALM2
ORF3a	CALM2
ORF3b	CALM2
ORF7a	CALM2
ORF8	CALM2
ORF9b	CALM2
	CALM2
nsp1	CALR
nsp4	CALR
nsp6	CALR
nsp8	CALR
nsp14	CALR
E	CALR
S	CALR
ORF10	CALR
ORF3a	CALR
ORF3b	CALR
ORF6	CALR
ORF7b	CALR
ORF7a	CALR
ORF8	CALR
ORF9c	CALR
	CALR
	CAMK2A
nsp11	CAMK2B
	CAMK2B
S	CAMP
ORF8	CAMP
	CAMP
nsp2	CANX
nsp3	CANX
nsp4	CANX
nsp6	CANX
nsp15	CANX
E	CANX
M	CANX
S	CANX
ORF10	CANX
ORF3a	CANX
ORF3b	CANX
ORF6	CANX
ORF7b	CANX
ORF7a	CANX
ORF8	CANX
ORF9c	CANX
ORF14	CANX
	CANX
nsp4	CARM1
nsp5	CARM1
nsp6	CARM1
nsp10	CARM1
M	CARM1
N	CARM1
	CARM1
	CASP9
nsp6	CAV1
M	CAV1
S	CAV1
ORF3b	CAV1
ORF6	CAV1
	CAV1
nsp6	CAV2
M	CAV2
ORF7b	CAV2
	CAV2
nsp2	CBL
nsp11	CBL
nsp13	CBL
nsp14	CBL
N	CBL
	CBL
	CBLB
	CBLC
	CBX6
	CBX7
	CCDC105
nsp9	CCNA2
nsp15	CCNA2
N	CCNA2
ORF6	CCNA2
	CCNA2
nsp7	CCND1
	CCND1
nsp9	CCND2
	CCND2
E	CCND3
	CCND3
	CCNE1
	CCNE2
	CD14
S	CD209
ORF8	CD209
	CD209
	CD247
	CD28
nsp4	CD44
S	CD44
ORF3a	CD44
ORF3b	CD44
ORF7b	CD44
	CD44
S	CD46
	CD46
	CD74
	CD8B2
	CDC25A
nsp7	CDC25C
nsp15	CDC25C
	CDC25C
nsp3	CDC42
nsp4	CDC42
nsp5	CDC42
nsp6	CDC42
nsp9	CDC42
nsp9	CDC42
nsp12	CDC42
nsp13	CDC42
nsp14	CDC42
E	CDC42
M	CDC42
S	CDC42
ORF3a	CDC42
ORF6	CDC42
ORF7b	CDC42
ORF7a	CDC42
	CDC42
nsp1	CDK1
nsp4	CDK1
nsp6	CDK1
nsp9	CDK1
nsp12	CDK1
M	CDK1
N	CDK1
S	CDK1
ORF6	CDK1
ORF8	CDK1
	CDK1
nsp12	CDK2
nsp13	CDK2
	CDK2
nsp9	CDK4
nsp10	CDK4
	CDK4
	CDK6
	CDKN1A
	CDKN1B
	CDKN1C
	CDKN2C
	CDKN2D
	CEBPA
	CFB
	CFD
S	CFH
	CFH
	CFHR1
	CFI
S	CFP
	CFP
	CHAD
	CHL1
	CHRM1
	CISH
nsp9	CKS1B
nsp15	CKS1B
N	CKS1B
	CKS1B
	CLC
S	CLEC4M
	CLEC4M
	COL1A1
	COL1A2
	COL4A4
nsp9	COL4A6
	COL4A6
	COL6A5
	COL6A6
	COL9A1
	COL9A2
	COL9A3
	COMP
S	COP1
	COP1
nsp4	COPA
nsp6	COPA
nsp12	COPA
M	COPA
N	COPA
S	COPA
ORF3a	COPA
ORF6	COPA
ORF7b	COPA
ORF7a	COPA
ORF8	COPA
ORF9c	COPA
	COPA
nsp4	COPB1
nsp6	COPB1
nsp7	COPB1
nsp8	COPB1
N	COPB1
S	COPB1
ORF9c	COPB1
	COPB1
nsp4	COPB2
nsp5	COPB2
nsp6	COPB2
nsp13	COPB2
nsp14	COPB2
E	COPB2
M	COPB2
S	COPB2
ORF3a	COPB2
ORF3b	COPB2
ORF6	COPB2
ORF7b	COPB2
ORF7a	COPB2
ORF8	COPB2
ORF9c	COPB2
	COPB2
nsp6	COPE
nsp12	COPE
S	COPE
	COPE
nsp4	COPG1
nsp6	COPG1
E	COPG1
M	COPG1
S	COPG1
ORF3b	COPG1
ORF6	COPG1
ORF7b	COPG1
ORF7a	COPG1
	COPG1
nsp6	COPG2
S	COPG2
ORF6	COPG2
ORF7a	COPG2
	COPG2
nsp9	COPZ1
N	COPZ1
	COPZ1
	COPZ2
nsp2	COX4I1
S	COX4I1
ORF6	COX4I1
	COX4I1
	COX4I2
nsp2	COX5A
nsp5	COX5A
S	COX5A
ORF3a	COX5A
	COX5A
nsp2	COX5B
nsp15	COX5B
nsp16	COX5B
E	COX5B
ORF3b	COX5B
ORF6	COX5B
ORF9b	COX5B
	COX5B
nsp8	COX6A1
	COX6A1
	COX6A2
nsp2	COX6B1
S	COX6B1
ORF9b	COX6B1
	COX6B1
	COX6B2
N	COX6C
	COX6C
	COX7A1
nsp2	COX7A2
nsp5	COX7A2
nsp13	COX7A2
	COX7A2
	COX7A2L
	COX7B
	COX7C
	CPB2
	CR1
	CR1L
S	CR2
	CR2
	CRBN
	CREBBP
nsp9	CRKL
nsp11	CRKL
nsp12	CRKL
nsp13	CRKL
nsp14	CRKL
nsp15	CRKL
nsp16	CRKL
N	CRKL
ORF6	CRKL
ORF7a	CRKL
ORF8	CRKL
	CRKL
	CSNK1A1L
N	CSTA
	CSTA
nsp12	CTSB
M	CTSB
ORF8	CTSB
	CTSB
	CTSK
ORF8	CTSL
	CTSL
ORF8	CTSS
	CTSS
	CTSV
nsp4	CUL1
nsp6	CUL1
M	CUL1
	CUL1
	CUL4A
nsp11	CUL4B
ORF10	CUL4B
	CUL4B
	CUL7
	CXorf66
nsp6	CYC1
nsp12	CYC1
N	CYC1
ORF6	CYC1
	CYC1
nsp6	CYCS
ORF7b	CYCS
ORF7a	CYCS
	CYCS
	CYFIP1
nsp2	CYLD
nsp6	CYLD
nsp12	CYLD
nsp14	CYLD
nsp16	CYLD
	CYLD
	DAB1
	DBI
	DCAF1
N	DCAF10
	DCAF10
nsp9	DCAF11
	DCAF11
	DCAF12
nsp3	DCAF13
N	DCAF13
ORF8	DCAF13
ORF14	DCAF13
	DCAF13
	DCAF15
	DCAF16
	DCAF17
	DCAF4
	DCAF5
	DCAF6
nsp9	DCAF7
	DCAF7
nsp6	DCAF8
	DCAF8
	DCC
	DCN
	DDA1
nsp6	DDB1
nsp6	DDB1
nsp8	DDB1
nsp9	DDB1
M	DDB1
ORF10	DDB1
ORF3a	DDB1
ORF3b	DDB1
ORF6	DDB1
ORF7b	DDB1
ORF9b	DDB1
	DDB1
nsp4	DDB2
nsp5	DDB2
nsp6	DDB2
M	DDB2
ORF3a	DDB2
ORF7b	DDB2
ORF7a	DDB2
	DDB2
N	DENR
	DENR
	DET1
	DIPK2A
	DMP1
nsp9	DNTTIP2
N	DNTTIP2
	DNTTIP2
nsp2	DOCK4
nsp3	DOCK4
nsp15	DOCK4
	DOCK4
ORF3b	DOT1L
ORF9b	DOT1L
	DOT1L
S	DPP4
	DPP4
	DSPP
ORF10	DTL
	DTL
	EBI3
nsp13	EDF1
ORF8	EDF1
	EDF1
	EDNRA
	EDNRB
nsp1	EEF1A1
nsp2	EEF1A1
nsp5	EEF1A1
nsp6	EEF1A1
nsp8	EEF1A1
nsp9	EEF1A1
nsp12	EEF1A1
M	EEF1A1
N	EEF1A1
S	EEF1A1
ORF8	EEF1A1
ORF9c	EEF1A1
	EEF1A1
nsp11	EEF1B2
nsp13	EEF1B2
nsp14	EEF1B2
N	EEF1B2
ORF8	EEF1B2
	EEF1B2
nsp1	EEF2
nsp6	EEF2
nsp8	EEF2
nsp9	EEF2
nsp12	EEF2
nsp14	EEF2
nsp15	EEF2
E	EEF2
N	EEF2
ORF3a	EEF2
ORF6	EEF2
ORF7b	EEF2
ORF8	EEF2
ORF9c	EEF2
	EEF2
nsp2	EEFSEC
nsp6	EEFSEC
N	EEFSEC
ORF3b	EEFSEC
	EEFSEC
nsp4	EGFR
nsp4	EGFR
M	EGFR
S	EGFR
ORF3a	EGFR
ORF7b	EGFR
	EGFR
nsp9	EIF1
M	EIF1
S	EIF1
	EIF1
nsp1	EIF1AX
N	EIF1AX
S	EIF1AX
	EIF1AX
nsp1	EIF2S1
nsp3	EIF2S1
nsp4	EIF2S1
nsp5	EIF2S1
nsp6	EIF2S1
nsp13	EIF2S1
nsp14	EIF2S1
E	EIF2S1
M	EIF2S1
N	EIF2S1
S	EIF2S1
ORF10	EIF2S1
ORF3a	EIF2S1
ORF3b	EIF2S1
ORF6	EIF2S1
ORF7b	EIF2S1
ORF7a	EIF2S1
ORF8	EIF2S1
ORF9b	EIF2S1
	EIF2S1
nsp4	EIF2S2
nsp15	EIF2S2
nsp16	EIF2S2
M	EIF2S2
N	EIF2S2
ORF10	EIF2S2
ORF3b	EIF2S2
ORF7a	EIF2S2
ORF8	EIF2S2
	EIF2S2
nsp1	EIF2S3
nsp3	EIF2S3
nsp4	EIF2S3
nsp5	EIF2S3
nsp6	EIF2S3
nsp13	EIF2S3
nsp14	EIF2S3
E	EIF2S3
M	EIF2S3
N	EIF2S3
S	EIF2S3
ORF10	EIF2S3
ORF3a	EIF2S3
ORF6	EIF2S3
ORF7b	EIF2S3
ORF8	EIF2S3
ORF9b	EIF2S3
	EIF2S3
nsp1	EIF3A
nsp5	EIF3A
nsp6	EIF3A
N	EIF3A
S	EIF3A
ORF6	EIF3A
ORF8	EIF3A
ORF9c	EIF3A
	EIF3A
nsp1	EIF3B
nsp4	EIF3B
nsp6	EIF3B
nsp9	EIF3B
M	EIF3B
N	EIF3B
S	EIF3B
ORF3a	EIF3B
ORF6	EIF3B
ORF7b	EIF3B
ORF7a	EIF3B
ORF8	EIF3B
	EIF3B
nsp1	EIF3C
N	EIF3C
S	EIF3C
ORF8	EIF3C
	EIF3C
nsp1	EIF3D
nsp9	EIF3D
N	EIF3D
S	EIF3D
ORF1ab	EIF3D
ORF8	EIF3D
	EIF3D
nsp1	EIF3E
nsp11	EIF3E
nsp14	EIF3E
nsp15	EIF3E
nsp16	EIF3E
N	EIF3E
ORF10	EIF3E
ORF8	EIF3E
	EIF3E
nsp1	EIF3F
nsp6	EIF3F
N	EIF3F
ORF6	EIF3F
ORF8	EIF3F
	EIF3F
nsp1	EIF3G
nsp6	EIF3G
nsp14	EIF3G
nsp15	EIF3G
N	EIF3G
S	EIF3G
ORF6	EIF3G
ORF8	EIF3G
	EIF3G
nsp1	EIF3H
nsp6	EIF3H
nsp9	EIF3H
N	EIF3H
ORF6	EIF3H
ORF8	EIF3H
	EIF3H
nsp1	EIF3I
nsp6	EIF3I
N	EIF3I
ORF6	EIF3I
ORF8	EIF3I
	EIF3I
N	EIF3J
ORF8	EIF3J
	EIF3J
nsp1	EIF3K
N	EIF3K
ORF8	EIF3K
ORF9c	EIF3K
	EIF3K
nsp1	EIF3L
nsp4	EIF3L
nsp5	EIF3L
nsp14	EIF3L
M	EIF3L
N	EIF3L
ORF3a	EIF3L
ORF7b	EIF3L
ORF8	EIF3L
	EIF3L
nsp1	EIF3M
nsp3	EIF3M
nsp6	EIF3M
nsp7	EIF3M
N	EIF3M
ORF10	EIF3M
ORF6	EIF3M
ORF8	EIF3M
	EIF3M
nsp6	EIF5
N	EIF5
ORF6	EIF5
ORF8	EIF5
	EIF5
nsp1	EIF5A
nsp4	EIF5A
nsp8	EIF5A
nsp9	EIF5A
nsp13	EIF5A
nsp14	EIF5A
nsp15	EIF5A
nsp16	EIF5A
N	EIF5A
S	EIF5A
ORF3b	EIF5A
ORF6	EIF5A
ORF7b	EIF5A
ORF9c	EIF5A
	EIF5A
nsp9	EIF5B
N	EIF5B
	EIF5B
nsp4	EMG1
nsp6	EMG1
M	EMG1
N	EMG1
ORF7b	EMG1
	EMG1
N	EML4
ORF8	EML4
	EML4
	ENSP00000493607
nsp11	EP300
	EP300
	EPGN
nsp4	EPHA7
E	EPHA7
M	EPHA7
S	EPHA7
ORF3a	EPHA7
ORF3b	EPHA7
ORF7b	EPHA7
ORF7b	EPHA7
ORF7a	EPHA7
	EPHA7
M	EPN1
	EPN1
nsp4	ERBB2
M	ERBB2
S	ERBB2
ORF3a	ERBB2
ORF7b	ERBB2
ORF7a	ERBB2
	ERBB2
	ERBB3
ORF7b	ERBB4
	ERBB4
	ERCC8
nsp2	EREG
	EREG
	ERRFI1
S	ESR1
	ESR1
nsp1	ETF1
nsp9	ETF1
	ETF1
nsp8	EZR
nsp11	EZR
nsp12	EZR
nsp13	EZR
nsp14	EZR
nsp16	EZR
S	EZR
ORF3a	EZR
	EZR
S	F10
	F10
	F11
	F13B
nsp5	F2
	F2
	F2R
	F2RL2
	F2RL3
	F5
	F7
	F9
	FANCE
nsp3	FAU
nsp6	FAU
nsp8	FAU
nsp9	FAU
N	FAU
S	FAU
ORF10	FAU
ORF3b	FAU
ORF6	FAU
ORF8	FAU
	FAU
nsp1	FBL
nsp4	FBL
nsp6	FBL
nsp13	FBL
nsp15	FBL
E	FBL
M	FBL
N	FBL
ORF3a	FBL
ORF6	FBL
ORF7b	FBL
ORF9b	FBL
	FBL
ORF6	FBXW5
	FBXW5
nsp3	FCER1G
	FCER1G
	FCF1
nsp3	FERMT3
nsp12	FERMT3
	FERMT3
ORF8	FGA
	FGA
nsp14	FGB
N	FGB
ORF8	FGB
	FGB
ORF3a	FGFR1
	FGFR1
	FGFR2
nsp9	FGFR3
nsp10	FGFR3
	FGFR3
N	FGG
S	FGG
	FGG
	FGL1
nsp9	FHL1
nsp15	FHL1
nsp15	FHL1
E	FHL1
M	FHL1
S	FHL1
ORF10	FHL1
ORF3b	FHL1
ORF7b	FHL1
ORF7a	FHL1
	FHL1
	FICD
nsp1	FLNA
nsp5	FLNA
nsp6	FLNA
N	FLNA
S	FLNA
ORF6	FLNA
ORF7b	FLNA
ORF8	FLNA
ORF9c	FLNA
	FLNA
S	FLT1
	FLT1
	FLT3
	FLT3LG
nsp6	FN1
N	FN1
	FN1
	FREM1
	FYN
M	GAB1
ORF3a	GAB1
	GAB1
	GAB2
nsp9	GABPB1
	GABPB1
	GATC
M	GNA11
	GNA11
	GNA12
nsp7	GNA13
ORF3a	GNA13
ORF7b	GNA13
	GNA13
nsp10	GNAI1
M	GNAI1
	GNAI1
E	GNAI2
ORF9b	GNAI2
	GNAI2
nsp4	GNAI3
nsp9	GNAI3
nsp9	GNAI3
E	GNAI3
M	GNAI3
ORF3a	GNAI3
ORF9c	GNAI3
	GNAI3
nsp9	GNAQ
nsp10	GNAQ
ORF3a	GNAQ
	GNAQ
nsp3	GNAS
nsp4	GNAS
nsp5	GNAS
nsp7	GNAS
nsp8	GNAS
nsp11	GNAS
nsp12	GNAS
nsp13	GNAS
nsp14	GNAS
nsp15	GNAS
nsp16	GNAS
E	GNAS
M	GNAS
N	GNAS
ORF10	GNAS
ORF6	GNAS
ORF8	GNAS
ORF9b	GNAS
	GNAS
	GNG2
	GP6
ORF8	GPC1
	GPC1
	GPCPD1
ORF7b	GRB2
	GRB2
nsp2	GSPT1
nsp12	GSPT1
nsp13	GSPT1
nsp14	GSPT1
N	GSPT1
ORF6	GSPT1
ORF8	GSPT1
	GSPT1
	GYPC
	H1-1
	H1-5
	H2AB2
	H2AB3
	H2AC1
	H2AC11
	H2AC13
	H2AC15
	H2AC16
	H2AC17
	H2AC19
	H2AC4
	H2AC6
	H2AC8
	H2BC10
	H2BC11
	H2BC12
	H2BC6
	H2BC7
	H3-2
	H3-3A
	H3-3B
	H3-4
	H3-5
	H3BN98_HUMAN
	H3BNC9_HUMAN
	H3C1
	H3C10
	H3C11
	H3C12
	H3C13
	H3C14
	H3C15
	H3C2
	H3C3
	H3C4
	H3C6
	H3C7
	H3C8
	H4-16
	H4C1
	H4C11
	H4C12
	H4C13
	H4C14
	H4C15
	H4C2
	H4C3
	H4C4
	H4C5
	H4C6
	H4C8
	H4C9
N	HBA1
S	HBA1
	HBA1
N	HBA2
S	HBA2
	HBA2
nsp15	HBB
N	HBB
S	HBB
	HBB
	HBD
	HBE1
	HBG1
	HBG2
	HBM
	HBQ1
	HBZ
	HCK
	HCLS1
	HCST
	HDGFL2
nsp1	HEATR1
nsp6	HEATR1
nsp9	HEATR1
M	HEATR1
N	HEATR1
ORF6	HEATR1
ORF14	HEATR1
	HEATR1
nsp4	HFE
M	HFE
ORF3a	HFE
ORF8	HFE
	HFE
nsp4	HLA-A
nsp6	HLA-A
E	HLA-A
M	HLA-A
S	HLA-A
ORF10	HLA-A
ORF3a	HLA-A
ORF3b	HLA-A
ORF6	HLA-A
ORF7b	HLA-A
ORF7a	HLA-A
ORF8	HLA-A
	HLA-A
nsp4	HLA-B
E	HLA-B
ORF7b	HLA-B
ORF7a	HLA-B
ORF8	HLA-B
	HLA-B
nsp4	HLA-C
nsp6	HLA-C
nsp12	HLA-C
E	HLA-C
M	HLA-C
S	HLA-C
ORF10	HLA-C
ORF3a	HLA-C
ORF7b	HLA-C
ORF7a	HLA-C
ORF8	HLA-C
	HLA-C
	HLA-DMA
nsp6	HLA-DMB
	HLA-DMB
	HLA-DOA
	HLA-DOB
	HLA-DPA1
	HLA-DPB1
nsp3	HLA-DQB1
	HLA-DQB1
	HLA-DRA
	HLA-DRB1
ORF3a	HLA-E
	HLA-E
	HLA-F
ORF3a	HLA-G
	HLA-G
nsp3	HMGN1
nsp9	HMGN1
nsp12	HMGN1
N	HMGN1
ORF9c	HMGN1
	HMGN1
nsp3	HMGN2
nsp8	HMGN2
nsp13	HMGN2
N	HMGN2
S	HMGN2
ORF3b	HMGN2
ORF8	HMGN2
	HMGN2
nsp3	HMGN4
ORF8	HMGN4
	HMGN4
nsp14	HP
S	HP
ORF9b	HP
	HP
	HPF1
	HPR
	HPSE
	HPSE2
	HRAS
nsp2	HSPA5
nsp4	HSPA5
nsp6	HSPA5
nsp12	HSPA5
nsp14	HSPA5
E	HSPA5
N	HSPA5
S	HSPA5
ORF10	HSPA5
ORF6	HSPA5
ORF7a	HSPA5
ORF8	HSPA5
ORF9c	HSPA5
	HSPA5
ORF8	HSPG2
	HSPG2
	IBSP
	ICAM1
	ICAM2
	ICAM3
	ICOS
nsp12	IFI35
	IFI35
	IFNAR1
	IFNAR2
nsp4	IFNGR1
nsp6	IFNGR1
E	IFNGR1
M	IFNGR1
ORF3a	IFNGR1
ORF3a	IFNGR1
ORF3b	IFNGR1
ORF6	IFNGR1
ORF7b	IFNGR1
ORF7b	IFNGR1
ORF7a	IFNGR1
ORF7a	IFNGR1
	IFNGR1
nsp4	IGF1R
M	IGF1R
M	IGF1R
ORF7b	IGF1R
ORF8	IGF1R
	IGF1R
	IGHV3-16
	IGHV3-43D
	IGHV3-72
	IGHV3OR16-9
	IGKV1-33
	IGKV1D-33
	IGKV2D-28
	IGKV2D-29
	IGLL5
M	IKBKE
	IKBKE
nsp5	IKBKG
nsp5	IKBKG
nsp5	IKBKG
nsp5	IKBKG
nsp6	IKBKG
nsp14	IKBKG
ORF3a	IKBKG
ORF7a	IKBKG
ORF9b	IKBKG
	IKBKG
	IL12A
	IL12B
S	IL12RB1
	IL12RB1
	IL12RB2
	IL17D
	IL23A
	IL27
nsp6	IL27RA
	IL27RA
	IL2RG
	IL6R
nsp4	IL6ST
nsp6	IL6ST
M	IL6ST
ORF3a	IL6ST
ORF7b	IL6ST
ORF7a	IL6ST
	IL6ST
	ILK
N	IMP3
ORF14	IMP3
	IMP3
N	IMP4
	IMP4
	ING1
	ING4
	INPP5D
nsp2	INPP5F
nsp16	INPP5F
M	INPP5F
	INPP5F
nsp2	INPPL1
nsp9	INPPL1
nsp12	INPPL1
nsp16	INPPL1
	INPPL1
M	INSR
	INSR
nsp2	IQGAP1
nsp4	IQGAP1
nsp5	IQGAP1
M	IQGAP1
N	IQGAP1
ORF10	IQGAP1
ORF3a	IQGAP1
ORF6	IQGAP1
ORF7b	IQGAP1
ORF8	IQGAP1
	IQGAP1
nsp3	IRF3
nsp5	IRF3
S	IRF3
	IRF3
	IRF7
	IRF9
nsp9	IRS1
	IRS1
nsp5	IRS2
nsp9	IRS2
	IRS2
nsp6	IRS4
nsp8	IRS4
nsp12	IRS4
nsp13	IRS4
nsp16	IRS4
M	IRS4
N	IRS4
S	IRS4
ORF10	IRS4
ORF3a	IRS4
ORF6	IRS4
ORF8	IRS4
ORF9b	IRS4
ORF9c	IRS4
	IRS4
nsp3	ISG15
	ISG15
	ITGA1
	ITGA10
	ITGA11
nsp4	ITGA2
S	ITGA2
ORF3b	ITGA2
ORF7b	ITGA2
ORF8	ITGA2
	ITGA2
	ITGA2B
nsp4	ITGA3
nsp6	ITGA3
nsp13	ITGA3
E	ITGA3
M	ITGA3
S	ITGA3
ORF3b	ITGA3
ORF7b	ITGA3
ORF7a	ITGA3
ORF8	ITGA3
	ITGA3
	ITGA4
nsp4	ITGA5
S	ITGA5
ORF3b	ITGA5
ORF7b	ITGA5
	ITGA5
ORF7b	ITGA7
	ITGA7
	ITGA8
	ITGA9
	ITGAL
	ITGAM
nsp4	ITGAV
S	ITGAV
S	ITGAV
ORF3b	ITGAV
ORF7b	ITGAV
ORF7a	ITGAV
ORF8	ITGAV
ORF9c	ITGAV
	ITGAV
	ITGAX
nsp3	ITGB1
nsp4	ITGB1
nsp6	ITGB1
E	ITGB1
M	ITGB1
S	ITGB1
ORF10	ITGB1
ORF3a	ITGB1
ORF3b	ITGB1
ORF6	ITGB1
ORF7b	ITGB1
ORF7a	ITGB1
ORF8	ITGB1
ORF9c	ITGB1
ORF14	ITGB1
	ITGB1
	ITGB1BP1
	ITGB2
nsp5	ITGB3
S	ITGB3
	ITGB3
nsp4	ITGB5
nsp6	ITGB5
E	ITGB5
M	ITGB5
S	ITGB5
ORF3a	ITGB5
ORF3b	ITGB5
ORF6	ITGB5
ORF7b	ITGB5
ORF7a	ITGB5
ORF8	ITGB5
ORF14	ITGB5
	ITGB5
S	ITGB6
	ITGB6
nsp9	ITGB7
	ITGB7
	ITGB8
	ITK
nsp1	ITPR2
nsp4	ITPR2
nsp6	ITPR2
E	ITPR2
M	ITPR2
ORF6	ITPR2
ORF7b	ITPR2
ORF7a	ITPR2
ORF8	ITPR2
	ITPR2
nsp6	JAK1
nsp7	JAK1
nsp13	JAK1
E	JAK1
M	JAK1
S	JAK1
ORF3a	JAK1
ORF3b	JAK1
ORF6	JAK1
ORF7b	JAK1
ORF7a	JAK1
	JAK1
M	JAK2
	JAK2
	JAK3
	JAM2
	JOSD2
	KCNE1B
	KCNMB2
	KCNMB3
ORF7b	KCNMB4
	KCNMB4
	KDR
	KIR2DL1
	KIR2DL3
	KIR3DL1
	KIR3DL2
	KIR3DL3
	KISS1R
ORF3a	KIT
	KIT
	KLHL12
	KLRC1
	KLRC2
	KLRC3-2
	KLRC4
ORF3a	KRAS
	KRAS
nsp2	KRI1
N	KRI1
ORF14	KRI1
N	KRR1
	KRR1
nsp9	KSR1
nsp11	KSR1
M	KSR1
	KSR1
ORF8	L1CAM
	L1CAM
	LAMA1
ORF8	LAMA3
	LAMA3
N	LAMA5
ORF8	LAMA5
	LAMA5
nsp6	LAMB1
ORF3b	LAMB1
ORF7b	LAMB1
ORF8	LAMB1
	LAMB1
ORF3b	LAMB2
ORF8	LAMB2
	LAMB2
S	LAMB3
ORF8	LAMB3
ORF8	LAMB3
	LAMB3
	LAMB4
S	LAMC1
ORF10	LAMC1
ORF8	LAMC1
	LAMC1
N	LAMC2
S	LAMC2
ORF8	LAMC2
	LAMC2
	LAMC3
	LCAT
ORF3a	LDLR
ORF7b	LDLR
	LDLR
ORF3a	LDLRAP1
ORF6	LDLRAP1
	LDLRAP1
nsp2	LIFR
nsp4	LIFR
E	LIFR
M	LIFR
ORF7b	LIFR
ORF8	LIFR
	LIFR
	LILRB1
	LOC102723407
ORF7b	LPAR1
	LPAR1
	LPAR2
	LPAR3
	LPAR4
	LPAR5
	LPAR6
nsp4	LRP2
nsp4	LRP2
ORF3a	LRP2
ORF3b	LRP2
ORF7b	LRP2
	LRP2
	LSP1
nsp9	LTV1
N	LTV1
	LTV1
nsp1	LYN
nsp3	LYN
nsp4	LYN
nsp5	LYN
nsp9	LYN
nsp15	LYN
M	LYN
S	LYN
ORF3a	LYN
ORF3b	LYN
ORF7b	LYN
ORF14	LYN
	LYN
S	LYPLA2
	LYPLA2
ORF10	MANF
ORF8	MANF
	MANF
nsp13	MAPK1
E	MAPK1
ORF3a	MAPK1
ORF8	MAPK1
ORF14	MAPK1
	MAPK1
nsp16	MAPK9
	MAPK9
	MASP1
	MASP2
nsp2	MAVS
nsp3	MAVS
nsp5	MAVS
nsp7	MAVS
nsp14	MAVS
nsp15	MAVS
nsp16	MAVS
M	MAVS
N	MAVS
S	MAVS
ORF10	MAVS
ORF6	MAVS
ORF7b	MAVS
ORF9b	MAVS
	MAVS
S	MBL2
	MBL2
nsp11	MED1
S	MED1
	MED1
	MEP1A
	MEP1B
nsp4	MET
nsp5	MET
nsp6	MET
nsp9	MET
E	MET
M	MET
S	MET
ORF3a	MET
ORF3b	MET
ORF7b	MET
ORF7a	MET
ORF8	MET
	MET
	MINDY1
	MINDY2
	MME
nsp2	MORC3
nsp7	MORC3
nsp10	MORC3
	MORC3
nsp8	MPHOSPH10
N	MPHOSPH10
ORF14	MPHOSPH10
	MPHOSPH10
	MRAS
	MRNIP
ORF10	MRPL1
	MRPL1
ORF1ab	MRPL13
ORF6	MRPL13
	MRPL13
nsp6	MRPL2
ORF1ab	MRPL2
	MRPL2
N	MRPL22
	MRPL22
ORF9b	MRPL24
	MRPL24
M	MRPL3
ORF9b	MRPL3
	MRPL3
ORF9b	MRPL4
	MRPL4
	MRPS10
nsp3	MRPS11
nsp9	MRPS11
nsp13	MRPS11
M	MRPS11
ORF10	MRPS11
ORF3b	MRPS11
ORF8	MRPS11
ORF14	MRPS11
	MRPS11
	MRPS12
N	MRPS14
ORF6	MRPS14
	MRPS14
N	MRPS15
ORF8	MRPS15
	MRPS15
nsp8	MRPS5
E	MRPS5
ORF1ab	MRPS5
ORF9b	MRPS5
	MRPS5
N	MRPS6
nsp2	MRPS7
ORF1ab	MRPS7
	MRPS7
nsp9	MRTO4
E	MRTO4
N	MRTO4
ORF10	MRTO4
ORF3a	MRTO4
ORF8	MRTO4
ORF9b	MRTO4
	MRTO4
nsp5	MSN
nsp6	MSN
S	MSN
ORF3a	MSN
	MSN
	MT-CO1
	MT-CO2
	MT-CO3
	MT-CYB
	MT-ND1
	MT-ND2
	MT-ND3
	MT-ND4
	MT-ND4L
	MT-ND5
nsp3	MYH10
nsp4	MYH10
nsp5	MYH10
nsp6	MYH10
nsp9	MYH10
nsp11	MYH10
nsp12	MYH10
nsp13	MYH10
nsp15	MYH10
nsp16	MYH10
E	MYH10
N	MYH10
S	MYH10
ORF3b	MYH10
ORF6	MYH10
ORF7b	MYH10
ORF8	MYH10
ORF9c	MYH10
	MYH10
nsp2	MYH11
nsp7	MYH11
nsp9	MYH11
ORF9c	MYH11
nsp9	MYH13
	MYH13
nsp5	MYH14
nsp9	MYH14
nsp13	MYH14
nsp15	MYH14
E	MYH14
M	MYH14
S	MYH14
ORF10	MYH14
ORF3b	MYH14
ORF6	MYH14
ORF7b	MYH14
ORF8	MYH14
ORF9c	MYH14
	MYH14
nsp3	MYH16
	MYH16
ORF9c	MYH6
	MYH6
nsp2	MYH7
ORF7b	MYH7
	MYH7
ORF9c	MYH7B
	MYH7B
	MYH8
nsp5	MYH9
nsp6	MYH9
nsp13	MYH9
nsp15	MYH9
N	MYH9
S	MYH9
ORF6	MYH9
ORF8	MYH9
ORF9c	MYH9
	MYH9
	MYLIP
	MYLK
	NANOGP8
nsp8	NAPA
M	NAPA
ORF10	NAPA
ORF3a	NAPA
ORF3b	NAPA
ORF7b	NAPA
ORF7a	NAPA
ORF8	NAPA
ORF9c	NAPA
	NAPA
ORF3a	NAPG
ORF7b	NAPG
ORF7b	NAPG
	NAPG
nsp1	NAT10
nsp4	NAT10
nsp6	NAT10
nsp13	NAT10
nsp14	NAT10
M	NAT10
N	NAT10
ORF3a	NAT10
ORF7b	NAT10
ORF7a	NAT10
ORF14	NAT10
	NAT10
	NCKAP1
	NCKIPSD
nsp3	NCOA3
nsp7	NCOA3
nsp14	NCOA3
ORF7b	NCOA3
	NCOA3
	NDUFA1
M	NDUFA11
	NDUFA11
nsp6	NDUFA12
nsp13	NDUFA12
ORF3b	NDUFA12
ORF7b	NDUFA12
ORF7a	NDUFA12
ORF14	NDUFA12
	NDUFA12
nsp2	NDUFA13
nsp6	NDUFA13
nsp7	NDUFA13
nsp10	NDUFA13
nsp13	NDUFA13
ORF3a	NDUFA13
ORF3b	NDUFA13
ORF6	NDUFA13
ORF7a	NDUFA13
ORF9b	NDUFA13
	NDUFA13
nsp2	NDUFA2
nsp6	NDUFA2
nsp7	NDUFA2
ORF10	NDUFA2
ORF3a	NDUFA2
ORF7a	NDUFA2
ORF9b	NDUFA2
ORF14	NDUFA2
	NDUFA2
nsp1	NDUFA4
nsp2	NDUFA4
nsp3	NDUFA4
nsp5	NDUFA4
nsp6	NDUFA4
nsp7	NDUFA4
nsp10	NDUFA4
M	NDUFA4
ORF3a	NDUFA4
ORF7a	NDUFA4
ORF9b	NDUFA4
	NDUFA4
nsp2	NDUFA5
nsp5	NDUFA5
nsp6	NDUFA5
nsp7	NDUFA5
nsp8	NDUFA5
nsp9	NDUFA5
nsp10	NDUFA5
nsp13	NDUFA5
ORF10	NDUFA5
ORF3a	NDUFA5
ORF3b	NDUFA5
ORF7a	NDUFA5
ORF9b	NDUFA5
ORF14	NDUFA5
	NDUFA5
nsp2	NDUFA6
nsp6	NDUFA6
nsp7	NDUFA6
nsp9	NDUFA6
ORF10	NDUFA6
ORF3a	NDUFA6
ORF3b	NDUFA6
ORF7a	NDUFA6
ORF8	NDUFA6
ORF9b	NDUFA6
	NDUFA6
[truncated: 2,149 more rows]

## Sheet: 2)- one-to-one_overall
Viral protein	human protein	No. of human proteins
N	COX6C	12			135 human proteins (including S1) interact one-to-one with individual viral proteins
N	CSTA
N	DCAF10						Data extracted from reverse engineering
N	DENR
N	IMP4
N	MRPL22
N	PLCG1
N	PTK2
N	RCL1
N	RPL34
N	RPL37
N	RPL41
S	ACE2	27	This protein-set was used as seed for interactome-814
S	AGTR1		<----------
S	AKT2
S	APOE
S	ASGR1
S	AVPR1B
S	C1QB
S	C1QC
S	CD46
S	CFH
S	CFP
S	CLEC4M
S	COP1
S	CR2
S	DPP4
S	ESR1
S	F10
S	FLT1
S	IL12RB1
S	ITGB6
S	LYPLA2
S	MBL2
S	NID1
S	SDC1
S	SDC2
S	SNCA
S	TLR4
E	AKT3	2
E	CCND3
M	EPN1	9
M	GNA11
M	IKBKE
M	INSR
M	JAK2
M	NDUFA11
M	PIP5K1C
M	PRKD2
M	USP46
nsp11	CAMK2B	2
nsp11	EP300
nsp12	IFI35	2
nsp12	PYGO2
nsp13	VEGFB	2
nsp13	ZBP1
nsp14	C3	4
nsp14	C4B
nsp14	PIP4K2B
nsp14	TF
nsp16	MAPK9	2
nsp16	PEF1
nsp2	EREG	1
nsp3	FCER1G	6
nsp3	HLA-DQB1
nsp3	ISG15
nsp3	MYH16
nsp3	SHC4
nsp3	UBC
nsp4	RRAS2	1
nsp5	F2	6
nsp5	PIP4K2C
nsp5	SNCAIP
nsp5	UBE2D2
nsp5	VTN
nsp5	VWF
nsp6	DCAF8	4
nsp6	HLA-DMB
nsp6	IL27RA
nsp6	NDUFB8
nsp7	CCND1	1
nsp8	COX6A1	3
nsp8	NDUFB4
nsp8	NGDN
nsp9	ARHGEF12	13
nsp9	CCND2
nsp9	COL4A6
nsp9	DCAF11
nsp9	DCAF7
nsp9	GABPB1
nsp9	IRS1
nsp9	ITGB7
nsp9	SHC2
nsp9	SHC3
nsp9	SMAD1
nsp9	STAT6
nsp9	WASF2
nsp11	CAMK2B	2
nsp11	EP300
nsp12	IFI35	2
nsp12	PYGO2
nsp13	VEGFB	2
nsp13	ZBP1
nsp14	C3	4
nsp14	C4B
nsp14	PIP4K2B
nsp14	TF
nsp16	MAPK9	2
nsp16	PEF1
ORF3a	FGFR1	8
ORF3a	HLA-E
ORF3a	HLA-G
ORF3a	KIT
ORF3a	KRAS
ORF3a	SHC1
ORF3a	TGFBR2
ORF3a	WWP1
ORF3b	PIK3R2	1
ORF6	FBXW5	1
ORF7a	BCL2L1	1
ORF7b	ERBB4	9
ORF7b	GRB2
ORF7b	ITGA7
ORF7b	KCNMB4
ORF7b	LPAR1
ORF7b	ORAI1
ORF7b	RPS4Y2
ORF7b	RSRC1
ORF7b	VTI1A
ORF8	ARIH1	13
ORF8	CTSL
ORF8	CTSS
ORF8	FGA
ORF8	GPC1
ORF8	HSPG2
ORF8	L1CAM
ORF8	LAMA3
ORF8	NDUFB1
ORF8	PDGFD
ORF8	RBL1
ORF8	RNF31
ORF8	TNC
ORF9b	BAD	4
ORF9b	MRPL24
ORF9b	MRPL4
ORF9b	UQCRFS1
ORF9c	MYH6	2
ORF9c	MYH7B
ORF10	DTL	3
ORF10	MRPL1
ORF10	RBX1

## Sheet: 3) S1 multiple
Viral proteins	Human protein
nsp2	ACTN1
nsp12	ACTN1				148 multiple interactions including S1
nsp13	ACTN1
nsp15	ACTN1				The red name of the human protein is to highlight the group with which S1 interacts.
nsp16	ACTN1
S	ACTN1
ORF10	ACTN1
ORF6	ACTN1
ORF7b	ACTN1
ORF8	ACTN1
	ACTN1
nsp1	ACTN4
nsp2	ACTN4
nsp12	ACTN4
nsp13	ACTN4
nsp14	ACTN4
nsp15	ACTN4
nsp16	ACTN4
N	ACTN4
S	ACTN4
ORF10	ACTN4
ORF3a	ACTN4
ORF6	ACTN4
ORF8	ACTN4
	ACTN4
nsp1	ACTR3
nsp2	ACTR3
nsp3	ACTR3
nsp4	ACTR3
nsp6	ACTR3
nsp8	ACTR3
nsp9	ACTR3
nsp14	ACTR3
nsp15	ACTR3
S	ACTR3
ORF10	ACTR3
ORF6	ACTR3
ORF7a	ACTR3
ORF8	ACTR3
ORF9b	ACTR3
ORF9c	ACTR3
	ACTR3
nsp4	ARCN1
nsp6	ARCN1
nsp9	ARCN1
nsp13	ARCN1
nsp15	ARCN1
E	ARCN1
M	ARCN1
N	ARCN1
S	ARCN1
ORF3b	ARCN1
ORF6	ARCN1
ORF7a	ARCN1
ORF9c	ARCN1
	ARCN1
nsp1	ARPC1B
nsp3	ARPC1B
nsp4	ARPC1B
nsp5	ARPC1B
nsp6	ARPC1B
nsp7	ARPC1B
nsp13	ARPC1B
nsp14	ARPC1B
nsp15	ARPC1B
E	ARPC1B
M	ARPC1B
S	ARPC1B
ORF3a	ARPC1B
ORF3b	ARPC1B
ORF6	ARPC1B
ORF7b	ARPC1B
ORF7a	ARPC1B
ORF9b	ARPC1B
ORF14	ARPC1B
	ARPC1B
nsp4	ARPC2
nsp6	ARPC2
nsp7	ARPC2
nsp9	ARPC2
nsp10	ARPC2
nsp15	ARPC2
M	ARPC2
N	ARPC2
S	ARPC2
ORF3b	ARPC2
ORF8	ARPC2
ORF9b	ARPC2
	ARPC2
nsp3	ARPC3
nsp4	ARPC3
nsp6	ARPC3
nsp7	ARPC3
nsp9	ARPC3
nsp10	ARPC3
nsp13	ARPC3
nsp14	ARPC3
nsp15	ARPC3
E	ARPC3
N	ARPC3
S	ARPC3
ORF10	ARPC3
ORF6	ARPC3
ORF8	ARPC3
ORF9b	ARPC3
	ARPC3
nsp4	ARPC4
nsp5	ARPC4
nsp6	ARPC4
nsp8	ARPC4
E	ARPC4
M	ARPC4
S	ARPC4
ORF8	ARPC4
	ARPC4
nsp6	AXL
M	AXL
S	AXL
ORF3a	AXL
ORF3b	AXL
ORF7b	AXL
ORF7a	AXL
	AXL
nsp4	BSG
nsp6	BSG
nsp13	BSG
M	BSG
S	BSG
ORF3b	BSG
ORF7b	BSG
ORF7a	BSG
ORF9c	BSG
	BSG
nsp1	CALR
nsp4	CALR
nsp6	CALR
nsp8	CALR
nsp14	CALR
E	CALR
S	CALR
ORF10	CALR
ORF3a	CALR
ORF3b	CALR
ORF6	CALR
ORF7b	CALR
ORF7a	CALR
ORF8	CALR
ORF9c	CALR
	CALR
S	CAMP
ORF8	CAMP
	CAMP
nsp2	CANX
nsp3	CANX
nsp4	CANX
nsp6	CANX
nsp15	CANX
E	CANX
M	CANX
S	CANX
ORF10	CANX
ORF3a	CANX
ORF3b	CANX
ORF6	CANX
ORF7b	CANX
ORF7a	CANX
ORF8	CANX
ORF9c	CANX
ORF14	CANX
	CANX
nsp6	CAV1
M	CAV1
S	CAV1
ORF3b	CAV1
ORF6	CAV1
	CAV1
S	CD209
ORF8	CD209
	CD209
nsp4	CD44
S	CD44
ORF3a	CD44
ORF3b	CD44
ORF7b	CD44
	CD44
nsp3	CDC42
nsp4	CDC42
nsp5	CDC42
nsp6	CDC42
nsp9	CDC42
nsp9	CDC42
nsp12	CDC42
nsp13	CDC42
nsp14	CDC42
E	CDC42
M	CDC42
S	CDC42
ORF3a	CDC42
ORF6	CDC42
ORF7b	CDC42
ORF7a	CDC42
	CDC42
nsp1	CDK1
nsp4	CDK1
nsp6	CDK1
nsp9	CDK1
nsp12	CDK1
M	CDK1
N	CDK1
S	CDK1
ORF6	CDK1
ORF8	CDK1
	CDK1
nsp4	COPA
nsp6	COPA
nsp12	COPA
M	COPA
N	COPA
S	COPA
ORF3a	COPA
ORF6	COPA
ORF7b	COPA
ORF7a	COPA
ORF8	COPA
ORF9c	COPA
	COPA
nsp4	COPB1
nsp6	COPB1
nsp7	COPB1
nsp8	COPB1
N	COPB1
S	COPB1
ORF9c	COPB1
	COPB1
nsp4	COPB2
nsp5	COPB2
nsp6	COPB2
nsp13	COPB2
nsp14	COPB2
E	COPB2
M	COPB2
S	COPB2
ORF3a	COPB2
ORF3b	COPB2
ORF6	COPB2
ORF7b	COPB2
ORF7a	COPB2
ORF8	COPB2
ORF9c	COPB2
	COPB2
nsp6	COPE
nsp12	COPE
S	COPE
	COPE
nsp4	COPG1
nsp6	COPG1
E	COPG1
M	COPG1
S	COPG1
ORF3b	COPG1
ORF6	COPG1
ORF7b	COPG1
ORF7a	COPG1
	COPG1
nsp6	COPG2
S	COPG2
ORF6	COPG2
ORF7a	COPG2
	COPG2
nsp2	COX4I1
S	COX4I1
ORF6	COX4I1
	COX4I1
nsp2	COX5A
nsp5	COX5A
S	COX5A
ORF3a	COX5A
	COX5A
nsp2	COX6B1
S	COX6B1
ORF9b	COX6B1
	COX6B1
nsp4	EGFR
nsp4	EGFR
M	EGFR
S	EGFR
ORF3a	EGFR
ORF7b	EGFR
	EGFR
nsp9	EIF1
M	EIF1
S	EIF1
	EIF1
nsp1	EIF1AX
N	EIF1AX
S	EIF1AX
	EIF1AX
nsp1	EIF2S1
nsp3	EIF2S1
nsp4	EIF2S1
nsp5	EIF2S1
nsp6	EIF2S1
nsp13	EIF2S1
nsp14	EIF2S1
E	EIF2S1
M	EIF2S1
N	EIF2S1
S	EIF2S1
ORF10	EIF2S1
ORF3a	EIF2S1
ORF3b	EIF2S1
ORF6	EIF2S1
ORF7b	EIF2S1
ORF7a	EIF2S1
ORF8	EIF2S1
ORF9b	EIF2S1
	EIF2S1
nsp1	EIF2S3
nsp3	EIF2S3
nsp4	EIF2S3
nsp5	EIF2S3
nsp6	EIF2S3
nsp13	EIF2S3
nsp14	EIF2S3
E	EIF2S3
M	EIF2S3
N	EIF2S3
S	EIF2S3
ORF10	EIF2S3
ORF3a	EIF2S3
ORF6	EIF2S3
ORF7b	EIF2S3
ORF8	EIF2S3
ORF9b	EIF2S3
	EIF2S3
nsp1	EIF3A
nsp5	EIF3A
nsp6	EIF3A
N	EIF3A
S	EIF3A
ORF6	EIF3A
ORF8	EIF3A
ORF9c	EIF3A
	EIF3A
nsp1	EIF3B
nsp4	EIF3B
nsp6	EIF3B
nsp9	EIF3B
M	EIF3B
N	EIF3B
S	EIF3B
ORF3a	EIF3B
ORF6	EIF3B
ORF7b	EIF3B
ORF7a	EIF3B
ORF8	EIF3B
	EIF3B
nsp1	EIF3C
N	EIF3C
S	EIF3C
ORF8	EIF3C
	EIF3C
nsp1	EIF3D
nsp9	EIF3D
N	EIF3D
S	EIF3D
ORF1ab	EIF3D
ORF8	EIF3D
	EIF3D
nsp1	EIF3G
nsp6	EIF3G
nsp14	EIF3G
nsp15	EIF3G
N	EIF3G
S	EIF3G
ORF6	EIF3G
ORF8	EIF3G
	EIF3G
nsp1	EIF5A
nsp4	EIF5A
nsp8	EIF5A
nsp9	EIF5A
nsp13	EIF5A
nsp14	EIF5A
nsp15	EIF5A
nsp16	EIF5A
N	EIF5A
S	EIF5A
ORF3b	EIF5A
ORF6	EIF5A
ORF7b	EIF5A
ORF9c	EIF5A
	EIF5A
nsp4	EPHA7
E	EPHA7
M	EPHA7
S	EPHA7
ORF3a	EPHA7
ORF3b	EPHA7
ORF7b	EPHA7
ORF7b	EPHA7
ORF7a	EPHA7
	EPHA7
nsp4	ERBB2
M	ERBB2
S	ERBB2
ORF3a	ERBB2
ORF7b	ERBB2
ORF7a	ERBB2
	ERBB2
nsp8	EZR
nsp11	EZR
nsp12	EZR
nsp13	EZR
nsp14	EZR
nsp16	EZR
S	EZR
ORF3a	EZR
	EZR
nsp3	FAU
nsp6	FAU
nsp8	FAU
nsp9	FAU
N	FAU
S	FAU
ORF10	FAU
ORF3b	FAU
ORF6	FAU
ORF8	FAU
	FAU
nsp9	FHL1
nsp15	FHL1
nsp15	FHL1
E	FHL1
M	FHL1
S	FHL1
ORF10	FHL1
ORF3b	FHL1
ORF7b	FHL1
ORF7a	FHL1
	FHL1
nsp1	FLNA
nsp5	FLNA
nsp6	FLNA
N	FLNA
S	FLNA
ORF6	FLNA
ORF7b	FLNA
ORF8	FLNA
ORF9c	FLNA
	FLNA
N	HBA1
S	HBA1
	HBA1
N	HBA2
S	HBA2
	HBA2
nsp15	HBB
N	HBB
S	HBB
	HBB
nsp4	HLA-A
nsp6	HLA-A
E	HLA-A
M	HLA-A
S	HLA-A
ORF10	HLA-A
ORF3a	HLA-A
ORF3b	HLA-A
ORF6	HLA-A
ORF7b	HLA-A
ORF7a	HLA-A
ORF8	HLA-A
	HLA-A
nsp4	HLA-C
nsp6	HLA-C
nsp12	HLA-C
E	HLA-C
M	HLA-C
S	HLA-C
ORF10	HLA-C
ORF3a	HLA-C
ORF7b	HLA-C
ORF7a	HLA-C
ORF8	HLA-C
	HLA-C
nsp3	HMGN2
nsp8	HMGN2
nsp13	HMGN2
N	HMGN2
S	HMGN2
ORF3b	HMGN2
ORF8	HMGN2
	HMGN2
nsp14	HP
S	HP
ORF9b	HP
	HP
nsp2	HSPA5
nsp4	HSPA5
nsp6	HSPA5
nsp12	HSPA5
nsp14	HSPA5
E	HSPA5
N	HSPA5
S	HSPA5
ORF10	HSPA5
ORF6	HSPA5
ORF7a	HSPA5
ORF8	HSPA5
ORF9c	HSPA5
	HSPA5
nsp3	IRF3
nsp5	IRF3
S	IRF3
	IRF3
nsp6	IRS4
nsp8	IRS4
nsp12	IRS4
nsp13	IRS4
nsp16	IRS4
M	IRS4
N	IRS4
S	IRS4
ORF10	IRS4
ORF3a	IRS4
ORF6	IRS4
ORF8	IRS4
ORF9b	IRS4
ORF9c	IRS4
	IRS4
nsp4	ITGA2
S	ITGA2
ORF3b	ITGA2
ORF7b	ITGA2
ORF8	ITGA2
	ITGA2
nsp4	ITGA3
nsp6	ITGA3
nsp13	ITGA3
E	ITGA3
M	ITGA3
S	ITGA3
ORF3b	ITGA3
ORF7b	ITGA3
ORF7a	ITGA3
ORF8	ITGA3
	ITGA3
nsp4	ITGA5
S	ITGA5
ORF3b	ITGA5
ORF7b	ITGA5
	ITGA5
nsp4	ITGAV
S	ITGAV
ORF3b	ITGAV
ORF7b	ITGAV
ORF7a	ITGAV
ORF8	ITGAV
ORF9c	ITGAV
	ITGAV
nsp3	ITGB1
nsp4	ITGB1
nsp6	ITGB1
E	ITGB1
M	ITGB1
S	ITGB1
ORF10	ITGB1
ORF3a	ITGB1
ORF3b	ITGB1
ORF6	ITGB1
ORF7b	ITGB1
ORF7a	ITGB1
ORF8	ITGB1
ORF9c	ITGB1
ORF14	ITGB1
	ITGB1
nsp5	ITGB3
S	ITGB3
	ITGB3
nsp4	ITGB5
nsp6	ITGB5
E	ITGB5
M	ITGB5
S	ITGB5
ORF3a	ITGB5
ORF3b	ITGB5
ORF6	ITGB5
ORF7b	ITGB5
ORF7a	ITGB5
ORF8	ITGB5
ORF14	ITGB5
	ITGB5
nsp6	JAK1
nsp7	JAK1
nsp13	JAK1
E	JAK1
M	JAK1
S	JAK1
ORF3a	JAK1
ORF3b	JAK1
ORF6	JAK1
ORF7b	JAK1
ORF7a	JAK1
	JAK1
S	LAMB3
ORF8	LAMB3
ORF8	LAMB3
	LAMB3
S	LAMC1
ORF10	LAMC1
ORF8	LAMC1
	LAMC1
N	LAMC2
S	LAMC2
ORF8	LAMC2
	LAMC2
nsp1	LYN
nsp3	LYN
nsp4	LYN
nsp5	LYN
nsp9	LYN
nsp15	LYN
M	LYN
S	LYN
ORF3a	LYN
ORF3b	LYN
ORF7b	LYN
ORF14	LYN
	LYN
nsp2	MAVS
nsp3	MAVS
nsp5	MAVS
nsp7	MAVS
nsp14	MAVS
nsp15	MAVS
nsp16	MAVS
M	MAVS
N	MAVS
S	MAVS
ORF10	MAVS
ORF6	MAVS
ORF7b	MAVS
ORF9b	MAVS
	MAVS
nsp11	MED1
S	MED1
	MED1
nsp4	MET
nsp5	MET
nsp6	MET
nsp9	MET
E	MET
M	MET
S	MET
ORF3a	MET
ORF3b	MET
ORF7b	MET
ORF7a	MET
ORF8	MET
	MET
nsp5	MSN
nsp6	MSN
S	MSN
ORF3a	MSN
	MSN
nsp3	MYH10
nsp4	MYH10
nsp5	MYH10
nsp6	MYH10
nsp9	MYH10
nsp11	MYH10
nsp12	MYH10
nsp13	MYH10
nsp15	MYH10
nsp16	MYH10
E	MYH10
N	MYH10
S	MYH10
ORF3b	MYH10
ORF6	MYH10
ORF7b	MYH10
ORF8	MYH10
ORF9c	MYH10
	MYH10
nsp5	MYH14
nsp9	MYH14
nsp13	MYH14
nsp15	MYH14
E	MYH14
M	MYH14
S	MYH14
ORF10	MYH14
ORF3b	MYH14
ORF6	MYH14
ORF7b	MYH14
ORF8	MYH14
ORF9c	MYH14
	MYH14
nsp5	MYH9
nsp6	MYH9
nsp13	MYH9
nsp15	MYH9
N	MYH9
S	MYH9
ORF6	MYH9
ORF8	MYH9
ORF9c	MYH9
	MYH9
nsp2	NDUFS1
nsp3	NDUFS1
nsp5	NDUFS1
nsp6	NDUFS1
nsp8	NDUFS1
nsp9	NDUFS1
nsp12	NDUFS1
nsp16	NDUFS1
E	NDUFS1
N	NDUFS1
S	NDUFS1
ORF10	NDUFS1
ORF3a	NDUFS1
ORF3b	NDUFS1
ORF6	NDUFS1
ORF7a	NDUFS1
ORF9b	NDUFS1
ORF14	NDUFS1
	NDUFS1
nsp5	NDUFS2
nsp6	NDUFS2
nsp8	NDUFS2
nsp9	NDUFS2
nsp10	NDUFS2
nsp12	NDUFS2
nsp16	NDUFS2
E	NDUFS2
M	NDUFS2
S	NDUFS2
ORF6	NDUFS2
ORF9b	NDUFS2
	NDUFS2
nsp6	NDUFS7
N	NDUFS7
S	NDUFS7
ORF7b	NDUFS7
ORF14	NDUFS7
	NDUFS7
nsp4	NEDD4L
E	NEDD4L
M	NEDD4L
N	NEDD4L
S	NEDD4L
ORF7b	NEDD4L
ORF7a	NEDD4L
ORF8	NEDD4L
	NEDD4L
nsp1	NOP56
nsp3	NOP56
nsp4	NOP56
nsp5	NOP56
nsp6	NOP56
nsp7	NOP56
nsp11	NOP56
nsp12	NOP56
nsp15	NOP56
nsp16	NOP56
E	NOP56
M	NOP56
N	NOP56
S	NOP56
ORF3a	NOP56
ORF6	NOP56
ORF7b	NOP56
ORF8	NOP56
ORF9c	NOP56
ORF14	NOP56
	NOP56
nsp4	NRP1
nsp6	NRP1
M	NRP1
S	NRP1
ORF3a	NRP1
ORF7b	NRP1
	NRP1
nsp6	NRP2
S	NRP2
ORF3a	NRP2
ORF7b	NRP2
ORF7a	NRP2
ORF8	NRP2
nsp13	NUDT16L1
S	NUDT16L1
ORF8	NUDT16L1
	NUDT16L1
nsp4	OCLN
E	OCLN
M	OCLN
S	OCLN
ORF3a	OCLN
ORF3b	OCLN
ORF7b	OCLN
ORF7a	OCLN
	OCLN
nsp1	PARP1
nsp4	PARP1
nsp5	PARP1
nsp7	PARP1
nsp8	PARP1
nsp13	PARP1
E	PARP1
M	PARP1
N	PARP1
S	PARP1
ORF10	PARP1
ORF7b	PARP1
ORF8	PARP1
ORF9b	PARP1
	PARP1
nsp6	PCNA
E	PCNA
M	PCNA
S	PCNA
ORF10	PCNA
ORF7b	PCNA
ORF8	PCNA
	PCNA
nsp3	PDIA3
nsp4	PDIA3
nsp6	PDIA3
nsp7	PDIA3
nsp12	PDIA3
nsp16	PDIA3
E	PDIA3
M	PDIA3
S	PDIA3
ORF10	PDIA3
ORF3a	PDIA3
ORF3b	PDIA3
ORF6	PDIA3
ORF7b	PDIA3
ORF7a	PDIA3
ORF8	PDIA3
ORF9c	PDIA3
ORF14	PDIA3
	PDIA3
M	PIK3CB
S	PIK3CB
	PIK3CB
nsp3	PIK3R3
M	PIK3R3
S	PIK3R3
	PIK3R3
nsp1	PIKFYVE
nsp2	PIKFYVE
nsp4	PIKFYVE
nsp7	PIKFYVE
nsp10	PIKFYVE
nsp12	PIKFYVE
nsp14	PIKFYVE
nsp15	PIKFYVE
nsp16	PIKFYVE
S	PIKFYVE
ORF3b	PIKFYVE
	PIKFYVE
M	PIP5K1A
S	PIP5K1A
ORF3b	PIP5K1A
	PIP5K1A
nsp4	PLXNA1
M	PLXNA1
S	PLXNA1
ORF3a	PLXNA1
ORF7b	PLXNA1
ORF8	PLXNA1
	PLXNA1
nsp1	PPIA
nsp4	PPIA
nsp6	PPIA
nsp8	PPIA
nsp9	PPIA
nsp11	PPIA
nsp13	PPIA
M	PPIA
N	PPIA
S	PPIA
ORF3a	PPIA
ORF3b	PPIA
ORF7a	PPIA
ORF8	PPIA
ORF9b	PPIA
ORF9c	PPIA
	PPIA
nsp4	PRKCD
nsp6	PRKCD
E	PRKCD
M	PRKCD
S	PRKCD
ORF7b	PRKCD
ORF7a	PRKCD
	PRKCD
nsp4	PRKCI
nsp6	PRKCI
M	PRKCI
S	PRKCI
ORF3a	PRKCI
ORF7a	PRKCI
	PRKCI
nsp4	PRKD1
S	PRKD1
	PRKD1
nsp4	PRKD3
M	PRKD3
S	PRKD3
ORF7b	PRKD3
	PRKD3
nsp2	PWP2
nsp4	PWP2
nsp6	PWP2
M	PWP2
N	PWP2
S	PWP2
ORF3a	PWP2
	PWP2
nsp4	RAC1
nsp6	RAC1
nsp13	RAC1
E	RAC1
M	RAC1
S	RAC1
ORF3a	RAC1
ORF3b	RAC1
ORF6	RAC1
ORF7b	RAC1
ORF7a	RAC1
ORF8	RAC1
ORF9c	RAC1
	RAC1
M	RAP1B
S	RAP1B
ORF9b	RAP1B
	RAP1B
nsp8	RDX
nsp11	RDX
nsp12	RDX
nsp13	RDX
nsp14	RDX
nsp16	RDX
E	RDX
S	RDX
ORF8	RDX
ORF9c	RDX
	RDX
nsp3	RHOA
nsp6	RHOA
nsp7	RHOA
nsp8	RHOA
nsp15	RHOA
E	RHOA
M	RHOA
S	RHOA
ORF10	RHOA
ORF8	RHOA
	RHOA
nsp1	RPL13A
nsp4	RPL13A
nsp5	RPL13A
nsp6	RPL13A
nsp8	RPL13A
nsp9	RPL13A
nsp13	RPL13A
E	RPL13A
M	RPL13A
N	RPL13A
S	RPL13A
ORF3a	RPL13A
ORF7b	RPL13A
ORF7a	RPL13A
ORF9c	RPL13A
	RPL13A
nsp3	RPL18A
nsp4	RPL18A
nsp5	RPL18A
nsp6	RPL18A
nsp8	RPL18A
nsp12	RPL18A
nsp13	RPL18A
nsp14	RPL18A
E	RPL18A
M	RPL18A
N	RPL18A
S	RPL18A
ORF1ab	RPL18A
ORF3a	RPL18A
ORF3b	RPL18A
ORF6	RPL18A
ORF7b	RPL18A
ORF7a	RPL18A
ORF8	RPL18A
ORF9c	RPL18A
	RPL18A
nsp4	RPL23
nsp5	RPL23
nsp6	RPL23
nsp12	RPL23
nsp13	RPL23
E	RPL23
M	RPL23
N	RPL23
S	RPL23
ORF3a	RPL23
ORF6	RPL23
ORF7b	RPL23
ORF7a	RPL23
ORF8	RPL23
ORF9b	RPL23
	RPL23
N	RPL26L1
S	RPL26L1
ORF3a	RPL26L1
ORF9b	RPL26L1
ORF9c	RPL26L1
	RPL26L1
nsp4	RPL28
nsp5	RPL28
nsp6	RPL28
nsp8	RPL28
nsp13	RPL28
nsp14	RPL28
M	RPL28
N	RPL28
S	RPL28
ORF1ab	RPL28
ORF6	RPL28
ORF7a	RPL28
ORF8	RPL28
ORF9c	RPL28
ORF14	RPL28
	RPL28
nsp3	RPL30
nsp4	RPL30
nsp5	RPL30
nsp6	RPL30
nsp13	RPL30
nsp14	RPL30
E	RPL30
M	RPL30
N	RPL30
S	RPL30
ORF1ab	RPL30
ORF3a	RPL30
ORF6	RPL30
ORF7b	RPL30
ORF7a	RPL30
ORF9c	RPL30
	RPL30
nsp4	RPL35A
nsp5	RPL35A
nsp5	RPL35A
nsp6	RPL35A
nsp13	RPL35A
M	RPL35A
N	RPL35A
S	RPL35A
ORF3a	RPL35A
ORF3b	RPL35A
ORF6	RPL35A
ORF7b	RPL35A
ORF7a	RPL35A
	RPL35A
nsp4	RPL36AL
nsp5	RPL36AL
nsp6	RPL36AL
nsp13	RPL36AL
nsp14	RPL36AL
E	RPL36AL
M	RPL36AL
N	RPL36AL
S	RPL36AL
ORF3a	RPL36AL
ORF7a	RPL36AL
	RPL36AL
nsp3	RPL38
nsp4	RPL38
nsp5	RPL38
nsp6	RPL38
nsp7	RPL38
nsp9	RPL38
nsp16	RPL38
M	RPL38
N	RPL38
S	RPL38
ORF3a	RPL38
ORF8	RPL38
ORF8	RPL38
	RPL38
nsp1	RPS10
nsp4	RPS10
nsp14	RPS10
E	RPS10
N	RPS10
S	RPS10
ORF10	RPS10
ORF6	RPS10
ORF7b	RPS10
ORF8	RPS10
	RPS10
nsp1	RPS16
nsp3	RPS16
nsp4	RPS16
nsp5	RPS16
nsp6	RPS16
nsp10	RPS16
nsp16	RPS16
E	RPS16
M	RPS16
N	RPS16
S	RPS16
ORF3a	RPS16
ORF3b	RPS16
ORF7b	RPS16
ORF7a	RPS16
ORF8	RPS16
	RPS16
nsp5	RPS17
nsp8	RPS17
nsp9	RPS17
nsp12	RPS17
nsp13	RPS17
nsp16	RPS17
N	RPS17
S	RPS17
ORF1ab	RPS17
ORF6	RPS17
ORF7b	RPS17
ORF8	RPS17
ORF9c	RPS17
	RPS17
nsp1	RPS19
nsp2	RPS19
nsp4	RPS19
nsp6	RPS19
nsp12	RPS19
M	RPS19
N	RPS19
S	RPS19
ORF6	RPS19
ORF8	RPS19
ORF9c	RPS19
ORF14	RPS19
	RPS19
nsp1	RPS24
nsp4	RPS24
nsp5	RPS24
nsp6	RPS24
nsp9	RPS24
nsp12	RPS24
nsp13	RPS24
nsp14	RPS24
E	RPS24
M	RPS24
N	RPS24
S	RPS24
ORF3a	RPS24
ORF6	RPS24
ORF7b	RPS24
ORF7a	RPS24
	RPS24
nsp4	RPS27
nsp5	RPS27
nsp6	RPS27
nsp13	RPS27
nsp14	RPS27
M	RPS27
N	RPS27
S	RPS27
ORF3a	RPS27
ORF6	RPS27
ORF7a	RPS27
	RPS27
nsp12	RPS27A
E	RPS27A
M	RPS27A
N	RPS27A
S	RPS27A
ORF3a	RPS27A
ORF6	RPS27A
ORF7b	RPS27A
ORF7a	RPS27A
ORF9c	RPS27A
	RPS27A
nsp1	RPS27L
nsp4	RPS27L
nsp5	RPS27L
nsp6	RPS27L
nsp13	RPS27L
E	RPS27L
M	RPS27L
N	RPS27L
S	RPS27L
ORF10	RPS27L
ORF3a	RPS27L
ORF6	RPS27L
ORF7b	RPS27L
ORF7a	RPS27L
ORF8	RPS27L
	RPS27L
nsp1	RPS3
nsp4	RPS3
nsp5	RPS3
nsp6	RPS3
nsp13	RPS3
nsp14	RPS3
E	RPS3
M	RPS3
N	RPS3
S	RPS3
ORF3a	RPS3
ORF3b	RPS3
ORF6	RPS3
ORF7b	RPS3
ORF7a	RPS3
ORF8	RPS3
ORF9c	RPS3
ORF14	RPS3
	RPS3
nsp1	RPS6
nsp3	RPS6
nsp4	RPS6
nsp5	RPS6
nsp6	RPS6
nsp13	RPS6
nsp14	RPS6
E	RPS6
M	RPS6
N	RPS6
S	RPS6
ORF3a	RPS6
ORF6	RPS6
ORF7b	RPS6
ORF7a	RPS6
ORF8	RPS6
	RPS6
nsp1	RPSA
nsp2	RPSA
nsp4	RPSA
nsp6	RPSA
nsp10	RPSA
E	RPSA
N	RPSA
S	RPSA
ORF10	RPSA
ORF6	RPSA
ORF7b	RPSA
ORF8	RPSA
ORF9b	RPSA
ORF9c	RPSA
	RPSA
nsp4	SAR1A
nsp6	SAR1A
nsp8	SAR1A
E	SAR1A
M	SAR1A
S	SAR1A
ORF10	SAR1A
ORF6	SAR1A
ORF7b	SAR1A
ORF7a	SAR1A
ORF9c	SAR1A
	SAR1A
S	SDC4
ORF7b	SDC4
	SDC4
nsp4	SEC16A
nsp6	SEC16A
nsp12	SEC16A
nsp14	SEC16A
nsp15	SEC16A
nsp16	SEC16A
E	SEC16A
M	SEC16A
S	SEC16A
ORF6	SEC16A
ORF7b	SEC16A
ORF7a	SEC16A
	SEC16A
nsp4	SEC22B
nsp5	SEC22B
nsp6	SEC22B
nsp8	SEC22B
E	SEC22B
M	SEC22B
S	SEC22B
ORF10	SEC22B
ORF3a	SEC22B
ORF6	SEC22B
ORF7b	SEC22B
ORF7a	SEC22B
ORF8	SEC22B
	SEC22B
nsp4	SEC23A
nsp4	SEC23A
nsp5	SEC23A
nsp6	SEC23A
nsp13	SEC23A
nsp14	SEC23A
E	SEC23A
M	SEC23A
S	SEC23A
ORF3a	SEC23A
ORF6	SEC23A
ORF7b	SEC23A
ORF7a	SEC23A
	SEC23A
E	SEC23B
M	SEC23B
S	SEC23B
ORF3a	SEC23B
ORF6	SEC23B
ORF7b	SEC23B
ORF7a	SEC23B
	SEC23B
nsp4	SEC24A
nsp6	SEC24A
E	SEC24A
M	SEC24A
S	SEC24A
ORF3a	SEC24A
ORF6	SEC24A
ORF7b	SEC24A
ORF7a	SEC24A
	SEC24A
nsp4	SEC24B
nsp5	SEC24B
nsp6	SEC24B
nsp14	SEC24B
E	SEC24B
M	SEC24B
S	SEC24B
ORF3a	SEC24B
ORF6	SEC24B
ORF7b	SEC24B
ORF7a	SEC24B
ORF9c	SEC24B
	SEC24B
nsp4	SEC24C
nsp6	SEC24C
M	SEC24C
S	SEC24C
ORF3a	SEC24C
ORF6	SEC24C
ORF7b	SEC24C
ORF7a	SEC24C
	SEC24C
S	SEC24D
ORF6	SEC24D
ORF7b	SEC24D
ORF7a	SEC24D
	SEC24D
nsp4	SLC16A1
nsp5	SLC16A1
nsp6	SLC16A1
nsp13	SLC16A1
E	SLC16A1
M	SLC16A1
S	SLC16A1
ORF3a	SLC16A1
ORF7b	SLC16A1
ORF7a	SLC16A1
ORF9c	SLC16A1
	SLC16A1
nsp7	SLC9A3R1
E	SLC9A3R1
S	SLC9A3R1
ORF3a	SLC9A3R1
ORF9b	SLC9A3R1
	SLC9A3R1
nsp11	SNX27
E	SNX27
M	SNX27
S	SNX27
ORF3a	SNX27
ORF3b	SNX27
ORF6	SNX27
ORF7b	SNX27
ORF7a	SNX27
	SNX27
nsp4	SRC
nsp5	SRC
nsp6	SRC
nsp13	SRC
nsp14	SRC
E	SRC
M	SRC
S	SRC
ORF3a	SRC
ORF3b	SRC
ORF6	SRC
ORF7b	SRC
ORF7a	SRC
ORF8	SRC
	SRC
nsp4	STAM2
E	STAM2
M	STAM2
S	STAM2
ORF3a	STAM2
ORF3b	STAM2
ORF7b	STAM2
ORF7a	STAM2
	STAM2
nsp2	STAT1
nsp5	STAT1
nsp13	STAT1
E	STAT1
N	STAT1
S	STAT1
ORF6	STAT1
ORF8	STAT1
	STAT1
nsp15	STAT2
nsp16	STAT2
N	STAT2
S	STAT2
ORF6	STAT2
	STAT2
nsp13	STAT3
S	STAT3
ORF3a	STAT3
	STAT3
nsp2	STX7
nsp4	STX7
nsp8	STX7
E	STX7
M	STX7
S	STX7
ORF10	STX7
ORF3a	STX7
ORF3b	STX7
ORF7b	STX7
	STX7
nsp4	SUN1
nsp6	SUN1
E	SUN1
M	SUN1
S	SUN1
ORF10	SUN1
ORF3a	SUN1
ORF6	SUN1
ORF7b	SUN1
ORF7a	SUN1
ORF8	SUN1
ORF14	SUN1
	SUN1
nsp2	TBL3
nsp4	TBL3
nsp5	TBL3
nsp6	TBL3
nsp9	TBL3
M	TBL3
N	TBL3
S	TBL3
ORF3a	TBL3
ORF7b	TBL3
ORF7a	TBL3
ORF9b	TBL3
ORF14	TBL3
	TBL3
nsp1	TFRC
nsp4	TFRC
nsp5	TFRC
nsp6	TFRC
nsp7	TFRC
nsp9	TFRC
nsp10	TFRC
nsp12	TFRC
nsp13	TFRC
nsp16	TFRC
E	TFRC
M	TFRC
S	TFRC
ORF10	TFRC
ORF3a	TFRC
ORF3b	TFRC
ORF6	TFRC
ORF7b	TFRC
ORF7a	TFRC
ORF8	TFRC
	TFRC
S	THBS1
ORF8	THBS1
	THBS1
N	TLN1
S	TLN1
ORF8	TLN1
	TLN1
nsp6	TOM1
S	TOM1
ORF7b	TOM1
ORF7a	TOM1
	TOM1
nsp2	UQCRC1
nsp12	UQCRC1
S	UQCRC1
	UQCRC1
nsp4	USE1
nsp6	USE1
E	USE1
M	USE1
S	USE1
ORF7b	USE1
ORF7a	USE1
ORF9c	USE1
	USE1
nsp5	VIM
nsp6	VIM
nsp14	VIM
nsp15	VIM
nsp16	VIM
N	VIM
S	VIM
ORF6	VIM
ORF9c	VIM
	VIM
nsp2	VPS36
nsp4	VPS36
M	VPS36
S	VPS36
	VPS36
