# Supplementary material for: Interactomic Analyses and a Reverse Engineering Study Identify Specific Functional Activities of One-to-One Interactions of the S1 Subunit of the SARS-CoV-2 Spike Protein with the Human Proteome
Source: Biomolecules. 2024 Dec 3;14(12):1549. doi: 10.3390/biom14121549 (PMC12121346; doi:10.3390/biom14121549)
Supplement: Supplementary file 1 [file biomolecules-14-01549-s001.zip › COLONNA G EXCEL schemes/EXCEL-File-S4-DATA MERGING.xlsx]

## Sheet: 1-Merging
#term ID	term description (pairs 1060-814 in blue; remaining from 814 in red; remaining form1060 in black)	observed gene count	background gene count	strength	false discovery rate	matching proteins in your network (labels)
GO:2001267	Regulation of cysteine-type endopeptidase activity involved in apoptotic signaling pathway	4	17	0.76	0.0473	BAX,SMAD3,MMP9,JAK2
GO:2001259	Positive regulation of cation channel activity	12	81	0.55	0.0026	CALM3,EDNRA,ASPH,AKAP5,PPP3CB,PPP3CA,PPP3CC,KCNE1,PLCG2,PPP3R2,CALM1,CALM2
GO:2001258	Negative regulation of cation channel activity	12	49	0.77	5.03e-05	KCNQ1,CRBN,CALM3,MMP9,PPP3CB,PPP3CA,PPP3CC,KCNE1,KCNE1B,PPP3R2,CALM1,CALM2
GO:2001257	Regulation of cation channel activity	27	185	0.55	1.53e-06	KCNQ1,CRBN,RASGRF2,APP,CALM3,PRKACA,EDNRA,DLG1,PLN,MMP9,ASPH,AKAP5,PPP3CB,PPP3CA,ITGB1,PTK2B,PPP3CC,KCNE1,DAPK1,RASGRF1,CAMK2D,KCNE1B,NOS1,PLCG2,PPP3R2,CALM1,CALM2
GO:2001244	Positive regulation of intrinsic apoptotic signaling pathway	14	61	0.63	0.00044	SLC9A3R1,RPS3,BAX,PTPN2,BID,EIF5A,CAV1,SIAH1,BAD,RACK1,RPL26,UBB,RPS7,RPL11
GO:2001244	Positive regulation of intrinsic apoptotic signaling pathway	10	61	0.6	0.0038	SLC9A3R1,TP53,BAX,PTPN2,BID,SIAH1,NKX3-1,BCL2L11,BAD,DDIT3
GO:2001243	Negative regulation of intrinsic apoptotic signaling pathway	15	101	0.56	0.00055	MDM2,BID,CREB3,PRKN,MMP9,HDAC1,SRC,BCL2L1,PDX1,BCL2,HIF1A,BDKRB2,AKT1,CREB3L1,PIK3CB
GO:2001242	Regulation of intrinsic apoptotic signaling pathway	25	169	0.55	3.43e-06	MDM2,SLC9A3R1,TP53,BAX,PTPN2,BID,CREB3,SIAH1,PRKN,MMP9,HDAC1,SRC,BCL2L1,NKX3-1,PDX1,BCL2L11,BAD,BCL2,HIF1A,DDIT3,BDKRB2,AKT1,CREB3L1,DAPK2,PIK3CB
GO:2001240	Negative regulation of extrinsic apoptotic signaling pathway in absence of ligand	6	36	0.61	0.0347	RIPK1,BCL2L1,SGK3,BCL2,TNF,AKT1
GO:2001239	Regulation of extrinsic apoptotic signaling pathway in absence of ligand	9	46	0.68	0.0024	RIPK1,PPP2R1B,PPP2R1A,BCL2L1,SGK3,BCL2,FGFR1,TNF,AKT1
GO:2001238	Positive regulation of extrinsic apoptotic signaling pathway	12	50	0.76	5.97e-05	TRAF2,RIPK1,THBS1,PPP2R1B,BID,PPP2R1A,AGT,AGTR2,PTEN,STK4,TNF,BCL10
GO:2001237	Negative regulation of extrinsic apoptotic signaling pathway	17	97	0.63	3.25e-05	SERPINE1,RPS6KB1,RIPK1,THBS1,ITGAV,NOS3,GSK3B,SRC,AR,BCL2L1,SGK3,BCL2,RELA,TNF,RAF1,BRCA1,AKT1
GO:2001236	Regulation of extrinsic apoptotic signaling pathway	28	153	0.65	1.52e-08	SERPINE1,RPS6KB1,TRAF2,RIPK1,THBS1,ITGAV,DEPTOR,NOS3,PPP2R1B,BID,PPP2R1A,GSK3B,AGT,AGTR2,PTEN,STK4,SRC,AR,BCL2L1,SGK3,BCL2,RELA,FGFR1,TNF,RAF1,BRCA1,AKT1,BCL10
GO:2001235	Positive regulation of apoptotic signaling pathway	24	130	0.54	2.48e-05	NGFR,TRAF2,THBS1,SLC9A3R1,RPS3,BAX,PDIA3,PTPN2,BID,PRKCD,EIF5A,CAV1,SIAH1,AGT,JAK2,BAD,CYLD,MAPK9,RACK1,TGFBR1,RPL26,UBB,RPS7,RPL11
GO:2001235	Positive regulation of apoptotic signaling pathway	25	130	0.67	4.77e-08	NGFR,TRAF2,RIPK1,THBS1,SLC9A3R1,TP53,BAX,PPP2R1B,PTPN2,BID,PPP2R1A,PRKCD,SIAH1,AGT,AGTR2,PTEN,STK4,NKX3-1,JAK2,BCL2L11,BAD,MAPK9,TNF,DDIT3,BCL10
GO:2001234	Negative regulation of apoptotic signaling pathway	35	230	0.57	1.02e-08	SERPINE1,RPS6KB1,MDM2,RIPK1,THBS1,ITGAV,BAX,NOS3,GNAI2,BID,GSK3B,PSEN1,CREB3,PRKN,GNAI3,MMP9,HDAC1,SRC,BAK1,AR,BCL2L1,AVP,PDX1,SGK3,BCL2,RELA,TNF,RAF1,BRCA1,HIF1A,BDKRB2,AKT1,CREB3L1,CTNNB1,PIK3CB
GO:2001233	Regulation of apoptotic signaling pathway	58	365	0.58	5.30e-15	NGFR,SERPINE1,RPS6KB1,TRAF2,MDM2,RIPK1,THBS1,ITGAV,SLC9A3R1,TP53,DEPTOR,BAX,NOS3,PPP2R1B,PTPN2,GNAI2,BID,PPP2R1A,GSK3B,PSEN1,PRKCD,CREB3,SIAH1,AGT,PRKN,GNAI3,AGTR2,PTEN,MMP9,STK4,HDAC1,SRC,BAK1,AR,BCL2L1,AVP,NKX3-1,PDX1,JAK2,BCL2L11,BAD,SGK3,BCL2,RELA,FGFR1,MAPK9,TNF,RAF1,BRCA1,HIF1A,DDIT3,BDKRB2,AKT1,CREB3L1,DAPK2,CTNNB1,BCL10,PIK3CB
GO:2001056	Positive regulation of cysteine-type endopeptidase activity	30	148	0.69	4.83e-10	NGFR,RIPK2,CASP6,APP,PPARG,BAX,BID,F2R,CASP9,GRIN2A,SMAD3,HSPD1,FYN,MAP3K5,GRIN1,CARD9,BAK1,SYK,ASPH,NKX3-1,JAK2,BCL2L11,BAD,DAPK1,TNF,RHOA,CDKN2A,MALT1,BCL10,SNCA
GO:2001046	Positive regulation of integrin-mediated signaling pathway	6	13	0.93	0.0039	LAMB1,LAMC1,NID1,LAMB2,FLNA,LAMA1
GO:2001044	Regulation of integrin-mediated signaling pathway	8	21	0.85	0.0013	LAMB1,LAMC1,NID1,LAMB2,ITGB1BP1,FLNA,LAMA1,PRKD1
GO:2001028	Positive regulation of endothelial cell chemotaxis	5	14	0.82	0.0242	KDR,MET,PRKD1,FGFR1,PRKD2
GO:2001028	Positive regulation of endothelial cell chemotaxis	5	14	0.94	0.0054	KDR,MET,PRKD1,FGFR1,PRKD2
GO:2001026	Regulation of endothelial cell chemotaxis	6	20	0.75	0.0193	THBS1,KDR,MET,PRKD1,FGFR1,PRKD2
GO:2001026	Regulation of endothelial cell chemotaxis	6	20	0.86	0.0036	THBS1,KDR,MET,PRKD1,FGFR1,PRKD2
GO:2000831	Regulation of steroid hormone secretion	5	23	0.72	0.0267	AGT,NKX3-1,SPP1,AGTR1,PTPN11
GO:2000811	Negative regulation of anoikis	9	19	0.94	0.00014	PIK3R3,PIK3CA,ITGA5,CAV1,PTK2,SRC,BCL2L1,ITGB1,BCL2
GO:2000811	Negative regulation of anoikis	8	19	1.01	7.99e-05	PIK3R3,PIK3CA,ITGA5,PTK2,SRC,BCL2L1,ITGB1,BCL2
GO:2000810	Regulation of bicellular tight junction assembly	6	20	0.86	0.0036	PRKACA,ROCK2,ROCK1,TNF,IKBKB,MYO1C
GO:2000758	Positive regulation of peptidyl-lysine acetylation	12	47	0.79	3.56e-05	TGFB1,MAPK3,PPARGC1A,APP,RPS6KA4,PRKAA1,ERCC6,PRKAA2,BRCA1,NOS1,RPS6KA5,MYO1C
GO:2000756	Regulation of peptidyl-lysine acetylation	13	81	0.59	0.00081	TGFB1,MAPK3,PPARGC1A,APP,RPS6KA4,PRKAA1,ERCC6,PRKAA2,BRCA1,NOS1,RPS6KA5,MYO1C,SNCA
GO:2000697	Negative regulation of epithelial cell differentiation involved in kidney development	3	4	1.26	0.0129	STAT1,MMP9,CTNNB1
GO:2000696	Regulation of epithelial cell differentiation involved in kidney development	4	16	0.78	0.0407	PAX8,STAT1,MMP9,CTNNB1
GO:2000672	Negative regulation of motor neuron apoptotic process	6	11	1.12	0.00035	ERBB3,BCL2,ROCK1,RHOA,MAP2K4,NEFL
GO:2000671	Regulation of motor neuron apoptotic process	8	15	1.11	2.26e-05	ERBB3,BAX,MAP2K7,BCL2,ROCK1,RHOA,MAP2K4,NEFL
GO:2000669	Negative regulation of dendritic cell apoptotic process	4	9	0.92	0.0343	AXL,LILRB1,BCL2L1,BCL2
GO:2000668	Regulation of dendritic cell apoptotic process	5	13	0.85	0.0194	AXL,LILRB1,BCL2L1,BCL2,LYN
GO:2000650	Negative regulation of sodium ion transmembrane transporter activity	5	14	0.82	0.0242	SLC9A3R1,PRKCE,AGT,NEDD4L,NEDD4
GO:2000650	Negative regulation of sodium ion transmembrane transporter activity	4	14	0.84	0.0287	SLC9A3R1,PRKCE,AGT,CAMK2D
GO:2000649	Regulation of sodium ion transmembrane transporter activity	11	52	0.71	0.00035	KCNQ1,ACTN4,SLC9A3R1,SLC9A1,FXYD2,PRKCE,SCN4B,AGT,SCN1B,CAMK2D,FXYD1
GO:2000643	Positive regulation of early endosome to late endosome transport	3	8	0.96	0.0453	EZR,MSN,RDX
GO:2000641	Regulation of early endosome to late endosome transport	8	18	1.03	5.98e-05	MAPK1,MAP2K2,MAPK3,MAP2K1,EZR,MSN,SRC,RDX
GO:2000637	Positive regulation of miRNA-mediated gene silencing	7	24	0.85	0.0015	TGFB1,RIPK1,MAP2K2,STAT3,TP53,EGFR,MAP2K1
GO:2000630	Positive regulation of miRNA metabolic process	16	54	0.86	2.05e-07	NGFR,TGFB1,NFKB1,NR3C1,STAT3,TP53,PPARG,FOS,FOSL1,SMAD3,FOXO3,JUN,RELA,TNF,HRAS,HIF1A
GO:2000628	Regulation of miRNA metabolic process	20	73	0.82	1.17e-08	NGFR,TGFB1,NFKB1,NR3C1,RARA,STAT3,TP53,APP,PPARG,NFATC3,FOS,FOSL1,SMAD3,FOXO3,JUN,RELA,PPARA,TNF,HRAS,HIF1A
GO:2000601	Positive regulation of Arp2/3 complex-mediated actin nucleation	9	10	1.22	3.83e-06	WASL,ABI2,WASF3,NCKAP1,WAS,WASF1,BRK1,CYFIP1,WASF2
GO:2000586	Regulation of platelet-derived growth factor receptor-beta signaling pathway	3	8	0.96	0.0453	LRP1,PTPN2,SRC
GO:2000573	Positive regulation of DNA biosynthetic process	15	73	0.7	2.34e-05	MAPK1,PDGFRB,MAPK3,PRKCQ,CCT3,HSP90AA1,HSP90AB1,SRC,PTK2B,MAP2K7,PRKD2,TNF,MAPKAPK5,PTGES3,CTNNB1
GO:2000561	Regulation of CD4-positive, alpha-beta T cell proliferation	5	24	0.7	0.0308	RIPK2,IL2,PRKCQ,CD28,CBLB
GO:2000516	Positive regulation of CD4-positive, alpha-beta T cell activation	8	41	0.56	0.0326	IL23A,IL12B,CD28,TGFBR2,HLA-DRB1,IL2RG,HLA-DRA,IL12RB1
GO:2000516	Positive regulation of CD4-positive, alpha-beta T cell activation	11	41	0.81	5.97e-05	RIPK2,IL23A,IL12B,RARA,PRKCQ,IL23R,CD28,IL2RG,PRKCZ,IL12RB1,MALT1
GO:2000514	Regulation of CD4-positive, alpha-beta T cell activation	15	77	0.67	3.98e-05	RIPK2,IL2,IL23A,IL12B,RARA,PRKCQ,JUNB,IL23R,CD28,IL2RG,PRKCZ,JAK3,IL12RB1,MALT1,CBLB
GO:2000479	Regulation of cAMP-dependent protein kinase activity	7	19	0.95	0.00052	PPP1R1B,PRKAR2A,PRKAR2B,PRKAG2,ATP2B4,PKIA,PRKAR1B
GO:2000463	Positive regulation of excitatory postsynaptic potential	7	31	0.74	0.0050	APP,GRIN2A,GRIN1,PTEN,PRKCZ,PTK2B,PRKAR1B
GO:2000434	Regulation of protein neddylation	10	20	1.08	2.14e-06	COPS3,DCUN1D1,COPS2,COPS6,COPS8,COPS5,GPS1,CDKN2A,COPS4,HIF1A
GO:2000427	Positive regulation of apoptotic cell clearance	4	8	0.97	0.0260	C3,C2,C4A,C4B
GO:2000427	Positive regulation of apoptotic cell clearance	4	8	1.08	0.0070	C3,C2,C4A,C4B
GO:2000403	Positive regulation of lymphocyte migration	7	43	0.6	0.0210	MADCAM1,APP,ITGA4,PTK2B,JAM2,RHOA,ITGB3
GO:2000401	Regulation of lymphocyte migration	11	69	0.59	0.0026	MADCAM1,APP,CRK,CRKL,MSN,ITGA4,PTK2B,JAM2,RHOA,AKT1,ITGB3
GO:2000379	Positive regulation of reactive oxygen species metabolic process	20	69	0.73	5.54e-07	THBS1,PDGFRB,F2,GNAI2,PRKCD,TGFBR2,MT-CO2,AGT,GNAI3,TLR4,SYK,GRB2,PTK2B,ITGB2,CDKN1A,ACE2,AGTR1,PLCG2,ITGAM,SNCA
GO:2000379	Positive regulation of reactive oxygen species metabolic process	27	69	0.98	1.48e-14	TGFB1,MAPK14,RIPK1,THBS1,CYBA,PDGFRB,TP53,APP,F2,GNAI2,PRKCD,FOXO3,AGT,GNAI3,GRIN1,TLR4,SYK,NOX5,PTK2B,ITGB2,CDKN1A,ACE2,TLR6,AGTR1,PLCG2,ITGAM,SNCA
GO:2000378	Negative regulation of reactive oxygen species metabolic process	9	44	0.58	0.0158	NDUFC2,BCR,FYN,HP,PRKN,BCL2,RHOA,AATF,SLC18A2
GO:2000378	Negative regulation of reactive oxygen species metabolic process	9	44	0.69	0.0019	TP53,FYN,PRKN,BCL2,PPARA,RHOA,BRCA1,HIF1A,SLC18A2
GO:2000377	Regulation of reactive oxygen species metabolic process	34	143	0.65	8.74e-10	RAC2,THBS1,PDGFRB,PIKFYVE,NDUFC2,BCR,F2,GNAI2,PRKCD,FYN,HP,RAC1,TGFBR2,MT-CO2,AGT,PRKN,GNAI3,TLR4,SYK,GRB2,PRCP,PTK2B,ITGB2,BCL2,CDKN1A,ACE2,AGTR1,RHOA,SHC1,AATF,PLCG2,SLC18A2,ITGAM,SNCA
GO:2000377	Regulation of reactive oxygen species metabolic process	40	143	0.83	2.93e-17	TGFB1,MAPK14,RAC2,RIPK1,THBS1,CYBA,PDGFRB,TP53,APP,F2,GNAI2,PRKCD,FOXO3,FYN,AGT,PRKN,GNAI3,GRIN1,TLR4,SYK,FOXO1,NOX5,PRCP,PTK2B,ITGB2,BCL2,CDKN1A,PPARA,ACE2,TLR6,TNF,AGTR1,RHOA,SHC1,BRCA1,HIF1A,PLCG2,SLC18A2,ITGAM,SNCA
GO:2000353	Positive regulation of endothelial cell apoptotic process	5	19	0.8	0.0144	PLCG1,THBS1,PRKCI,FOXO3,ITGA4
GO:2000352	Negative regulation of endothelial cell apoptotic process	7	31	0.62	0.0294	KDR,ICAM1,FGB,FGG,PDPK1,ABL1,FGA
GO:2000351	Regulation of endothelial cell apoptotic process	12	51	0.64	0.0012	PLCG1,THBS1,KDR,ICAM1,PRKCI,FGB,FGG,PDPK1,ABL1,HLA-G,ITGA4,FGA
GO:2000351	Regulation of endothelial cell apoptotic process	10	51	0.68	0.0012	SERPINE1,PLCG1,THBS1,KDR,PRKCI,FOXO3,PDPK1,ITGA4,TNF,BRAF
GO:2000330	Positive regulation of T-helper 17 cell lineage commitment	3	4	1.14	0.0399	IL23A,IL12B,IL12RB1
GO:2000330	Positive regulation of T-helper 17 cell lineage commitment	4	4	1.38	0.0014	IL23A,IL12B,IL23R,IL12RB1
GO:2000321	Positive regulation of T-helper 17 cell differentiation	5	7	1.24	0.00060	IL23A,IL12B,IL23R,IL12RB1,MALT1
GO:2000319	Regulation of T-helper 17 cell differentiation	7	20	0.93	0.00065	IL2,IL23A,IL12B,JUNB,IL23R,IL12RB1,MALT1
GO:2000318	Positive regulation of T-helper 17 type immune response	5	15	0.79	0.0294	IL23A,IL12B,JAK2,TYK2,IL12RB1
GO:2000318	Positive regulation of T-helper 17 type immune response	9	15	1.16	2.79e-06	IL23A,IL12B,PRKCQ,IL23R,CARD9,JAK2,TYK2,IL12RB1,MALT1
GO:2000316	Regulation of T-helper 17 type immune response	7	30	0.64	0.0259	IL23A,IL12B,SMAD7,IL27RA,JAK2,TYK2,IL12RB1
GO:2000316	Regulation of T-helper 17 type immune response	11	30	0.95	5.67e-06	IL2,IL23A,IL12B,PRKCQ,JUNB,IL23R,CARD9,JAK2,TYK2,IL12RB1,MALT1
GO:2000310	Regulation of NMDA receptor activity	5	23	0.72	0.0267	RASGRF2,APP,PTK2B,DAPK1,RASGRF1
GO:2000301	Negative regulation of synaptic vesicle exocytosis	3	5	1.16	0.0192	RAP1B,RAP1A,BRAF
GO:2000300	Regulation of synaptic vesicle exocytosis	12	64	0.66	0.00044	RAP1B,PRKCG,ADRA2A,CALM3,ADCY1,GSK3B,RAP1A,ADRA1A,BRAF,PRKCB,CALM1,CALM2
GO:2000278	Regulation of DNA biosynthetic process	19	124	0.57	4.85e-05	MAPK1,PDGFRB,MAPK3,PRKCQ,TP53,PPARG,CCT3,HSP90AA1,HSP90AB1,SRC,PTK2B,MAP2K7,CDKN1A,PRKD2,KCNK2,TNF,MAPKAPK5,PTGES3,CTNNB1
GO:2000273	Positive regulation of signaling receptor activity	10	47	0.6	0.0075	EREG,NRP1,NCOA3,JAK2,BTC,ITGB1,ADRA2C,EPGN,HFE,ADRA2B
GO:2000273	Positive regulation of signaling receptor activity	8	47	0.61	0.0097	ADRA2A,NCOA3,HDAC1,JAK2,ITGB1,ADRA2C,HIF1A,ADRA2B
GO:2000272	Negative regulation of signaling receptor activity	9	67	0.51	0.0192	CBL,PPARG,PSEN1,ESR2,AGTR2,PPARA,ACE2,TNF,CBLB
GO:2000269	Regulation of fibroblast apoptotic process	5	19	0.8	0.0144	PIK3CA,TP53,BID,BCL2L11,PIK3CG
GO:2000251	Positive regulation of actin cytoskeleton reorganization	6	19	0.77	0.0159	NRP1,HCLS1,ABL1,HCK,HRAS,CDC42
GO:2000249	Regulation of actin cytoskeleton reorganization	9	43	0.59	0.0140	PDGFRA,NRP1,HCLS1,ABL1,HCK,PTK2B,HRAS,SEMA3E,CDC42
GO:2000249	Regulation of actin cytoskeleton reorganization	9	43	0.7	0.0016	TGFB1,ARHGDIB,PDGFRA,HCK,PTK2B,RAPGEF3,HRAS,ARHGDIA,CDC42
GO:2000243	Positive regulation of reproductive process	12	88	0.52	0.0047	CDC25B,BAX,INSR,CDC25C,PLB1,CACNA1H,SRC,NR5A1,AR,EDNRB,CITED2,CTNNB1
GO:2000242	Negative regulation of reproductive process	12	74	0.59	0.0013	CDKN1B,ARHGDIB,DUSP1,KIT,DDB1,MOS,CALR,ADA,NR5A1,BCL2L1,NKX3-1,RPS6KA2
GO:2000241	Regulation of reproductive process	29	208	0.53	1.27e-06	CDKN1B,ARHGDIB,DUSP1,CDC25B,GNRH1,KIT,BAX,DDB1,INSR,MOS,CALR,CDC25C,PPP2R1A,PLB1,CACNA1H,STK4,ADA,SRC,NR5A1,AR,BCL2L1,EDNRB,NKX3-1,NOX5,ESR1,RPS6KA2,CITED2,ITGB3,CTNNB1
GO:2000234	Positive regulation of rRNA processing	7	10	1.11	0.00022	RIOK2,UTP15,WDR75,HEATR1,RIOK1,WDR43,BUD23
GO:2000191	Regulation of fatty acid transport	8	34	0.76	0.0019	THBS1,AVPR1B,SYK,IRS2,AKT2,PPARA,AKT1,MAP2K6
GO:2000177	Regulation of neural precursor cell proliferation	12	90	0.51	0.0054	TGFB1,TP53,GNAI2,FOXO3,FOXO1,ITGB1,ILK,RHOA,LYN,HIF1A,CTNNB1,LRP2
GO:2000171	Negative regulation of dendrite development	3	8	0.96	0.0453	GSK3A,CARM1,DCC
GO:2000147	Positive regulation of cell motility	108	555	0.56	4.78e-25	SEMA3F,CD74,MAPK1,BDKRB1,LAMB1,COL1A1,VTN,IL23A,SEMA3G,PLCG1,RRAS,RAC2,ACTN4,RRAS2,PDGFRA,THBS1,ITGAV,PDGFRB,SEMA7A,SMURF2,PIK3R3,GAB1,KDR,LAMC2,STAT3,ICAM1,PDCD6,SEMA3C,NRP1,EGFR,FERMT3,FLT1,SEMA3D,KIT,ITGA5,ITGA2,IL12A,INSR,PRKCE,VEGFB,GNAI2,ITGA3,MET,CALR,F2R,HSPA5,SP1,BSG,CAV1,THBS4,PTK2,STAT5A,PDPK1,CRKL,FN1,RAC1,TGFBR2,MYLK,NRP2,ITGB1BP1,AGT,IL6R,ABL1,SRC,TLR4,LPAR1,F10,F7,IRS2,PIK3CD,JAK2,…
GO:2000147	Positive regulation of cell motility	108	555	0.67	5.10e-35	MADCAM1,MAPK1,BDKRB1,TGFB1,SERPINE1,RPS6KB1,VTN,IL23A,PLCG1,RRAS,RAC2,ACTN4,RRAS2,PDGFRA,APC,THBS1,ITGAV,PDGFRB,PIK3R3,MAP2K2,GAB1,MAPK3,KDR,STAT3,PLA2G7,EGFR,ADRA2A,FLT1,APP,KIT,ITGA5,ITGA2,NOS3,CRK,IL12A,INSR,PRKCE,VEGFB,GNAI2,ITGA3,MET,ROCK2,CALR,F2R,HSPA5,SP1,SMAD3,THBS4,PTK2,TRADD,CREB3,PDPK1,MAP2K3,CRKL,FN1,MYLK,MTOR,CD47,AGT,IL6R,JUN,MMP9,STK4,SRC,TLR4,FGR,FOXO4,LPAR1,F10,F7,IRS2,PIK3CD,JA…
GO:2000146	Negative regulation of cell motility	40	304	0.5	2.62e-08	DCN,NGFR,TGFB1,SERPINE1,DUSP3,ARHGDIB,DUSP1,TNN,LRP1,RRAS,APOE,THBS1,SLC9A3R1,STAT3,GNA12,GNRH1,PTPRR,PPARG,CRK,CALR,FOXO3,ATP2B4,DPP4,DUSP10,AGTR2,PTEN,ADA,HDAC1,OGT,PRKG1,PIP5KL1,BCL2,TBXA2R,TNF,RHOA,GNA13,BRAF,CITED2,AKT1,S1PR2
GO:2000145	Regulation of cell motility	153	988	0.57	6.19e-40	DCN,NGFR,MADCAM1,MAPK1,BDKRB1,TGFB1,SERPINE1,RPS6KB1,DUSP3,VTN,IL23A,ARHGDIB,DUSP1,TNN,LRP1,PLCG1,RRAS,RAC2,APOE,ACTN4,RRAS2,PDGFRA,APC,THBS1,ITGAV,PDGFRB,SLC9A3R1,PIK3R3,MAP2K2,GAB1,MAPK3,KDR,STAT3,TNC,PLA2G7,GNA12,EGFR,GNRH1,ADRA2A,FLT1,PTPRR,TMSB4Y,APP,PPARG,KIT,ITGA5,ITGA2,NOS3,CRK,IL12A,INSR,PRKCE,VEGFB,GNAI2,ITGA3,MET,ROCK2,CALR,F2R,HSPA5,SP1,SMAD3,FOXO3,THBS4,PTK2,TRADD,CREB3,ERBB4,PDPK1,M…
GO:2000134	Negative regulation of G1/S transition of mitotic cell cycle	11	75	0.55	0.0045	CCND1,CDKN1B,APC,MDM2,CDK2,TP53,DLG1,PTEN,PLK3,BCL2,CDKN1A
GO:2000116	Regulation of cysteine-type endopeptidase activity	41	236	0.62	1.01e-11	NGFR,RIPK2,THBS1,CASP6,APP,PPARG,BAX,BID,F2R,CASP9,GRIN2A,SMAD3,HSPD1,SFN,FYN,MAP3K5,GRIN1,CARD9,MMP9,SRC,BAK1,IGBP1,SYK,ASPH,RPS6KA3,AVP,NKX3-1,JAK2,BCL2L11,BAD,DAPK1,TNF,RHOA,RAF1,CDKN2A,RPS6KA1,NR4A1,AKT1,MALT1,BCL10,SNCA
GO:2000108	Positive regulation of leukocyte apoptotic process	7	31	0.74	0.0050	TP53,BAX,PIK3CD,BCL2L11,CDKN2A,LYN,PIK3CB
GO:2000107	Negative regulation of leukocyte apoptotic process	11	56	0.68	0.00060	IL2,PRKCQ,RORC,ADA,IRS2,BCL2L1,IRF7,BCL2,JAK3,HIF1A,BCL10
GO:2000106	Regulation of leukocyte apoptotic process	16	95	0.5	0.0025	CD74,BIRC7,BAX,AXL,LILRB1,HCLS1,IRS2,BCL2L1,PIK3CD,IRF7,BCL2,PRKD2,LYN,JAK3,BTK,PIK3CB
GO:2000106	Regulation of leukocyte apoptotic process	21	95	0.73	1.04e-07	IL2,PRKCQ,TP53,BAX,RORC,PTEN,ADA,IRS2,BCL2L1,PIK3CD,BCL2L11,IRF7,BCL2,PRKD2,CDKN2A,LYN,JAK3,HIF1A,BTK,BCL10,PIK3CB
GO:2000077	Negative regulation of type B pancreatic cell development	2	2	1.38	0.0489	GSK3A,GSK3B
GO:2000074	Regulation of type B pancreatic cell development	5	9	1.13	0.0013	GSK3A,RHEB,GSK3B,BAD,AKT1
GO:2000060	Positive regulation of ubiquitin-dependent protein catabolic process	18	112	0.59	4.79e-05	RBX1,GSK3A,MDM2,GSK3B,PSEN1,PTK2,DDA1,PRKN,COP1,PTEN,PLK3,CSNK1E,PTK2B,CSNK1D,MAPK9,TRIB3,AKT1,DET1
GO:2000059	Negative regulation of ubiquitin-dependent protein catabolic process	7	51	0.52	0.0440	WNT1,USP9X,PSEN1,USP7,HSP90AB1,OGT,CDKN2A
GO:2000058	Regulation of ubiquitin-dependent protein catabolic process	27	173	0.58	4.88e-07	RBX1,GSK3A,MDM2,CDK2,GNA12,ARAF,WNT1,USP9X,GSK3B,PSEN1,PTK2,USP7,DDA1,PRKN,COP1,HSP90AB1,PTEN,PLK3,OGT,CSNK1E,PTK2B,CSNK1D,MAPK9,TRIB3,CDKN2A,AKT1,DET1
GO:2000045	Regulation of G1/S transition of mitotic cell cycle	25	164	0.57	2.14e-06	CCND1,CDKN1B,APC,MDM2,CCND2,CDK2,TP53,EGFR,RPTOR,BID,DLG1,PTEN,PLK3,CCND3,CUL4A,BCL2,CUL4B,CDKN1A,PTPN6,PPP2CA,CDKN2A,AMBRA1,AKT1,ACTB,RDX
GO:1990839	Response to endothelin	2	2	1.38	0.0489	CRK,EDNRB
GO:1990785	Response to water-immersion restraint stress	2	2	1.38	0.0489	FOXO3,FOXO4
GO:1990776	Response to angiotensin	12	30	0.99	8.78e-07	NFKB1,CYBA,ROCK2,PRKCD,AGT,AGTR2,SRC,ROCK1,RELA,AGTR1,IGF1R,CAMK2A
GO:1990646	Cellular response to prolactin	2	2	1.38	0.0489	FOS,SRC
GO:1990637	Response to prolactin	3	3	1.38	0.0082	EEF2K,FOS,SRC
GO:1990440	Positive regulation of transcription from RNA polymerase II promoter in response to endoplasmic reticulum stress	6	12	1.08	0.00048	CREB3L3,TP53,HSPA5,ATF4,DDIT3,CREB3L1
GO:1990314	Cellular response to insulin-like growth factor stimulus	4	9	1.03	0.0093	TGFB1,CRK,ITGB3,IGF1R
GO:1990266	Neutrophil migration	13	92	0.53	0.0023	ITGA9,ITGA1,FCER1G,CXCL3,VAV3,PREX1,SYK,PIK3CD,ITGB2,PIK3CG,PIP5K1C,VAV1,IRAK4
GO:1990253	Cellular response to leucine starvation	5	13	0.97	0.0043	RRAGB,ATF2,ATF4,MTOR,RRAGD
GO:1990138	Neuron projection extension	15	77	0.56	0.0011	SEMA3F,TNN,SEMA7A,NRP1,IQGAP1,LAMB2,EDNRA,NRP2,TNR,PLXNA3,WASF1,PLXNA1,ITGB1,ITGA4,CYFIP1
GO:1990138	Neuron projection extension	14	77	0.64	0.00015	TNN,IQGAP1,EDNRA,USP9X,ULK1,HSP90AA1,TNR,HSP90AB1,PRKCZ,PPP3CB,ULK2,ITGB1,ITGA4,CTNNB1
GO:1990090	Cellular response to nerve growth factor stimulus	12	47	0.79	3.56e-05	EEF2K,CBL,APP,CRK,HSPA5,FOXO3,RAP1A,CSNK1E,CSNK1D,NTRK1,AKT1,TRPV1
GO:1990044	Protein localization to lipid droplet	3	4	1.26	0.0129	PRKACA,PRKAA1,PRKAA2
GO:1990000	Amyloid fibril formation	7	20	0.93	0.00065	MDM2,RIPK1,APP,USP9X,SIAH1,PRKN,CDKN2A
GO:1905954	Positive regulation of lipid localization	16	111	0.54	0.00045	NFKBIA,NFKB1,APOB,LRP1,C3,APOE,LPCAT3,PPARG,PRKCD,AVPR1B,NKX3-1,SPP1,RXRA,IKBKE,MAP2K6,DBI
GO:1905953	Negative regulation of lipid localization	10	47	0.6	0.0075	APOE,THBS1,ITGAV,PTPN2,IRS2,AKT2,ITGB3,APOC1,APOC2,PTPN11
GO:1905953	Negative regulation of lipid localization	16	47	0.92	4.37e-08	NFKBIA,NFKB1,APOE,THBS1,ITGAV,PPARG,PTPN2,IRS2,AKT2,PPARA,TNF,AKT1,ITGB3,APOC1,APOC2,PTPN11
GO:1905952	Regulation of lipid localization	33	167	0.68	9.32e-11	NFKBIA,NFKB1,APOB,LRP1,C3,APOE,THBS1,ITGAV,LPCAT3,PPARG,PTPN2,PRKCD,AGT,PRKN,AVPR1B,SYK,IRS2,NKX3-1,AKT2,SPP1,PPARA,TNF,AGTR1,RXRA,APOA5,AKT1,ITGB3,IKBKE,APOC1,APOC2,MAP2K6,DBI,PTPN11
GO:1905949	Negative regulation of calcium ion import across plasma membrane	4	5	1.29	0.0023	PPP3CB,PPP3CA,PPP3CC,PPP3R2
GO:1905920	Positive regulation of CoA-transferase activity	4	8	0.97	0.0260	APOE,AGT,AGTR1,DBI
GO:1905920	Positive regulation of CoA-transferase activity	4	8	1.08	0.0070	APOE,AGT,AGTR1,DBI
GO:1905913	Negative regulation of calcium ion export across plasma membrane	3	4	1.26	0.0129	CALM3,CALM1,CALM2
GO:1905908	Positive regulation of amyloid fibril formation	3	4	1.26	0.0129	APOE,APP,PSEN1
GO:1905906	Regulation of amyloid fibril formation	4	16	0.78	0.0407	APOE,APP,PSEN1,HSPG2
GO:1905898	Positive regulation of response to endoplasmic reticulum stress	7	37	0.66	0.0110	APP,BAX,PTPN2,BAK1,BCL2L11,PIK3R1,DDIT3
GO:1905897	Regulation of response to endoplasmic reticulum stress	15	85	0.63	0.00011	LPCAT3,APP,BAX,PTPN2,HSPA5,CREB3,COPS5,PRKN,BAK1,BCL2L1,PDX1,BCL2L11,PIK3R1,DDIT3,CREB3L1
GO:1905857	Positive regulation of pentose-phosphate shunt	3	3	1.38	0.0082	RPTOR,MTOR,MLST8
GO:1905665	Positive regulation of calcium ion import across plasma membrane	5	12	1.0	0.0033	AKAP5,PPP3CB,PPP3CA,PPP3CC,PPP3R2
GO:1905664	Regulation of calcium ion import across plasma membrane	6	14	1.02	0.00088	FYN,AKAP5,PPP3CB,PPP3CA,PPP3CC,PPP3R2
GO:1905564	Positive regulation of vascular endothelial cell proliferation	7	18	0.86	0.0029	PLCG1,STAT3,SP1,PDPK1,ITGA4,FGFR1,AKT3
GO:1905564	Positive regulation of vascular endothelial cell proliferation	7	18	0.97	0.00040	PLCG1,STAT3,SP1,PDPK1,ITGA4,FGFR1,AKT3
GO:1905562	Regulation of vascular endothelial cell proliferation	8	25	0.77	0.0030	PLCG1,STAT3,FLT1,SP1,PDPK1,ITGA4,FGFR1,AKT3
GO:1905562	Regulation of vascular endothelial cell proliferation	9	25	0.94	6.08e-05	PLCG1,STAT3,FLT1,PPARG,SP1,PDPK1,ITGA4,FGFR1,AKT3
GO:1905477	Positive regulation of protein localization to membrane	25	104	0.76	1.01e-09	TGFB1,LRP1,ERBB2,EGFR,PRKCI,PRKCE,KIF5B,ITGA3,EZR,PDPK1,DLG1,FYN,ATP2B4,PRKN,AKT2,AKAP5,MAPK8,ITGB1,ITGB2,TNF,HRAS,PIK3R1,AKT1,MYO1C,ITGAM
GO:1905475	Regulation of protein localization to membrane	35	177	0.68	2.14e-11	TGFB1,PIK3R2,LRP1,GPC1,ERBB2,EGFR,PRKCI,PRKCE,KIF5B,ITGA3,LYPLA1,EZR,PDPK1,DLG1,CRKL,FYN,ATP2B4,PRKN,RAP1A,AR,BCL2L1,PRKCZ,AKT2,AKAP5,MAPK8,ITGB1,ITGB2,KCNE1,TNF,HRAS,PIK3R1,AKT1,ACTB,MYO1C,ITGAM
GO:1905426	Positive regulation of Wnt-mediated midbrain dopaminergic neuron differentiation	2	2	1.38	0.0489	CSNK1E,CSNK1D
GO:1905332	Positive regulation of morphogenesis of an epithelium	7	36	0.67	0.0097	TGFB1,PAX8,AGT,AGTR2,AR,PIK3CD,CTNNB1
GO:1905330	Regulation of morphogenesis of an epithelium	9	65	0.53	0.0166	TGFB1,PAX8,AGT,AGTR2,AR,PIK3CD,TNF,ESR1,CTNNB1
GO:1905323	Telomerase holoenzyme complex assembly	3	4	1.26	0.0129	HSP90AA1,HSP90AB1,PTGES3
GO:1905240	Negative regulation of canonical Wnt signaling pathway involved in osteoblast differentiation	2	2	1.38	0.0489	TNN,GSK3B
GO:1905205	Positive regulation of connective tissue replacement	3	3	1.38	0.0082	ROCK2,PPP3CA,ROCK1
GO:1905203	Regulation of connective tissue replacement	4	6	1.21	0.0035	PPARG,ROCK2,PPP3CA,ROCK1
GO:1905179	Negative regulation of cardiac muscle tissue regeneration	2	2	1.38	0.0489	CDKN1B,CDKN1A
GO:1905145	Cellular response to acetylcholine	7	35	0.68	0.0086	GNA11,GNAQ,GNAI2,ROCK2,CRKL,ATP2B4,CHRM5
GO:1905144	Response to acetylcholine	8	38	0.71	0.0033	GNA11,GNAQ,GNAI2,EDNRA,ROCK2,CRKL,ATP2B4,CHRM5
GO:1905064	Negative regulation of vascular associated smooth muscle cell differentiation	3	8	0.96	0.0453	NFATC3,NFATC2,NFATC1
GO:1905063	Regulation of vascular associated smooth muscle cell differentiation	4	14	0.84	0.0287	KIT,NFATC3,NFATC2,NFATC1
GO:1904996	Positive regulation of leukocyte adhesion to vascular endothelial cell	7	23	0.87	0.0013	IRAK1,ITGA4,ITGB2,RELA,TNF,RHOA,TRAF6
GO:1904951	Positive regulation of establishment of protein localization	49	319	0.57	3.29e-12	TGFB1,PIK3R2,GSK3A,MAPK14,RAC2,CAMK1,TLR2,ERBB2,APP,ADCY8,PPARG,CCT3,PRKCE,PRKACA,GSK3B,PSEN1,PRKCD,SMAD3,HSP90AA1,EZR,SFN,PRKAA1,FYN,PFKFB2,HSP90AB1,PLK3,SRC,TLR4,IRS2,PRKCZ,PRR5L,ASPH,PDX1,JAK2,AKT2,BAD,AKAP5,PPP3CB,MAPK8,ITGB2,PRKD1,RAPGEF3,TNF,MAVS,HRAS,PIK3R1,HIF1A,MYO1C,ITGAM
GO:1904894	Positive regulation of receptor signaling pathway via STAT	15	49	0.87	3.95e-07	TGFB1,IL23A,IL12B,IL12RB2,KIT,IL12A,F2,F2R,IL23R,ERBB4,JAK2,PTK2B,TNF,TYK2,IL12RB1
GO:1904893	Negative regulation of receptor signaling pathway via STAT	6	25	0.76	0.0086	PPARG,PTPN2,PPP2R1A,DAB1,PPP2CA,INPP5F
GO:1904892	Regulation of receptor signaling pathway via STAT	23	85	0.82	8.20e-10	TGFB1,IL23A,IL12B,IL12RB2,PPARG,KIT,IL12A,F2,PTPN2,F2R,IL23R,PPP2R1A,ERBB4,DAB1,JAK2,PTK2B,NLK,TNF,PPP2CA,TYK2,JAK3,IL12RB1,INPP5F
GO:1904753	Negative regulation of vascular associated smooth muscle cell migration	4	11	0.94	0.0154	GNA12,PRKG1,RHOA,GNA13
GO:1904752	Regulation of vascular associated smooth muscle cell migration	5	24	0.7	0.0308	GNA12,AGT,PRKG1,RHOA,GNA13
GO:1904707	Positive regulation of vascular associated smooth muscle cell proliferation	9	36	0.78	0.00057	GNAI2,MAP3K5,AGT,GNAI3,JUN,MMP9,SRC,JAK2,TNF
GO:1904706	Negative regulation of vascular associated smooth muscle cell proliferation	9	25	0.94	6.08e-05	CDKN1B,GNA12,PPARG,PTEN,PRKG1,CDKN1A,RHOA,GNA13,S1PR2
GO:1904705	Regulation of vascular associated smooth muscle cell proliferation	11	61	0.53	0.0124	CDKN1B,GNA12,GNAI2,AGT,GNAI3,SRC,LDLRAP1,JAK2,CDKN1A,RHOA,GNA13
GO:1904705	Regulation of vascular associated smooth muscle cell proliferation	18	61	0.85	2.97e-08	CDKN1B,GNA12,PPARG,GNAI2,MAP3K5,AGT,GNAI3,JUN,PTEN,MMP9,SRC,PRKG1,JAK2,CDKN1A,TNF,RHOA,GNA13,S1PR2
GO:1904666	Regulation of ubiquitin protein ligase activity	8	26	0.76	0.0037	SKP1,RPL37,RPL5,RPL23,RPS20,RPS15,RPS7,RPL11
GO:1904646	Cellular response to amyloid-beta	8	40	0.57	0.0290	NGFR,ICAM1,VCAM1,FYN,PARP1,TLR4,ITGA4,IGF1R
GO:1904646	Cellular response to amyloid-beta	14	40	0.93	2.94e-07	NGFR,LRP1,APP,VCAM1,GSK3B,PSEN1,FOXO3,FYN,TLR4,BCL2L11,ITGA4,TLR6,TNF,IGF1R
GO:1904645	Response to amyloid-beta	15	49	0.87	3.95e-07	NGFR,LRP1,APP,VCAM1,GSK3B,PSEN1,FOXO3,FYN,MMP9,TLR4,BCL2L11,ITGA4,TLR6,TNF,IGF1R
GO:1904464	Regulation of matrix metallopeptidase secretion	3	6	1.08	0.0263	TLR2,SLC12A2,TLR4
GO:1904427	Positive regulation of calcium ion transmembrane transport	24	96	0.78	1.23e-09	BDKRB1,PLCG1,F2RL3,SLC9A1,CALM3,BAX,F2,CD19,F2R,PDPK1,RYR2,GRIN1,BAK1,ASPH,AKAP5,PPP3CB,PPP3CA,PPP3CC,KCNE1,PLCG2,PPP3R2,CALM1,CALM2,SNCA
GO:1904417	Positive regulation of xenophagy	3	8	0.96	0.0453	RIPK2,MAPK3,TBK1
GO:1904385	Cellular response to angiotensin	7	24	0.73	0.0102	PRKCD,CAV1,AGT,SRC,AGTR1,IGF1R,CAMK2A
GO:1904385	Cellular response to angiotensin	10	24	1.0	7.35e-06	NFKB1,CYBA,PRKCD,AGT,AGTR2,SRC,RELA,AGTR1,IGF1R,CAMK2A
GO:1904377	Positive regulation of protein localization to cell periphery	16	67	0.76	2.23e-06	LRP1,EGFR,PRKCI,PRKCE,KIF5B,ITGA3,EZR,PDPK1,DLG1,ATP2B4,AKAP5,ITGB1,TNF,PIK3R1,AKT1,GNAI1
GO:1904375	Regulation of protein localization to cell periphery	25	127	0.68	3.21e-08	TGFB1,PIK3R2,LRP1,EGFR,PRKCI,PRKCE,KIF5B,ITGA3,LYPLA1,EZR,PDPK1,DLG1,ATP2B4,RAP1A,AR,BCL2L1,PRKCZ,AKAP5,ITGB1,TNF,HRAS,PIK3R1,AKT1,ACTB,GNAI1
GO:1904355	Positive regulation of telomere capping	5	17	0.85	0.0101	MAPK1,MAPK3,PRKCQ,MAP2K7,MAPKAPK5
GO:1904353	Regulation of telomere capping	6	26	0.75	0.0100	MAPK1,MAPK3,PRKCQ,USP7,MAP2K7,MAPKAPK5
GO:1904322	Cellular response to forskolin	6	12	1.08	0.00048	AHR,ADCY8,ADCY1,ADCY3,CREB1,GNAI1
GO:1904179	Positive regulation of adipose tissue development	3	8	0.96	0.0453	PPARG,NCOA1,NCOA2
GO:1904177	Regulation of adipose tissue development	4	12	0.91	0.0192	PPARG,PLAAT3,NCOA1,NCOA2
GO:1904064	Positive regulation of cation transmembrane transport	33	171	0.67	1.59e-10	KCNQ1,BDKRB1,PLCG1,F2RL3,ACTN4,SLC9A1,KCNMB1,CALM3,FXYD2,BAX,F2,CD19,EDNRA,F2R,PDPK1,RYR2,AGT,GRIN1,BAK1,ASPH,AKAP5,PPP3CB,PPP3CA,PPP3CC,KCNE1,ACE2,NOS1,FXYD1,PLCG2,PPP3R2,CALM1,CALM2,SNCA
GO:1904063	Negative regulation of cation transmembrane transport	22	95	0.75	2.32e-08	KCNQ1,TGFB1,CRBN,SLC9A3R1,ADRA2A,CALM3,PRKCE,PLN,TLR9,AGT,MMP9,PPP3CB,PPP3CA,PPP3CC,BCL2,KCNE1,CAMK2D,KCNE1B,NOS1,PPP3R2,CALM1,CALM2
GO:1904062	Regulation of cation transmembrane transport	68	378	0.64	4.43e-20	KCNQ1,BDKRB1,TGFB1,CRBN,PLCG1,F2RL3,ACTN4,CYBA,SLC9A3R1,SLC9A1,KCNN2,RASGRF2,CACNA1C,KCNMB1,ADRA2A,APP,CACNA1D,CALM3,FXYD2,BAX,PRKCE,F2,PRKACA,CD19,EDNRA,F2R,SCN4B,SCN5A,GRIN2A,PDPK1,DLG1,FYN,PLN,ATP2B4,TLR9,RYR2,AGT,GRIN1,MMP9,BAK1,ASPH,AKAP5,PPP3CB,PPP3CA,ITGB1,PTK2B,PPP3CC,BCL2,KCNE1,SLC8A1,DAPK1,ACE2,PRKD1,PTPN6,SCN1B,RASGRF1,PIK3CG,CAMK2D,LYN,ITGB3,KCNE1B,NOS1,FXYD1,PLCG2,PPP3R2,CALM1,CALM2,…
GO:1904037	Positive regulation of epithelial cell apoptotic process	9	42	0.6	0.0123	PLCG1,EIF2S1,THBS1,BAX,PRKCI,HLA-G,JAK2,BAD,ITGA4
GO:1904037	Positive regulation of epithelial cell apoptotic process	9	42	0.71	0.0014	PLCG1,THBS1,BAX,PRKCI,FOXO3,STK4,JAK2,BAD,ITGA4
GO:1904036	Negative regulation of epithelial cell apoptotic process	13	59	0.61	0.0011	CDKN1B,KDR,ICAM1,RB1,SERPINB13,FGB,FGG,PDPK1,ABL1,BTC,BCL2,IGF1R,FGA
GO:1904036	Negative regulation of epithelial cell apoptotic process	10	59	0.61	0.0031	SERPINE1,CDKN1B,KDR,PDPK1,PRKAA1,PDX1,BCL2,PPARA,BRAF,IGF1R
GO:1904035	Regulation of epithelial cell apoptotic process	23	106	0.61	4.13e-06	CDKN1B,PLCG1,EIF2S1,THBS1,KDR,ICAM1,RB1,SERPINB13,BAX,PRKCI,FGB,FGG,PDPK1,ABL1,HLA-G,JAK2,BAD,BTC,ITGA4,BCL2,ESR1,IGF1R,FGA
GO:1904035	Regulation of epithelial cell apoptotic process	21	106	0.68	4.94e-07	SERPINE1,CDKN1B,PLCG1,THBS1,KDR,BAX,PRKCI,FOXO3,PDPK1,PRKAA1,STK4,PDX1,JAK2,BAD,ITGA4,BCL2,PPARA,TNF,ESR1,BRAF,IGF1R
GO:1904031	Positive regulation of cyclin-dependent protein kinase activity	18	51	0.82	2.44e-07	CCND1,CDKN1B,SPDYE1,CCND2,EGFR,CKS1B,SPDYE4,SPDYE3,SPDYA,CCND3,SRC,SPDYC,CDKN1A,SPDYE2,SPDYE2B,SPDYE6,SPDYE5,SPDYE16
GO:1904031	Positive regulation of cyclin-dependent protein kinase activity	9	51	0.63	0.0044	CCND1,CDKN1B,CCND2,EGFR,HSP90AB1,CCND3,SRC,CDKN1A,AKT1
GO:1904029	Regulation of cyclin-dependent protein kinase activity	16	114	0.53	0.00057	CDC37,CCND1,CDKN1B,APC,CCND2,EGFR,CDC25C,SFN,HSP90AB1,PTEN,CCND3,SRC,CDKN1A,CDKN2A,AKT1,ACTB
GO:1904019	Epithelial cell apoptotic process	12	52	0.63	0.0014	CDKN1B,RB1,BAX,EDNRA,BID,CASP9,TGFBR2,ABL1,BCL2L1,BTC,BCL2,PIK3CG
GO:1904019	Epithelial cell apoptotic process	16	52	0.87	1.36e-07	CDKN1B,ATF2,CASP6,BAX,EDNRA,BID,CASP9,MAP3K5,RYR2,STK4,BCL2L1,PDX1,BCL2,TNF,BRAF,PIK3CG
GO:1903974	Positive regulation of cellular response to macrophage colony-stimulating factor stimulus	2	2	1.38	0.0489	TLR2,TLR4
GO:1903972	Regulation of cellular response to macrophage colony-stimulating factor stimulus	3	6	1.08	0.0263	TLR2,PTPN2,TLR4
GO:1903961	Positive regulation of anion transmembrane transport	4	12	0.91	0.0192	PSEN1,AGT,ITGB1,ACE2
GO:1903959	Regulation of anion transmembrane transport	6	28	0.71	0.0132	RIPK1,PSEN1,AGT,ITGB1,ACE2,TNF
GO:1903944	Negative regulation of hepatocyte apoptotic process	3	6	1.08	0.0263	PRKAA1,PPARA,IGF1R
GO:1903943	Regulation of hepatocyte apoptotic process	4	7	1.14	0.0050	PRKAA1,STK4,PPARA,IGF1R
GO:1903935	Response to sodium arsenite	3	6	1.08	0.0263	MAPK13,DAXX,NEFL
GO:1903896	Positive regulation of IRE1-mediated unfolded protein response	3	8	0.96	0.0453	BAX,BAK1,BCL2L11
GO:1903894	Regulation of IRE1-mediated unfolded protein response	5	15	0.91	0.0068	BAX,HSPA5,COPS5,BAK1,BCL2L11
GO:1903829	Positive regulation of protein localization	70	461	0.57	3.40e-17	NGFR,TGFB1,PIK3R2,GSK3A,MAPK14,LRP1,RAC2,CAMK1,APC,TLR2,ERBB2,EGFR,APP,ADCY8,PPARG,CCT3,PRKCI,PRKCE,KIF5B,F2,PRKACA,ITGA3,ROCK2,GSK3B,PSEN1,PRKCD,SMAD3,HSP90AA1,EZR,SFN,ERBB4,PDPK1,DLG1,PRKAA1,FYN,ATP2B4,MSN,PRKN,PFKFB2,PRKAA2,HSP90AB1,PLK3,SRC,TLR4,IRS2,PRKCZ,PRR5L,ASPH,PDX1,JAK2,AKT2,BAD,AKAP5,PPP3CB,MAPK8,ITGB1,ITGB2,PRKD1,RAPGEF3,TNF,MAVS,HRAS,CDKN2A,PIK3R1,HIF1A,AKT1,RDX,MYO1C,ITGAM,GNAI1
GO:1903800	Positive regulation of miRNA maturation	6	12	1.08	0.00048	TGFB1,RIPK1,MAP2K2,TP53,EGFR,MAP2K1
GO:1903799	Negative regulation of miRNA maturation	7	16	1.02	0.00023	TGFB1,STAT3,NCOR1,TP53,PPP3CA,TNF,ESR1
GO:1903798	Regulation of miRNA maturation	11	26	1.01	1.91e-06	TGFB1,RIPK1,MAP2K2,STAT3,NCOR1,TP53,EGFR,MAP2K1,PPP3CA,TNF,ESR1
GO:1903793	Positive regulation of anion transport	10	50	0.68	0.0011	SLC12A2,AVPR1A,PSEN1,ATF4,AGT,AVPR1B,AVP,ITGB1,ACE2,MAP2K6
GO:1903779	Regulation of cardiac conduction	8	25	0.89	0.00036	SLC8A2,PRKACA,ATP2B4,RYR2,AGT,SLC8A3,SLC8A1,ACE2
GO:1903753	Negative regulation of p38MAPK cascade	4	7	1.14	0.0050	DUSP1,EZR,DLG1,DUSP10
GO:1903721	Positive regulation of I-kappaB phosphorylation	4	7	1.14	0.0050	TRAF2,TNF,AKT1,PLCG2
GO:1903707	Negative regulation of hemopoiesis	15	111	0.51	0.0013	IL2,RARA,ERBB2,HSPA9,IL17D,PTPN2,TLR4,C1QC,CUL4A,INPP5D,CDKN2A,PIK3R1,LYN,JAK3,CTNNB1
GO:1903706	Regulation of hemopoiesis	69	410	0.5	3.62e-13	CD74,SOS2,IL23A,HLA-DOA,IL12B,H4C6,SMAD7,STAT3,ZAP70,CDK6,RB1,ERBB2,STAT5B,MED1,AXL,IL17D,PTPN2,CD46,LILRB1,HCLS1,CD28,H4C11,IL27,TGFBR2,HLA-DRB1,STAT1,CR1,ABL1,TLR4,IL2RG,C1QC,CUL4A,SYK,HLA-G,H4C2,H4C3,BRPF1,BAD,HLA-DRA,PTK2B,IRF7,SOS1,PTPN6,HLA-B,RHOA,INPP5D,PRKCA,CEBPA,PIK3R1,LYN,AMBRA1,JAK3,TRAF6,H4-16,H4C15,H4C14,IL12RB1,H4C1,H4C4,H4C12,PIK3R6,H4C13,H4C9,BTK,H4C5,H4C8,ACTB,ISG15,B2M
GO:1903706	Regulation of hemopoiesis	59	410	0.54	1.44e-13	NFKBIA,RIPK2,TGFB1,IL2,IL23A,MAPK14,IL12B,H4C6,RARA,RIPK1,STAT3,ZAP70,ERBB2,CAMK4,HSPA9,MED1,IL17D,JUNB,FOS,PTPN2,CD46,IL23R,CD28,FOXO3,TLR9,STAT1,MTOR,DUSP10,ADA,TLR4,IL2RG,C1QC,CUL4A,SYK,PRKCZ,BAD,PPP3CA,PTK2B,IRF7,CREB1,PTPN6,TNF,RHOA,INPP5D,PRKCA,CDKN2A,BRAF,PIK3R1,LYN,AMBRA1,JAK3,TRAF6,HIF1A,IL12RB1,PIK3R6,BTK,ACTB,CTNNB1,MALT1
GO:1903670	Regulation of sprouting angiogenesis	8	36	0.62	0.0181	TNN,THBS1,ITGA5,SMAD1,PDPK1,EPN1,JAK1,PIK3CB
GO:1903670	Regulation of sprouting angiogenesis	7	36	0.67	0.0097	TNN,THBS1,ITGA5,PDPK1,CREB3L1,JAK1,PIK3CB
GO:1903651	Positive regulation of cytoplasmic transport	4	13	0.87	0.0237	EZR,MSN,PRKN,RDX
GO:1903649	Regulation of cytoplasmic transport	10	28	0.94	2.10e-05	MAPK1,MAP2K2,MAPK3,MAP2K1,EZR,USP7,MSN,PRKN,SRC,RDX
GO:1903588	Negative regulation of blood vessel endothelial cell proliferation involved in sprouting angiogenesis	4	7	1.03	0.0193	NGFR,IL12B,THBS1,IL12A
GO:1903588	Negative regulation of blood vessel endothelial cell proliferation involved in sprouting angiogenesis	4	7	1.14	0.0050	NGFR,IL12B,THBS1,IL12A
GO:1903587	Regulation of blood vessel endothelial cell proliferation involved in sprouting angiogenesis	5	16	0.76	0.0359	NGFR,IL12B,THBS1,IL12A,AGTR1
GO:1903587	Regulation of blood vessel endothelial cell proliferation involved in sprouting angiogenesis	5	16	0.88	0.0083	NGFR,IL12B,THBS1,IL12A,AGTR1
GO:1903580	Positive regulation of ATP metabolic process	11	36	0.87	2.24e-05	PPARGC1A,APP,INSR,RPTOR,PSEN1,PRKAA1,MTOR,PRKAA2,PPARA,HIF1A,MLST8
GO:1903578	Regulation of ATP metabolic process	17	71	0.76	9.29e-07	EP300,STAT3,PPARGC1A,NCOR1,APP,PRKAG2,INSR,RPTOR,PRKAG1,PSEN1,PRKAA1,MTOR,PRKAA2,OGT,PPARA,HIF1A,MLST8
GO:1903573	Negative regulation of response to endoplasmic reticulum stress	7	45	0.58	0.0257	LPCAT3,HSPA5,CREB3,PRKN,BCL2L1,PDX1,CREB3L1
GO:1903557	Positive regulation of tumor necrosis factor superfamily cytokine production	29	105	0.83	1.84e-12	RIPK2,IL23A,IL12B,TICAM1,RIPK1,TLR2,THBS1,CYBA,STAT3,LY96,APP,PSEN1,TLR9,TLR1,MAPKAPK2,IFNGR1,CARD9,TLR4,SYK,JAK2,TIRAP,CD14,MAVS,PIK3R1,PLCG2,BTK,PTPN11,BCL10,MYD88
GO:1903555	Regulation of tumor necrosis factor superfamily cytokine production	32	169	0.66	4.88e-10	RIPK2,IL23A,IL12B,TICAM1,RARA,RIPK1,TLR2,THBS1,CYBA,STAT3,LY96,APP,PSEN1,TLR9,TLR1,CD47,MAPKAPK2,IFNGR1,CARD9,TLR4,SYK,JAK2,TIRAP,CD14,PTPN6,MAVS,PIK3R1,PLCG2,BTK,PTPN11,BCL10,MYD88
GO:1903551	Regulation of extracellular exosome assembly	3	6	1.08	0.0263	SDC4,STAM,SDC1
GO:1903541	Regulation of exosomal secretion	4	17	0.76	0.0473	PRKN,SDC4,STAM,SDC1
GO:1903533	Regulation of protein targeting	13	80	0.59	0.00073	GSK3A,RAC2,ERBB2,PRKAA1,FYN,PRKN,AKT2,ITGB2,KCNE1,HRAS,CDKN2A,MYO1C,ITGAM
GO:1903523	Negative regulation of blood circulation	9	25	0.94	6.08e-05	IL2,APP,PLN,AGTR2,ADRA1A,JAK2,TNF,PIK3CG,TRPV1
GO:1903522	Regulation of blood circulation	65	250	0.8	1.32e-26	KCNQ1,GSK3A,IL2,SLC8A2,KCNMB4,MDM2,SLC9A1,THRA,KCNN2,CACNA1C,ADRA2A,APP,CACNA1D,CALM3,KCNJ3,NOS3,AVPR1A,ADRA1B,PRKACA,EDNRA,F2R,SCN4B,SCN5A,CACNA1H,HSP90AA1,DLG1,PLN,ATP2B4,CACNA1G,RYR2,AGT,AVPR1B,AGTR2,ADA,EDNRB,ADRA1D,ASPH,AVP,ADRA1A,TH,SLC8A3,JAK2,THRB,KCNE1,SLC8A1,ADRA2C,ACE2,TBXA2R,SCN1B,TNF,AGTR1,RHOA,KCNMB2,PIK3CG,CAMK2D,KCNJ5,BDKRB2,TRPV1,KCNE1B,NOS1,ADRA2B,FXYD1,AVPR2,CALM1,CALM2
GO:1903428	Positive regulation of reactive oxygen species biosynthetic process	6	18	0.91	0.0024	CYBA,FOXO3,GRIN1,TLR4,TLR6,PLCG2
GO:1903427	Negative regulation of reactive oxygen species biosynthetic process	4	17	0.76	0.0473	FYN,PPARA,RHOA,SLC18A2
GO:1903426	Regulation of reactive oxygen species biosynthetic process	9	42	0.6	0.0123	PIKFYVE,NDUFC2,FYN,MT-CO2,TLR4,RHOA,PLCG2,SLC18A2,SNCA
GO:1903426	Regulation of reactive oxygen species biosynthetic process	11	42	0.8	7.11e-05	CYBA,FOXO3,FYN,GRIN1,TLR4,PPARA,TLR6,RHOA,PLCG2,SLC18A2,SNCA
GO:1903421	Regulation of synaptic vesicle recycling	7	22	0.89	0.0010	CALM3,PPP3CB,PPP3CC,ROCK1,CALM1,CALM2,SNCA
GO:1903351	Cellular response to dopamine	11	81	0.52	0.0075	GNA11,MAPK1,GSK3A,SLC9A3R1,MAPK3,GSK3B,GNG2,ATF4,PRKN,GNAI3,CHRM5
GO:1903347	Negative regulation of bicellular tight junction assembly	4	4	1.38	0.0014	ROCK2,ROCK1,TNF,IKBKB
GO:1903322	Positive regulation of protein modification by small protein conjugation or removal	19	140	0.52	0.00020	RBX1,RIPK2,GSK3A,SKP1,TICAM1,DCUN1D1,HSPA5,PRKN,PTEN,MAPK9,TRIB3,CDKN2A,BRCA1,TRAF6,RASSF5,TBC1D7,MALT1,BCL10,CBLB
GO:1903320	Regulation of protein modification by small protein conjugation or removal	38	254	0.56	3.00e-09	RBX1,RIPK2,GSK3A,SKP1,TICAM1,PRKCG,DAXX,COPS3,DCUN1D1,COPS2,COPS6,PRKCE,HSPA5,PSEN1,HSP90AA1,COPS8,FYN,COPS5,PRKN,HSP90AB1,PTEN,OGT,GPS1,RELA,MAPK9,TRIB3,CDKN2A,BRCA1,COPS4,TRAF6,HIF1A,AKT1,RASSF5,TBC1D7,CTNNB1,MALT1,BCL10,CBLB
GO:1903307	Positive regulation of regulated secretory pathway	8	52	0.57	0.0158	CACNA1H,CACNA1G,GAB2,FGR,SYK,ITGB2,CACNA1I,ITGAM
GO:1903306	Negative regulation of regulated secretory pathway	5	25	0.68	0.0352	RAP1B,ADRA2A,GNAI2,RAP1A,BRAF
GO:1903305	Regulation of regulated secretory pathway	24	150	0.59	1.73e-06	RAC2,RAP1B,PRKCG,ADRA2A,CALM3,ADCY1,GNAI2,GSK3B,CACNA1H,PDPK1,CACNA1G,GAB2,RAP1A,FGR,SYK,ADRA1A,ITGB2,CACNA1I,BRAF,LYN,PRKCB,ITGAM,CALM1,CALM2
GO:1903243	Negative regulation of cardiac muscle hypertrophy in response to stress	4	7	1.14	0.0050	PPARG,SMAD3,ATP2B4,FOXO1
GO:1903242	Regulation of cardiac muscle hypertrophy in response to stress	5	10	1.08	0.0018	PPARG,SMAD3,ATP2B4,FOXO1,PPP3CA
GO:1903223	Positive regulation of oxidative stress-induced neuron death	4	8	1.08	0.0070	APP,TLR4,TLR6,TNF
GO:1903209	Positive regulation of oxidative stress-induced cell death	6	23	0.8	0.0062	RIPK1,APP,FOXO3,TLR4,TLR6,TNF
GO:1903204	Negative regulation of oxidative stress-induced neuron death	6	21	0.84	0.0044	WNT1,TSC1,ATF4,PRKN,HIF1A,CTNNB1
GO:1903203	Regulation of oxidative stress-induced neuron death	10	31	0.89	4.18e-05	APP,WNT1,TSC1,ATF4,PRKN,TLR4,TLR6,TNF,HIF1A,CTNNB1
GO:1903202	Negative regulation of oxidative stress-induced cell death	9	46	0.68	0.0024	WNT1,TSC1,MET,ATF4,FYN,PRKN,HIF1A,AKT1,CTNNB1
GO:1903201	Regulation of oxidative stress-induced cell death	15	73	0.7	2.34e-05	RIPK1,APP,WNT1,TSC1,MET,ATF4,FOXO3,FYN,PRKN,TLR4,TLR6,TNF,HIF1A,AKT1,CTNNB1
GO:1903170	Negative regulation of calcium ion transmembrane transport	13	48	0.82	8.90e-06	TGFB1,ADRA2A,CALM3,PLN,TLR9,PPP3CB,PPP3CA,PPP3CC,BCL2,NOS1,PPP3R2,CALM1,CALM2
GO:1903169	Regulation of calcium ion transmembrane transport	43	186	0.75	5.48e-16	BDKRB1,TGFB1,PLCG1,F2RL3,CYBA,SLC9A1,CACNA1C,ADRA2A,CALM3,BAX,PRKCE,F2,PRKACA,CD19,F2R,PDPK1,FYN,PLN,TLR9,RYR2,GRIN1,BAK1,ASPH,AKAP5,PPP3CB,PPP3CA,PTK2B,PPP3CC,BCL2,KCNE1,SLC8A1,PRKD1,PTPN6,PIK3CG,CAMK2D,LYN,ITGB3,NOS1,PLCG2,PPP3R2,CALM1,CALM2,SNCA
GO:1903146	Regulation of autophagy of mitochondrion	6	36	0.61	0.0347	TSC2,GSK3A,TP53,PRKN,AMBRA1,HIF1A
GO:1903140	Regulation of establishment of endothelial barrier	8	16	1.08	3.17e-05	TNFRSF1A,PROC,ROCK2,S1PR3,ROCK1,TNF,IKBKB,S1PR2
GO:1903131	Mononuclear cell differentiation	59	321	0.65	8.62e-18	RIPK2,TGFB1,PIK3R2,ITGB8,IL2,IL12B,FLT3,PIK3R3,EP300,ATF2,STAT3,ZAP70,TP53,ERBB2,CAMK4,ITGB6,PPARG,KIT,FCER1G,BAX,WNT1,VCAM1,TSC1,STAT6,MED1,PTPN2,CD19,CD28,PSEN1,RORC,MTOR,CR2,IL6R,JUN,PREX1,ADA,IL2RG,BAK1,SYK,PIK3CD,PPP3CB,ITGB1,ITGA4,PTK2B,BCL2,DCAF1,ITK,RHOA,BRAF,PIK3R1,LYN,NTRK1,JAK3,TRAF6,VAV1,PLCG2,BTK,CTNNB1,MALT1
GO:1903115	Regulation of actin filament-based movement	7	39	0.64	0.0138	CACNA1C,SCN5A,DLG1,PLN,RYR2,MYLK2,CAMK2D
GO:1903078	Positive regulation of protein localization to plasma membrane	15	60	0.78	3.21e-06	LRP1,EGFR,PRKCI,PRKCE,KIF5B,ITGA3,EZR,PDPK1,DLG1,ATP2B4,AKAP5,ITGB1,TNF,PIK3R1,AKT1
GO:1903076	Regulation of protein localization to plasma membrane	21	106	0.68	4.94e-07	TGFB1,PIK3R2,LRP1,EGFR,PRKCI,PRKCE,KIF5B,ITGA3,LYPLA1,EZR,PDPK1,DLG1,ATP2B4,AR,BCL2L1,AKAP5,ITGB1,TNF,PIK3R1,AKT1,ACTB
GO:1903055	Positive regulation of extracellular matrix organization	5	28	0.64	0.0494	TGFB1,SMAD3,AGT,HPSE,TNXB
GO:1903053	Regulation of extracellular matrix organization	13	56	0.63	0.00072	CPB2,LAMB1,LAMC1,NID1,RB1,LAMB2,DPP4,AGT,ABL1,LAMA1,HPSE,TNXB,ITGB3
GO:1903053	Regulation of extracellular matrix organization	11	56	0.68	0.00060	TNFRSF1A,TGFB1,LRP1,LAMC1,NID1,SMAD3,DPP4,AGT,HPSE,TNXB,ITGB3
GO:1903050	Regulation of proteolysis involved in protein catabolic process	30	230	0.5	2.68e-06	RBX1,GSK3A,APOE,MDM2,PRKCG,CDK2,GNA12,ARAF,WNT1,PRKACA,USP9X,GSK3B,PSEN1,PTK2,USP7,DDA1,PRKN,COP1,HSP90AB1,PTEN,PLK3,OGT,CSNK1E,PTK2B,CSNK1D,MAPK9,TRIB3,CDKN2A,AKT1,DET1
GO:1903039	Positive regulation of leukocyte cell-cell adhesion	57	274	0.59	3.65e-14	CD74,EBI3,IL23A,HLA-DOA,IL12B,IL12RB2,IL27RA,PIK3CA,ZAP70,RPS3,STAT5B,VCAM1,IL12A,CD46,CD209,LILRB1,ICOS,CD28,CAV1,FYN,TGFBR2,HLA-DRB1,DPP4,CR1,ABL1,SRC,IL2RG,HLA-DMA,SYK,HLA-E,HLA-G,IL6ST,JAK2,TFRC,BAD,HLA-DRA,HLA-A,ITGA4,ITGB2,PTPN6,HLA-DPA1,CD44,HLA-DMB,RHOA,HLA-DPB1,LYN,TYK2,AMBRA1,JAK3,TRAF6,IL12RB1,VAV1,PIK3R6,PTPN11,ACTB,HLA-DOB,B2M
GO:1903039	Positive regulation of leukocyte cell-cell adhesion	54	274	0.68	2.03e-17	RIPK2,TGFB1,IL2,IL23A,IL12B,RARA,IL12RB2,MAP3K8,PRKCQ,PIK3CA,ZAP70,VCAM1,IL12A,CD46,CD209,ICOS,IL23R,CD28,FOXO3,HSPD1,FYN,DPP4,CD47,DUSP10,IRAK1,ADA,SRC,IL2RG,SYK,PRKCZ,IL6ST,JAK2,BAD,PPP3CA,HLA-A,ITGA4,ITGB2,RELA,PTPN6,TNF,RHOA,LYN,TYK2,AMBRA1,JAK3,TRAF6,AKT1,IL12RB1,VAV1,PIK3R6,PTPN11,ACTB,MALT1,BCL10
GO:1903037	Regulation of leukocyte cell-cell adhesion	66	368	0.52	1.02e-13	CD74,EBI3,IL23A,HLA-DOA,IL12B,SMAD7,IL12RB2,IL27RA,PIK3CA,ZAP70,ERBB2,RPS3,STAT5B,VCAM1,IL12A,PTPN2,CD46,CD209,LILRB1,ICOS,CD28,CAV1,FYN,TGFBR2,HLA-DRB1,DPP4,CR1,ABL1,SDC4,SRC,IL2RG,VSIG4,HLA-DMA,SYK,HLA-E,HLA-G,IL6ST,JAK2,TFRC,BAD,HLA-DRA,HLA-A,ITGA4,ITGB2,FGL1,PTPN6,HLA-DPA1,CD44,HLA-DMB,RHOA,HLA-DPB1,HFE,LYN,TYK2,AMBRA1,JAK3,TRAF6,IL12RB1,VAV1,PIK3R6,PTPN11,ACTB,HLA-DOB,B2M,SPN,CBLB
GO:1903037	Regulation of leukocyte cell-cell adhesion	64	368	0.62	3.07e-18	RIPK2,TGFB1,DUSP3,IL2,IL23A,IL12B,RARA,IL12RB2,MAP3K8,PRKCQ,PIK3CA,ZAP70,ERBB2,VCAM1,IL12A,PTPN2,CD46,CD209,ICOS,IL23R,CD28,FOXO3,HSPD1,DLG1,FYN,DPP4,CD47,DUSP10,IRAK1,PTEN,SDC4,ADA,SRC,IL2RG,VSIG4,SYK,PRKCZ,IL6ST,JAK2,BAD,PPP3CA,HLA-A,ITGA4,ITGB2,RELA,PPARA,PTPN6,TNF,RHOA,CDKN2A,LYN,TYK2,AMBRA1,JAK3,TRAF6,AKT1,IL12RB1,VAV1,PIK3R6,PTPN11,ACTB,MALT1,BCL10,CBLB
GO:1903036	Positive regulation of response to wounding	17	72	0.64	5.15e-05	CPB2,VTN,THBS1,PRKCE,F2,VEGFB,F2R,PTK2,OCLN,MYLK,FLNA,F7,ITGB1,HPSE,HRAS,ACTG1,IGF1R
GO:1903036	Positive regulation of response to wounding	20	72	0.83	9.63e-09	SERPINE1,VTN,THBS1,ADRA2A,PRKCE,F2,VEGFB,F2R,PTK2,MYLK,MTOR,F7,ITGB1,HPSE,CXCR4,TBXA2R,HRAS,BRAF,ACTG1,IGF1R
GO:1903035	Negative regulation of response to wounding	20	85	0.76	9.73e-08	SERPINE1,VTN,TFPI,PROC,APOE,PDGFRA,SLC12A2,SERPING1,NOS3,CRK,F2,PRKCD,SMAD3,TNR,PTEN,PRKG1,SPP1,F11,TNF,INPP5F
GO:1903034	Regulation of response to wounding	30	162	0.54	1.38e-06	CPB2,VTN,PROC,APOE,PDGFRA,THBS1,FGB,PRKCE,F2,VEGFB,F2R,PRKCD,FGG,CAV1,PTK2,OCLN,MYLK,TNR,SERPINC1,FLNA,F7,SPP1,ITGB1,HPSE,F11,HRAS,ACTG1,IGF1R,INPP5F,FGA
GO:1903034	Regulation of response to wounding	40	162	0.78	1.06e-15	SERPINE1,VTN,TFPI,PROC,APOE,PDGFRA,THBS1,SLC12A2,MAP2K2,SERPING1,ADRA2A,NOS3,CRK,MAP2K1,PRKCE,F2,VEGFB,F2R,PRKCD,SMAD3,PTK2,MYLK,MTOR,TNR,SERPINC1,PTEN,PRKG1,F7,SPP1,ITGB1,HPSE,F11,CXCR4,TBXA2R,TNF,HRAS,BRAF,ACTG1,IGF1R,INPP5F
GO:1903028	Positive regulation of opsonization	9	16	1.02	5.12e-05	C3,CFP,MASP1,C2,MBL2,MASP2,C4A,C4B,CFB
GO:1903028	Positive regulation of opsonization	10	16	1.18	4.86e-07	C3,CFP,FCN2,MASP1,C2,MBL2,MASP2,C4A,C4B,CFB
GO:1903027	Regulation of opsonization	11	18	1.17	1.27e-07	C4BPB,C3,CFP,FCN2,MASP1,C2,MBL2,MASP2,C4A,C4B,CFB
GO:1902993	Positive regulation of amyloid precursor protein catabolic process	10	27	0.95	1.64e-05	GSK3A,APOE,APP,ROCK2,SP1,IFNGR1,CSNK1E,RELA,TNF,LYN
GO:1902991	Regulation of amyloid precursor protein catabolic process	11	44	0.78	0.00010	GSK3A,APOE,APP,ROCK2,SP1,IFNGR1,CSNK1E,ROCK1,RELA,TNF,LYN
GO:1902966	Positive regulation of protein localization to early endosome	4	8	1.08	0.0070	ROCK2,EZR,MSN,RDX
GO:1902961	Positive regulation of aspartic-type endopeptidase activity involved in amyloid precursor protein catabolic process	3	8	0.96	0.0453	APP,ROCK2,LYN
GO:1902951	Negative regulation of dendritic spine maintenance	3	5	1.16	0.0192	APOE,APP,FYN
GO:1902949	Positive regulation of tau-protein kinase activity	3	7	1.02	0.0352	APP,HSP90AA1,HSP90AB1
GO:1902947	Regulation of tau-protein kinase activity	4	13	0.87	0.0237	APOE,APP,HSP90AA1,HSP90AB1
GO:1902930	Regulation of alcohol biosynthetic process	9	48	0.66	0.0031	NFKB1,APOB,APOE,LPCAT3,PRKAA1,AVPR1B,PTK2B,PTH1R,SNCA
GO:1902905	Positive regulation of supramolecular fiber organization	30	175	0.5	5.44e-06	WASL,CDKN1B,APOE,NRP1,RB1,RPS3,ARPC2,ABI2,PRKCE,MET,WASF3,OCLN,RAC1,ITGB1BP1,NCKAP1,ABL1,SDC4,LPAR1,HCK,WAS,GRB2,WASF1,PTK2B,RHOA,TNXB,BRK1,TGFBR1,CYFIP1,WASF2,CDC42
GO:1902905	Positive regulation of supramolecular fiber organization	25	175	0.54	5.94e-06	CDKN1B,VASP,APOE,APP,TSC1,PRKCE,MET,ROCK2,PSEN1,SMAD3,DLG1,MTOR,CD47,SDC4,LPAR1,HCK,MYLK3,PTK2B,RAPGEF3,RHOA,TNXB,LMOD2,BRAF,MLST8,CDC42
GO:1902895	Positive regulation of miRNA transcription	14	48	0.85	1.72e-06	NGFR,TGFB1,NR3C1,STAT3,TP53,PPARG,FOS,FOSL1,SMAD3,FOXO3,JUN,RELA,TNF,HIF1A
GO:1902894	Negative regulation of miRNA transcription	7	20	0.93	0.00065	TGFB1,RARA,APP,PPARG,NFATC3,RELA,PPARA
GO:1902893	Regulation of miRNA transcription	18	62	0.85	3.65e-08	NGFR,TGFB1,NR3C1,RARA,STAT3,TP53,APP,PPARG,NFATC3,FOS,FOSL1,SMAD3,FOXO3,JUN,RELA,PPARA,TNF,HIF1A
GO:1902808	Positive regulation of cell cycle G1/S phase transition	11	58	0.66	0.00077	CCND1,MDM2,CCND2,EGFR,RPTOR,CCND3,CUL4A,CUL4B,AKT1,PLCG2,RDX
GO:1902807	Negative regulation of cell cycle G1/S phase transition	12	84	0.54	0.0034	CCND1,CDKN1B,APC,MDM2,CDK2,TP53,DLG1,PTEN,PLK3,NKX3-1,BCL2,CDKN1A
GO:1902806	Regulation of cell cycle G1/S phase transition	28	192	0.55	9.29e-07	CCND1,CDKN1B,APC,MDM2,CCND2,CDK2,TP53,EGFR,RPTOR,BID,DLG1,ATP2B4,PTEN,PLK3,CCND3,CUL4A,NKX3-1,BCL2,CUL4B,CDKN1A,PTPN6,PPP2CA,CDKN2A,AMBRA1,AKT1,PLCG2,ACTB,RDX
GO:1902745	Positive regulation of lamellipodium organization	15	37	0.88	9.16e-07	RAC2,ACTR3,PIK3CA,ARPC2,ABI2,OCLN,RAC1,NCKAP1,SRC,ACTR2,PIK3R1,BRK1,CYFIP1,WASF2,CDC42
GO:1902745	Positive regulation of lamellipodium organization	8	37	0.72	0.0029	RAC2,PIK3CA,WNT1,HSP90AA1,MTOR,SRC,PIK3R1,CDC42
GO:1902743	Regulation of lamellipodium organization	17	53	0.78	1.79e-06	RAC2,ACTR3,PIK3CA,ARPC2,ABI2,OCLN,RAC1,NCKAP1,SRC,WAS,ACTR2,CD44,PIK3R1,BRK1,CYFIP1,WASF2,CDC42
GO:1902635	1-phosphatidyl-1D-myo-inositol 4,5-bisphosphate biosynthetic process	3	3	1.27	0.0259	PIP4K2C,PIP4K2A,PIP4K2B
GO:1902635	1-phosphatidyl-1D-myo-inositol 4,5-bisphosphate biosynthetic process	3	3	1.38	0.0082	PIP4K2C,PIP4K2A,PIP4K2B
GO:1902624	Positive regulation of neutrophil migration	6	35	0.62	0.0310	IL23A,RAC2,THBS4,TIRAP,IL1R1,DAPK2
GO:1902622	Regulation of neutrophil migration	8	47	0.61	0.0097	IL23A,RAC2,THBS4,DPP4,TIRAP,IL1R1,DAPK2,MYD88
GO:1902565	Positive regulation of neutrophil activation	3	7	1.02	0.0352	ITGB2,TNF,ITGAM
GO:1902563	Regulation of neutrophil activation	4	15	0.81	0.0347	SYK,ITGB2,TNF,ITGAM
GO:1902548	Negative regulation of cellular response to vascular endothelial growth factor stimulus	5	13	0.97	0.0043	DCN,IL12B,IL12A,ATP2B4,PIK3CB
GO:1902547	Regulation of cellular response to vascular endothelial growth factor stimulus	6	23	0.8	0.0062	DCN,IL12B,IL12A,ATP2B4,MYO1C,PIK3CB
GO:1902533	Positive regulation of intracellular signal transduction	189	997	0.66	2.07e-62	PPP5C,DCN,TNFRSF1A,TAB1,RIPK2,TGFB1,IL23A,IL12B,FLT3,HCST,TRAF2,F2RL3,TICAM1,RAP1B,APOE,ACTN4,KRAS,PDGFRA,RIPK1,TLR2,THBS1,ITGAV,VWF,TRAF5,PDGFRB,RHEB,SLC9A3R1,RRAGB,MAP2K2,MAPK3,EP300,KDR,PIK3CA,SLC9A1,CBL,SHC2,ZAP70,ERBB3,IQGAP1,TP53,ERBB2,EGFR,ADRA2A,FLT1,ITGA1,GRM1,APP,KIT,BAX,CRK,MAP2K1,INSR,PRKCE,ADRA1B,RPTOR,F2,MOS,VEGFB,PTPN2,GNAI2,USP9X,MET,ROCK2,BID,CALR,F2R,CD28,PSEN1,TBK1,HSP90AA1,PIK…
GO:1902532	Negative regulation of intracellular signal transduction	77	519	0.56	2.06e-18	TSC2,PPP2CB,PIK3R2,GSK3A,DUSP3,MAPK14,DUSP1,APOE,MDM2,RIPK1,THBS1,SLC9A3R1,PHLPP1,RPS6KA6,MECOM,NCOR1,PDE3B,PTPRR,DEPTOR,PPARG,TSC1,DUSP16,ITPR1,PTPN2,ITGA3,MET,BID,PPP2R1A,GSK3B,PRKCD,EZR,CREB3,MAP2K3,DLG1,DUSP9,PRKAA1,ATP2B4,TLR9,STAT1,MTOR,AGT,PRKN,DUSP10,PRKAA2,PTEN,MMP9,HDAC1,SRC,TLR4,LPAR1,IGBP1,BCL2L1,FOXO1,ADRA1A,PDX1,AKT1S1,ITGB1,BCL2,RELA,PPARA,RGS14,ACE2,PTPN6,RHOA,ESR1,DUSP7,PPP2CA,LY…
GO:1902531	Regulation of intracellular signal transduction	286	1726	0.6	1.41e-87	PPP5C,DCN,TNFRSF1A,MAPK1,TAB1,NFKBIA,TSC2,RIPK2,PPP2CB,TGFB1,PIK3R2,GSK3A,DUSP3,IL23A,ARHGDIB,MAPK14,IL12B,SLC8A2,DUSP1,FLT3,HCST,RRAS,TRAF2,F2RL3,TICAM1,RAP1B,APOE,ACTN4,KRAS,PDGFRA,MDM2,RIPK1,TLR2,THBS1,ITGAV,VWF,TRAF5,PDGFRB,RHEB,SLC9A3R1,PHLPP1,RPS6KA6,RRAGB,MAP2K2,MAPK3,EP300,KDR,PIK3CA,SLC9A1,CBL,SHC2,MECOM,ZAP70,RASGRF2,PIP5K1B,ERBB3,IQGAP1,NCOR1,COPS3,TP53,ERBB2,GNA12,EGFR,AIP,ADRA2A,PDE3…
GO:1902415	Regulation of mRNA binding	4	10	0.87	0.0437	EIF3D,EIF3E,CARM1,EIF3C
GO:1902414	Protein localization to cell junction	11	82	0.51	0.0081	KIF5B,GRIN2A,DLG1,KIF5C,MAPK9,KIF5A,LAMTOR3,ACTG1,MAPK8IP3,ACTB,JAK1
GO:1902307	Positive regulation of sodium ion transmembrane transport	5	21	0.76	0.0198	ACTN4,SLC9A1,FXYD2,NOS1,FXYD1
GO:1902305	Regulation of sodium ion transmembrane transport	15	61	0.77	3.81e-06	KCNQ1,ACTN4,SLC9A3R1,SLC9A1,FXYD2,PRKCE,SCN4B,SCN5A,DLG1,ATP2B4,AGT,SCN1B,CAMK2D,NOS1,FXYD1
GO:1902287	Semaphorin-plexin signaling pathway involved in axon guidance	7	14	0.97	0.00096	SEMA3F,NRP1,EDNRA,PLXNA4,PLXNA2,PLXNA3,PLXNA1
GO:1902285	Semaphorin-plexin signaling pathway involved in neuron projection guidance	8	16	0.97	0.00032	SEMA3F,NRP1,EDNRA,PLXNA4,NRP2,PLXNA2,PLXNA3,PLXNA1
GO:1902255	Positive regulation of intrinsic apoptotic signaling pathway by p53 class mediator	5	7	1.12	0.0030	EIF5A,RPL26,UBB,RPS7,RPL11
GO:1902253	Regulation of intrinsic apoptotic signaling pathway by p53 class mediator	10	32	0.76	0.00069	CD74,EIF5A,PRKN,BCL2,CD44,BDKRB2,RPL26,UBB,RPS7,RPL11
GO:1902236	Negative regulation of endoplasmic reticulum stress-induced intrinsic apoptotic signaling pathway	5	21	0.76	0.0198	CREB3,PRKN,BCL2L1,PDX1,CREB3L1
GO:1902235	Regulation of endoplasmic reticulum stress-induced intrinsic apoptotic signaling pathway	8	34	0.76	0.0019	PTPN2,CREB3,PRKN,BCL2L1,PDX1,BCL2L11,DDIT3,CREB3L1
GO:1902230	Negative regulation of intrinsic apoptotic signaling pathway in response to DNA damage	7	31	0.62	0.0294	CD74,BID,BCL2L1,CDKN2D,BCL2,CD44,TPT1
GO:1902229	Regulation of intrinsic apoptotic signaling pathway in response to DNA damage	9	39	0.63	0.0083	CD74,RPS3,BID,BCL2L1,CDKN2D,BCL2,CD44,RPL26,TPT1
GO:1902170	Cellular response to reactive nitrogen species	6	19	0.88	0.0029	TRAF2,CDK2,STAT6,CRK,MAP3K5,FOXO1
GO:1902117	Positive regulation of organelle assembly	12	82	0.55	0.0028	ULK1,GSK3B,PIP4K2C,MSN,SDC4,SRC,PIP4K2A,SDC1,MAPK9,TNF,RHOA,PIP4K2B
GO:1902110	Positive regulation of mitochondrial membrane permeability involved in apoptotic process	4	15	0.81	0.0347	ATF2,BAX,BID,BCL2L11
GO:1902108	Regulation of mitochondrial membrane permeability involved in apoptotic process	7	22	0.89	0.0010	ATF2,TP53,BAX,BID,THEM4,BCL2L11,CAMK2A
GO:1902107	Positive regulation of leukocyte differentiation	31	181	0.62	8.19e-09	RIPK2,TGFB1,IL2,IL23A,IL12B,RARA,RIPK1,ZAP70,FOS,CD46,IL23R,FOXO3,DUSP10,ADA,IL2RG,SYK,PRKCZ,BAD,PPP3CA,CREB1,TNF,RHOA,INPP5D,PRKCA,AMBRA1,TRAF6,IL12RB1,PIK3R6,BTK,ACTB,MALT1
GO:1902105	Regulation of leukocyte differentiation	49	315	0.58	2.19e-12	RIPK2,TGFB1,IL2,IL23A,IL12B,RARA,RIPK1,ZAP70,ERBB2,CAMK4,JUNB,FOS,PTPN2,CD46,IL23R,CD28,FOXO3,TLR9,MTOR,DUSP10,ADA,TLR4,IL2RG,C1QC,CUL4A,SYK,PRKCZ,BAD,PPP3CA,IRF7,CREB1,PTPN6,TNF,RHOA,INPP5D,PRKCA,CDKN2A,BRAF,PIK3R1,LYN,AMBRA1,JAK3,TRAF6,IL12RB1,PIK3R6,BTK,ACTB,CTNNB1,MALT1
GO:1902074	Response to salt	6	25	0.76	0.0086	MAPK13,TGFB1,DAXX,HSPA5,EDNRB,NEFL
GO:1902042	Negative regulation of extrinsic apoptotic signaling pathway via death domain receptors	6	28	0.71	0.0132	SERPINE1,NOS3,GSK3B,BCL2L1,RAF1,BRCA1
GO:1902041	Regulation of extrinsic apoptotic signaling pathway via death domain receptors	9	47	0.67	0.0028	SERPINE1,THBS1,NOS3,GSK3B,PTEN,STK4,BCL2L1,RAF1,BRCA1
GO:1902004	Positive regulation of amyloid-beta formation	8	21	0.96	0.00014	GSK3A,APOE,ROCK2,SP1,IFNGR1,CSNK1E,RELA,TNF
GO:1902003	Regulation of amyloid-beta formation	9	37	0.77	0.00067	GSK3A,APOE,ROCK2,SP1,IFNGR1,CSNK1E,ROCK1,RELA,TNF
GO:1901992	Positive regulation of mitotic cell cycle phase transition	16	92	0.62	6.56e-05	TGFB1,CCND1,CDC25B,CDK4,MDM2,CCND2,EGFR,APP,RPTOR,CDC25C,DTL,CCND3,CUL4A,CUL4B,AKT1,RDX
GO:1901989	Positive regulation of cell cycle phase transition	17	115	0.55	0.00021	TGFB1,CCND1,CDC25B,CDK4,MDM2,CCND2,EGFR,APP,RPTOR,CDC25C,DTL,CCND3,CUL4A,CUL4B,AKT1,PLCG2,RDX
GO:1901985	Positive regulation of protein acetylation	14	57	0.77	9.05e-06	TGFB1,CAMK1,MAPK3,PPARGC1A,APP,RPS6KA4,PRKAA1,ERCC6,PRKAA2,RAPGEF3,BRCA1,NOS1,RPS6KA5,MYO1C
GO:1901983	Regulation of protein acetylation	16	94	0.61	8.26e-05	TGFB1,CAMK1,MAPK3,PPARGC1A,APP,GSK3B,RPS6KA4,PRKAA1,ERCC6,PRKAA2,RAPGEF3,BRCA1,NOS1,RPS6KA5,MYO1C,SNCA
GO:1901889	Negative regulation of cell junction assembly	8	30	0.81	0.00095	TLR2,THBS1,ROCK2,PTEN,SRC,ROCK1,TNF,IKBKB
GO:1901888	Regulation of cell junction assembly	29	201	0.54	6.83e-07	DUSP3,RAP1B,TLR2,THBS1,EEF2K,KDR,SLC9A1,APP,TSC1,PRKACA,TLN1,ROCK2,SMAD3,PTK2,AGT,THBS2,RAP1A,PTEN,SDC4,SRC,ROCK1,ACE2,TNF,RHOA,IKBKB,NTRK1,ACTG1,MYO1C,SNCA
GO:1901863	Positive regulation of muscle tissue development	7	25	0.83	0.0019	RPS6KB1,PPARGC1A,ERBB3,PRKAA1,BCL2,CREB1,CTNNB1
GO:1901861	Regulation of muscle tissue development	10	47	0.71	0.00070	TGFB1,RPS6KB1,TNN,PPARGC1A,ERBB3,SMAD3,PRKAA1,BCL2,CREB1,CTNNB1
GO:1901844	Regulation of cell communication by electrical coupling involved in cardiac conduction	4	11	0.94	0.0154	CALM3,CAMK2D,CALM1,CALM2
GO:1901798	Positive regulation of signal transduction by p53 class mediator	10	30	0.79	0.00046	RPL37,EIF5A,ING4,RPL23,RPS20,RPL26,RPS15,UBB,RPS7,RPL11
GO:1901796	Regulation of signal transduction by p53 class mediator	19	105	0.53	0.00034	CD74,EP300,RPL37,EIF5A,PRKN,RPL5,PLK3,ING4,PIP4P1,BCL2,CD44,RPL23,RPS20,BDKRB2,RPL26,RPS15,UBB,RPS7,RPL11
GO:1901796	Regulation of signal transduction by p53 class mediator	16	105	0.57	0.00026	MDM2,EP300,COPS3,TP53,USP7,MTOR,PRKN,SGK1,PLK3,PIP4P1,BCL2,CDKN2A,MAPKAPK5,BDKRB2,AKT1,MAP2K6
GO:1901725	Regulation of histone deacetylase activity	3	8	0.96	0.0453	PRKD1,PRKD2,CAMK2D
GO:1901701	Cellular response to oxygen-containing compound	199	1057	0.66	1.20e-65	GNA11,KCNQ1,NGFR,MAPK13,MAPK1,NFKBIA,RIPK2,TGFB1,PIK3R2,GSK3A,SERPINE1,RPS6KB1,GNRHR,NFKB1,MAPK14,IL12B,NR3C1,AHR,LRP1,TRAF2,TICAM1,RAP1B,RARA,PPP1R1B,IRAK2,PDGFRA,APC,CDK4,MDM2,RIPK1,TLR2,CYBA,SLC9A3R1,PIK3R3,RRAGB,GAB1,MAPK3,EEF2K,PIK3CA,SLC9A1,STAT3,CDK2,TP53,KCNMB1,EGFR,PDE3B,LY96,APP,ADCY8,GNAQ,PPARG,WNT1,VCAM1,PRKCI,CXCL3,ITGA2,ADCY1,NOS3,AVPR1A,HSP90B1,STAT6,CRK,INSR,IRS1,PRKCE,FOS,RPTOR,P…
GO:1901700	Response to oxygen-containing compound	263	1547	0.61	1.94e-81	PPP5C,GNA11,KCNQ1,NGFR,MAPK13,MAPK1,RBX1,BDKRB1,NFKBIA,RIPK2,PPP2CB,TGFB1,PIK3R2,GSK3A,SERPINE1,RPS6KB1,GNRHR,NFKB1,IL2,CCND1,CDKN1B,MAPK14,IL12B,NR3C1,APOB,AHR,LRP1,FOSB,TRAF2,TICAM1,RAP1B,APOE,JUND,RARA,PPP1R1B,IRAK2,PDGFRA,APC,CDK4,MDM2,RIPK1,TLR2,THBS1,GYS2,CYBA,PDGFRB,IL12RB2,SLC9A3R1,PIK3R3,RRAGB,GAB1,MAPK3,EEF2K,PIK3CA,SLC9A1,CBL,ATF2,STAT3,CDK2,TP53,KCNMB1,EGFR,GNRH1,PDE3B,LY96,APP,ADCY8,…
GO:1901699	Cellular response to nitrogen compound	137	637	0.72	2.02e-49	GNA11,KCNQ1,NGFR,MAPK13,MAPK1,RIPK2,TGFB1,PIK3R2,GSK3A,RPS6KB1,GNRHR,NFKB1,AHR,LRP1,TRAF2,RAP1B,PPP1R1B,PDGFRA,APC,CDK4,MDM2,CYBA,SLC9A3R1,PIK3R3,RRAGB,GAB1,MAPK3,EEF2K,PIK3CA,SLC9A1,ATF2,STAT3,CASP6,DAXX,CDK2,TP53,EGFR,PDE3B,APP,ADCY8,GNAQ,PPARG,WNT1,VCAM1,PRKCI,HSP90B1,STAT6,CRK,INSR,IRS1,FOS,RPTOR,PRKACA,PTPN2,GNAI2,EDNRA,ROCK2,HSPA5,GSK3B,PSEN1,SP1,PRKCD,GNG2,ATF4,EZR,FOXO3,PTK2,LAMTOR4,PDPK1…
GO:1901698	Response to nitrogen compound	196	1058	0.65	1.51e-63	PPP5C,GNA11,KCNQ1,NGFR,MAPK13,MAPK1,NFKBIA,RIPK2,TGFB1,PIK3R2,GSK3A,RPS6KB1,GNRHR,NFKB1,CCND1,CDKN1B,MAPK14,FLT3,AHR,LRP1,FOSB,TRAF2,TICAM1,RAP1B,JUND,PPP1R1B,PDGFRA,APC,CDK4,MDM2,TLR2,CYBA,SLC9A3R1,PIK3R3,RRAGB,GAB1,MAPK3,EEF2K,PRKCG,PIK3CA,SLC9A1,ATF2,STAT3,CASP6,PRKAR2B,DAXX,CDK2,TP53,EGFR,PDE3B,APP,ADCY8,GNAQ,PPARG,FCER1G,CALM3,TFF1,WNT1,VCAM1,PRKCI,ITGA2,INPPL1,TSC1,HSP90B1,STAT6,CRK,INSR,IR…
GO:1901655	Cellular response to ketone	27	103	0.8	3.46e-11	TGFB1,RPS6KB1,NR3C1,AHR,CDK4,ADCY8,PPARG,ADCY1,PRKCE,ROCK2,CASP9,GNG2,FOXO3,PRKAA1,MSN,SGK1,PRKAA2,SRC,AR,ELK1,JAK2,SPP1,ADCY3,CREB1,AKT1,IGF1R,GNAI1
GO:1901654	Response to ketone	51	207	0.78	5.99e-20	TGFB1,RPS6KB1,CCND1,NR3C1,AHR,FOSB,CDK4,TLR2,THBS1,CYBA,PIK3CA,CBL,ADCY8,PPARG,CALM3,ADCY1,AVPR1A,PRKCE,FOS,FOSL1,ROCK2,CALR,CASP9,GNG2,FOXO3,PRKAA1,MSN,F5,SGK1,PRKAA2,SRC,AR,F7,BCL2L1,ELK1,AVP,NKX3-1,TH,JAK2,BAD,SPP1,ADCY3,CREB1,TBXA2R,NCOA2,AKT1,NEFL,IGF1R,GNAI1,CALM1,CALM2
GO:1901653	Cellular response to peptide	53	302	0.51	1.02e-10	NGFR,PIK3R2,CAV2,CDK4,PIK3R3,GAB1,PIK3CA,SLC9A1,STAT3,ICAM1,RB1,STAT5B,VCAM1,PRKCI,STAT6,INSR,IRS1,PTPN2,EDNRA,SP1,PRKCD,CAV1,PTK2,STAT5A,PDPK1,SCNN1B,FYN,STAT1,AGT,PARP1,IRS4,SRC,TLR4,IRS2,ERRFI1,JAK2,AKT2,GRB2,ITGA4,AGTR1,SHC1,RPL23,PIK3R1,LYN,TYK2,JAK3,VIM,ITGB3,CYFIP1,CCNA2,IGF1R,JAK1,CAMK2A
GO:1901653	Cellular response to peptide	76	302	0.78	1.95e-30	NGFR,RIPK2,TGFB1,PIK3R2,GSK3A,RPS6KB1,GNRHR,NFKB1,LRP1,APC,CDK4,MDM2,CYBA,PIK3R3,GAB1,EEF2K,PIK3CA,SLC9A1,STAT3,TP53,PDE3B,APP,ADCY8,PPARG,WNT1,VCAM1,PRKCI,STAT6,CRK,INSR,IRS1,FOS,PTPN2,EDNRA,GSK3B,PSEN1,SP1,PRKCD,FOXO3,PTK2,PDPK1,FYN,MAX,STAT1,AGT,RAB13,AGTR2,IRS4,EIF4EBP2,SRC,TLR4,FOXO4,IRS2,TBC1D4,PRKCZ,FOXO1,JAK2,AKT2,BCL2L11,ITGA4,RELA,TLR6,TNF,AGTR1,SHC1,TRIB3,PIK3R1,LYN,TYK2,JAK3,NR4A1,AKT…
GO:1901652	Response to peptide	103	437	0.76	1.59e-39	KCNQ1,NGFR,NFKBIA,RIPK2,TGFB1,PIK3R2,GSK3A,RPS6KB1,GNRHR,NFKB1,CDKN1B,MAPK14,LRP1,JUND,APC,CDK4,MDM2,TLR2,CYBA,PIK3R3,GAB1,EEF2K,PIK3CA,SLC9A1,STAT3,TP53,PDE3B,APP,ADCY8,PPARG,TFF1,WNT1,VCAM1,PRKCI,INPPL1,TSC1,STAT6,CRK,INSR,IRS1,FOS,PTPN2,EDNRA,STAT2,ROCK2,GSK3B,PSEN1,SP1,PRKCD,FOXO3,PTK2,PDPK1,FYN,STAT4,MAX,STAT1,MTOR,AGT,RAB13,CARD9,AGTR2,IRS4,MMP9,EIF4EBP2,SRC,NR5A1,OGT,TLR4,FOXO4,PFKFB1,F7,I…
GO:1901522	Positive regulation of transcription from RNA polymerase II promoter involved in cellular response to chemical stimulus	8	23	0.93	0.00023	EP300,ATF2,TP53,ATF4,CREB3,JUN,RELA,HIF1A
GO:1901388	Regulation of transforming growth factor beta activation	4	8	1.08	0.0070	ITGB8,ITGAV,ITGB6,HSP90AB1
GO:1901387	Positive regulation of voltage-gated calcium channel activity	6	18	0.91	0.0024	AKAP5,PPP3CB,PPP3CA,PPP3CC,KCNE1,PPP3R2
GO:1901386	Negative regulation of voltage-gated calcium channel activity	6	19	0.88	0.0029	CALM3,PPP3CB,PPP3CA,PPP3CC,PPP3R2,CALM1
GO:1901385	Regulation of voltage-gated calcium channel activity	9	45	0.68	0.0022	CALM3,AKAP5,PPP3CB,PPP3CA,PPP3CC,KCNE1,PPP3R2,CALM1,CALM2
GO:1901224	Positive regulation of NIK/NF-kappaB signaling	13	67	0.56	0.0029	IL23A,IL12B,ACTN4,EP300,EGFR,RPS3,CALR,TLR4,ILK,CD14,IFI35,RHOA,TRAF6
GO:1901224	Positive regulation of NIK/NF-kappaB signaling	18	67	0.81	9.76e-08	IL23A,IL12B,ACTN4,TLR2,EP300,EGFR,APP,CALR,TRADD,TLR9,IRAK1,TLR4,ILK,RELA,CD14,TNF,RHOA,TRAF6
GO:1901222	Regulation of NIK/NF-kappaB signaling	19	102	0.65	4.42e-06	NFKBIA,IL23A,IL12B,ACTN4,TLR2,EP300,EGFR,APP,CALR,TRADD,TLR9,IRAK1,TLR4,ILK,RELA,CD14,TNF,RHOA,TRAF6
GO:1901216	Positive regulation of neuron death	31	92	0.91	3.13e-15	GSK3A,NR3C1,APOE,ATF2,DAXX,TP53,ITGA1,APP,BAX,FOS,GSK3B,CASP9,ATF4,FOXO3,FYN,MAP3K5,TLR4,C1QA,ELK1,BCL2L11,BAD,ITGB2,MAP2K7,TLR6,TNF,RHOA,MAP2K4,DDIT3,CTNNB1,ITGAM,SNCA
GO:1901215	Negative regulation of neuron death	42	219	0.67	3.17e-13	CCND1,TRAF2,APOE,KRAS,PRKCG,KDR,PIK3CA,CBL,PPARGC1A,ERBB3,APP,BAX,WNT1,PRKCI,TSC1,VEGFB,F2R,GSK3B,PSEN1,ATF4,PRKN,JUN,HSP90AB1,BCL2L1,IL6ST,JAK2,PTK2B,BCL2,ROCK1,PPARA,RHOA,HRAS,MAP2K4,BRAF,NTRK1,AMBRA1,HIF1A,AKT1,NEFL,IKBKG,CTNNB1,SNCA
GO:1901214	Regulation of neuron death	68	324	0.71	2.72e-23	GSK3A,CCND1,NR3C1,TRAF2,APOE,KRAS,RRAS2,PRKCG,KDR,PIK3CA,CBL,ATF2,PPARGC1A,DAXX,ERBB3,TP53,ITGA1,APP,BAX,WNT1,PRKCI,TSC1,FOS,VEGFB,F2R,GSK3B,PSEN1,TBK1,CASP9,ATF4,FOXO3,FYN,MAP3K5,PRKN,JUN,HSP90AB1,TLR4,C1QA,BCL2L1,ELK1,IL6ST,JAK2,AKT1S1,BCL2L11,BAD,PTK2B,ITGB2,MAP2K7,BCL2,ROCK1,PPARA,DCC,TLR6,TNF,RHOA,HRAS,MAP2K4,BRAF,NTRK1,AMBRA1,HIF1A,DDIT3,AKT1,NEFL,IKBKG,CTNNB1,ITGAM,SNCA
GO:1901185	Negative regulation of ERBB signaling pathway	8	31	0.68	0.0088	PTPN12,CBL,EGFR,ITGA1,PTPN2,ERRFI1,CBLC,CBLB
GO:1901166	Neural crest cell migration involved in autonomic nervous system development	4	6	1.09	0.0135	SEMA3F,NRP1,FN1,NRP2
GO:1901030	Positive regulation of mitochondrial outer membrane permeabilization involved in apoptotic signaling pathway	5	13	0.97	0.0043	GSK3A,GSK3B,SIVA1,BAK1,MAPK8
GO:1901028	Regulation of mitochondrial outer membrane permeabilization involved in apoptotic signaling pathway	7	29	0.77	0.0037	GSK3A,CASP6,GSK3B,SIVA1,BAK1,BCL2L1,MAPK8
GO:1901021	Positive regulation of calcium ion transmembrane transporter activity	13	46	0.84	6.05e-06	SLC9A1,CALM3,RYR2,ASPH,AKAP5,PPP3CB,PPP3CA,PPP3CC,KCNE1,PLCG2,PPP3R2,CALM1,CALM2
GO:1901020	Negative regulation of calcium ion transmembrane transporter activity	10	38	0.8	0.00017	ADRA2A,CALM3,PLN,TLR9,PPP3CB,PPP3CA,PPP3CC,PPP3R2,CALM1,CALM2
GO:1901019	Regulation of calcium ion transmembrane transporter activity	19	97	0.68	2.35e-06	SLC9A1,ADRA2A,CALM3,PRKACA,PLN,TLR9,RYR2,ASPH,AKAP5,PPP3CB,PPP3CA,PPP3CC,KCNE1,CAMK2D,NOS1,PLCG2,PPP3R2,CALM1,CALM2
GO:1900747	Negative regulation of vascular endothelial growth factor signaling pathway	4	11	0.94	0.0154	DCN,IL12B,IL12A,PIK3CB
GO:1900746	Regulation of vascular endothelial growth factor signaling pathway	5	21	0.76	0.0198	DCN,IL12B,IL12A,MYO1C,PIK3CB
GO:1900744	Regulation of p38MAPK cascade	6	40	0.56	0.0499	DUSP1,PHLPP1,EZR,DLG1,MAP3K5,DUSP10
GO:1900544	Positive regulation of purine nucleotide metabolic process	14	48	0.85	1.72e-06	PPARGC1A,APP,NOS3,INSR,RPTOR,PSEN1,NOS2,PRKAA1,MTOR,PRKAA2,PPARA,HIF1A,MLST8,NOS1
GO:1900542	Regulation of purine nucleotide metabolic process	21	92	0.74	6.52e-08	EP300,STAT3,PPARGC1A,NCOR1,APP,PRKAG2,NOS3,INSR,RPTOR,PRKAG1,PSEN1,NOS2,PRKAA1,MTOR,PRKAA2,OGT,PPARA,HIF1A,MLST8,NOS1,SNCA
GO:1900373	Positive regulation of purine nucleotide biosynthetic process	5	26	0.67	0.0400	PPARGC1A,NOS3,NOS2,PPARA,NOS1
GO:1900274	Regulation of phospholipase C activity	18	42	0.9	2.32e-08	PDGFRA,PDGFRB,TXK,EGFR,FLT1,GNAQ,KIT,AVPR1A,EDNRA,AGT,AVPR1B,ABL1,LPAR1,FGFR1,ITK,ESR1,HRAS,LPAR2
GO:1900273	Positive regulation of long-term synaptic potentiation	6	23	0.8	0.0062	APP,ADCY8,ADCY1,AKAP5,PRKAR1B,MME
GO:1900271	Regulation of long-term synaptic potentiation	8	45	0.63	0.0078	APOE,APP,ADCY8,ADCY1,GSK3B,AKAP5,PRKAR1B,MME
GO:1900242	Regulation of synaptic vesicle endocytosis	6	15	0.99	0.0012	CALM3,PPP3CB,PPP3CC,ROCK1,CALM1,CALM2
GO:1900227	Positive regulation of NLRP3 inflammasome complex assembly	4	12	0.91	0.0192	TLR4,TLR6,PLCG2,MYD88
GO:1900223	Positive regulation of amyloid-beta clearance	3	8	0.96	0.0453	LRP1,APOE,ROCK1
GO:1900221	Regulation of amyloid-beta clearance	7	19	0.95	0.00052	LRP1,APOE,APP,IFNGR1,HDAC1,ROCK1,TNF
GO:1900182	Positive regulation of protein localization to nucleus	19	91	0.7	1.03e-06	NGFR,TGFB1,PIK3R2,MAPK14,CCT3,F2,PSEN1,PRKCD,SMAD3,HSP90AA1,FYN,HSP90AB1,SRC,JAK2,PRKD1,MAVS,CDKN2A,PIK3R1,AKT1
GO:1900180	Regulation of protein localization to nucleus	23	143	0.59	2.82e-06	NGFR,TGFB1,PIK3R2,MAPK14,APP,CCT3,F2,GSK3B,PSEN1,PRKCD,SMAD3,HSP90AA1,FYN,HSP90AB1,SRC,JAK2,PKIA,PRKD1,MAVS,CDKN2A,PIK3R1,AKT1,RASSF5
GO:1900103	Positive regulation of endoplasmic reticulum unfolded protein response	5	14	0.94	0.0054	BAX,PTPN2,BAK1,BCL2L11,PIK3R1
GO:1900101	Regulation of endoplasmic reticulum unfolded protein response	7	31	0.74	0.0050	BAX,PTPN2,HSPA5,COPS5,BAK1,BCL2L11,PIK3R1
GO:1900087	Positive regulation of G1/S transition of mitotic cell cycle	10	44	0.74	0.00046	CCND1,MDM2,CCND2,EGFR,RPTOR,CCND3,CUL4A,CUL4B,AKT1,RDX
GO:1900078	Positive regulation of cellular response to insulin stimulus	7	25	0.83	0.0019	IRS1,GNAI2,AGT,SRC,PRKCZ,PTPN11,MYO1C
GO:1900076	Regulation of cellular response to insulin stimulus	12	65	0.54	0.0068	IRS1,PTPN2,GNAI2,SOCS3,PRKCD,PIP4K2C,AGT,SRC,PIP4K2A,PIP4K2B,PTPN11,PRKCB
GO:1900076	Regulation of cellular response to insulin stimulus	21	65	0.89	3.79e-10	TSC2,GSK3A,RPS6KB1,PRKCQ,PPARG,IRS1,PTPN2,GNAI2,PRKCD,PRKAA1,PIP4K2C,AGT,SRC,PIP4K2A,PRKCZ,NCOA1,NCOA2,PIP4K2B,PTPN11,PRKCB,MYO1C
GO:1900047	Negative regulation of hemostasis	12	47	0.68	0.00065	CPB2,COMP,VTN,PROC,APOE,PDGFRA,FGB,F2,PRKCD,FGG,F11,FGA
GO:1900047	Negative regulation of hemostasis	13	47	0.83	7.35e-06	COMP,SERPINE1,VTN,TFPI,PROC,APOE,PDGFRA,SERPING1,NOS3,F2,PRKCD,PRKG1,F11
GO:1900046	Regulation of hemostasis	18	72	0.67	1.42e-05	CPB2,COMP,VTN,PROC,APOE,PDGFRA,THBS1,FGB,F2,F2R,PRKCD,FGG,CAV1,SERPINC1,F7,HPSE,F11,FGA
GO:1900046	Regulation of hemostasis	19	72	0.81	4.88e-08	COMP,SERPINE1,VTN,TFPI,PROC,APOE,PDGFRA,THBS1,SERPING1,NOS3,F2,F2R,PRKCD,SERPINC1,PRKG1,F7,HPSE,F11,TBXA2R
GO:1900034	Regulation of cellular response to heat	5	17	0.85	0.0101	CREBBP,EP300,GSK3B,MTOR,MAPKAPK2
GO:1900026	Positive regulation of substrate adhesion-dependent cell spreading	16	45	0.82	1.38e-06	NRP1,ARPC2,RAC3,FGB,CALR,FGG,CRKL,RAC1,FLNA,PREX1,ABL1,ILK,HPSE,ITGB3,CDC42,FGA
GO:1900026	Positive regulation of substrate adhesion-dependent cell spreading	10	45	0.73	0.00053	CRK,RAC3,CALR,CRKL,PREX1,ILK,HPSE,BRAF,ITGB3,CDC42
GO:1900024	Regulation of substrate adhesion-dependent cell spreading	19	61	0.76	4.84e-07	ACTN4,NRP1,ARPC2,RAC3,FGB,CALR,FGG,PTK2,CRKL,RAC1,ITGB1BP1,FLNA,PREX1,ABL1,ILK,HPSE,ITGB3,CDC42,FGA
GO:1900024	Regulation of substrate adhesion-dependent cell spreading	12	61	0.68	0.00030	ACTN4,CRK,RAC3,CALR,PTK2,CRKL,PREX1,ILK,HPSE,BRAF,ITGB3,CDC42
GO:1900017	Positive regulation of cytokine production involved in inflammatory response	9	24	0.96	4.72e-05	TICAM1,STAT3,IL17D,CARD9,TLR4,TLR6,TNF,HIF1A,MYD88
GO:1900015	Regulation of cytokine production involved in inflammatory response	13	56	0.75	3.44e-05	MAPK14,TICAM1,STAT3,IL17D,F2,NOS2,CARD9,TLR4,PPARA,TLR6,TNF,HIF1A,MYD88
GO:0150117	Positive regulation of cell-substrate junction organization	7	30	0.64	0.0259	KDR,NRP1,RAC1,ITGB1BP1,ABL1,SDC4,PIK3R1
GO:0150117	Positive regulation of cell-substrate junction organization	8	30	0.81	0.00095	DUSP3,KDR,TSC1,SMAD3,SDC4,ROCK1,PIK3R1,IQSEC1
GO:0150116	Regulation of cell-substrate junction organization	14	68	0.58	0.0011	THBS1,KDR,SLC9A1,NRP1,TLN1,PTK2,RAC1,ITGB1BP1,ABL1,SDC4,SRC,RHOA,PIK3R1,ACTG1
GO:0150116	Regulation of cell-substrate junction organization	17	68	0.78	5.64e-07	DUSP3,THBS1,KDR,SLC9A1,TSC1,TLN1,ROCK2,SMAD3,PTK2,PTEN,SDC4,SRC,ROCK1,RHOA,PIK3R1,ACTG1,IQSEC1
GO:0150099	Neuron-glial cell signaling	3	5	1.16	0.0192	ADRA1B,ADRA1D,ADRA1A
GO:0150076	Neuroinflammatory response	18	41	1.03	1.87e-10	LRP1,TLR2,APP,ADCY8,ADCY1,PSEN1,TLR9,IFNGR1,JUN,C1QA,JAK2,ITGB1,ITGB2,TLR6,TNF,TRPV1,ITGAM,SNCA
GO:0150065	Regulation of deacetylase activity	5	11	1.04	0.0025	CREB3,MAPK8,PRKD1,PRKD2,CAMK2D
GO:0150064	Vertebrate eye-specific patterning	3	3	1.38	0.0082	C3,C1QA,ITGAM
GO:0150062	Complement-mediated synapse pruning	3	4	1.26	0.0129	C3,C1QA,ITGAM
GO:0150003	Regulation of spontaneous synaptic transmission	4	6	1.21	0.0035	SLC12A2,APP,PRKN,ITGB1
GO:0140467	Integrated stress response signaling	8	31	0.8	0.0011	EIF2AK1,JUNB,FOS,FOSL1,ATF4,CREB3,JUN,DDIT3
GO:0140052	Cellular response to oxidised low-density lipoprotein particle stimulus	5	11	1.04	0.0025	TICAM1,TLR4,TLR6,AKT1,MYD88
GO:0140039	Cell-cell adhesion in response to extracellular stimulus	2	2	1.38	0.0489	VCAM1,ITGA4
GO:0120183	Positive regulation of focal adhesion disassembly	3	6	1.08	0.0263	DUSP3,PIK3R1,IQSEC1
GO:0120041	Positive regulation of macrophage proliferation	3	5	1.16	0.0192	MAPK1,MAPK3,PTK2
GO:0120034	Positive regulation of plasma membrane bounded cell projection assembly	19	111	0.5	0.00062	WASL,RAC2,ACTR3,PIK3CA,NRP1,KIT,ARPC2,ABI2,OCLN,RAC1,NCKAP1,ACTR2,HRAS,PIK3R1,BRK1,TGFBR1,CYFIP1,WASF2,CDC42
GO:0110061	Regulation of angiotensin-activated signaling pathway	2	2	1.38	0.0489	ROCK2,ROCK1
GO:0110020	Regulation of actomyosin structure organization	19	101	0.66	3.92e-06	PIK3R2,SLC9A1,TSC1,MET,ROCK2,SMAD3,MTOR,AKAP13,CD47,SDC4,LPAR1,MYLK3,ROCK1,RAPGEF3,RHOA,BRAF,PIK3R1,ACTG1,CDC42
GO:0110011	Regulation of basement membrane organization	5	11	0.93	0.0117	LAMB1,LAMC1,NID1,LAMB2,LAMA1
GO:0106070	Regulation of adenylate cyclase-activating G protein-coupled receptor signaling pathway	4	13	0.87	0.0237	GSK3A,GNAI2,ATP2B4,PRKCA
GO:0106056	Regulation of calcineurin-mediated signaling	13	43	0.86	3.31e-06	SLC8A2,SLC9A1,ERBB3,GSK3B,ATP2B4,MTOR,AKAP5,PPP3CB,PPP3CA,PPP3CC,TNF,PLCG2,PPP3R2
GO:0106027	Neuron projection organization	10	44	0.74	0.00046	ITPKA,APP,INSR,ITGA3,GSK3B,PSEN1,FYN,PTEN,IGF1R,CDC42
GO:0099641	Anterograde axonal protein transport	4	8	1.08	0.0070	KIF5B,KIF5C,KIF5A,MAPK8IP3
GO:0099623	Regulation of cardiac muscle cell membrane repolarization	7	26	0.81	0.0023	KCNQ1,CACNA1D,SCN4B,SCN5A,KCNE1,SCN1B,KCNE1B
GO:0099566	Regulation of postsynaptic cytosolic calcium ion concentration	4	10	0.99	0.0122	SLC8A2,GRM1,ITPR1,SLC8A1
GO:0099188	Postsynaptic cytoskeleton organization	4	11	0.94	0.0154	NEFH,ACTG1,NEFL,ACTB
GO:0099173	Postsynapse organization	14	89	0.58	0.00055	APOE,ITPKA,INSR,NEFH,ITGA3,DLG1,FYN,PTEN,ACTN1,ACTG1,NEFL,ACTB,IGF1R,CDC42
GO:0099024	Plasma membrane invagination	14	60	0.64	0.00038	MYH9,RAC2,THBS1,RAC1,XKR8,ITGB2,RHOA,IGLL5,LOC102723407,IGHV3-16,IGHV3-72,IGHV3-43D,ITGAM,CDC42
GO:0099024	Plasma membrane invagination	10	60	0.61	0.0034	RAC2,THBS1,ITGB2,RHOA,IGLL5,LOC102723407,IGHV3-72,IGHV3-43D,ITGAM,CDC42
GO:0098971	Anterograde dendritic transport of neurotransmitter receptor complex	3	5	1.16	0.0192	KIF5B,KIF5C,KIF5A
GO:0098926	Postsynaptic signal transduction	7	43	0.6	0.0210	GNA11,GNAQ,GNAI2,CRKL,JAK2,CHRM5,RELA
GO:0098915	Membrane repolarization during ventricular cardiac muscle cell action potential	5	13	0.97	0.0043	KCNQ1,KCNJ3,KCNE1,KCNJ5,KCNE1B
GO:0098914	Membrane repolarization during atrial cardiac muscle cell action potential	4	5	1.29	0.0023	KCNQ1,KCNN2,KCNJ3,KCNJ5
GO:0098901	Regulation of cardiac muscle cell action potential	6	30	0.68	0.0173	CACNA1C,CALM3,DLG1,RYR2,CAMK2D,CALM1
GO:0098900	Regulation of action potential	11	57	0.67	0.00067	SLC8A2,SLC9A1,CACNA1C,CALM3,SCN5A,DLG1,RYR2,ADRA1A,TNF,CAMK2D,CALM1
GO:0098883	Synapse pruning	5	11	1.04	0.0025	C3,C1QB,C1QC,C1QA,ITGAM
GO:0098815	Modulation of excitatory postsynaptic potential	10	44	0.74	0.00046	SLC8A2,APP,GRIN2A,GRIN1,PTEN,PRKCZ,SLC8A3,PTK2B,PRKAR1B,S1PR2
GO:0098801	Regulation of renal system process	9	33	0.7	0.0033	SLC9A3R1,AVPR1A,GNAI2,F2R,AGT,EDNRB,AVP,AGTR1,AVPR2
GO:0098801	Regulation of renal system process	10	33	0.87	6.42e-05	CYBA,SLC9A3R1,AVPR1A,GNAI2,F2R,AGT,EDNRB,AVP,AGTR1,AVPR2
GO:0098761	Cellular response to interleukin-7	5	14	0.82	0.0242	PDIA3,CRKL,IL2RG,LSP1,BTK
GO:0098761	Cellular response to interleukin-7	5	14	0.94	0.0054	CRKL,STIP1,IL2RG,LSP1,BTK
GO:0098751	Bone cell development	9	32	0.72	0.0028	EP300,KIT,MED1,FLNA,SRC,PIP4K2A,PTPN6,WASF2,PTPN11
GO:0098751	Bone cell development	7	32	0.72	0.0057	EP300,KIT,MED1,SRC,PIP4K2A,PTPN6,PTPN11
GO:0098739	Import across plasma membrane	22	152	0.54	2.15e-05	KCNQ1,SLC8A2,SLC12A2,SLC9A3R1,SLC9A1,TRPV5,CACNA1C,GRM1,CACNA1D,FXYD2,KCNJ3,PSEN1,SLC6A20,ATP2B4,CACNA1S,CACNA1E,SLC8A3,SLC8A1,KCNJ5,TRPV1,KCNJ6,LRP2
GO:0098735	Positive regulation of the force of heart contraction	4	5	1.29	0.0023	SLC9A1,RYR2,SLC8A1,NOS1
GO:0098703	Calcium ion import across plasma membrane	10	25	0.99	9.72e-06	SLC8A2,TRPV5,CACNA1C,CACNA1D,ATP2B4,CACNA1S,CACNA1E,SLC8A3,SLC8A1,TRPV1
GO:0098659	Inorganic cation import across plasma membrane	17	98	0.62	3.63e-05	KCNQ1,SLC8A2,SLC12A2,SLC9A1,TRPV5,CACNA1C,CACNA1D,FXYD2,KCNJ3,ATP2B4,CACNA1S,CACNA1E,SLC8A3,SLC8A1,KCNJ5,TRPV1,KCNJ6
GO:0098657	Import into cell	27	189	0.54	2.21e-06	KCNQ1,RPS6KB1,SLC8A2,SLC12A2,SLC9A1,TRPV5,CACNA1C,GRM1,CACNA1D,FXYD2,KCNJ3,PSEN1,SLC6A20,ATP2B4,CACNA1S,PRKN,CACNA1E,SLC8A3,ITGA4,SLC8A1,SLC18A1,KCNJ5,TRPV1,KCNJ6,SLC18A2,LRP2,SNCA
GO:0098586	Cellular response to virus	18	87	0.7	2.43e-06	TGFB1,NFKB1,MAPK14,ATF2,BAX,IL12A,CALR,SMAD3,MAPK11,HSP90AA1,IFNGR1,CHUK,JAK2,IRF7,TYK2,HIF1A,IKBKE,JAK1
GO:0098581	Detection of external biotic stimulus	7	25	0.83	0.0019	TLR2,LY96,TLR1,TLR4,HLA-A,TLR6,C4B
GO:0098543	Detection of other organism	5	20	0.78	0.0172	TLR2,TLR1,TLR4,HLA-A,TLR6
GO:0097746	Blood vessel diameter maintenance	27	140	0.55	2.99e-06	COMP,APOE,KCNMB4,ITGA1,AVPR1A,FGB,EDNRA,F2R,FGG,CAV1,SCNN1B,ITGB1BP1,AGT,AVPR1B,ABL1,EDNRB,AVP,ADRA2C,ACE2,AGTR1,RHOA,KCNMB2,DOCK4,BDKRB2,ADRA2B,AVPR2,FGA
GO:0097746	Blood vessel diameter maintenance	33	140	0.76	1.61e-12	COMP,APOE,KCNMB4,KCNMB1,ADRA2A,ITGA1,NOS3,AVPR1A,ADRA1B,EDNRA,ROCK2,F2R,AGT,AVPR1B,AGTR2,PRKG1,EDNRB,ADRA1D,AVP,ADRA1A,ROCK1,SLC8A1,ADRA2C,ACE2,TBXA2R,TNF,AGTR1,RHOA,KCNMB2,BDKRB2,NOS1,ADRA2B,AVPR2
GO:0097720	Calcineurin-mediated signaling	9	20	1.04	1.56e-05	NFATC3,MTOR,NR5A1,PPP3CB,PPP3CA,NFATC2,PPP3CC,NFATC1,PPP3R2
GO:0097581	Lamellipodium organization	12	46	0.69	0.00056	KIT,ARPC5,WASF3,RAC1,VAV3,VAV2,WASF1,ITGB1,PARVB,CYFIP1,WASF2,ARFIP2
GO:0097553	Calcium ion transmembrane import into cytosol	25	89	0.83	6.35e-11	SLC8A2,TRPV5,CACNA1C,CACNA1D,BAX,ITPR1,F2R,GRIN2A,ATP2B4,RYR1,CACNA1S,RYR2,CACNA1E,GRIN1,ITPR3,BAK1,ADRA1A,SLC8A3,ITPR2,BCL2,SLC8A1,DDIT3,TRPV1,PLCG2,RYR3
GO:0097529	Myeloid leukocyte migration	18	138	0.5	0.00049	ITGA9,FLT1,ITGA1,KIT,FCER1G,CXCL3,IL6R,VAV3,PREX1,SYK,EDNRB,PIK3CD,ITGB2,PIK3CG,PIK3R1,PIP5K1C,VAV1,IRAK4
GO:0097491	Sympathetic neuron projection guidance	3	4	1.14	0.0399	SEMA3F,NRP1,NRP2
GO:0097490	Sympathetic neuron projection extension	3	4	1.14	0.0399	SEMA3F,NRP1,NRP2
GO:0097400	interleukin-17-mediated signaling pathway	4	9	1.03	0.0093	TRAF2,TRAF5,TRAF6,IKBKE
GO:0097398	Cellular response to interleukin-17	5	13	0.85	0.0194	TRAF2,STAT3,SOCS3,TRAF6,IKBKE
GO:0097398	Cellular response to interleukin-17	5	13	0.97	0.0043	TRAF2,TRAF5,STAT3,TRAF6,IKBKE
GO:0097306	Cellular response to alcohol	20	96	0.7	5.08e-07	AHR,CDK4,KCNMB1,ADCY8,PPARG,ADCY1,PRKCE,GNG2,FOXO3,PRKAA1,SGK1,PRKAA2,ITPR2,ADCY3,CREB1,BRCA1,AKT1,CTNNB1,IGF1R,GNAI1
GO:0097305	Response to alcohol	53	252	0.71	3.84e-18	TGFB1,RPS6KB1,IL2,CCND1,AHR,FOSB,RARA,CDK4,CYBA,CBL,KCNMB1,GNRH1,ADCY8,PPARG,CALM3,VCAM1,ADCY1,AVPR1A,PRKCE,FOS,FOSL1,GRIN2A,GNG2,FOXO3,PRKAA1,FYN,SGK1,PRKAA2,GRIN1,BAK1,F7,BCL2L1,AVP,TH,ITPR2,BAD,PTK2B,ADCY3,CD14,PPARA,CREB1,TBXA2R,TNF,RHOA,BRCA1,AKT1,NEFL,CTNNB1,IGF1R,GNAI1,MYD88,CALM1,CALM2
GO:0097300	Programmed necrotic cell death	6	25	0.76	0.0086	TRAF2,RIPK1,TP53,BAX,MAP3K5,TNF
GO:0097296	Activation of cysteine-type endopeptidase activity involved in apoptotic signaling pathway	3	3	1.38	0.0082	BAX,SMAD3,JAK2
GO:0097284	Hepatocyte apoptotic process	6	13	1.05	0.00065	ATF2,CASP6,BID,STK4,BCL2L1,PIK3CG
GO:0097242	Amyloid-beta clearance	8	23	0.81	0.0020	C3,INSR,ITGB2,MME,LDLR,LRP2,ITGAM,IGF1R
GO:0097242	Amyloid-beta clearance	8	23	0.93	0.00023	LRP1,C3,INSR,ITGB2,MME,LRP2,ITGAM,IGF1R
GO:0097202	Activation of cysteine-type endopeptidase activity	7	20	0.93	0.00065	RIPK2,CASP6,CASP9,GRIN2A,BAK1,ASPH,BAD
GO:0097193	Intrinsic apoptotic signaling pathway	33	166	0.68	8.15e-11	TNFRSF1A,TRAF2,EP300,ATF2,CASP6,TP53,BAX,ITPR1,SIVA1,CASP9,PRKCD,ATF4,SFN,ERCC6,MAP3K5,BAK1,CUL4A,BCL2L1,TP73,PDX1,JAK2,BCL2L11,BAD,BCL2,CDKN1A,TNF,HRAS,TRIB3,BRCA1,PIK3R1,DDIT3,BDKRB2,IKBKE
GO:0097192	Extrinsic apoptotic signaling pathway in absence of ligand	13	36	0.94	6.67e-07	GSK3A,IL2,MKNK2,ITGAV,ERBB3,BAX,GSK3B,FOXO3,BAK1,BCL2L1,BCL2L11,BAD,BCL2
GO:0097191	Extrinsic apoptotic signaling pathway	30	113	0.81	1.63e-12	TNFRSF1A,TGFB1,GSK3A,IL2,MKNK2,RIPK1,ITGAV,DAXX,ERBB3,BAX,IL12A,BID,GSK3B,SIVA1,SMAD3,FOXO3,TRADD,PDPK1,IL6R,STK4,BAK1,BCL2L1,JAK2,BCL2L11,BAD,BCL2,DAPK1,TNF,RAF1,PIK3R1
GO:0097190	Apoptotic signaling pathway	60	318	0.66	1.47e-18	TNFRSF1A,TGFB1,GSK3A,IL2,TRAF2,TICAM1,MKNK2,RIPK1,ITGAV,EP300,ATF2,CASP6,DAXX,ERBB3,TP53,BAX,IL12A,ITPR1,BID,GSK3B,CD28,PSEN1,SIVA1,CASP9,PRKCD,SMAD3,ATF4,FOXO3,SFN,TRADD,PDPK1,ERCC6,MAP3K5,IL6R,STK4,BAK1,CUL4A,BCL2L1,TP73,PDX1,JAK2,BCL2L11,BAD,BCL2,CDKN1A,DAPK1,MAPK9,TNF,RAF1,HRAS,PRKCA,TRIB3,BRCA1,PIK3R1,DDIT3,BDKRB2,IKBKE,BTK,CTNNB1,ITGAM
GO:0097067	Cellular response to thyroid hormone stimulus	7	18	0.86	0.0029	KIT,MED1,CTSL,CTSB,CTSS,THRB,RDX
GO:0097066	Response to thyroid hormone	8	29	0.71	0.0063	KIT,MED1,CTSL,CTSB,CTSS,F7,THRB,RDX
GO:0097062	Dendritic spine maintenance	5	11	1.04	0.0025	ITPKA,INSR,ITGA3,FYN,IGF1R
GO:0097061	Dendritic spine organization	7	33	0.71	0.0067	ITPKA,INSR,ITGA3,FYN,PTEN,IGF1R,CDC42
GO:0097049	Motor neuron apoptotic process	7	14	1.08	0.00012	ATF2,ERBB3,BAX,BCL2,ROCK1,RHOA,NEFL
GO:0097048	Dendritic cell apoptotic process	2	2	1.38	0.0489	BCL2L1,BCL2
GO:0097028	Dendritic cell differentiation	8	38	0.59	0.0231	ITGB8,FLT3,ITGB6,AXL,LILRB1,TGFBR2,LYN,TRAF6
GO:0097028	Dendritic cell differentiation	8	38	0.71	0.0033	TGFB1,ITGB8,FLT3,CAMK4,ITGB6,PSEN1,LYN,TRAF6
GO:0097018	Renal albumin absorption	2	2	1.38	0.0489	EDNRA,EDNRB
GO:0097009	Energy homeostasis	8	43	0.65	0.0062	PIK3CA,STAT3,PPARGC1A,PRKAA1,PRKAA2,FOXO1,ALK,PRCP
GO:0097006	Regulation of plasma lipoprotein particle levels	12	54	0.62	0.0018	APOB,APOE,LCAT,PRKACA,AGT,PRKACB,LDLRAP1,PRKACG,AGTR1,LDLR,APOC1,APOC2
GO:0097006	Regulation of plasma lipoprotein particle levels	13	54	0.77	2.50e-05	APOB,APOE,LPCAT3,LCAT,PLA2G7,PRKACA,AGT,PRKACB,PRKACG,AGTR1,APOA5,APOC1,APOC2
GO:0090650	Cellular response to oxygen-glucose deprivation	3	5	1.16	0.0192	CBL,TSC1,ATF4
GO:0090559	Regulation of membrane permeability	18	76	0.76	4.67e-07	GSK3A,SLC9A1,ATF2,CASP6,TP53,BAX,BID,GSK3B,SIVA1,MTOR,THEM4,BAK1,BCL2L1,BCL2L11,BAD,MAPK8,BCL2,CAMK2A
GO:0090400	Stress-induced premature senescence	4	8	1.08	0.0070	MAPK14,TP53,CDKN1A,MAPKAPK5
GO:0090399	Replicative senescence	5	16	0.88	0.0083	SERPINE1,TP53,CDKN1A,MME,CDKN2A
GO:0090398	Cellular senescence	21	60	0.93	1.14e-10	CDKN1B,MAPK14,CDK2,TP53,MAP2K1,CALR,PRKCD,MAPK11,MAP2K3,MAP3K5,MAPK8,MAP2K7,CDKN1A,MAPK9,HRAS,MAP2K4,CDKN2A,CITED2,MAPKAPK5,MAP2K6,IGF1R
GO:0090330	Regulation of platelet aggregation	9	31	0.73	0.0023	GP6,PRKCD,FGG,IL6R,SYK,IL6ST,JAK2,PRKCA,LYN
GO:0090330	Regulation of platelet aggregation	9	31	0.85	0.00023	PRKCQ,PRKCD,IL6R,PRKG1,SYK,IL6ST,JAK2,PRKCA,LYN
GO:0090324	Negative regulation of oxidative phosphorylation	3	8	0.96	0.0453	TNF,RHOA,SNCA
GO:0090322	Regulation of superoxide metabolic process	9	31	0.73	0.0023	GNAI2,PRKCD,AGT,GNAI3,SYK,ITGB2,SHC1,AATF,ITGAM
GO:0090322	Regulation of superoxide metabolic process	11	31	0.93	7.26e-06	TGFB1,CYBA,APP,GNAI2,PRKCD,AGT,GNAI3,SYK,ITGB2,SHC1,ITGAM
GO:0090316	Positive regulation of intracellular protein transport	32	160	0.68	1.47e-10	TGFB1,PIK3R2,GSK3A,MAPK14,RAC2,CAMK1,ERBB2,PRKACA,GSK3B,PSEN1,PRKCD,SMAD3,HSP90AA1,SFN,PRKAA1,FYN,HSP90AB1,PLK3,PRR5L,ASPH,JAK2,AKT2,AKAP5,MAPK8,ITGB2,PRKD1,RAPGEF3,MAVS,HRAS,PIK3R1,MYO1C,ITGAM
GO:0090314	Positive regulation of protein targeting to membrane	7	29	0.65	0.0226	ERBB2,FYN,ITGB1BP1,AKT2,ITGB2,HRAS,ITGAM
GO:0090314	Positive regulation of protein targeting to membrane	7	29	0.77	0.0037	ERBB2,FYN,AKT2,ITGB2,HRAS,MYO1C,ITGAM
GO:0090313	Regulation of protein targeting to membrane	8	35	0.74	0.0022	ERBB2,FYN,AKT2,ITGB2,KCNE1,HRAS,MYO1C,ITGAM
GO:0090311	Regulation of protein deacetylation	9	61	0.55	0.0119	TGFB1,EP300,TP53,PRKAA1,PRKAA2,MAPK8,PRKD1,PRKD2,CAMK2D
GO:0090303	Positive regulation of wound healing	15	60	0.67	0.00010	CPB2,VTN,THBS1,PRKCE,F2,VEGFB,F2R,PTK2,OCLN,MYLK,F7,ITGB1,HPSE,HRAS,ACTG1
GO:0090303	Positive regulation of wound healing	18	60	0.86	2.40e-08	SERPINE1,VTN,THBS1,ADRA2A,PRKCE,F2,VEGFB,F2R,PTK2,MYLK,MTOR,F7,ITGB1,HPSE,CXCR4,TBXA2R,HRAS,ACTG1
GO:0090288	Negative regulation of cellular response to growth factor stimulus	18	103	0.51	0.00075	DCN,NGFR,IL12B,THBS1,SMAD7,SMURF2,GPC1,PDCD6,SMAD6,IL12A,CAV1,UBE2D3,SMURF1,AGT,ABL1,NEDD4,LRP2,PIK3CB
GO:0090288	Negative regulation of cellular response to growth factor stimulus	14	103	0.52	0.0019	DCN,NGFR,IL12B,THBS1,GPC1,PPARG,WNT1,IL12A,ATP2B4,AGT,AGTR2,CREB3L1,LRP2,PIK3CB
GO:0090257	Regulation of muscle system process	52	236	0.73	1.54e-18	KCNQ1,TNFRSF1A,GSK3A,RPS6KB1,SLC9A1,CACNA1C,ADRA2A,PPARG,KIT,CALM3,ITGA2,NOS3,ADRA1B,PRKACA,ROCK2,F2R,SCN5A,SMAD3,HSP90AA1,FOXO3,DLG1,PLN,ATP2B4,CACNA1S,RYR2,AGT,ADA,PRKG1,MYLK2,ASPH,FOXO1,ADRA1A,SLC8A3,IL6ST,PPP3CA,CAMK2B,ROCK1,SLC8A1,PPARA,ADRA2C,ACE2,TBXA2R,PRKAG3,RHOA,PRKCA,PIK3CG,CAMK2D,NR4A1,NOS1,ADRA2B,CALM1,CALM2
GO:0090218	Positive regulation of lipid kinase activity	18	39	0.93	9.41e-09	FLT3,PDGFRA,PDGFRB,FLT1,KIT,IRS1,F2,FGFR3,PTK2,ERBB4,VAV3,VAV2,SRC,PTK2B,PRKD1,LYN,AMBRA1,CDC42
GO:0090218	Positive regulation of lipid kinase activity	21	39	1.11	1.95e-13	TGFB1,FLT3,PDGFRA,PDGFRB,FLT1,APP,KIT,IRS1,F2,CD19,PTK2,ERBB4,VAV3,VAV2,SRC,FGR,PTK2B,PRKD1,LYN,AMBRA1,CDC42
GO:0090217	Negative regulation of 1-phosphatidylinositol-4-phosphate 5-kinase activity	3	3	1.27	0.0259	PIP4K2C,PIP4K2A,PIP4K2B
GO:0090217	Negative regulation of 1-phosphatidylinositol-4-phosphate 5-kinase activity	3	3	1.38	0.0082	PIP4K2C,PIP4K2A,PIP4K2B
GO:0090201	Negative regulation of release of cytochrome c from mitochondria	5	21	0.76	0.0198	PRKN,BAK1,BCL2L1,AVP,AKT1
GO:0090200	Positive regulation of release of cytochrome c from mitochondria	8	27	0.86	0.00054	BIK,TP53,BAX,BID,MMP9,BAK1,BCL2L11,BAD
GO:0090199	Regulation of release of cytochrome c from mitochondria	12	47	0.79	3.56e-05	BIK,TP53,BAX,BID,PRKN,MMP9,BAK1,BCL2L1,AVP,BCL2L11,BAD,AKT1
GO:0090183	Regulation of kidney development	6	33	0.64	0.0247	TGFB1,PAX8,STAT1,AGT,AGTR2,PPP3CA
GO:0090170	Regulation of Golgi inheritance	4	4	1.38	0.0014	MAPK1,MAP2K2,MAPK3,MAP2K1
GO:0090114	COPII-coated vesicle budding	14	39	0.82	7.54e-06	PDCD6,SEC24D,SEC23A,SEC16A,SEC23B,SEC24C,KLHL12,SEC31B,SAR1A,PEF1,SEC13,SEC31A,SEC24A,SEC24B
GO:0090110	COPII-coated vesicle cargo loading	10	14	1.12	3.42e-06	SEC24D,SEC23A,SEC23B,SEC24C,SEC31B,SAR1A,SEC13,SEC31A,SEC24A,SEC24B
GO:0090075	Relaxation of muscle	5	24	0.7	0.0308	PIK3CA,PLN,PRKG1,SLC8A1,CAMK2D
GO:0090066	Regulation of anatomical structure size	73	505	0.54	6.46e-17	PIK3R2,COMP,VASP,APOE,KCNMB4,SLC12A2,SLC9A3R1,PIK3CA,KCNMB1,ADRA2A,ITGA1,TMSB4Y,DEPTOR,NOS3,TSC1,AVPR1A,PRKCE,ADRA1B,RPTOR,EDNRA,ROCK2,F2R,ULK1,GSK3B,PRKCD,HSP90AA1,EZR,LAMTOR4,DLG1,FN1,MSN,MTOR,AGT,AVPR1B,TNR,VAV3,LPAR3,HSP90AB1,VAV2,AGTR2,PTEN,PRKG1,HCK,EDNRB,ADRA1D,AVP,ADRA1A,ARHGAP5,AKT1S1,SPP1,ULK2,PTK2B,ROCK1,SLC8A1,ADRA2C,CREB1,DCC,ACE2,TBXA2R,TNF,AGTR1,RHOA,KCNMB2,LMOD2,BDKRB2,MLST8,VAV1,…
GO:0090045	Positive regulation of deacetylase activity	4	8	1.08	0.0070	CREB3,MAPK8,PRKD1,PRKD2
GO:0090025	Regulation of monocyte chemotaxis	6	31	0.67	0.0194	SERPINE1,DUSP1,PLA2G7,APP,CREB3,LYN
GO:0090023	Positive regulation of neutrophil chemotaxis	6	25	0.65	0.0421	CD74,IL23A,RAC2,THBS4,RAC1,TIRAP
GO:0090023	Positive regulation of neutrophil chemotaxis	5	25	0.68	0.0352	IL23A,RAC2,THBS4,TIRAP,DAPK2
GO:0090022	Regulation of neutrophil chemotaxis	7	33	0.6	0.0379	CD74,IL23A,RAC2,THBS4,RAC1,DPP4,TIRAP
GO:0090022	Regulation of neutrophil chemotaxis	6	33	0.64	0.0247	IL23A,RAC2,THBS4,DPP4,TIRAP,DAPK2
GO:0089700	Protein kinase D signaling	3	3	1.27	0.0259	PRKD3,PRKD1,PRKD2
GO:0089700	Protein kinase D signaling	3	3	1.38	0.0082	PRKD3,PRKD1,PRKD2
GO:0086103	G protein-coupled receptor signaling pathway involved in heart process	5	11	1.04	0.0025	EDNRA,PLN,AKAP13,SRC,CDC42
GO:0086100	Endothelin receptor signaling pathway	6	10	1.05	0.0015	GNA11,EDNRA,CRKL,EDNRB,PTK2B,CDC42
GO:0086100	Endothelin receptor signaling pathway	6	10	1.16	0.00024	GNA11,EDNRA,CRKL,EDNRB,PTK2B,CDC42
GO:0086092	Regulation of the force of heart contraction by cardiac conduction	2	2	1.38	0.0489	SLC9A1,PLN
GO:0086091	Regulation of heart rate by cardiac conduction	12	42	0.84	1.44e-05	KCNQ1,CACNA1C,CACNA1D,KCNJ3,SCN4B,SCN5A,CACNA1G,KCNE1,SCN1B,CAMK2D,KCNJ5,KCNE1B
GO:0086065	Cell communication involved in cardiac conduction	13	43	0.86	3.31e-06	KCNQ1,KCNN2,CACNA1C,CACNA1D,KCNJ3,PRKACA,SCN4B,SCN5A,CACNA1G,RYR2,SLC8A1,SCN1B,KCNJ5
GO:0086064	Cell communication by electrical coupling involved in cardiac conduction	4	15	0.81	0.0347	CACNA1C,PRKACA,RYR2,SLC8A1
GO:0086046	Membrane depolarization during SA node cell action potential	3	5	1.16	0.0192	CACNA1D,SCN5A,CACNA1G
GO:0086045	Membrane depolarization during AV node cell action potential	3	5	1.16	0.0192	CACNA1C,SCN5A,CACNA1G
GO:0086036	Regulation of cardiac muscle cell membrane potential	3	7	1.02	0.0352	SLC9A1,PLN,FXYD1
GO:0086029	Purkinje myocyte to ventricular cardiac muscle cell signaling	3	5	1.16	0.0192	SCN5A,RYR2,SCN1B
GO:0086019	Cell-cell signaling involved in cardiac conduction	11	27	0.99	2.55e-06	KCNQ1,KCNN2,CACNA1C,CACNA1D,KCNJ3,SCN4B,SCN5A,CACNA1G,RYR2,SCN1B,KCNJ5
GO:0086016	AV node cell action potential	4	7	1.14	0.0050	CACNA1C,SCN4B,SCN5A,CACNA1G
GO:0086014	Atrial cardiac muscle cell action potential	6	14	1.02	0.00088	KCNQ1,KCNN2,CACNA1C,KCNJ3,SCN5A,KCNJ5
GO:0086013	Membrane repolarization during cardiac muscle cell action potential	6	20	0.86	0.0036	KCNQ1,KCNN2,KCNJ3,KCNE1,KCNJ5,KCNE1B
GO:0086012	Membrane depolarization during cardiac muscle cell action potential	7	17	1.0	0.00031	CACNA1C,CACNA1D,SCN4B,SCN5A,CACNA1G,SLC8A1,SCN1B
GO:0086010	Membrane depolarization during action potential	10	30	0.91	3.33e-05	CACNA1C,CACNA1D,SCN4B,SCN5A,CACNA1H,CACNA1G,SLC8A1,CACNA1I,SCN1B,SCN7A
GO:0086005	Ventricular cardiac muscle cell action potential	7	22	0.89	0.0010	KCNQ1,KCNJ3,SCN5A,RYR2,KCNE1,KCNJ5,KCNE1B
GO:0086004	Regulation of cardiac muscle cell contraction	6	33	0.64	0.0247	CACNA1C,SCN5A,DLG1,PLN,RYR2,CAMK2D
GO:0086003	Cardiac muscle cell contraction	16	44	0.94	2.08e-08	KCNQ1,PIK3CA,SLC9A1,KCNN2,CACNA1C,CACNA1D,KCNJ3,SCN4B,SCN5A,CACNA1G,RYR2,KCNE1,SCN1B,CAMK2D,KCNJ5,KCNE1B
GO:0086002	Cardiac muscle cell action potential involved in contraction	13	38	0.92	1.07e-06	KCNQ1,KCNN2,CACNA1C,CACNA1D,KCNJ3,SCN4B,SCN5A,CACNA1G,RYR2,KCNE1,SCN1B,KCNJ5,KCNE1B
GO:0086001	Cardiac muscle cell action potential	14	49	0.84	2.11e-06	KCNQ1,KCNN2,CACNA1C,CACNA1D,KCNJ3,SCN4B,SCN5A,CACNA1G,RYR2,KCNE1,SLC8A1,SCN1B,KCNJ5,KCNE1B
GO:0080135	Regulation of cellular response to stress	94	712	0.5	1.77e-19	EIF2AK1,MAPK1,RIPK2,DUSP3,DUSP1,TRAF2,MDM2,RIPK1,LPCAT3,TRAF5,CREBBP,PHLPP1,MAP2K2,MAPK3,EP300,PRKCG,MECOM,ERCC8,NCOR1,COPS3,TP53,EGFR,APP,ADCY8,BAX,WNT1,TSC1,DUSP16,CRK,MAP2K1,PTPN2,MET,ROCK2,BID,HSPA5,GSK3B,CASP9,PRKCD,ATF4,EZR,FOXO3,CREB3,DLG1,FYN,ERCC6,COPS5,MAP3K5,TLR9,MTOR,PRKN,DUSP10,MAPKAPK2,TNR,CARD9,PTEN,TLR4,BAK1,IGBP1,CUL4A,BCL2L1,FOXO1,NKX3-1,PDX1,TIRAP,TRAF3,BCL2L11,BAD,SPP1,PTK2B,M…
GO:0080134	Regulation of response to stress	193	1373	0.53	5.54e-46	CREB3L3,TNFRSF1A,EIF2AK1,MAPK13,MAPK1,NFKBIA,RIPK2,CDC37,SERPINE1,DUSP3,VTN,NFKB1,IL2,IL23A,MAPK14,IL12B,TFPI,PROC,DUSP1,PLCG1,C3,TRAF2,APOE,PDGFRA,MDM2,RIPK1,TLR2,THBS1,LPCAT3,TRAF5,CYBA,CREBBP,SLC12A2,PHLPP1,MAP2K2,MAPK3,EP300,PRKCG,TXK,MECOM,ERCC8,TNC,CASP6,NCOR1,COPS3,TP53,PLA2G7,EGFR,SERPING1,ADRA2A,APP,ADCY8,PPARG,FCN2,BAX,WNT1,MASP1,ITGA2,NOS3,TSC1,DUSP16,CRK,MED1,MAP2K1,IL12A,PRKCE,F2,VEG…
GO:0075525	Viral translational termination-reinitiation	5	5	1.27	0.0012	EIF3D,EIF3G,EIF3B,EIF3A,EIF3L
GO:0075522	IRES-dependent viral translational initiation	5	11	0.93	0.0117	EIF3D,DENR,EIF3B,EIF3A,EIF3F
GO:0072740	Cellular response to anisomycin	3	3	1.38	0.0082	MAPK13,ATF2,JUN
GO:0072709	Cellular response to sorbitol	5	5	1.38	0.00023	MAPK13,MAP2K3,MAP2K7,MAP2K4,MAP2K6
GO:0072683	T cell extravasation	3	8	0.96	0.0453	CRK,CRKL,ITGAL
GO:0072678	T cell migration	8	35	0.63	0.0158	ICAM1,ZAP70,ITGB7,CRKL,ITGAL,MSN,PIK3CD,PIK3CG
GO:0072678	T cell migration	9	35	0.79	0.00048	SLC12A2,ZAP70,ITGB7,CRK,CRKL,ITGAL,MSN,PIK3CD,PIK3CG
GO:0072655	Establishment of protein localization to mitochondrion	10	77	0.5	0.0151	AIP,CALM3,BAX,BID,HSP90AA1,HSPD1,DDIT3,AKT1,CALM1,CALM2
GO:0072378	Blood coagulation, fibrin clot formation	12	24	0.97	3.43e-06	F9,FGB,F2,FGG,FN1,F13B,F5,FLNA,F10,F7,F11,FGA
GO:0072378	Blood coagulation, fibrin clot formation	7	24	0.85	0.0015	F9,F2,FN1,F5,F10,F7,F11
GO:0072377	Blood coagulation, common pathway	4	5	1.17	0.0090	F2,F5,F10,FGA
GO:0072377	Blood coagulation, common pathway	3	5	1.16	0.0192	F2,F5,F10
GO:0072376	Protein activation cascade	14	26	1.0	1.79e-07	F9,FGB,F2,FGG,FN1,F13B,F5,FLNA,F10,F7,PRCP,HPSE,F11,FGA
GO:0072376	Protein activation cascade	9	26	0.92	7.73e-05	F9,F2,FN1,F5,F10,F7,PRCP,HPSE,F11
GO:0072359	Circulatory system development	132	901	0.55	7.00e-32	GNA11,KCNQ1,TNFRSF1A,NGFR,MAPK1,TAB1,TSC2,TGFB1,COMP,GSK3A,ITGB8,SERPINE1,CDKN1B,MAPK14,APOB,AHR,LRP1,APOE,RARA,PDGFRA,MDM2,THBS1,ITGAV,PDGFRB,ITGA2B,PIK3R3,MAP2K2,GAB1,MAPK3,EP300,PAX8,KDR,PIK3CA,SLC9A1,ATF2,CACNA1C,ERBB3,TP53,ERBB2,PDE3B,FLT1,PPARG,BAX,ITGA5,VCAM1,NOS3,TSC1,MED1,MAP2K1,JUNB,INSR,FOSL1,VEGFB,EDNRA,ITGA3,GYS1,ROCK2,CALR,PSEN1,SCN5A,SMAD3,MAPK11,PARVA,PTK2,ERBB4,MAP2K3,CRKL,FN1,PL…
GO:0072331	Signal transduction by p53 class mediator	13	93	0.53	0.0025	CDKN1B,MDM2,RPS6KA6,EP300,CASP6,TP53,BAX,FOXO3,MDM4,PLK3,TP73,CDKN1A,BDKRB2
GO:0071902	Positive regulation of protein serine/threonine kinase activity	44	226	0.56	3.78e-10	CCND1,CDKN1B,FLT3,TRAF2,SPDYE1,THBS1,CCND2,PDGFRB,IQGAP1,ERBB2,EGFR,RPS3,FLT1,KIT,INSR,CKS1B,DIPK2A,SPDYE4,SPDYE3,SPDYA,CCND3,SRC,TLR4,SYK,SPDYC,PDGFD,PTK2B,PIK3R5,FGFR1,RHOA,HRAS,EPGN,PIK3CG,SPDYE2,PDGFC,SPDYE2B,TRAF6,PIK3R6,SPDYE6,SPDYE5,SPDYE16,CALM1,CALM2,SNCA
GO:0071902	Positive regulation of protein serine/threonine kinase activity	57	226	0.79	9.80e-23	TAB1,TGFB1,CCND1,CDKN1B,SLC8A2,FLT3,TRAF2,CAMK1,THBS1,CCND2,PDGFRB,MAP2K2,IQGAP1,ERBB2,EGFR,ADRA2A,FLT1,APP,KIT,CALM3,MAP2K1,INSR,RPTOR,PSEN1,TCL1B,ATP2B4,MAP3K5,TLR9,AKAP13,MAP3K7,MTCP1,IRAK1,HSP90AB1,STK4,CCND3,SRC,TLR4,SYK,PTK2B,MAP2K7,TLR6,PIK3R5,FGFR1,TNF,RHOA,HRAS,PPP2CA,PIK3CG,TRAF6,TCL1A,AKT1,MLST8,MAP2K6,PIK3R6,CALM1,CALM2,SNCA
GO:0071901	Negative regulation of protein serine/threonine kinase activity	26	113	0.75	9.52e-10	CDKN1B,DUSP1,APOE,PPP1R1B,APC,PRKAR2A,PRKAR2B,PPARG,PRKAG2,DUSP16,PRKCD,AGT,DUSP10,PTEN,SLC8A3,PKIA,SLC8A1,CDKN1A,PRKAR1B,RGS14,PTPN6,DUSP7,CDKN2A,LYN,AKT1,PIK3CB
GO:0071900	Regulation of protein serine/threonine kinase activity	70	386	0.53	9.49e-15	CCND1,CDKN1B,FLT3,TRAF2,APOE,SPDYE1,THBS1,CCND2,PDGFRB,CCNE1,CDKN2C,RB1,IQGAP1,ERBB2,EGFR,RPS3,FLT1,KIT,CDC25A,INSR,CKS1B,DIPK2A,CDC25C,SPDYE4,SPDYE3,PRKCD,SPDYA,CAV1,AGT,ABL1,CCND3,SRC,TLR4,SYK,SPDYC,PDGFD,CDKN2D,PKIA,PTK2B,KSR1,SOS1,CDKN1A,RGS14,PTPN6,PIK3R5,FGFR1,RHOA,HRAS,TNXB,EPGN,CDKN1C,PIK3CG,SPDYE2,PDGFC,SPDYE2B,CEBPA,LYN,CCNE2,TRAF6,PIK3R6,CCNA2,SPDYE6,SPDYE5,SPDYE16,CBLC,ACTB,CALM1,CALM…
GO:0071900	Regulation of protein serine/threonine kinase activity	90	386	0.75	4.66e-34	TAB1,TGFB1,CDC37,CCND1,CDKN1B,SLC8A2,DUSP1,FLT3,TRAF2,APOE,PPP1R1B,CAMK1,APC,THBS1,CCND2,PDGFRB,MAP2K2,PRKAR2A,PRKAR2B,IQGAP1,ERBB2,EGFR,ADRA2A,FLT1,APP,PPARG,PRKAG2,KIT,CALM3,DUSP16,MAP2K1,INSR,RPTOR,CDC25C,PRKAG1,PSEN1,PRKCD,SFN,TCL1B,ATP2B4,MAP3K5,TLR9,AKAP13,AGT,DUSP10,MAP3K7,MTCP1,IRAK1,HSP90AB1,PTEN,STK4,CCND3,SRC,TLR4,SYK,SLC8A3,PKIA,PTK2B,MAP2K7,KSR1,SLC8A1,CDKN1A,PRKAR1B,RGS14,TLR6,PTPN6…
GO:0071887	Leukocyte apoptotic process	9	45	0.57	0.0178	CLC,BAX,CASP9,CTSL,CRKL,BCL2L1,RPS6,BCL2,IRF3
GO:0071887	Leukocyte apoptotic process	13	45	0.84	4.97e-06	RIPK1,TP53,BAX,SIVA1,CASP9,CRKL,ADA,BAK1,BCL2L1,BCL2L11,BCL2,AKT1,BCL10
GO:0071880	Adenylate cyclase-activating adrenergic receptor signaling pathway	9	22	1.0	2.77e-05	ADRA2A,ADCY9,ADRA1B,PLN,AKAP13,ADRA1D,ADRA1A,ADRA2C,ADRA2B
GO:0071875	Adrenergic receptor signaling pathway	10	25	0.99	9.72e-06	KCNQ1,ADRA2A,ADCY9,ADRA1B,PLN,AKAP13,ADRA1D,ADRA1A,ADRA2C,ADRA2B
GO:0071872	Cellular response to epinephrine stimulus	6	12	1.08	0.00048	KCNQ1,SLC9A1,PRKACA,ATP2B4,RYR2,SNCA
GO:0071870	Cellular response to catecholamine stimulus	18	96	0.66	7.96e-06	GNA11,KCNQ1,MAPK1,GSK3A,SLC9A3R1,MAPK3,SLC9A1,APP,PRKACA,GSK3B,GNG2,ATF4,ATP2B4,RYR2,PRKN,GNAI3,CHRM5,SNCA
GO:0071827	Plasma lipoprotein particle organization	10	42	0.65	0.0038	APOB,APOE,LCAT,PRKACA,AGT,PRKACB,PRKACG,AGTR1,APOC1,APOC2
GO:0071827	Plasma lipoprotein particle organization	13	42	0.87	2.68e-06	APOB,APOE,LPCAT3,LCAT,PLA2G7,PRKACA,AGT,PRKACB,PRKACG,AGTR1,APOA5,APOC1,APOC2
GO:0071803	Positive regulation of podosome assembly	5	11	1.04	0.0025	MSN,SRC,MAPK9,TNF,RHOA
GO:0071801	Regulation of podosome assembly	5	14	0.82	0.0242	MSN,SRC,HCK,MAPK9,RHOA
GO:0071801	Regulation of podosome assembly	6	14	1.02	0.00088	MSN,SRC,HCK,MAPK9,TNF,RHOA
GO:0071732	Cellular response to nitric oxide	4	17	0.76	0.0473	TRAF2,CDK2,CRK,FOXO1
GO:0071727	Cellular response to triacyl bacterial lipopeptide	3	3	1.38	0.0082	TLR2,TLR1,CD14
GO:0071726	Cellular response to diacyl bacterial lipopeptide	3	4	1.26	0.0129	TLR2,CD14,TLR6
GO:0071711	Basement membrane organization	9	30	0.75	0.0019	LAMB1,CAV2,NID1,LAMB2,CAV1,CTSS,LAMB4,LAMB3,ITGB1
GO:0071677	Positive regulation of mononuclear cell migration	15	75	0.68	3.06e-05	MADCAM1,TGFB1,SERPINE1,PLA2G7,APP,IL12A,CALR,CREB3,CD47,ITGA4,PTK2B,JAM2,TNF,RHOA,ITGB3
GO:0071675	Regulation of mononuclear cell migration	25	125	0.68	2.44e-08	MADCAM1,MAPK1,TGFB1,SERPINE1,DUSP1,THBS1,MAPK3,PLA2G7,APP,CRK,IL12A,CALR,PTK2,CREB3,CRKL,MSN,CD47,ITGA4,PTK2B,JAM2,TNF,RHOA,LYN,AKT1,ITGB3
GO:0071670	Smooth muscle cell chemotaxis	2	2	1.38	0.0489	PDGFRB,PARVA
GO:0071634	Regulation of transforming growth factor beta production	10	39	0.79	0.00020	ITGB8,THBS1,ITGAV,ATF2,ITGB6,CD46,SMAD3,FN1,HSP90AB1,HIF1A
GO:0071622	Regulation of granulocyte chemotaxis	10	52	0.55	0.0134	CD74,MAPK1,IL23A,RAC2,THBS1,THBS4,PTK2,RAC1,DPP4,TIRAP
GO:0071622	Regulation of granulocyte chemotaxis	10	52	0.67	0.0014	MAPK1,IL23A,RAC2,THBS1,MAPK3,THBS4,PTK2,DPP4,TIRAP,DAPK2
GO:0071593	Lymphocyte aggregation	4	5	1.17	0.0090	RAC2,ZAP70,MSN,JAM2
GO:0071593	Lymphocyte aggregation	4	5	1.29	0.0023	RAC2,ZAP70,MSN,JAM2
GO:0071560	Cellular response to transforming growth factor beta stimulus	22	151	0.55	1.98e-05	TAB1,TGFB1,ITGB8,NR3C1,STAT3,TP53,ITGB6,ITGB5,CRK,FOS,USP9X,SMAD3,PTK2,CRKL,FYN,MAP3K7,JUN,SRC,ITGA8,NLK,CITED2,IGF1R
GO:0071559	Response to transforming growth factor beta	24	158	0.57	3.85e-06	TAB1,TGFB1,ITGB8,NR3C1,STAT3,TP53,ITGB6,ITGB5,CRK,FOS,USP9X,ROCK2,SMAD3,PTK2,CRKL,FYN,MAP3K7,JUN,SRC,ITGA8,ROCK1,NLK,CITED2,IGF1R
GO:0071549	Cellular response to dexamethasone stimulus	6	28	0.71	0.0132	TGFB1,RPS6KB1,NR3C1,CASP9,JAK2,IGF1R
GO:0071548	Response to dexamethasone	8	44	0.64	0.0070	TGFB1,RPS6KB1,NR3C1,PIK3CA,CASP9,FOXO3,JAK2,IGF1R
GO:0071526	Semaphorin-plexin signaling pathway	18	41	0.91	1.74e-08	SEMA3F,SEMA3G,SEMA7A,KDR,SEMA3C,NRP1,SEMA3D,EDNRA,MET,RAC1,PLXNA4,NRP2,PLXNA2,PLXNA3,FLNA,PLXNA1,SEMA3B,SEMA3E
GO:0071496	Cellular response to external stimulus	64	317	0.69	3.96e-21	TNFRSF1A,MAPK1,TGFB1,NFKB1,PRKAB2,CYBA,RRAGB,MAPK3,SLC9A1,CBL,ATF2,ASGR1,TP53,PPARG,PRKAG2,VCAM1,ITGA2,TSC1,AVPR1A,SIK2,FOS,RPTOR,FOSL1,PRKAG1,HSPA5,ULK1,ATF4,FOXO3,PRKAA1,ERCC6,MAX,MAP3K5,MTOR,AGT,PIK3C2B,RRAGD,PRKAA2,RRAGC,TLR4,BAK1,FOXO1,RRAGA,BAD,MAPK8,ITGA4,BCL2,MAP3K1,PRR5,CDKN1A,NCOA1,PPARA,PRKD1,PRKAG3,MAP2K4,LYN,AMBRA1,PRKAB1,ITGB3,MLST8,MAP3K14,TLR5,IGF1R,BCL10,MYD88
GO:0071495	Cellular response to endogenous stimulus	188	1103	0.62	9.37e-56	GNA11,KCNQ1,NGFR,MAPK13,MAPK1,TAB1,RIPK2,TGFB1,PIK3R2,COMP,GSK3A,ITGB8,RPS6KB1,DUSP3,GNRHR,NFKB1,NR3C1,TFPI,APOB,FLT3,AHR,LRP1,PLCG1,FOSB,RAP1B,RARA,PPP1R1B,PDGFRA,APC,CDK4,MDM2,CYBA,PDGFRB,SLC9A3R1,PIK3R3,RRAGB,GAB1,MAPK3,EEF2K,PAX8,PIK3CA,SLC9A1,CBL,ATF2,THRA,STAT3,CASP6,DAXX,IQGAP1,TP53,ERBB2,EGFR,ADRA2A,PDE3B,ITGB6,APP,ADCY8,PPARG,KIT,WNT1,VCAM1,PRKCI,ITGB5,HSP90B1,STAT6,CRK,MED1,INSR,IRS1,PR…
GO:0071482	Cellular response to light stimulus	21	117	0.52	0.00015	RBX1,ACTR5,EIF2S1,DDB2,CREBBP,EP300,BAX,DDB1,CDC25A,CASP9,PRKCD,PARP1,CUL4A,PCNA,AKT2,CUL4B,CDKN1A,MME,NEDD4,PIK3R1,RPL26
GO:0071482	Cellular response to light stimulus	20	117	0.62	7.06e-06	MAPK13,RBX1,DDB2,CREBBP,EP300,TP53,BAX,DDB1,CASP9,PRKCD,ATF4,MMP9,BAK1,CUL4A,AKT2,KCNE1,CUL4B,CDKN1A,MME,PIK3R1
GO:0071480	Cellular response to gamma radiation	8	29	0.82	0.00079	MDM2,CYBA,TP53,HSPA5,BCL2L1,ELK1,CDKN1A,HRAS
GO:0071479	Cellular response to ionizing radiation	13	75	0.62	0.00044	TGFB1,MAPK14,MDM2,CCND2,CYBA,TP53,ITGB6,HSPA5,BCL2L1,ELK1,CDKN1A,HRAS,BRCA1
GO:0071478	Cellular response to radiation	31	183	0.61	1.02e-08	MAPK13,RBX1,TGFB1,MAPK14,DDB2,MDM2,CCND2,CYBA,CREBBP,EP300,TP53,ITGB6,BAX,DDB1,HSPA5,CASP9,PRKCD,ATF4,MMP9,BAK1,CUL4A,BCL2L1,ELK1,AKT2,KCNE1,CUL4B,CDKN1A,HRAS,MME,BRCA1,PIK3R1
GO:0071459	Protein localization to chromosome, centromeric region	21	41	0.98	7.89e-11	H4C6,H3-3B,RB1,H2AC8,H4C11,H3-3A,H4C2,H4C3,CDK1,H4-16,H4C15,H4C14,H2BC11,H4C1,H4C4,H4C12,H4C13,H4C9,H2AC4,H4C5,H4C8
GO:0071456	Cellular response to hypoxia	27	128	0.71	2.15e-09	JUND,MDM2,SLC9A1,ATF2,TP53,KCNMB1,PPARG,PRKCE,FOS,RPTOR,FOXO3,PRKAA1,MTOR,MDM4,IRAK1,PTEN,PLK3,SRC,NKX3-1,SLC8A3,BAD,BCL2,SLC8A1,KCNK2,HIF1A,CITED2,MLST8
GO:0071453	Cellular response to oxygen levels	34	152	0.73	2.39e-12	JUND,MDM2,EEF2K,SLC9A1,CBL,ATF2,TP53,KCNMB1,PPARG,TSC1,PRKCE,FOS,RPTOR,ATF4,FOXO3,PRKAA1,MTOR,MDM4,IRAK1,PTEN,PLK3,SRC,LPAR1,FOXO1,NKX3-1,SLC8A3,BAD,BCL2,SLC8A1,KCNK2,HIF1A,CITED2,AKT1,MLST8
GO:0071447	Cellular response to hydroperoxide	3	8	0.96	0.0453	PRKCD,DAPK1,PRKD1
GO:0071417	Cellular response to organonitrogen compound	128	574	0.73	1.95e-47	GNA11,KCNQ1,NGFR,MAPK13,MAPK1,RIPK2,TGFB1,PIK3R2,GSK3A,RPS6KB1,GNRHR,NFKB1,AHR,LRP1,RAP1B,PPP1R1B,PDGFRA,APC,CDK4,MDM2,CYBA,SLC9A3R1,PIK3R3,RRAGB,GAB1,MAPK3,EEF2K,PIK3CA,SLC9A1,ATF2,STAT3,CASP6,TP53,EGFR,PDE3B,APP,ADCY8,PPARG,WNT1,VCAM1,PRKCI,HSP90B1,STAT6,CRK,INSR,IRS1,FOS,RPTOR,PRKACA,PTPN2,EDNRA,HSPA5,GSK3B,PSEN1,SP1,PRKCD,GNG2,ATF4,EZR,FOXO3,PTK2,LAMTOR4,PDPK1,SLC26A3,PRKAA1,FYN,ATP2B4,MAX,RY…
GO:0071407	Cellular response to organic cyclic compound	91	508	0.64	5.84e-27	GNA11,KCNQ1,MAPK1,TGFB1,GSK3A,RPS6KB1,NFKB1,CDKN1B,NR3C1,TFPI,FLT3,AHR,RAP1B,PPP1R1B,CDK4,CYBA,SLC9A3R1,MAPK3,EEF2K,SLC9A1,CASP6,DAXX,KCNMB1,EGFR,APP,ADCY8,PPARG,ITGA2,ADCY1,HSP90B1,MED1,PRKACA,ROCK2,CALR,HSPA5,GSK3B,PGR,RORC,NRIP1,CASP9,GNG2,ATF4,EZR,FOXO3,ESR2,SLC26A3,ATP2B4,RYR1,MSN,TLR9,STAT1,CACNA1S,RYR2,PRKN,SGK1,RAP1A,GNAI3,HSP90AB1,NCOA3,SRC,AR,ELK1,NKX3-1,ITPR2,JAK2,CHRM5,BCL2L11,SPP1,PL…
GO:0071404	Cellular response to low-density lipoprotein particle stimulus	5	18	0.83	0.0122	PPARG,FCER1G,SYK,ITGB1,ITGB2
GO:0071402	Cellular response to lipoprotein particle stimulus	7	31	0.62	0.0294	TICAM1,FCER1G,TLR4,SYK,ITGB1,ITGB2,LDLR
GO:0071402	Cellular response to lipoprotein particle stimulus	10	31	0.89	4.18e-05	TICAM1,PPARG,FCER1G,TLR4,SYK,ITGB1,ITGB2,TLR6,AKT1,MYD88
GO:0071396	Cellular response to lipid	89	502	0.63	4.47e-26	MAPK1,NFKBIA,RIPK2,TGFB1,GSK3A,SERPINE1,RPS6KB1,NFKB1,MAPK14,IL12B,NR3C1,TFPI,FLT3,AHR,TICAM1,RARA,IRAK2,CDK4,TLR2,MAPK3,DAXX,KCNMB1,EGFR,LY96,ADCY8,PPARG,CXCL3,ITGA2,ADCY1,NOS3,MED1,IRS1,PRKCE,NFKBIB,ROCK2,CALR,GSK3B,PGR,RORC,NRIP1,NOS2,CASP9,FOXO3,ESR2,MAP2K3,MSN,TLR9,SGK1,IRAK1,NCOA3,SRC,TLR4,LPAR1,AR,SYK,HCK,ELK1,EDNRB,NKX3-1,JAK2,BCL2L11,BAD,SPP1,MAPK8,PTK2B,MAP2K7,RELA,ADCY3,CD14,PPARA,KDM3…
GO:0071394	Cellular response to testosterone stimulus	6	9	1.21	0.00016	ROCK2,MSN,AR,ELK1,SPP1,IGF1R
GO:0071392	Cellular response to estradiol stimulus	8	40	0.68	0.0043	EGFR,ITGA2,NRIP1,ESR2,NCOA3,BCL2L11,ESR1,IGF1R
GO:0071385	Cellular response to glucocorticoid stimulus	10	56	0.64	0.0022	TGFB1,GSK3A,RPS6KB1,NR3C1,FLT3,CASP9,FOXO3,JAK2,BCL2L11,IGF1R
GO:0071384	Cellular response to corticosteroid stimulus	11	65	0.61	0.0017	TGFB1,GSK3A,RPS6KB1,NR3C1,FLT3,CASP9,FOXO3,SGK1,JAK2,BCL2L11,IGF1R
GO:0071383	Cellular response to steroid hormone stimulus	26	152	0.62	1.80e-07	TGFB1,GSK3A,RPS6KB1,NR3C1,TFPI,FLT3,DAXX,MED1,CALR,PGR,CASP9,FOXO3,ESR2,SGK1,SRC,AR,NKX3-1,JAK2,BCL2L11,PPARA,KDM3A,RHOA,ESR1,RXRA,PTGES3,IGF1R
GO:0071380	Cellular response to prostaglandin E stimulus	6	17	0.93	0.0019	PPARG,PRKCE,GNG2,PRKAA1,PRKAA2,AKT1
GO:0071379	Cellular response to prostaglandin stimulus	7	22	0.89	0.0010	APOB,PPARG,PRKCE,GNG2,PRKAA1,PRKAA2,AKT1
GO:0071375	Cellular response to peptide hormone stimulus	45	240	0.54	6.42e-10	PIK3R2,CAV2,CDK4,PIK3R3,GAB1,PIK3CA,SLC9A1,STAT3,RB1,STAT5B,PRKCI,STAT6,INSR,IRS1,PTPN2,EDNRA,SP1,PRKCD,CAV1,PTK2,STAT5A,PDPK1,SCNN1B,STAT1,AGT,PARP1,IRS4,SRC,IRS2,ERRFI1,JAK2,AKT2,GRB2,AGTR1,SHC1,PIK3R1,LYN,TYK2,JAK3,ITGB3,CYFIP1,CCNA2,IGF1R,JAK1,CAMK2A
GO:0071375	Cellular response to peptide hormone stimulus	61	240	0.79	1.65e-24	TGFB1,PIK3R2,GSK3A,RPS6KB1,GNRHR,NFKB1,APC,CDK4,CYBA,PIK3R3,GAB1,EEF2K,PIK3CA,SLC9A1,STAT3,PDE3B,ADCY8,PPARG,WNT1,PRKCI,STAT6,CRK,INSR,IRS1,FOS,PTPN2,EDNRA,GSK3B,SP1,PRKCD,PTK2,PDPK1,MAX,STAT1,AGT,RAB13,AGTR2,IRS4,EIF4EBP2,SRC,FOXO4,IRS2,TBC1D4,PRKCZ,FOXO1,JAK2,AKT2,RELA,AGTR1,SHC1,TRIB3,PIK3R1,LYN,TYK2,JAK3,NR4A1,AKT1,ITGB3,IGF1R,JAK1,CAMK2A
GO:0071364	Cellular response to epidermal growth factor stimulus	13	42	0.76	6.56e-05	COL1A1,PLCG1,PTPN12,IQGAP1,ERBB2,EGFR,STAT5B,MED1,EEF1A1,ERBB4,PDPK1,ERRFI1,PTPN11
GO:0071364	Cellular response to epidermal growth factor stimulus	10	42	0.76	0.00034	DUSP3,PLCG1,IQGAP1,ERBB2,EGFR,MED1,ERBB4,PDPK1,AKT1,PTPN11
GO:0071363	Cellular response to growth factor stimulus	84	473	0.63	1.32e-24	NGFR,TAB1,TGFB1,COMP,ITGB8,RPS6KB1,DUSP3,IBSP,MAPK14,NR3C1,FLT3,PLCG1,PDGFRA,RIPK1,THBS1,PDGFRB,GAB1,MAPK3,EEF2K,KDR,PIK3CA,CBL,ATF2,STAT3,IQGAP1,TP53,ERBB2,EGFR,FLT1,ITGB6,APP,PPARG,VCAM1,ITGB5,CRK,MED1,INSR,FOS,VEGFB,USP9X,HSPA5,SMAD3,FOXO3,PTK2,ERBB4,PDPK1,MAP2K3,CRKL,FYN,MAPKAPK2,MAP3K7,RAP1A,JUN,HDAC1,SRC,TLR4,PIK3CD,ITGA8,TH,AKT1S1,CSNK1E,CSNK1D,RELA,NLK,CREB1,PRKD1,FGFR1,PRKD2,SHC1,RAF1,NT…
GO:0071361	Cellular response to ethanol	4	14	0.84	0.0287	KCNMB1,PRKCE,PRKAA1,ITPR2
GO:0071356	Cellular response to tumor necrosis factor	34	175	0.67	6.70e-11	TNFRSF1A,MAPK1,NFKBIA,NFKB1,MAPK14,APOB,TRAF2,ACTN4,RIPK1,THBS1,TRAF5,CYBA,MAPK3,TP53,VCAM1,FOXO3,TRADD,MAP3K5,STAT1,CHUK,RRAGA,NKX3-1,JAK2,TRAF3,ILK,PTK2B,RELA,TNF,BRCA1,IKBKB,TRAF6,TCL1A,AKT1,TRPV1
GO:0071354	Cellular response to interleukin-6	9	29	0.76	0.0016	STAT3,CAMP,FGG,IL6R,SRC,IL6ST,JAK2,CEBPA,JAK1
GO:0071354	Cellular response to interleukin-6	8	29	0.82	0.00079	NFKB1,STAT3,IL6R,SRC,IL6ST,JAK2,RELA,JAK1
GO:0071353	Cellular response to interleukin-4	7	30	0.64	0.0259	CDK4,STAT6,HSPA5,RPL3,IL2RG,JAK3,RPLP0
GO:0071353	Cellular response to interleukin-4	6	30	0.68	0.0173	CDK4,STAT6,HSPA5,HSP90AB1,IL2RG,JAK3
GO:0071349	Cellular response to interleukin-12	3	6	1.08	0.0263	CD47,JAK2,IL12RB1
GO:0071347	Cellular response to interleukin-1	20	98	0.69	6.69e-07	MAPK13,NFKB1,IRAK2,MAPK3,MAPK11,RPS6KA4,CD47,MAP3K7,IRAK1,NKX3-1,MYLK3,MAP2K7,RELA,IL1R1,IKBKB,TRAF6,HIF1A,RPS6KA5,IRAK4,MYD88
GO:0071346	Cellular response to interferon-gamma	19	105	0.64	6.38e-06	RPS6KB1,IL12B,TLR2,TP53,KIF5B,NOS2,STAT1,CD47,IFNGR1,TLR4,HCK,JAK2,DAPK1,TNF,ACTG1,IL12RB1,MYO1C,CDC42,JAK1
GO:0071345	Cellular response to cytokine stimulus	112	711	0.58	3.76e-29	TNFRSF1A,MAPK13,MAPK1,NFKBIA,RIPK2,GSK3A,RPS6KB1,NFKB1,MAPK14,IL12B,APOB,DUSP1,FLT3,TRAF2,ACTN4,IRAK2,CDK4,RIPK1,TLR2,THBS1,TRAF5,CYBA,IL12RB2,SLC12A2,MAPK3,CBL,STAT3,TP53,KIT,MRAS,FCER1G,VCAM1,CXCL3,STAT6,KIF5B,PRKACA,NEFH,STAT2,IL23R,HSPA5,GSK3B,NOS2,TBK1,MAPK11,RPS6KA4,IL21R,FOXO3,TRADD,CRKL,STAT4,STIP1,MAP3K5,STAT1,CD47,CACYBP,IFNGR1,IL6R,MAP3K7,IRAK1,CHUK,HSP90AB1,SRC,TLR4,IL2RG,SYK,HCK,RRAG…
GO:0071333	Cellular response to glucose stimulus	13	73	0.63	0.00035	CYBA,PIK3CA,ADCY8,PRKACA,FOXO3,PRKAA1,PRKAA2,IRS2,TH,PPP3CA,RAF1,HIF1A,IGF1R
GO:0071322	Cellular response to carbohydrate stimulus	20	88	0.74	1.55e-07	MAPK13,CYBA,PIK3CA,ADCY8,PRKACA,FOXO3,MAP2K3,PRKAA1,PRKAA2,IRS2,TH,PPP3CA,MAP2K7,RAF1,MAP2K4,RPS6KA2,HIF1A,MAP2K6,PRKCB,IGF1R
GO:0071320	Cellular response to cAMP	14	55	0.79	6.41e-06	KCNQ1,AHR,RAP1B,EEF2K,APP,HSPA5,EZR,SLC26A3,RAP1A,ITPR2,KCNE1,SLC8A1,RAPGEF3,PIK3CG
GO:0071316	Cellular response to nicotine	6	7	1.32	6.24e-05	NFKB1,TH,BAD,RELA,TNF,NTRK1
GO:0071313	Cellular response to caffeine	5	11	1.04	0.0025	RYR1,CACNA1S,RYR2,SLC8A1,RYR3
GO:0071312	Cellular response to alkaloid	11	37	0.86	2.74e-05	PPP1R1B,CASP6,ADCY8,RYR1,CACNA1S,RYR2,BCL2L1,TH,SLC8A1,TRPV1,RYR3
GO:0071310	Cellular response to organic substance	317	2019	0.58	1.28e-93	GNA11,CREB3L3,KCNQ1,TNFRSF1A,NGFR,MAPK13,MAPK1,TAB1,NFKBIA,RIPK2,TGFB1,PIK3R2,COMP,GSK3A,ITGB8,SERPINE1,RPS6KB1,DUSP3,IBSP,GNRHR,NFKB1,CCND1,CDKN1B,MAPK14,IL12B,NR3C1,TFPI,APOB,DUSP1,FLT3,AHR,LRP1,PLCG1,FOSB,TRAF2,TICAM1,RAP1B,ACTN4,RARA,PPP1R1B,IRAK2,PDGFRA,APC,CDK4,MDM2,RIPK1,TLR2,THBS1,TRAF5,CYBA,PDGFRB,IL12RB2,SLC12A2,SLC9A3R1,PIK3R3,RRAGB,GAB1,MAPK3,EEF2K,EP300,PAX8,KDR,PIK3CA,SLC9A1,CBL,ATF…
GO:0071287	Cellular response to manganese ion	5	12	1.0	0.0033	APP,HSPA5,ATF4,PRKN,TH
GO:0071277	Cellular response to calcium ion	20	89	0.74	1.81e-07	FOSB,JUND,ITPKA,EEF2K,IQGAP1,ADCY8,ADCY1,JUNB,FOS,HSPA5,SCN5A,PRKAA1,RYR1,JUN,PRKAA2,ASPH,BRAF,CAMK2D,PLCG2,RYR3
GO:0071276	Cellular response to cadmium ion	11	36	0.87	2.24e-05	MAPK1,MAPK3,DAXX,EGFR,FOS,CHUK,JUN,MMP9,MAPK8,MAPK9,AKT1
GO:0071260	Cellular response to mechanical stimulus	20	75	0.81	1.69e-08	TNFRSF1A,TGFB1,NFKB1,CYBA,MAPK3,SLC9A1,ITGA2,AGT,TLR4,BAK1,BAD,MAPK8,MAP3K1,MAP2K4,ITGB3,MAP3K14,TLR5,IGF1R,BCL10,MYD88
GO:0071257	Cellular response to electrical stimulus	4	13	0.87	0.0237	SLC9A1,GRM1,CALR,PTEN
GO:0071248	Cellular response to metal ion	41	198	0.7	7.29e-14	MAPK1,GSK3A,CDKN1B,FOSB,JUND,ITPKA,SLC12A2,MAPK3,EEF2K,DAXX,IQGAP1,EGFR,APP,ADCY8,ADCY1,JUNB,FOS,CALR,HSPA5,SCN5A,CACNA1H,ATF4,PRKAA1,RYR1,TLR9,PRKN,CHUK,JUN,PRKAA2,MMP9,ASPH,TH,MAPK8,CREB1,MAPK9,BRAF,CAMK2D,AKT1,PLCG2,RYR3,SNCA
GO:0071241	Cellular response to inorganic substance	46	227	0.69	3.06e-15	MAPK1,GSK3A,CDKN1B,FOSB,TRAF2,JUND,ITPKA,SLC12A2,MAPK3,EEF2K,DAXX,CDK2,IQGAP1,EGFR,APP,ADCY8,ADCY1,CRK,JUNB,FOS,CALR,HSPA5,SCN5A,CACNA1H,ATF4,PRKAA1,RYR1,TLR9,PRKN,CHUK,JUN,PRKAA2,MMP9,ASPH,FOXO1,TH,BAD,MAPK8,CREB1,MAPK9,BRAF,CAMK2D,AKT1,PLCG2,RYR3,SNCA
GO:0071236	Cellular response to antibiotic	5	14	0.82	0.0242	CDKN1B,SLC9A1,HSPA5,ACTR2,RPL23
GO:0071236	Cellular response to antibiotic	6	14	1.02	0.00088	CDKN1B,MDM2,SLC9A1,TP53,HSPA5,PLA2G4F
GO:0071230	Cellular response to amino acid stimulus	14	76	0.65	0.00013	PDGFRA,CYBA,RRAGB,EGFR,RPTOR,LAMTOR4,FYN,MTOR,RRAGD,RRAGC,BCL2L1,RRAGA,TNF,LAMTOR3
GO:0071229	Cellular response to acid chemical	16	83	0.67	2.24e-05	PDGFRA,CYBA,RRAGB,PIK3CA,EGFR,AVPR1A,RPTOR,LAMTOR4,FYN,MTOR,RRAGD,RRAGC,BCL2L1,RRAGA,TNF,LAMTOR3
GO:0071223	Cellular response to lipoteichoic acid	7	11	1.19	4.09e-05	RIPK2,MAPK14,TLR2,TLR4,TIRAP,RELA,CD14
GO:0071222	Cellular response to lipopolysaccharide	44	195	0.74	5.04e-16	MAPK1,NFKBIA,RIPK2,TGFB1,SERPINE1,NFKB1,MAPK14,IL12B,TICAM1,RARA,IRAK2,CDK4,TLR2,MAPK3,LY96,CXCL3,NOS3,PRKCE,NFKBIB,NOS2,MAP2K3,TLR9,IRAK1,SRC,TLR4,HCK,EDNRB,JAK2,MAPK8,MAP2K7,RELA,CD14,TBXA2R,TNF,RHOA,TICAM2,LYN,TRAF6,AKT1,PLCG2,TLR5,MALT1,BCL10,MYD88
GO:0071221	Cellular response to bacterial lipopeptide	5	6	1.3	0.00039	TLR2,TLR1,TIRAP,CD14,TLR6
GO:0071219	Cellular response to molecule of bacterial origin	47	205	0.74	2.39e-17	MAPK1,NFKBIA,RIPK2,TGFB1,SERPINE1,NFKB1,MAPK14,IL12B,TICAM1,RARA,IRAK2,CDK4,TLR2,MAPK3,LY96,CXCL3,NOS3,PRKCE,NFKBIB,NOS2,MAP2K3,TLR9,TLR1,IRAK1,SRC,TLR4,HCK,EDNRB,JAK2,TIRAP,MAPK8,MAP2K7,RELA,CD14,TLR6,TBXA2R,TNF,RHOA,TICAM2,LYN,TRAF6,AKT1,PLCG2,TLR5,MALT1,BCL10,MYD88
GO:0071216	Cellular response to biotic stimulus	54	232	0.75	3.63e-20	MAPK1,NFKBIA,RIPK2,TGFB1,SERPINE1,NFKB1,MAPK14,IL12B,TICAM1,RARA,IRAK2,CDK4,TLR2,MAPK3,TP53,LY96,CXCL3,NOS3,PRKCE,NFKBIB,HSPA5,GSK3B,NOS2,MAP2K3,TLR9,TLR1,IRAK1,SRC,TLR4,SYK,HCK,EDNRB,JAK2,TIRAP,BCL2L11,MAPK8,MAP2K7,RELA,CD14,TLR6,TBXA2R,TNF,RHOA,TICAM2,LYN,TRAF6,DDIT3,AKT1,PLCG2,BTK,TLR5,MALT1,BCL10,MYD88
GO:0071214	Cellular response to abiotic stimulus	60	325	0.65	3.64e-18	GNA11,TNFRSF1A,MAPK13,RBX1,TGFB1,NFKB1,MAPK14,DDB2,MDM2,CCND2,CYBA,CREBBP,MAPK3,EP300,PIK3CA,SLC9A1,TP53,GRM1,ITGB6,BAX,ITGA2,AVPR1A,DDB1,RPTOR,CALR,HSPA5,CASP9,PRKCD,ATF4,MYLK,MTOR,AGT,PTEN,MMP9,TLR4,BAK1,CUL4A,BCL2L1,ELK1,AKT2,BAD,MAPK8,KCNE1,MAP3K1,CUL4B,CDKN1A,HRAS,MAP2K4,MME,BRCA1,PIK3R1,BDKRB2,ITGB3,MLST8,TRPV1,MAP3K14,TLR5,IGF1R,BCL10,MYD88
GO:0071168	Protein localization to chromatin	22	44	0.97	3.54e-11	H4C6,MRNIP,H2AC8,SGF29,H1-5,H4C11,H4C2,H4C3,ESR1,H4-16,H4C15,H4C14,WBP2,H2BC11,H4C1,H4C4,H4C12,H4C13,H4C9,H2AC4,H4C5,H4C8
GO:0070997	Neuron death	23	102	0.62	2.36e-06	NGFR,KRAS,SLC9A1,CBL,ERBB3,RB1,BAX,AXL,BID,HSPA5,CASP9,SIAH1,EPHA7,NGF,ABL1,BCL2L1,AKT2,THRB,BCL2,RHOA,HRAS,NTRK1,SNCA
GO:0070997	Neuron death	28	102	0.82	5.39e-12	NGFR,KRAS,SLC9A1,CBL,ATF2,PPARGC1A,ERBB3,TP53,APP,BAX,BID,HSPA5,PSEN1,CASP9,SIAH1,MAX,AGTR2,BCL2L1,AKT2,THRB,BCL2,ROCK1,RHOA,HRAS,NTRK1,HIF1A,NEFL,SNCA
GO:0070887	Cellular response to chemical stimulus	357	2609	0.52	7.91e-93	GNA11,CREB3L3,KCNQ1,TNFRSF1A,NGFR,MAPK13,MAPK1,TAB1,NFKBIA,RIPK2,TGFB1,PIK3R2,COMP,GSK3A,ITGB8,SERPINE1,RPS6KB1,DUSP3,IBSP,GNRHR,NFKB1,CCND1,CDKN1B,MAPK14,IL12B,NR3C1,TFPI,APOB,DUSP1,FLT3,AHR,LRP1,PLCG1,FOSB,TRAF2,TICAM1,RAP1B,MKNK2,APOE,ACTN4,JUND,RARA,PPP1R1B,IRAK2,PDGFRA,APC,CDK4,MDM2,RIPK1,TLR2,THBS1,ITPKA,TRAF5,CYBA,PDGFRB,IL12RB2,SLC12A2,SLC9A3R1,PIK3R3,RRAGB,GAB1,MAPK3,EEF2K,PRKCQ,EP300,PA…
GO:0070886	Positive regulation of calcineurin-NFAT signaling cascade	8	23	0.93	0.00023	SLC9A1,ERBB3,AKAP5,PPP3CB,PPP3CA,PPP3CC,TNF,PPP3R2
GO:0070884	Regulation of calcineurin-NFAT signaling cascade	12	42	0.84	1.44e-05	SLC9A1,ERBB3,GSK3B,ATP2B4,MTOR,AKAP5,PPP3CB,PPP3CA,PPP3CC,TNF,PLCG2,PPP3R2
GO:0070849	Response to epidermal growth factor	14	46	0.75	3.43e-05	MAPK1,COL1A1,PLCG1,PTPN12,IQGAP1,ERBB2,EGFR,STAT5B,MED1,EEF1A1,ERBB4,PDPK1,ERRFI1,PTPN11
GO:0070849	Response to epidermal growth factor	12	46	0.8	2.99e-05	MAPK1,DUSP3,PLCG1,MAPK3,IQGAP1,ERBB2,EGFR,MED1,ERBB4,PDPK1,AKT1,PTPN11
GO:0070848	Response to growth factor	90	503	0.64	1.25e-26	NGFR,MAPK1,TAB1,TGFB1,COMP,ITGB8,RPS6KB1,DUSP3,IBSP,MAPK14,NR3C1,FLT3,PLCG1,PDGFRA,RIPK1,THBS1,PDGFRB,GAB1,MAPK3,EEF2K,KDR,PIK3CA,CBL,ATF2,STAT3,IQGAP1,TP53,ERBB2,EGFR,FLT1,ITGB6,APP,PPARG,VCAM1,ITGB5,CRK,MED1,INSR,FOS,VEGFB,USP9X,ROCK2,HSPA5,SMAD3,FOXO3,PTK2,ERBB4,PDPK1,MAP2K3,CRKL,FYN,MAPKAPK2,MAP3K7,RAP1A,JUN,HDAC1,SRC,TLR4,ELK1,PIK3CD,ITGA8,TH,AKT1S1,CSNK1E,CSNK1D,ROCK1,RELA,NLK,CREB1,PRKD1,F…
GO:0070831	Basement membrane assembly	4	10	0.87	0.0437	LAMB1,LAMB2,LAMB4,LAMB3
GO:0070671	Response to interleukin-12	4	7	1.14	0.0050	RIPK2,CD47,JAK2,IL12RB1
GO:0070670	Response to interleukin-4	8	33	0.65	0.0119	CDK4,STAT5B,STAT6,HSPA5,RPL3,IL2RG,JAK3,RPLP0
GO:0070669	Response to interleukin-2	4	7	1.03	0.0193	STAT5B,IL2RG,JAK3,JAK1
GO:0070668	Positive regulation of mast cell proliferation	3	4	1.14	0.0399	RAC2,KIT,LYN
GO:0070668	Positive regulation of mast cell proliferation	3	4	1.26	0.0129	RAC2,KIT,LYN
GO:0070666	Regulation of mast cell proliferation	4	8	0.97	0.0260	RAC2,KIT,STAT6,LYN
GO:0070666	Regulation of mast cell proliferation	4	8	1.08	0.0070	RAC2,KIT,STAT6,LYN
GO:0070665	Positive regulation of leukocyte proliferation	42	167	0.67	1.04e-12	CD74,MAPK1,EBI3,IL23A,IL12B,TICAM1,RAC2,IL12RB2,IL27RA,ZAP70,RPS3,KIT,STAT5B,VCAM1,IL12A,CD46,CD209,CD28,PTK2,TGFBR2,VAV3,TLR4,SYK,IRS2,BCL2L1,HLA-E,IL6ST,JAK2,TFRC,TIRAP,HLA-A,BCL2,CDKN1A,HLA-DPA1,HLA-DMB,HLA-DPB1,LYN,TYK2,JAK3,TRAF6,IL12RB1,BTK
GO:0070665	Positive regulation of leukocyte proliferation	41	167	0.77	5.17e-16	MAPK1,RIPK2,IL2,IL23A,IL12B,TICAM1,RAC2,IL12RB2,MAPK3,PRKCQ,ZAP70,KIT,VCAM1,IL12A,CD46,CD209,IL23R,CD28,PTK2,TLR9,VAV3,ADA,TLR4,SYK,IRS2,BCL2L1,IL6ST,JAK2,TIRAP,PPP3CA,NFATC2,HLA-A,BCL2,CDKN1A,LYN,TYK2,JAK3,TRAF6,IL12RB1,BTK,MYD88
GO:0070663	Regulation of leukocyte proliferation	60	271	0.61	6.36e-16	CD74,MAPK1,SOS2,CLC,EBI3,IL23A,IL12B,TICAM1,RAC2,IL12RB2,IL27RA,ZAP70,ERBB2,RPS3,KIT,STAT5B,VCAM1,STAT6,IL12A,CD46,CD209,LILRB1,BID,CD28,PTK2,IL27,TGFBR2,HLA-DRB1,CR1,VAV3,SDC4,TLR4,VSIG4,SYK,IRS2,BCL2L1,HLA-E,HLA-G,IL6ST,JAK2,TFRC,TIRAP,HLA-A,BCL2,SOS1,CDKN1A,PTPN6,HLA-DPA1,HLA-DMB,INPP5D,HLA-DPB1,LYN,TYK2,JAK3,TRAF6,RASSF5,IL12RB1,BTK,SPN,CBLB
GO:0070663	Regulation of leukocyte proliferation	56	271	0.7	7.38e-19	MAPK1,RIPK2,TGFB1,IL2,IL23A,IL12B,AHR,TICAM1,RAC2,IL12RB2,MAPK3,PRKCQ,ZAP70,ERBB2,KIT,VCAM1,STAT6,IL12A,CD46,CD209,BID,IL23R,CD28,PTK2,DLG1,TLR9,VAV3,PTEN,SDC4,ADA,TLR4,VSIG4,SYK,IRS2,BCL2L1,IL6ST,JAK2,TIRAP,PPP3CA,NFATC2,HLA-A,BCL2,CDKN1A,PTPN6,INPP5D,CDKN2A,LYN,TYK2,JAK3,TRAF6,RASSF5,IL12RB1,BTK,CTNNB1,MYD88,CBLB
GO:0070661	Leukocyte proliferation	28	146	0.55	1.99e-06	EBI3,IL23A,IL12B,FLT3,TICAM1,RAC2,ERBB2,KIT,BAX,STAT5B,LILRB1,CD28,PRKCD,FYN,MSN,CR2,ABL1,CCND3,TLR4,BCL2L1,RPS6,SH2D2A,BCL2,PTPN6,PIK3CG,RASSF5,BTK,CBLB
GO:0070661	Leukocyte proliferation	36	146	0.78	3.96e-14	RIPK2,TGFB1,IL2,IL23A,IL12B,FLT3,TICAM1,RAC2,PRKCQ,TP53,ERBB2,KIT,BAX,JUNB,CD19,CD28,TBK1,PRKCD,HSPD1,DLG1,FYN,MSN,CR2,PTEN,ADA,CCND3,TLR4,BCL2L1,PPP3CB,BCL2,PTPN6,PIK3CG,RASSF5,BTK,MALT1,CBLB
GO:0070588	Calcium ion transmembrane transport	35	198	0.63	3.11e-10	SLC8A2,TRPC4AP,ITGAV,TRPV5,CACNA1C,CACNA1D,BAX,ITPR1,EDNRA,F2R,PSEN1,GRIN2A,CACNA1H,ATP2B4,CACNA1G,RYR1,CACNA1S,RYR2,CACNA1E,GRIN1,ITPR3,BAK1,EDNRB,ASPH,ADRA1A,SLC8A3,ITPR2,BCL2,SLC8A1,CACNA1I,DDIT3,TRPV1,PLCG2,ORAI1,RYR3
GO:0070585	Protein localization to mitochondrion	11	85	0.5	0.0102	AIP,CALM3,BAX,BID,HSP90AA1,HSPD1,PRKN,DDIT3,AKT1,CALM1,CALM2
GO:0070555	Response to interleukin-1	28	125	0.73	3.03e-10	MAPK13,RIPK2,NFKB1,IRAK2,CYBA,MAPK3,APP,PRKCI,MAPK11,RPS6KA4,CD47,MAP3K7,IRAK1,SRC,IGBP1,NKX3-1,MYLK3,MAP2K7,RELA,IL1R1,PRKCA,IKBKB,TRAF6,HIF1A,RPS6KA5,IRAK4,MYD88,SNCA
GO:0070542	Response to fatty acid	10	63	0.58	0.0046	PPP5C,CDK4,TLR2,PIK3CA,IRS1,FOXO3,SRC,FOXO1,PDX1,BAD
GO:0070527	Platelet aggregation	20	43	0.94	9.18e-10	MYH9,COMP,PDGFRA,FERMT3,FGB,TLN1,FGG,FN1,FLNA,GNAS,ILK,PTPN6,PIK3CG,PPIA,ITGB3,ACTG1,HBB,ACTB,FGA,PIK3CB
GO:0070527	Platelet aggregation	11	43	0.79	8.52e-05	COMP,PDGFRA,TLN1,FN1,ILK,PTPN6,PIK3CG,ITGB3,ACTG1,ACTB,PIK3CB
GO:0070509	Calcium ion import	6	19	0.88	0.0029	CACNA1D,CACNA1H,CACNA1G,SLC8A1,CACNA1I,ORAI1
GO:0070498	interleukin-1-mediated signaling pathway	12	20	1.16	3.24e-08	IRAK2,MAPK3,RPS6KA4,MAP3K7,IRAK1,RELA,IL1R1,IKBKB,TRAF6,RPS6KA5,IRAK4,MYD88
GO:0070489	T cell aggregation	2	2	1.38	0.0489	ZAP70,MSN
GO:0070486	Leukocyte aggregation	5	11	0.93	0.0117	RAC2,ZAP70,MSN,JAM2,CD44
GO:0070482	Response to oxygen levels	65	318	0.69	1.05e-21	TGFB1,CDKN1B,ACTN4,JUND,MDM2,TLR2,THBS1,CYBA,PDGFRB,CREBBP,EEF2K,EP300,SLC9A1,CBL,ATF2,TP53,KCNMB1,PPARG,VCAM1,ITGA2,TSC1,HSP90B1,PRKCE,FOS,ITPR1,RPTOR,VEGFB,EDNRA,NOS2,SMAD3,ATF4,FOXO3,PRKAA1,RYR1,DPP4,MTOR,RYR2,MDM4,IRAK1,PTEN,PLK3,ADA,SRC,LPAR1,F7,FOXO1,NKX3-1,TH,SLC8A3,ITPR2,BAD,PTK2B,BCL2,SLC8A1,PPARA,CXCR4,KCNK2,TNF,RHOA,HIF1A,CITED2,PGF,AKT1,MLST8,NOS1
GO:0070431	Nucleotide-binding oligomerization domain containing 2 signaling pathway	4	9	1.03	0.0093	NFKBIA,RIPK2,TLR4,RELA
GO:0070427	Nucleotide-binding oligomerization domain containing 1 signaling pathway	3	3	1.38	0.0082	NFKBIA,RIPK2,TLR4
GO:0070423	Nucleotide-binding oligomerization domain containing signaling pathway	6	14	1.02	0.00088	NFKBIA,RIPK2,MAP3K7,TLR4,RELA,MAP2K6
GO:0070417	Cellular response to cold	4	12	0.91	0.0192	NFKBIA,SLC9A1,PRKACA,FOXO1
GO:0070374	Positive regulation of ERK1 and ERK2 cascade	39	213	0.53	2.32e-08	CD74,RAP1B,APOE,PDGFRA,PDGFRB,SEMA7A,KDR,ICAM1,NRP1,EGFR,FGB,VEGFB,GNAI2,F2R,FGG,FGFR3,ERBB4,CRKL,HLA-DRB1,RAP1A,ABL1,SRC,TLR4,NPSR1,TIRAP,PDGFD,PTK2B,NPNT,PRKD2,CD44,SHC1,HRAS,PRKCA,FGFR2,PDGFC,NTRK1,ITGB3,PTPN11,FGA
GO:0070374	Positive regulation of ERK1 and ERK2 cascade	36	213	0.61	4.83e-10	RIPK2,TGFB1,RAP1B,APOE,PDGFRA,PDGFRB,MAPK3,KDR,EGFR,APP,MAP2K1,VEGFB,GNAI2,F2R,ERBB4,CRKL,RAP1A,JUN,CARD9,PTEN,SRC,TLR4,PRKCZ,ADRA1A,TIRAP,PTK2B,MAP2K7,PRKD2,TNF,SHC1,HRAS,PRKCA,BRAF,NTRK1,ITGB3,PTPN11
GO:0070373	Negative regulation of ERK1 and ERK2 cascade	15	71	0.71	1.78e-05	DUSP3,SLC9A3R1,RPS6KA6,PTPRR,PTPN2,EZR,DLG1,DUSP9,TLR9,DUSP10,PTEN,TLR4,RGS14,ACE2,LYN
GO:0070372	Regulation of ERK1 and ERK2 cascade	53	299	0.52	7.39e-11	CD74,RRAS,RAP1B,APOE,PDGFRA,PDGFRB,SEMA7A,SLC9A3R1,KDR,ICAM1,NRP1,ERBB2,EGFR,FGB,VEGFB,PTPN2,GNAI2,F2R,FGG,EZR,FGFR3,ERBB4,CRKL,FN1,HLA-DRB1,ITGB1BP1,EPHA7,RAP1A,ABL1,SRC,TLR4,SYK,ERRFI1,NPSR1,TIRAP,PDGFD,PTK2B,RGS14,NPNT,ACE2,PTPN6,PRKD2,CD44,SHC1,HRAS,PRKCA,FGFR2,PDGFC,LYN,NTRK1,ITGB3,PTPN11,FGA
GO:0070372	Regulation of ERK1 and ERK2 cascade	55	299	0.65	1.34e-16	RIPK2,TGFB1,DUSP3,RRAS,RAP1B,APOE,PDGFRA,PDGFRB,SLC9A3R1,RPS6KA6,MAPK3,KDR,ERBB2,EGFR,PTPRR,APP,MAP2K1,VEGFB,PTPN2,GNAI2,F2R,EZR,ERBB4,DLG1,DUSP9,CRKL,FN1,TLR9,DUSP10,RAP1A,JUN,CARD9,PTEN,SRC,TLR4,SYK,PRKCZ,ADRA1A,TIRAP,YWHAZ,PTK2B,MAP2K7,RGS14,ACE2,PTPN6,PRKD2,TNF,SHC1,HRAS,PRKCA,BRAF,LYN,NTRK1,ITGB3,PTPN11
GO:0070371	ERK1 and ERK2 cascade	14	55	0.79	6.41e-06	MAPK1,RIPK2,ITGAV,MAP2K2,MAPK3,KDR,MAP2K1,DUSP9,AGT,TLR4,AVP,YWHAZ,DUSP7,BRAF
GO:0070340	Detection of bacterial lipopeptide	3	3	1.38	0.0082	TLR2,TLR1,TLR6
GO:0070304	Positive regulation of stress-activated protein kinase signaling cascade	21	128	0.6	6.73e-06	RIPK2,TRAF2,RIPK1,TRAF5,APP,CRK,MAP3K5,TLR9,CARD9,TLR4,TIRAP,TRAF3,PTK2B,MAP2K7,TNF,HRAS,MAP2K4,LYN,TRAF6,MAPK8IP3,MYD88
GO:0070302	Regulation of stress-activated protein kinase signaling cascade	40	192	0.7	1.33e-13	MAPK1,RIPK2,DUSP3,DUSP1,TRAF2,RIPK1,TRAF5,PHLPP1,MAP2K2,MAPK3,MECOM,NCOR1,EGFR,APP,DUSP16,CRK,MAP2K1,EZR,DLG1,COPS5,MAP3K5,TLR9,PRKN,DUSP10,CARD9,TLR4,IGBP1,FOXO1,TIRAP,TRAF3,PTK2B,MAP2K7,TNF,HRAS,MAP2K4,LYN,TRAF6,MAPK8IP3,IGF1R,MYD88
GO:0070301	Cellular response to hydrogen peroxide	9	66	0.52	0.0180	MAPK13,RIPK1,STAT6,PRKCD,PRKAA1,FYN,MAP3K5,SRC,RELA
GO:0070294	Renal sodium ion absorption	4	10	0.99	0.0122	KCNQ1,EDNRA,SGK1,EDNRB
GO:0070293	Renal absorption	5	27	0.65	0.0451	KCNQ1,SLC9A3R1,EDNRA,SGK1,EDNRB
GO:0070262	Peptidyl-serine dephosphorylation	6	11	1.12	0.00035	PPP5C,PPP2CB,DUSP1,PPP2R1A,PPP3CA,PPP2CA
GO:0070255	Regulation of mucus secretion	3	8	0.96	0.0453	CYBA,PRKCE,ADA
GO:0070252	Actin-mediated cell contraction	18	68	0.81	1.17e-07	KCNQ1,PIK3CA,SLC9A1,KCNN2,CACNA1C,CACNA1D,KCNJ3,SCN4B,SCN5A,PARVA,CACNA1G,RYR2,KCNE1,ROCK1,SCN1B,CAMK2D,KCNJ5,KCNE1B
GO:0070244	Negative regulation of thymocyte apoptotic process	4	10	0.99	0.0122	RORC,ADA,JAK3,HIF1A
GO:0070243	Regulation of thymocyte apoptotic process	5	15	0.91	0.0068	TP53,RORC,ADA,JAK3,HIF1A
GO:0070242	Thymocyte apoptotic process	5	11	1.04	0.0025	TP53,BAX,ADA,BAK1,BCL2L11
GO:0070233	Negative regulation of T cell apoptotic process	6	25	0.76	0.0086	PRKCQ,RORC,ADA,BCL2,JAK3,HIF1A
GO:0070232	Regulation of T cell apoptotic process	9	43	0.7	0.0016	PRKCQ,TP53,RORC,ADA,BCL2L11,BCL2,PRKD2,JAK3,HIF1A
GO:0070231	T cell apoptotic process	10	29	0.92	2.65e-05	RIPK1,TP53,BAX,SIVA1,ADA,BAK1,BCL2L11,BCL2,AKT1,BCL10
GO:0070229	Negative regulation of lymphocyte apoptotic process	9	38	0.76	0.00079	IL2,PRKCQ,RORC,ADA,IRS2,BCL2,JAK3,HIF1A,BCL10
GO:0070228	Regulation of lymphocyte apoptotic process	16	64	0.78	1.34e-06	IL2,PRKCQ,TP53,BAX,RORC,PTEN,ADA,IRS2,BCL2L11,BCL2,PRKD2,LYN,JAK3,HIF1A,BTK,BCL10
GO:0070227	Lymphocyte apoptotic process	11	34	0.89	1.46e-05	RIPK1,TP53,BAX,SIVA1,CRKL,ADA,BAK1,BCL2L11,BCL2,AKT1,BCL10
GO:0070168	Negative regulation of biomineral tissue development	6	28	0.71	0.0132	TGFB1,NOS3,ROCK2,PTK2B,ROCK1,HIF1A
GO:0070141	Response to UV-A	5	14	0.94	0.0054	CCND1,EGFR,MMP9,MME,AKT1
GO:0070104	Negative regulation of interleukin-6-mediated signaling pathway	2	2	1.38	0.0489	PTPN2,IL6ST
GO:0070103	Regulation of interleukin-6-mediated signaling pathway	3	5	1.16	0.0192	RIPK1,PTPN2,IL6ST
GO:0070102	interleukin-6-mediated signaling pathway	7	14	0.97	0.00096	STAT3,IL6R,SRC,IL6ST,JAK2,CEBPA,JAK1
GO:0070102	interleukin-6-mediated signaling pathway	6	14	1.02	0.00088	STAT3,IL6R,SRC,IL6ST,JAK2,JAK1
GO:0070059	Intrinsic apoptotic signaling pathway in response to endoplasmic reticulum stress	11	34	0.89	1.46e-05	TRAF2,TP53,BAX,ITPR1,ATF4,MAP3K5,BAK1,PDX1,BCL2,TRIB3,DDIT3
GO:0065004	protein-DNA complex assembly	40	229	0.51	4.51e-08	H4C6,H1-1,H3-3B,MED1,H1-5,H3C13,H2AB2,H4C11,H2BC7,H2BC12,H3C12,H3-4,H3-3A,H3C14,H3C10,H2BC10,H4C2,H3C4,H4C3,H3C15,H4-16,H4C15,H4C14,H2BC11,H4C1,H4C4,H4C12,H3C1,H4C13,H4C9,H2AB3,H3C11,H3C7,H3C8,H3C3,H4C5,H3C2,H4C8,H3C6,H2BC6
GO:0062208	Positive regulation of pattern recognition receptor signaling pathway	9	46	0.68	0.0024	TLR2,CYBA,TLR9,TLR1,TLR4,TIRAP,CD14,TICAM2,TLR5
GO:0062207	Regulation of pattern recognition receptor signaling pathway	15	104	0.54	0.00072	TLR2,CYBA,APP,PDPK1,TLR9,TLR1,TLR4,TIRAP,IRF7,CD14,TLR6,ESR1,TICAM2,LYN,TLR5
GO:0062197	Cellular response to chemical stress	46	272	0.61	9.40e-13	MAPK13,MAPK1,PDGFRA,RIPK1,MAPK3,PIK3CA,ATF2,PPARGC1A,TP53,EGFR,PPARG,NOS3,STAT6,FOS,RPTOR,EDNRA,PRKCD,ATF4,FOXO3,PRKAA1,FYN,MAP3K5,MYLK,MTOR,CHUK,JUN,PRKAA2,MMP9,SRC,PRR5L,FOXO1,JAK2,MAPK8,BCL2,RELA,SLC8A1,DAPK1,PRKD1,MAPK9,HIF1A,DDIT3,BDKRB2,AKT1,MLST8,BTK,SNCA
GO:0062149	Detection of stimulus involved in sensory perception of pain	6	27	0.73	0.0116	ITGA2,FYN,CXCR4,TNF,NTRK1,TRPV1
GO:0062100	Positive regulation of programmed necrotic cell death	3	5	1.16	0.0192	RIPK1,CASP6,TP53
GO:0062013	Positive regulation of small molecule metabolic process	33	147	0.74	4.94e-12	APOE,PPARGC1A,APP,PPARG,NOS3,AVPR1A,DDB1,INSR,IRS1,PRKCE,RPTOR,PTPN2,PSEN1,NOS2,PRKAA1,MTOR,AVPR1B,PRKAA2,SRC,IRS2,FOXO1,AVP,AKT2,PPARA,TNF,PTH1R,HIF1A,APOA5,AKT1,MLST8,APOC2,NOS1,SNCA
GO:0062012	Regulation of small molecule metabolic process	58	330	0.63	1.02e-16	GSK3A,NFKB1,NR3C1,APOB,APOE,LPCAT3,EP300,STAT3,PPARGC1A,NCOR1,TP53,APP,PPARG,PRKAG2,KIT,NOS3,AVPR1A,DDB1,INSR,IRS1,PRKCE,RPTOR,PTPN2,PRKAG1,PSEN1,RORC,NOS2,USP7,PRKAA1,ATP2B4,MTOR,PRKN,PFKFB2,AVPR1B,PRKAA2,SRC,OGT,PFKFB1,IRS2,FOXO1,AVP,AKT2,BAD,PTK2B,PPARA,TNF,NCOA2,PTH1R,TRIB3,BRCA1,HIF1A,APOA5,AKT1,MLST8,APOC1,APOC2,NOS1,SNCA
GO:0061912	Selective autophagy	8	59	0.52	0.0290	RIPK2,MAPK3,TP53,ULK1,PRKN,OGT,ULK2,AMBRA1
GO:0061900	Glial cell activation	15	37	0.99	2.08e-08	LRP1,TLR2,APP,PSEN1,TLR9,IFNGR1,JUN,C1QA,JAK2,ITGB2,TLR6,TNF,TRPV1,ITGAM,SNCA
GO:0061644	Protein localization to CENP-A containing chromatin	17	18	1.24	1.08e-11	H4C6,H2AC8,H4C11,H4C2,H4C3,H4-16,H4C15,H4C14,H2BC11,H4C1,H4C4,H4C12,H4C13,H4C9,H2AC4,H4C5,H4C8
GO:0061520	Langerhans cell differentiation	3	4	1.14	0.0399	ITGB8,ITGB6,TGFBR2
GO:0061520	Langerhans cell differentiation	3	4	1.26	0.0129	TGFB1,ITGB8,ITGB6
GO:0061515	Myeloid cell development	10	74	0.51	0.0121	TLR2,EP300,APP,KIT,MED1,SRC,PIP4K2A,PTPN6,CITED2,PTPN11
GO:0061469	Regulation of type B pancreatic cell proliferation	4	15	0.81	0.0347	CDK4,IRS2,PDX1,NR4A1
GO:0061387	Regulation of extent of cell growth	22	108	0.58	1.71e-05	SEMA3F,SEMA3G,APOE,SEMA7A,SEMA3C,NRP1,SEMA3D,FN1,PLXNA4,TNR,EPHA7,NGF,PLXNA3,L1CAM,LPAR3,ABL1,SPP1,DCC,WDR36,SEMA3B,CYFIP1,SEMA3E
GO:0061337	Cardiac conduction	18	69	0.8	1.41e-07	KCNQ1,SLC9A1,KCNN2,CACNA1C,CACNA1D,KCNJ3,PRKACA,SCN4B,SCN5A,PLN,CACNA1G,RYR2,KCNE1,SLC8A1,SCN1B,CAMK2D,KCNJ5,KCNE1B
GO:0061308	Cardiac neural crest cell development involved in heart development	5	12	1.0	0.0033	MAPK1,MAPK3,EDNRA,CITED2,CDC42
GO:0061180	Mammary gland epithelium development	13	61	0.6	0.0014	MAPK1,CCND1,STAT6,MED1,PGR,PTCH1,ERBB4,SRC,JAK2,AKT2,ESR1,FGFR2,ORAI1
GO:0061180	Mammary gland epithelium development	16	61	0.8	7.89e-07	MAPK1,TGFB1,CCND1,NR3C1,STAT6,MED1,PGR,ERBB4,SRC,AR,JAK2,AKT2,ESR1,HIF1A,AKT1,ORAI1
GO:0061178	Regulation of insulin secretion involved in cellular response to glucose stimulus	7	51	0.52	0.0440	ADRA2A,ADCY8,PRKCE,PDX1,BAD,PPP3CB,HIF1A
GO:0061154	Endothelial tube morphogenesis	4	13	0.87	0.0237	CXCR4,PRKD2,RHOA,CTNNB1
GO:0061099	Negative regulation of protein tyrosine kinase activity	7	31	0.62	0.0294	CBL,PTPN2,CAV1,ERRFI1,RACK1,CBLC,CBLB
GO:0061098	Positive regulation of protein tyrosine kinase activity	10	64	0.58	0.0051	ERBB3,EGFR,ADRA2A,APP,ERBB4,ERCC6,AGT,SRC,ADRA1A,ALK
GO:0061097	Regulation of protein tyrosine kinase activity	18	99	0.53	0.00050	EREG,CBL,ERBB3,EGFR,PTPN2,CAV1,ERBB4,AGT,SRC,ERRFI1,ALK,BTC,SHC1,EPGN,RACK1,ITGB3,CBLC,CBLB
GO:0061097	Regulation of protein tyrosine kinase activity	16	99	0.59	0.00014	CBL,ERBB3,EGFR,ADRA2A,APP,PTPN2,PSEN1,ERBB4,ERCC6,AGT,SRC,ADRA1A,ALK,SHC1,ITGB3,CBLB
GO:0061081	Positive regulation of myeloid leukocyte cytokine production involved in immune response	10	35	0.73	0.0012	CD74,TICAM1,SEMA7A,KIT,LILRB1,TLR4,SYK,HLA-G,MAVS,PLCG2
GO:0061081	Positive regulation of myeloid leukocyte cytokine production involved in immune response	11	35	0.88	1.81e-05	RIPK2,TICAM1,KIT,MAPKAPK2,CARD9,TLR4,SYK,MAVS,PLCG2,BCL10,MYD88
GO:0061049	Cell growth involved in cardiac muscle cell development	4	7	1.14	0.0050	AKAP13,AGT,ADRA1A,MAP2K4
GO:0061045	Negative regulation of wound healing	17	69	0.78	6.69e-07	SERPINE1,VTN,TFPI,PROC,APOE,PDGFRA,SLC12A2,SERPING1,NOS3,CRK,F2,PRKCD,SMAD3,PTEN,PRKG1,F11,TNF
GO:0061044	Negative regulation of vascular wound healing	3	5	1.16	0.0192	SERPINE1,SLC12A2,TNF
GO:0061043	Regulation of vascular wound healing	5	11	1.04	0.0025	SERPINE1,SLC12A2,VEGFB,CXCR4,TNF
GO:0061041	Regulation of wound healing	25	130	0.55	8.36e-06	CPB2,VTN,PROC,APOE,PDGFRA,THBS1,FGB,PRKCE,F2,VEGFB,F2R,PRKCD,FGG,CAV1,PTK2,OCLN,MYLK,SERPINC1,F7,ITGB1,HPSE,F11,HRAS,ACTG1,FGA
GO:0061041	Regulation of wound healing	33	130	0.79	2.86e-13	SERPINE1,VTN,TFPI,PROC,APOE,PDGFRA,THBS1,SLC12A2,SERPING1,ADRA2A,NOS3,CRK,PRKCE,F2,VEGFB,F2R,PRKCD,SMAD3,PTK2,MYLK,MTOR,SERPINC1,PTEN,PRKG1,F7,ITGB1,HPSE,F11,CXCR4,TBXA2R,TNF,HRAS,ACTG1
GO:0061028	Establishment of endothelial barrier	9	33	0.7	0.0033	RAP1B,ICAM1,EDNRA,EZR,MSN,RAP1A,EDNRB,HPSE,RDX
GO:0061028	Establishment of endothelial barrier	10	33	0.87	6.42e-05	RAP1B,EDNRA,EZR,MSN,RAP1A,EDNRB,HPSE,RAPGEF3,RDX,MYD88
GO:0060999	Positive regulation of dendritic spine development	9	36	0.78	0.00057	IL2,APOE,CAMK1,ITPKA,EEF2K,PSEN1,LPAR1,CAMK2B,MAPKAPK5
GO:0060998	Regulation of dendritic spine development	10	55	0.64	0.0020	IL2,APOE,CAMK1,ITPKA,EEF2K,PSEN1,PTEN,LPAR1,CAMK2B,MAPKAPK5
GO:0060982	Coronary artery morphogenesis	4	8	0.97	0.0260	NRP1,SEC24B,TGFBR1,LRP2
GO:0060977	Coronary vasculature morphogenesis	5	17	0.74	0.0429	PDGFRB,NRP1,SEC24B,TGFBR1,LRP2
GO:0060965	Negative regulation of miRNA-mediated gene silencing	8	20	0.99	0.00011	TGFB1,STAT3,NCOR1,TP53,PPARG,PPP3CA,TNF,ESR1
GO:0060964	Regulation of miRNA-mediated gene silencing	12	42	0.84	1.44e-05	TGFB1,RIPK1,MAP2K2,STAT3,NCOR1,TP53,EGFR,PPARG,MAP2K1,PPP3CA,TNF,ESR1
GO:0060907	Positive regulation of macrophage cytokine production	7	25	0.72	0.0121	CD74,TICAM1,SEMA7A,LILRB1,TLR4,HLA-G,PLCG2
GO:0060907	Positive regulation of macrophage cytokine production	7	25	0.83	0.0019	RIPK2,TICAM1,MAPKAPK2,CARD9,TLR4,PLCG2,MYD88
GO:0060840	Artery development	13	94	0.52	0.0027	NGFR,TAB1,COMP,APOB,LRP1,APOE,PDGFRB,EDNRA,MYLK,NKX3-1,CITED2,DDIT3,LRP2
GO:0060768	Regulation of epithelial cell proliferation involved in prostate gland development	4	10	0.99	0.0122	CDKN1B,AR,NKX3-1,CTNNB1
GO:0060760	Positive regulation of response to cytokine stimulus	14	64	0.61	0.00066	CD74,TRAF2,TXK,MED1,AXL,PRKN,ZBP1,TLR4,IRF7,MAVS,TICAM2,IKBKE,IRF3,STING1
GO:0060760	Positive regulation of response to cytokine stimulus	16	64	0.78	1.34e-06	RIPK2,TRAF2,RIPK1,TLR2,TXK,MED1,TBK1,PRKN,TLR4,IRF7,IL1R1,CXCR4,MAVS,TICAM2,HIF1A,IKBKE
GO:0060759	Regulation of response to cytokine stimulus	29	163	0.63	1.35e-08	TNFRSF1A,RIPK2,PPP2CB,CDC37,TRAF2,IRAK2,RIPK1,TLR2,TXK,PPARG,MED1,PTPN2,STAT2,TBK1,PRKN,IRAK1,TLR4,SYK,IL6ST,IRF7,IL1R1,CXCR4,PTPN6,MAVS,TICAM2,IKBKB,HIF1A,IKBKE,PTPN11
GO:0060753	Regulation of mast cell chemotaxis	3	7	1.02	0.0352	RAC2,VEGFB,PGF
GO:0060751	Branch elongation involved in mammary gland duct branching	3	5	1.16	0.0192	TGFB1,MED1,ESR1
GO:0060749	Mammary gland alveolus development	5	20	0.78	0.0172	CCND1,ERBB4,AR,ESR1,HIF1A
GO:0060745	Mammary gland branching involved in pregnancy	4	6	1.21	0.0035	MED1,PGR,AR,ESR1
GO:0060696	Regulation of phospholipid catabolic process	4	7	1.03	0.0193	PRKCD,LDLR,APOC1,APOC2
GO:0060696	Regulation of phospholipid catabolic process	3	7	1.02	0.0352	PRKCD,APOC1,APOC2
GO:0060688	Regulation of morphogenesis of a branching structure	8	51	0.58	0.0144	TGFB1,PAX8,AGT,AGTR2,AR,TNF,ESR1,CTNNB1
GO:0060674	Placenta blood vessel development	6	31	0.67	0.0194	MAPK1,ITGB8,MAP2K1,JUNB,FOSL1,AKT1
GO:0060666	Dichotomous subdivision of terminal units involved in salivary gland branching	3	4	1.14	0.0399	SEMA3C,NRP1,PLXNA1
GO:0060627	Regulation of vesicle-mediated transport	94	551	0.62	1.67e-26	MAPK1,TSC2,TGFB1,SERPINE1,VTN,LRP1,C3,CFP,RAC2,RAP1B,APOE,TLR2,ITGAV,CYBA,MAP2K2,MAPK3,EEF2K,PRKCG,CBL,ADRA2A,APP,PIP4P2,PPARG,FCER1G,CALM3,FCN2,MASP1,ITGA2,ADCY1,C2,MAP2K1,INSR,GNAI2,LYPLA1,CALR,GSK3B,CACNA1H,EZR,USP7,PDPK1,PRKAA1,CACNA1G,MSN,GAB2,CD47,PRKN,RAB13,RAP1A,SDC4,SRC,MBL2,FGR,IL2RG,SYK,HCK,STAM,TBC1D4,ADRA1A,SDC1,AKT2,AKAP5,PPP3CB,PPP3CA,RAPGEF4,PPP3CC,ITGB2,PLA2G4E,ROCK1,MASP2,CACNA1…
GO:0060612	Adipose tissue development	6	40	0.56	0.0499	CDK4,PIK3CA,ATF2,PPARGC1A,RORC,HRAS
GO:0060603	Mammary gland duct morphogenesis	7	31	0.74	0.0050	TGFB1,NR3C1,MED1,PGR,SRC,AR,ESR1
GO:0060560	Developmental growth involved in morphogenesis	19	131	0.55	9.40e-05	TGFB1,TNN,IQGAP1,APP,MED1,EDNRA,USP9X,ULK1,HSP90AA1,TNR,LPAR3,HSP90AB1,PRKCZ,PPP3CB,ULK2,ITGB1,ITGA4,ESR1,CTNNB1
GO:0060548	Negative regulation of cell death	147	1016	0.54	2.97e-35	COMP,SERPINE1,RPS6KB1,NFKB1,IL2,CCND1,CDKN1B,PROC,TRAF2,APOE,KRAS,MDM2,RIPK1,THBS1,ITGAV,CCND2,PDGFRB,PIK3R3,EEF2K,PRKCQ,PAX8,PRKCG,KDR,PIK3CA,SLC9A1,CBL,MECOM,PPARGC1A,ERBB3,TP53,EGFR,APP,KIT,ARAF,BAX,ITGA5,WNT1,PRKCI,HSPA9,NOS3,TSC1,HSP90B1,MED1,DDB1,VEGFB,GNAI2,MET,BID,F2R,HSPA5,GSK3B,CD28,PSMG2,PSEN1,RORC,PRKCD,SMAD3,ATF4,ARHGAP10,HSPD1,SFN,PTK2,CREB3,ERBB4,PDPK1,PRKAA1,FYN,COPS5,MTOR,PRKN,MD…
GO:0060537	Muscle tissue development	43	323	0.51	4.98e-09	TGFB1,MAPK14,RARA,KRAS,PDGFRA,PDGFRB,EP300,SLC9A1,TSC1,COPS2,MED1,FOS,EDNRA,CALR,SCN5A,MAPK11,DLG1,PLN,CACNA1G,RYR1,MYLK,MTOR,AKAP13,CACNA1S,RYR2,AGT,PTEN,MYLK2,ITGA8,GPCPD1,ADRA1A,MYLK3,PPP3CB,PPP3CA,ITGB1,BCL2,SLC8A1,RHOA,MAP2K4,NR4A1,CITED2,LRP2,CDC42
GO:0060509	Type I pneumocyte differentiation	4	8	1.08	0.0070	KRAS,THRA,THRB,CREB1
GO:0060487	Lung epithelial cell differentiation	5	25	0.68	0.0352	KRAS,THRA,THRB,CREB1,CTNNB1
GO:0060452	Positive regulation of cardiac muscle contraction	4	9	1.03	0.0093	KCNQ1,HSP90AA1,ADRA1A,ACE2
GO:0060445	Branching involved in salivary gland morphogenesis	6	15	0.87	0.0066	LAMA5,SEMA3C,NRP1,LAMA1,PLXNA1,FGFR2
GO:0060444	Branching involved in mammary gland duct morphogenesis	6	22	0.82	0.0052	TGFB1,MED1,PGR,SRC,AR,ESR1
GO:0060443	Mammary gland morphogenesis	10	46	0.61	0.0065	BAX,STAT6,MED1,PGR,PTCH1,CAV1,TGFBR2,SRC,ESR1,FGFR2
GO:0060443	Mammary gland morphogenesis	10	46	0.72	0.00061	TGFB1,NFKB1,NR3C1,BAX,STAT6,MED1,PGR,SRC,AR,ESR1
GO:0060440	Trachea formation	5	7	1.24	0.00060	MAPK1,MAP2K2,MAPK3,MAP2K1,CTNNB1
GO:0060438	Trachea development	6	19	0.88	0.0029	MAPK1,RARA,MAP2K2,MAPK3,MAP2K1,CTNNB1
GO:0060428	Lung epithelium development	7	37	0.66	0.0110	KRAS,MAP2K2,THRA,MAP2K1,THRB,CREB1,CTNNB1
GO:0060420	Regulation of heart growth	10	63	0.58	0.0046	GSK3A,MAPK14,MAPK11,ERBB4,DUSP9,PTEN,TP73,PPARA,KCNK2,CITED2
GO:0060416	Response to growth hormone	12	33	0.83	4.15e-05	STAT3,STAT5B,STAT6,PTK2,STAT5A,F7,JAK2,PIK3R1,LYN,TYK2,JAK3,JAK1
GO:0060416	Response to growth hormone	11	33	0.91	1.16e-05	STAT3,STAT6,PTK2,F7,JAK2,PIK3R1,LYN,TYK2,JAK3,AKT1,JAK1
GO:0060402	Calcium ion transport into cytosol	8	15	1.11	2.26e-05	TRPV5,CACNA1C,BAX,RYR2,BAK1,ADRA1A,BCL2,SLC8A1
GO:0060397	Growth hormone receptor signaling pathway via JAK-STAT	9	10	1.22	3.83e-06	STAT3,STAT5B,STAT6,STAT5A,JAK2,LYN,TYK2,JAK3,JAK1
GO:0060397	Growth hormone receptor signaling pathway via JAK-STAT	7	10	1.23	2.68e-05	STAT3,STAT6,JAK2,LYN,TYK2,JAK3,JAK1
GO:0060396	Growth hormone receptor signaling pathway	11	21	0.99	7.55e-06	STAT3,STAT5B,STAT6,PTK2,STAT5A,JAK2,PIK3R1,LYN,TYK2,JAK3,JAK1
GO:0060396	Growth hormone receptor signaling pathway	9	21	1.02	2.10e-05	STAT3,STAT6,PTK2,JAK2,PIK3R1,LYN,TYK2,JAK3,JAK1
GO:0060385	Axonogenesis involved in innervation	4	8	0.97	0.0260	NRP1,EDNRA,ITGA4,NTRK1
GO:0060385	Axonogenesis involved in innervation	3	8	0.96	0.0453	EDNRA,ITGA4,NTRK1
GO:0060384	Innervation	6	26	0.63	0.0487	PRKCG,NRP1,VCAM1,EDNRA,ITGA4,NTRK1
GO:0060384	Innervation	5	26	0.67	0.0400	PRKCG,VCAM1,EDNRA,ITGA4,NTRK1
GO:0060372	Regulation of atrial cardiac muscle cell membrane repolarization	3	7	1.02	0.0352	KCNQ1,CACNA1D,SCN5A
GO:0060371	Regulation of atrial cardiac muscle cell membrane depolarization	3	8	0.96	0.0453	SCN5A,CACNA1G,SCN1B
GO:0060340	Positive regulation of type I interferon-mediated signaling pathway	6	19	0.77	0.0159	ZBP1,IRF7,MAVS,IKBKE,IRF3,STING1
GO:0060338	Regulation of type I interferon-mediated signaling pathway	11	40	0.71	0.00075	PTPN2,STAT2,ZBP1,IRF7,PTPN6,MAVS,IKBKE,IRF3,PTPN11,ISG15,STING1
GO:0060338	Regulation of type I interferon-mediated signaling pathway	9	40	0.74	0.0011	CDC37,PTPN2,STAT2,TBK1,IRF7,PTPN6,MAVS,IKBKE,PTPN11
GO:0060337	Type I interferon signaling pathway	10	42	0.65	0.0038	IFNAR1,STAT2,IFNAR2,STAT1,IRF7,MAVS,TYK2,IKBKE,IRF3,JAK1
GO:0060337	Type I interferon signaling pathway	11	42	0.8	7.11e-05	STAT2,TBK1,STAT1,IRAK1,TRAF3,IRF7,MAVS,TYK2,IKBKE,MYD88,JAK1
GO:0060334	Regulation of interferon-gamma-mediated signaling pathway	5	16	0.88	0.0083	CDC37,TXK,PPARG,MED1,PTPN2
GO:0060333	Interferon-gamma-mediated signaling pathway	5	12	0.89	0.0153	STAT1,IFNGR1,HCK,JAK2,JAK1
GO:0060333	Interferon-gamma-mediated signaling pathway	6	12	1.08	0.00048	TP53,STAT1,IFNGR1,HCK,JAK2,JAK1
GO:0060326	Cell chemotaxis	32	210	0.57	5.00e-08	PDGFRA,PDGFRB,SLC12A2,GAB1,PRKCQ,ITGA9,FLT1,ITGA1,KIT,FCER1G,VCAM1,CXCL3,CRK,PRKCD,PARVA,CRKL,IL6R,RAB13,PIP5K1A,VAV3,PREX1,LPAR1,SYK,EDNRB,PIK3CD,ITGB2,CXCR4,AGTR1,PIK3CG,NR4A1,PIP5K1C,VAV1
GO:0060325	Face morphogenesis	6	31	0.67	0.0194	TGFB1,RRAS,PDGFRA,EP300,ASPH,PTPN11
GO:0060324	Face development	9	52	0.51	0.0366	MAPK1,COL1A1,RRAS,PDGFRA,EP300,EDNRA,ASPH,RAF1,PTPN11
GO:0060324	Face development	14	52	0.81	3.75e-06	MAPK1,TGFB1,RRAS,RARA,PDGFRA,MAP2K2,MAPK3,EP300,MAP2K1,EDNRA,ASPH,RAF1,BRAF,PTPN11
GO:0060323	Head morphogenesis	7	37	0.66	0.0110	TGFB1,RRAS,PDGFRA,EP300,ASPH,BRAF,PTPN11
GO:0060316	Positive regulation of ryanodine-sensitive calcium-release channel activity	4	9	1.03	0.0093	CALM3,ASPH,CALM1,CALM2
GO:0060314	Regulation of ryanodine-sensitive calcium-release channel activity	8	27	0.86	0.00054	CALM3,PRKACA,PLN,ASPH,CAMK2D,NOS1,CALM1,CALM2
GO:0060307	Regulation of ventricular cardiac muscle cell membrane repolarization	6	22	0.82	0.0052	KCNQ1,SCN4B,SCN5A,KCNE1,SCN1B,KCNE1B
GO:0060291	Long-term synaptic potentiation	14	47	0.86	1.40e-06	MAPK1,SLC8A2,PRKCG,RASGRF2,GRIN2A,TNR,PTEN,ITPR3,PRKCZ,SLC8A3,PTK2B,RGS14,BRAF,SNCA
GO:0060263	Regulation of respiratory burst	5	16	0.76	0.0359	RAC2,BCR,INSR,RAC1,RPS19
GO:0060193	Positive regulation of lipase activity	24	67	0.82	7.87e-10	PDGFRA,PDGFRB,TXK,EGFR,FLT1,GNAQ,KIT,AVPR1A,EDNRA,FGFR3,PDPK1,AGT,AVPR1B,LPAR1,FGFR1,ITK,AGTR1,RHOA,GNA13,ESR1,HRAS,FGFR2,LPAR2,APOC2
GO:0060193	Positive regulation of lipase activity	25	67	0.96	3.96e-13	PDGFRA,PDGFRB,TXK,EGFR,FLT1,GNAQ,KIT,AVPR1A,EDNRA,PDPK1,AGT,AVPR1B,LPAR1,PRKCZ,ADRA1A,FGFR1,ITK,AGTR1,RHOA,GNA13,ESR1,HRAS,LPAR2,APOA5,APOC2
GO:0060191	Regulation of lipase activity	27	88	0.76	8.36e-10	PDGFRA,PDGFRB,TXK,EGFR,FLT1,GNAQ,KIT,AVPR1A,EDNRA,FGFR3,PDPK1,AGT,AVPR1B,ABL1,LPAR1,FGFR1,ITK,AGTR1,RHOA,GNA13,ESR1,HRAS,FGFR2,LPAR2,APOC1,APOC2,SNCA
GO:0060191	Regulation of lipase activity	28	88	0.89	2.86e-13	LRP1,PDGFRA,PDGFRB,TXK,EGFR,FLT1,GNAQ,KIT,AVPR1A,EDNRA,PDPK1,AGT,AVPR1B,LPAR1,PRKCZ,ADRA1A,FGFR1,ITK,AGTR1,RHOA,GNA13,ESR1,HRAS,LPAR2,APOA5,APOC1,APOC2,SNCA
GO:0060135	Maternal process involved in female pregnancy	10	57	0.63	0.0025	MED1,JUNB,ITGA3,PGR,AR,SPP1,ACE2,ESR1,CITED2,AKT1
GO:0060100	Positive regulation of phagocytosis, engulfment	4	14	0.84	0.0287	C3,PPARG,ITGA2,PLCG2
GO:0060068	Vagina development	4	10	0.87	0.0437	BAX,AXL,ESR1,LRP2
GO:0060068	Vagina development	4	10	0.99	0.0122	BAX,BAK1,ESR1,LRP2
GO:0060055	Angiogenesis involved in wound healing	5	15	0.79	0.0294	KDR,PRCP,HPSE,ITGB3,PIK3CB
GO:0060055	Angiogenesis involved in wound healing	5	15	0.91	0.0068	KDR,PRCP,HPSE,ITGB3,PIK3CB
GO:0060048	Cardiac muscle contraction	23	76	0.86	1.30e-10	KCNQ1,PIK3CA,SLC9A1,KCNN2,CACNA1C,CACNA1D,KCNJ3,VEGFB,SCN4B,SCN5A,MAP2K3,CACNA1G,MTOR,RYR2,MYLK2,KCNE1,SLC8A1,CXCR4,SCN1B,CAMK2D,KCNJ5,MAP2K6,KCNE1B
GO:0060047	Heart contraction	25	92	0.82	1.14e-10	KCNQ1,PIK3CA,SLC9A1,KCNN2,CACNA1C,CACNA1D,KCNJ3,VEGFB,SCN4B,SCN5A,MAP2K3,CACNA1G,MTOR,RYR2,MYLK2,KCNE1,SLC8A1,CXCR4,SCN1B,RPS6KA2,CAMK2D,KCNJ5,MAP2K6,KCNE1B,CDC42
GO:0060044	Negative regulation of cardiac muscle cell proliferation	5	13	0.97	0.0043	MAPK11,PTEN,TP73,KCNK2,CITED2
GO:0060043	Regulation of cardiac muscle cell proliferation	7	39	0.64	0.0138	MAPK14,MAPK11,ERBB4,PTEN,TP73,KCNK2,CITED2
GO:0060022	Hard palate development	3	8	0.96	0.0453	ITGB8,ITGB6,DLG1
GO:0060020	Bergmann glial cell differentiation	4	11	0.94	0.0154	MAPK1,MAPK3,MAP2K1,PTPN11
GO:0060008	Sertoli cell differentiation	5	21	0.76	0.0198	RARA,RAB13,NR5A1,SDC1,NTRK1
GO:0055119	Relaxation of cardiac muscle	4	15	0.81	0.0347	PIK3CA,PLN,SLC8A1,CAMK2D
GO:0055117	Regulation of cardiac muscle contraction	20	74	0.82	1.41e-08	KCNQ1,SLC9A1,CACNA1C,CALM3,ADRA1B,PRKACA,SCN5A,HSP90AA1,DLG1,PLN,RYR2,ASPH,ADRA1A,SLC8A1,ACE2,PIK3CG,CAMK2D,NOS1,CALM1,CALM2
GO:0055094	Response to lipoprotein particle	7	28	0.67	0.0194	TICAM1,FCER1G,TLR4,SYK,ITGB1,ITGB2,LDLR
GO:0055094	Response to lipoprotein particle	10	28	0.94	2.10e-05	TICAM1,PPARG,FCER1G,TLR4,SYK,ITGB1,ITGB2,TLR6,AKT1,MYD88
GO:0055078	Sodium ion homeostasis	7	38	0.65	0.0123	SLC12A2,SLC9A1,EDNRA,AGT,EDNRB,SLC8A1,SCN7A
GO:0055074	Calcium ion homeostasis	32	220	0.55	1.30e-07	TGFB1,SLC8A2,APOE,KDR,TRPV5,GRM1,APP,ADCY8,BAX,HSP90B1,ITPR1,F2,PRKACA,EDNRA,CALR,PSEN1,ATF4,PLN,ATP2B4,RYR1,RYR2,GRIN1,BAK1,ASPH,SLC8A3,BCL2,SLC8A1,PTH1R,CAMK2D,RYR3,PRKCB,PIK3CB
GO:0055025	Positive regulation of cardiac muscle tissue development	2	2	1.38	0.0489	ERBB3,CREB1
GO:0055022	Negative regulation of cardiac muscle tissue growth	7	25	0.83	0.0019	GSK3A,MAPK11,PTEN,TP73,PPARA,KCNK2,CITED2
GO:0055021	Regulation of cardiac muscle tissue growth	9	56	0.59	0.0074	GSK3A,MAPK14,MAPK11,ERBB4,PTEN,TP73,PPARA,KCNK2,CITED2
GO:0055013	Cardiac muscle cell development	9	58	0.57	0.0090	PDGFRA,PDGFRB,MTOR,AKAP13,AGT,ADRA1A,MYLK3,SLC8A1,MAP2K4
GO:0055007	Cardiac muscle cell differentiation	14	84	0.61	0.00034	RARA,PDGFRA,PDGFRB,SLC9A1,TSC1,CALR,MTOR,AKAP13,AGT,ADRA1A,MYLK3,ITGB1,SLC8A1,MAP2K4
GO:0055001	Muscle cell development	23	160	0.54	1.45e-05	COMP,ACTN4,PDGFRA,PDGFRB,EDNRA,RYR1,MTOR,AKAP13,CACNA1S,AGT,ADRA1A,SDC1,ACTN1,MYLK3,PPP3CB,PPP3CA,NFATC2,ITGB1,BCL2,SLC8A1,MAP2K4,LMOD2,ACTG1
GO:0052548	Regulation of endopeptidase activity	55	414	0.51	1.88e-11	NGFR,RIPK2,SERPINE1,VTN,TFPI,C3,THBS1,STAT3,CASP6,SERPING1,APP,PPARG,BAX,ROCK2,BID,F2R,CASP9,GRIN2A,SMAD3,HSPD1,SFN,FYN,MAP3K5,AGT,SERPINC1,GRIN1,CARD9,MMP9,HDAC1,SRC,BAK1,IGBP1,SYK,ASPH,RPS6KA3,AVP,NKX3-1,JAK2,BCL2L11,BAD,ROCK1,DAPK1,C4A,TNF,RHOA,RAF1,C4B,CDKN2A,LYN,RPS6KA1,NR4A1,AKT1,MALT1,BCL10,SNCA
GO:0052547	Regulation of peptidase activity	58	446	0.5	9.94e-12	NGFR,MAPK12,RIPK2,SERPINE1,VTN,TFPI,LRP1,C3,THBS1,STAT3,CASP6,SERPING1,APP,PPARG,BAX,ROCK2,BID,F2R,CASP9,GRIN2A,SMAD3,HSPD1,SFN,FYN,FN1,MAP3K5,AGT,SERPINC1,GRIN1,CARD9,MMP9,HDAC1,SRC,BAK1,IGBP1,SYK,ASPH,RPS6KA3,AVP,NKX3-1,JAK2,BCL2L11,BAD,ROCK1,DAPK1,C4A,TNF,RHOA,RAF1,C4B,CDKN2A,LYN,RPS6KA1,NR4A1,AKT1,MALT1,BCL10,SNCA
GO:0051973	Positive regulation of telomerase activity	9	34	0.81	0.00041	MAPK1,MAPK3,PRKCQ,HSP90AA1,HSP90AB1,MAP2K7,MAPKAPK5,PTGES3,CTNNB1
GO:0051972	Regulation of telomerase activity	12	51	0.76	6.96e-05	MAPK1,MAPK3,PRKCQ,TP53,PPARG,HSP90AA1,HSP90AB1,SRC,MAP2K7,MAPKAPK5,PTGES3,CTNNB1
GO:0051969	Regulation of transmission of nerve impulse	5	17	0.74	0.0429	ITGA2,AVPR1A,AGT,TNR,AVP
GO:0051969	Regulation of transmission of nerve impulse	5	17	0.85	0.0101	ITGA2,AVPR1A,AGT,TNR,AVP
GO:0051957	Positive regulation of amino acid transport	7	25	0.72	0.0121	AVPR1A,ARL6IP1,AGT,AVPR1B,AVP,ITGB1,ACE2
GO:0051957	Positive regulation of amino acid transport	8	25	0.89	0.00036	SLC12A2,AVPR1A,PSEN1,AGT,AVPR1B,AVP,ITGB1,ACE2
GO:0051955	Regulation of amino acid transport	8	43	0.54	0.0400	AVPR1A,ARL6IP1,AGT,AVPR1B,AVP,ITGB1,ACE2,SNCA
GO:0051955	Regulation of amino acid transport	10	43	0.75	0.00040	SLC12A2,AVPR1A,PSEN1,AGT,AVPR1B,AVP,ITGB1,ACE2,TNF,SNCA
GO:0051953	Negative regulation of amine transport	5	27	0.65	0.0451	ADRA2A,ADRA2C,TNF,ADRA2B,SNCA
GO:0051952	Regulation of amine transport	14	95	0.55	0.00098	SLC12A2,ADRA2A,AVPR1A,PSEN1,AGT,PRKN,AVPR1B,AVP,ITGB1,ADRA2C,ACE2,TNF,ADRA2B,SNCA
GO:0051928	Positive regulation of calcium ion transport	31	133	0.75	1.11e-11	BDKRB1,PLCG1,F2RL3,PDGFRB,SLC9A1,CACNA1D,CALM3,BAX,F2,CD19,F2R,CREB3,PDPK1,MYLK,RYR2,GRIN1,BAK1,ASPH,AKAP5,PPP3CB,PPP3CA,PPP3CC,KCNE1,JAK3,PLCG2,ORAI1,PPP3R2,CALM1,CALM2,CAMK2A,SNCA
GO:0051926	Negative regulation of calcium ion transport	14	65	0.72	3.11e-05	TGFB1,ADRA2A,CALM3,NOS3,PLN,TLR9,PPP3CB,PPP3CA,PPP3CC,BCL2,NOS1,PPP3R2,CALM1,CALM2
GO:0051924	Regulation of calcium ion transport	57	266	0.71	7.77e-20	BDKRB1,TGFB1,PLCG1,F2RL3,CYBA,PDGFRB,SLC9A1,CACNA1C,ADRA2A,CACNA1D,CALM3,BAX,NOS3,PRKCE,F2,PRKACA,GNAI2,CD19,F2R,CREB3,PDPK1,FYN,PLN,MYLK,TLR9,RYR2,AGT,GRIN1,BAK1,ASPH,AKAP5,PPP3CB,PPP3CA,CAMK2B,PTK2B,PPP3CC,BCL2,KCNE1,SLC8A1,CXCR4,PRKD1,PTPN6,RHOA,PIK3CG,CAMK2D,LYN,JAK3,ITGB3,NOS1,PLCG2,ORAI1,CTNNB1,PPP3R2,CALM1,CALM2,CAMK2A,SNCA
GO:0051918	Negative regulation of fibrinolysis	4	13	0.87	0.0237	SERPINE1,VTN,THBS1,F2
GO:0051917	Regulation of fibrinolysis	5	18	0.83	0.0122	SERPINE1,VTN,THBS1,F2,F11
GO:0051901	Positive regulation of mitochondrial depolarization	4	8	0.97	0.0260	DCN,KDR,PARP1,RACK1
GO:0051900	Regulation of mitochondrial depolarization	6	18	0.79	0.0130	DCN,KDR,PARP1,SRC,BCL2,RACK1
GO:0051899	Membrane depolarization	12	54	0.73	0.00011	CACNA1C,CACNA1D,SCN4B,SCN5A,CACNA1H,CACNA1G,PRKCZ,SLC8A1,CACNA1I,SCN1B,CDKN2A,SCN7A
GO:0051898	Negative regulation of protein kinase B signaling	9	41	0.73	0.0012	TSC2,SLC9A3R1,PHLPP1,DLG1,PTEN,PPARA,PPP2CA,DDIT3,PIK3CB
GO:0051897	Positive regulation of protein kinase B signaling	24	113	0.6	3.21e-06	THBS1,PIK3CA,EGFR,AXL,INSR,VEGFB,MET,HCLS1,CD28,PTK2,ITGB1BP1,SRC,F10,F7,PIK3CD,ITGB1,HPSE,PIK3R5,FGFR1,PIK3CG,TGFBR1,LRP2,IGF1R,PIK3CB
GO:0051897	Positive regulation of protein kinase B signaling	25	113	0.73	4.35e-09	TGFB1,THBS1,PIK3CA,EGFR,APP,INSR,VEGFB,MET,CD28,HSP90AA1,PTK2,HSP90AB1,SRC,F10,F7,PIK3CD,ITGB1,HPSE,PIK3R5,FGFR1,TNF,PIK3CG,LRP2,IGF1R,PIK3CB
GO:0051896	Regulation of protein kinase B signaling	31	166	0.54	7.24e-07	RRAS,THBS1,SLC9A3R1,PIK3CA,PDCD6,EGFR,AXL,INSR,VEGFB,MET,HCLS1,CD28,PTK2,ITGB1BP1,SRC,F10,F7,HLA-G,PIK3CD,ITGB1,HPSE,PIK3R5,FGFR1,PIK3CG,RACK1,NTRK1,TGFBR1,LRP2,IGF1R,INPP5F,PIK3CB
GO:0051896	Regulation of protein kinase B signaling	37	166	0.73	2.30e-13	TSC2,TGFB1,RRAS,THBS1,SLC9A3R1,PHLPP1,PIK3CA,EGFR,APP,INSR,VEGFB,MET,CD28,HSP90AA1,PTK2,DLG1,MTOR,HSP90AB1,PTEN,SRC,F10,F7,PIK3CD,ITGB1,HPSE,PPARA,PIK3R5,FGFR1,TNF,PPP2CA,PIK3CG,NTRK1,DDIT3,LRP2,IGF1R,INPP5F,PIK3CB
GO:0051894	Positive regulation of focal adhesion assembly	6	25	0.65	0.0421	KDR,NRP1,RAC1,ITGB1BP1,ABL1,SDC4
GO:0051894	Positive regulation of focal adhesion assembly	5	25	0.68	0.0352	KDR,TSC1,SMAD3,SDC4,ROCK1
GO:0051893	Regulation of focal adhesion assembly	13	63	0.58	0.0018	THBS1,KDR,SLC9A1,NRP1,TLN1,PTK2,RAC1,ITGB1BP1,ABL1,SDC4,SRC,RHOA,ACTG1
GO:0051893	Regulation of focal adhesion assembly	15	63	0.76	5.30e-06	DUSP3,THBS1,KDR,SLC9A1,TSC1,TLN1,ROCK2,SMAD3,PTK2,PTEN,SDC4,SRC,ROCK1,RHOA,ACTG1
GO:0051881	Regulation of mitochondrial membrane potential	16	71	0.62	0.00015	DCN,KDR,NDUFC2,BAX,BID,PARP1,PRKN,ABL1,SRC,BCL2L1,AKT2,BAD,BCL2,NDUFS1,RACK1,UBB
GO:0051881	Regulation of mitochondrial membrane potential	16	71	0.74	4.19e-06	DCN,KDR,BAX,BID,PRKN,SRC,BAK1,BCL2L1,PIP5KL1,AKT2,BAD,BCL2,CDKN2A,TCL1A,AKT1,TRPV1
GO:0051851	Modulation by host of symbiont process	11	77	0.54	0.0054	APOE,PI4KA,EP300,ROCK2,SP1,PRKN,JUN,CARD9,HDAC1,PIK3C2G,CDC42
GO:0051770	Positive regulation of nitric-oxide synthase biosynthetic process	10	18	1.13	1.04e-06	TLR2,KDR,MAP2K3,TLR9,STAT1,TLR4,JAK2,MAP2K4,JAK3,MAP2K6
GO:0051709	Regulation of killing of cells of another organism	4	9	1.03	0.0093	C3,NOS2,SYK,BCL2L1
GO:0051702	Biological process involved in interaction with symbiont	19	108	0.63	9.07e-06	APOE,PI4KA,EP300,DDB1,F2,CFHR1,ROCK2,SP1,HSPD1,FN1,PRKN,JUN,CARD9,HDAC1,MBL2,JAK2,PIK3C2G,CDC42,MYD88
GO:0051701	Biological process involved in interaction with host	41	157	0.69	7.45e-13	CAV2,ITGAV,CBL,PIKFYVE,ICAM1,NRP1,ITGB7,EGFR,ITGB6,ITGA5,ITGB5,ITGA2,AXL,DDB1,INSR,CD46,CD209,CLEC4M,BSG,CAV1,SIGLEC1,CTSL,CTSB,WWP2,DPP4,CR1,CR2,AVPR1B,SRC,BCL2L1,AVP,TFRC,CDK1,ITGB1,ACE2,RPSA,AGTR1,PPIA,WWP1,ITGB3,LDLR
GO:0051701	Biological process involved in interaction with host	26	157	0.6	3.14e-07	ITGAV,CBL,ITGB7,EGFR,ITGB6,ITGA5,ITGB5,ITGA2,DDB1,INSR,CD46,CD209,CLEC4M,SIVA1,DPP4,CR2,AVPR1B,HSP90AB1,SRC,BCL2L1,AVP,ITGB1,CXCR4,ACE2,AGTR1,ITGB3
GO:0051683	Establishment of Golgi localization	3	8	0.96	0.0453	SLC9A3R1,YWHAZ,CDC42
GO:0051645	Golgi localization	5	14	0.82	0.0242	SLC9A3R1,ARCN1,COPG1,DAB1,CDC42
GO:0051645	Golgi localization	4	14	0.84	0.0287	SLC9A3R1,DAB1,YWHAZ,CDC42
GO:0051621	Regulation of norepinephrine uptake	2	2	1.38	0.0489	ACTB,SNCA
GO:0051611	Regulation of serotonin uptake	3	4	1.26	0.0129	ITGB3,NOS1,SNCA
GO:0051602	Response to electrical stimulus	11	44	0.78	0.00010	RPS6KB1,SLC9A1,GRM1,KCNJ3,CALR,PTEN,SRC,TH,CD14,NTRK1,NR4A1
GO:0051599	Response to hydrostatic pressure	3	5	1.16	0.0192	PIK3CA,ATP2B4,NTRK1
GO:0051592	Response to calcium ion	36	149	0.77	6.69e-14	CCND1,FOSB,JUND,KCNMB4,THBS1,ITPKA,EEF2K,IQGAP1,KCNMB1,ADCY8,CALM3,ADCY1,JUNB,FOS,KCNMB3,HSPA5,SCN5A,PRKAA1,RYR1,RYR2,JUN,PRKAA2,ITPR3,ASPH,SDC1,BAD,PPP3CA,PTK2B,KCNMB2,BRAF,CAMK2D,ACTG1,PLCG2,RYR3,CALM1,CALM2
GO:0051591	Response to cAMP	22	91	0.77	1.22e-08	KCNQ1,AHR,FOSB,RAP1B,EEF2K,APP,FOS,FOSL1,HSPA5,CARM1,EZR,SLC26A3,STAT1,RAP1A,PFKFB1,SDC1,ITPR2,PTK2B,KCNE1,SLC8A1,RAPGEF3,PIK3CG
GO:0051589	Negative regulation of neurotransmitter transport	6	14	1.02	0.00088	RAP1B,PRKN,RAP1A,BRAF,NOS1,SNCA
GO:0051588	Regulation of neurotransmitter transport	20	108	0.65	2.46e-06	RAP1B,KCNMB4,SNCAIP,PRKCG,ADRA2A,CALM3,ADCY1,GSK3B,PRKN,RAP1A,ADRA1A,ITGB1,BRAF,ITGB3,NOS1,PRKCB,CALM1,CALM2,CAMK2A,SNCA
GO:0051580	Regulation of neurotransmitter uptake	5	18	0.83	0.0122	PRKN,ITGB1,ITGB3,NOS1,SNCA
GO:0051563	Smooth endoplasmic reticulum calcium ion homeostasis	2	2	1.38	0.0489	APP,PSEN1
GO:0051547	Regulation of keratinocyte migration	4	14	0.84	0.0287	MTOR,PTEN,MMP9,IQSEC1
GO:0051496	Positive regulation of stress fiber assembly	9	53	0.5	0.0400	NRP1,RAC1,ITGB1BP1,ABL1,SDC4,LPAR1,RHOA,TGFBR1,CDC42
GO:0051496	Positive regulation of stress fiber assembly	11	53	0.7	0.00041	TSC1,ROCK2,SMAD3,MTOR,CD47,SDC4,LPAR1,RAPGEF3,RHOA,BRAF,CDC42
GO:0051492	Regulation of stress fiber assembly	16	92	0.51	0.0019	PIK3R2,SLC9A1,NRP1,MET,RAC1,ITGB1BP1,ABL1,SDC4,LPAR1,WAS,RHOA,PIK3R1,TGFBR1,ACTG1,WASF2,CDC42
GO:0051492	Regulation of stress fiber assembly	17	92	0.65	1.82e-05	PIK3R2,SLC9A1,TSC1,MET,ROCK2,SMAD3,MTOR,CD47,SDC4,LPAR1,ROCK1,RAPGEF3,RHOA,BRAF,PIK3R1,ACTG1,CDC42
GO:0051482	Positive regulation of cytosolic calcium ion concentration involved in phospholipase C-activating G protein-coupled signaling pathway	7	30	0.64	0.0259	F2RL3,F2RL2,F2R,LPAR1,LPAR6,AGTR1,LPAR4
GO:0051482	Positive regulation of cytosolic calcium ion concentration involved in phospholipase C-activating G protein-coupled signaling pathway	7	30	0.75	0.0043	F2RL3,GRM1,F2R,LPAR1,LPAR6,AGTR1,LPAR4
GO:0051481	Negative regulation of cytosolic calcium ion concentration	4	15	0.81	0.0347	SMAD3,BCL2,SLC8A1,NOS1
GO:0051480	Regulation of cytosolic calcium ion concentration	11	53	0.7	0.00041	SLC8A2,GRM1,ADCY8,ITPR1,F2,PRKACA,PLN,ATP2B4,RYR1,RYR2,SLC8A1
GO:0051444	Negative regulation of ubiquitin-protein transferase activity	9	23	0.86	0.00043	SMAD7,RPL37,RPL5,ABL1,RPL23,RPS20,RPS15,RPS7,RPL11
GO:0051438	Regulation of ubiquitin-protein transferase activity	11	58	0.55	0.0091	SKP1,SMAD7,RPL37,RPS2,RPL5,ABL1,RPL23,RPS20,RPS15,RPS7,RPL11
GO:0051412	Response to corticosterone	11	19	1.15	1.86e-07	CCND1,FOSB,CALM3,AVPR1A,FOS,FOSL1,FOXO3,TH,NEFL,CALM1,CALM2
GO:0051403	Stress-activated MAPK cascade	32	75	1.01	4.54e-18	MAPK13,MAPK1,RIPK2,NFKB1,MAPK14,MAPK3,ATF2,DAXX,SMAD3,MAPK11,MAP2K3,DUSP9,CRKL,ERCC6,MAP3K5,AGT,DUSP10,MAPKAPK2,MAP3K7,IRAK1,CARD9,TLR4,GPS1,MAPK8,MAP2K7,MAPK9,TNF,MAP2K4,IKBKB,MAP2K6,IRAK4,MYD88
GO:0051402	Neuron apoptotic process	20	91	0.61	1.94e-05	NGFR,KRAS,ERBB3,RB1,BAX,AXL,BID,HSPA5,CASP9,SIAH1,EPHA7,NGF,BCL2L1,AKT2,THRB,BCL2,RHOA,HRAS,NTRK1,SNCA
GO:0051402	Neuron apoptotic process	26	91	0.84	1.75e-11	NGFR,KRAS,ATF2,PPARGC1A,ERBB3,TP53,APP,BAX,BID,HSPA5,PSEN1,CASP9,SIAH1,MAX,AGTR2,BCL2L1,AKT2,THRB,BCL2,ROCK1,RHOA,HRAS,NTRK1,HIF1A,NEFL,SNCA
GO:0051385	Response to mineralocorticoid	9	39	0.63	0.0083	CCND1,AVPR1A,SCNN1B,PARP1,SRC,RPL27,IGF1R,CALM1,CALM2
GO:0051385	Response to mineralocorticoid	15	39	0.97	3.61e-08	CCND1,FOSB,CYBA,CALM3,AVPR1A,FOS,FOSL1,FOXO3,SGK1,SRC,TH,NEFL,IGF1R,CALM1,CALM2
GO:0051384	Response to glucocorticoid	30	144	0.7	2.72e-10	TGFB1,GSK3A,RPS6KB1,CCND1,NR3C1,FLT3,GPR83,FOSB,PIK3CA,LCAT,CALM3,AVPR1A,FOS,FOSL1,CASP9,FOXO3,PFKFB1,PDX1,SDC1,TH,JAK2,BCL2L11,BAD,BCL2,TNF,RHOA,NEFL,IGF1R,CALM1,CALM2
GO:0051353	Positive regulation of oxidoreductase activity	13	61	0.6	0.0014	APOE,GNAI2,NDUFA4,AGT,GNAI3,ABL1,PTK2B,AGTR1,ESR1,CALM1,CALM2,SNCA,PIK3CB
GO:0051353	Positive regulation of oxidoreductase activity	17	61	0.83	1.58e-07	APOE,CYBA,CALM3,GNAI2,AGT,GNAI3,AGTR2,PTK2B,TNF,AGTR1,ESR1,HIF1A,AKT1,CALM1,CALM2,SNCA,PIK3CB
GO:0051349	Positive regulation of lyase activity	13	54	0.77	2.50e-05	CACNA1C,CACNA1D,CALM3,NOS3,EDNRA,NOS2,AKAP5,RAF1,NOS1,ORAI1,AVPR2,CALM1,CALM2
GO:0051348	Negative regulation of transferase activity	48	274	0.63	8.60e-14	TSC2,GSK3A,DUSP3,CDKN1B,DUSP1,APOE,PPP1R1B,APC,CBL,PRKAR2A,PRKAR2B,TP53,DEPTOR,GNAQ,PPARG,PRKAG2,DUSP16,PTPN2,GSK3B,PSEN1,PRKCD,SFN,PDPK1,PIP4K2C,AGT,PRKN,DUSP10,PTEN,SRC,IRS2,PIP4K2A,SLC8A3,AKT1S1,PKIA,SLC8A1,CDKN1A,PRKAR1B,RGS14,PTPN6,TRIB3,DUSP7,CDKN2A,LYN,AKT1,PIP4K2B,CBLB,SNCA,PIK3CB
GO:0051347	Positive regulation of transferase activity	101	586	0.51	4.80e-20	CD74,MAPK1,CCND1,IL23A,CDKN1B,IL12B,SKP1,FLT3,EREG,TRAF2,APOE,PDGFRA,SPDYE1,THBS1,CCND2,PDGFRB,KDR,PIK3CA,ERBB3,IQGAP1,ERBB2,EGFR,RPS3,FLT1,KIT,MRNIP,AXL,INSR,IRS1,F2,CKS1B,MET,DIPK2A,SPDYE4,SPDYE3,PRKCD,SPDYA,FGFR3,PTK2,RPS2,ERBB4,PDPK1,RPLP1,TGFBR2,HLA-DRB1,ITGB1BP1,AGT,IL6R,EPHA7,RAP1A,VAV3,DAB1,VAV2,ABL1,SDC4,CCND3,SRC,TLR4,SYK,SPDYC,PCNA,HMGN1,JAK2,ALK,TIRAP,PDGFD,BAD,BTC,PTK2B,CDKN1A,ADRA2C…
GO:0051347	Positive regulation of transferase activity	129	586	0.73	2.62e-47	MAPK1,TAB1,TGFB1,GSK3A,IL2,CCND1,IL23A,CDKN1B,IL12B,SKP1,SLC8A2,FLT3,CDC25B,TRAF2,APOE,CAMK1,PDGFRA,THBS1,CCND2,PDGFRB,MAP2K2,MAPK3,PRKCQ,KDR,PIK3CA,DAXX,ERBB3,IQGAP1,ERBB2,EGFR,ADRA2A,FLT1,APP,ADCY8,PRKAG2,KIT,CALM3,DCUN1D1,MAP2K1,INSR,IRS1,RPTOR,F2,CD19,MET,IL23R,PRKAG1,PSEN1,PRKCD,HSP90AA1,PTK2,ERBB4,TCL1B,PDPK1,MAP2K3,DLG1,COPS8,ERCC6,ATP2B4,MAP3K5,TLR9,MTOR,AKAP13,AGT,PFKFB2,TAB2,IL6R,MAP3K7…
GO:0051345	Positive regulation of hydrolase activity	98	589	0.6	6.19e-27	NGFR,MAPK12,TSC2,RIPK2,PDGFRA,PDGFRB,TXK,STAT3,RASGRF2,CASP6,ERBB2,GNA12,EGFR,FLT1,ITGA1,APP,GNAQ,PPARG,KIT,CALM3,BAX,ITGA2,TSC1,AVPR1A,CRK,EDNRA,ROCK2,BID,F2R,GSK3B,CASP9,PRKCD,GRIN2A,SMAD3,HSPD1,CREB3,PDPK1,CRKL,FYN,FN1,MAP3K5,MTOR,AGT,AVPR1B,PIP5K1A,RAP1A,GRIN1,HSP90AB1,CARD9,AGTR2,PREX1,RALGDS,LPAR1,BAK1,SYK,TBC1D4,PRKCZ,ASPH,ADRA1A,NKX3-1,JAK2,AKT2,BCL2L11,BAD,MAPK8,ITGB1,RAPGEF4,PTK2B,ROCK1…
GO:0051343	Positive regulation of cyclic-nucleotide phosphodiesterase activity	3	5	1.16	0.0192	CALM3,CALM1,CALM2
GO:0051342	Regulation of cyclic-nucleotide phosphodiesterase activity	4	10	0.99	0.0122	AIP,CALM3,CALM1,CALM2
GO:0051341	Regulation of oxidoreductase activity	21	102	0.7	2.88e-07	NFKB1,APOE,CYBA,EGFR,CALM3,GNAI2,ATP2B4,AGT,PRKN,GNAI3,AGTR2,PTK2B,TNF,AGTR1,ESR1,HIF1A,AKT1,CALM1,CALM2,SNCA,PIK3CB
GO:0051339	Regulation of lyase activity	16	79	0.69	1.33e-05	CACNA1C,CACNA1D,CALM3,NOS3,GNAI2,EDNRA,NOS2,GNAI3,EDNRB,AKAP5,RAF1,NOS1,ORAI1,AVPR2,CALM1,CALM2
GO:0051338	Regulation of transferase activity	174	912	0.66	2.38e-57	MAPK1,TAB1,TSC2,TGFB1,CDC37,PIK3R2,GSK3A,DUSP3,IL2,CCND1,IL23A,CDKN1B,IL12B,SKP1,SLC8A2,DUSP1,FLT3,CDC25B,TRAF2,APOE,PPP1R1B,CAMK1,PDGFRA,APC,THBS1,CCND2,PDGFRB,SLC9A3R1,PIK3R3,MAP2K2,MAPK3,PRKCQ,KDR,PIK3CA,CBL,PRKAR2A,PRKAR2B,DAXX,ERBB3,IQGAP1,TP53,ERBB2,EGFR,ADRA2A,FLT1,APP,DEPTOR,ADCY8,GNAQ,PPARG,PRKAG2,KIT,CALM3,DCUN1D1,TSC1,DUSP16,MAP2K1,INSR,IRS1,RPTOR,F2,PTPN2,CD19,MET,IL23R,CDC25C,PRKAG1,…
GO:0051336	Regulation of hydrolase activity	137	1011	0.52	4.72e-30	NGFR,MAPK12,TSC2,RIPK2,SERPINE1,VTN,TFPI,LRP1,C3,PPP1R1B,PDGFRA,THBS1,PDGFRB,TXK,STAT3,RASGRF2,CASP6,IQGAP1,ERBB2,GNA12,EGFR,SERPING1,AIP,FLT1,ITGA1,APP,GNAQ,PPARG,KIT,CALM3,BAX,ITGA2,NOS3,TSC1,AVPR1A,HSP90B1,CRK,GNAI2,EDNRA,MET,ROCK2,BID,F2R,GSK3B,CASP9,PRKCD,GRIN2A,SMAD3,HSPD1,SFN,PTK2,CREB3,PDPK1,CRKL,FYN,FN1,MAP3K5,MTOR,AGT,AVPR1B,SERPINC1,PIP5K1A,RAP1A,VAV3,GRIN1,HSP90AB1,CARD9,VAV2,AGTR2,PR…
GO:0051284	Positive regulation of sequestering of calcium ion	5	15	0.91	0.0068	TGFB1,CALM3,RYR2,CALM1,CALM2
GO:0051282	Regulation of sequestering of calcium ion	23	130	0.52	7.13e-05	BDKRB1,PLCG1,F2RL3,BAX,PRKCE,F2,PRKACA,F2R,PDPK1,FLNA,ABL1,ASPH,ITPR2,NPSR1,PTK2B,PRKD1,PTPN6,LYN,ITGB3,PLCG2,CALM1,CALM2,SNCA
GO:0051282	Regulation of sequestering of calcium ion	36	130	0.83	1.95e-15	BDKRB1,TGFB1,PLCG1,F2RL3,CYBA,CACNA1C,CALM3,BAX,PRKCE,ITPR1,F2,PRKACA,CD19,F2R,PDPK1,PLN,RYR1,RYR2,ITPR3,ASPH,ITPR2,PTK2B,SLC8A1,PRKD1,PTPN6,CAMK2D,LYN,DDIT3,ITGB3,TRPV1,NOS1,PLCG2,RYR3,CALM1,CALM2,SNCA
GO:0051281	Positive regulation of release of sequestered calcium ion into cytosol	13	43	0.75	8.01e-05	BDKRB1,PLCG1,F2RL3,BAX,F2,F2R,PDPK1,ABL1,ASPH,NPSR1,CALM1,CALM2,SNCA
GO:0051281	Positive regulation of release of sequestered calcium ion into cytosol	13	43	0.86	3.31e-06	BDKRB1,PLCG1,F2RL3,CALM3,BAX,F2,CD19,F2R,PDPK1,ASPH,CALM1,CALM2,SNCA
GO:0051280	Negative regulation of release of sequestered calcium ion into cytosol	4	13	0.87	0.0237	TGFB1,CALM3,CALM1,CALM2
GO:0051279	Regulation of release of sequestered calcium ion into cytosol	20	84	0.65	7.07e-06	BDKRB1,PLCG1,F2RL3,BAX,PRKCE,F2,PRKACA,F2R,PDPK1,ABL1,ASPH,NPSR1,PTK2B,PRKD1,PTPN6,LYN,ITGB3,CALM1,CALM2,SNCA
GO:0051279	Regulation of release of sequestered calcium ion into cytosol	28	84	0.91	1.13e-13	BDKRB1,TGFB1,PLCG1,F2RL3,CYBA,CACNA1C,CALM3,BAX,PRKCE,F2,PRKACA,CD19,F2R,PDPK1,PLN,RYR2,ASPH,PTK2B,SLC8A1,PRKD1,PTPN6,CAMK2D,LYN,ITGB3,NOS1,CALM1,CALM2,SNCA
GO:0051262	Protein tetramerization	12	91	0.5	0.0059	VASP,TRPV5,TP53,APP,RYR1,CRTC2,GRIN1,STK4,TP73,TRPV1,RYR3,SNCA
GO:0051251	Positive regulation of lymphocyte activation	73	336	0.61	4.67e-19	CD74,EBI3,IL23A,HLA-DOA,IL12B,TICAM1,HLA-F,IL12RB2,IL27RA,PIK3CA,ZAP70,RPS3,STAT5B,VCAM1,STAT6,AXL,IL12A,CD46,CD209,LILRB1,ICOS,CD28,CAV1,FYN,TGFBR2,HLA-DRB1,DPP4,CR1,VAV3,ABL1,SRC,TLR4,IL2RG,HLA-DMA,SYK,IRS2,HLA-E,HLA-G,IL6ST,JAK2,KLRC2,TFRC,TIRAP,BAD,HLA-DRA,HLA-A,SH3KBP1,BCL2,CDKN1A,PTPN6,HLA-DPA1,HLA-DMB,RHOA,INPP5D,HLA-DPB1,LYN,IGLL5,TYK2,AMBRA1,JAK3,TRAF6,IL12RB1,VAV1,LOC102723407,IGHV3-16,…
GO:0051251	Positive regulation of lymphocyte activation	66	336	0.68	3.04e-21	RIPK2,TGFB1,IL2,IL23A,IL12B,TICAM1,RARA,IL12RB2,MAP3K8,PRKCQ,PIK3CA,ZAP70,VCAM1,STAT6,IL12A,CD46,CD209,ICOS,IL23R,CD28,FOXO3,HSPD1,FYN,DPP4,TLR9,CD47,DUSP10,VAV3,ADA,SRC,TLR4,IL2RG,SYK,IRS2,PRKCZ,IL6ST,JAK2,TIRAP,BAD,PPP3CA,NFATC2,HLA-A,BCL2,CDKN1A,PTPN6,RHOA,INPP5D,LYN,IGLL5,TYK2,AMBRA1,JAK3,TRAF6,AKT1,IL12RB1,VAV1,LOC102723407,IGHV3-72,PIK3R6,IGHV3-43D,BTK,PTPN11,ACTB,MALT1,BCL10,MYD88
GO:0051249	Regulation of lymphocyte activation	92	508	0.53	1.86e-19	CD74,SOS2,CLC,EBI3,IL23A,HLA-DOA,IL12B,TICAM1,RAC2,DCAF15,HLA-F,SMAD7,IL12RB2,IL27RA,PIK3CA,ZAP70,ERBB2,RPS3,STAT5B,VCAM1,STAT6,AXL,IL12A,PTPN2,CD46,CD209,LILRB1,BID,ICOS,CD28,CAV1,FYN,IL27,TGFBR2,HLA-DRB1,DPP4,CR1,VAV3,ABL1,SDC4,SRC,TLR4,IL2RG,VSIG4,HLA-DMA,SYK,IRS2,HLA-E,HLA-G,IL6ST,JAK2,KLRC2,TFRC,TIRAP,BAD,HLA-DRA,HLA-A,SH3KBP1,FGL1,BCL2,SOS1,CDKN1A,PTPN6,HLA-DPA1,HLA-DMB,RHOA,INPP5D,HLA-DPB1…
GO:0051249	Regulation of lymphocyte activation	86	508	0.61	5.56e-24	RIPK2,TGFB1,DUSP3,IL2,IL23A,IL12B,AHR,TICAM1,RAC2,RARA,DCAF15,IL12RB2,MAP3K8,PRKCQ,PIK3CA,ZAP70,ERBB2,CAMK4,VCAM1,STAT6,IL12A,JUNB,PTPN2,CD19,CD46,CD209,BID,ICOS,IL23R,CD28,FOXO3,HSPD1,DLG1,FYN,DPP4,TLR9,CD47,DUSP10,VAV3,PTEN,SDC4,ADA,SRC,TLR4,FGR,IL2RG,VSIG4,SYK,IRS2,PRKCZ,IL6ST,JAK2,TIRAP,BAD,PPP3CA,NFATC2,HLA-A,BCL2,CDKN1A,PTPN6,RHOA,INPP5D,CDKN2A,BRAF,LYN,IGLL5,TYK2,AMBRA1,JAK3,TRAF6,AKT1,RAS…
GO:0051247	Positive regulation of protein metabolic process	223	1512	0.55	1.66e-57	TNFRSF1A,NGFR,MAPK12,MAPK1,TAB1,RBX1,NFKBIA,RIPK2,TGFB1,GSK3A,RPS6KB1,VTN,IL2,CCND1,IL23A,CDKN1B,IL12B,SKP1,SLC8A2,FLT3,LRP1,C4BPB,C3,CDC25B,TRAF2,TICAM1,APOE,KRAS,CAMK1,APC,MDM2,RIPK1,THBS1,CCND2,LPCAT3,PDGFRB,PIK3R3,MAP2K2,MAPK3,KDR,PIK3CA,ATF2,STAT3,PPARGC1A,CASP6,DAXX,ERBB3,IQGAP1,TP53,ERBB2,GNA12,EGFR,ADRA2A,FLT1,ITGA1,APP,ADCY8,PPARG,PRKAG2,KIT,ARAF,CALM3,DCUN1D1,BAX,ITGA5,WNT1,ITGA2,DDB1,M…
GO:0051240	Positive regulation of multicellular organismal process	215	1505	0.54	4.86e-53	KCNQ1,NGFR,MAPK13,RIPK2,TGFB1,GSK3A,ITGB8,SERPINE1,VTN,IL2,CCND1,IL23A,MAPK14,IL12B,TNN,LRP1,PLCG1,C3,RRAS,TRAF2,TICAM1,APOE,RARA,PRKAB2,KRAS,APC,RIPK1,TLR2,THBS1,ITPKA,LPCAT3,CYBA,RHEB,IL12RB2,MAP2K2,GAB1,EEF2K,PRKCQ,PAX8,KDR,SLC9A1,ATF2,TXK,THRA,STAT3,PPARGC1A,ZAP70,ERBB3,ADRA2A,FLT1,LY96,APP,PPARG,KIT,FCER1G,ITGA5,WNT1,PRKCI,ITGA2,NOS3,AVPR1A,STAT6,MED1,MAP2K1,IL17D,IL12A,PRKCE,FOS,ADRA1B,F2,V…
GO:0051222	Positive regulation of protein transport	48	303	0.58	2.18e-12	TGFB1,PIK3R2,GSK3A,MAPK14,RAC2,CAMK1,TLR2,ERBB2,APP,ADCY8,PPARG,PRKCE,PRKACA,GSK3B,PSEN1,PRKCD,SMAD3,HSP90AA1,EZR,SFN,PRKAA1,FYN,PFKFB2,HSP90AB1,PLK3,SRC,TLR4,IRS2,PRKCZ,PRR5L,ASPH,PDX1,JAK2,AKT2,BAD,AKAP5,PPP3CB,MAPK8,ITGB2,PRKD1,RAPGEF3,TNF,MAVS,HRAS,PIK3R1,HIF1A,MYO1C,ITGAM
GO:0051220	Cytoplasmic sequestering of protein	5	27	0.65	0.0451	NFKBIA,NFKBIE,NFKBIB,CREB3,YWHAB
GO:0051209	Release of sequestered calcium ion into cytosol	11	52	0.71	0.00035	BAX,ITPR1,F2R,RYR1,RYR2,ITPR3,ITPR2,DDIT3,TRPV1,PLCG2,RYR3
GO:0051208	Sequestering of calcium ion	3	5	1.16	0.0192	HSP90B1,CALR,PSEN1
GO:0051151	Negative regulation of smooth muscle cell differentiation	4	16	0.78	0.0407	NFATC3,FOXO4,NFATC2,NFATC1
GO:0051150	Regulation of smooth muscle cell differentiation	6	30	0.68	0.0173	TGFB1,KIT,NFATC3,FOXO4,NFATC2,NFATC1
GO:0051149	Positive regulation of muscle cell differentiation	12	64	0.66	0.00044	MAPK12,TGFB1,MAPK14,CAMK1,MDM2,LAMC1,NID1,KIT,MAPK11,MTOR,MYLK3,BCL2
GO:0051147	Regulation of muscle cell differentiation	18	137	0.5	0.00046	MAPK12,TGFB1,GSK3A,MAPK14,CAMK1,MDM2,LAMC1,NID1,KIT,NFATC3,MAPK11,MTOR,FOXO4,MYLK3,NFATC2,BCL2,PPARA,NFATC1
GO:0051146	Striated muscle cell differentiation	31	204	0.57	9.16e-08	MAPK14,RARA,KRAS,PDGFRA,PDGFRB,SLC9A1,WNT1,TSC1,AVPR1A,CALR,CACNA1H,RYR1,MTOR,AKAP13,CACNA1S,AGT,ADRA1A,SDC1,MYLK3,PPP3CB,PPP3CA,NFATC2,ITGB1,BCL2,JAM2,SLC8A1,MAP2K4,LMOD2,AKT1,ACTG1,NOS1
GO:0051142	Positive regulation of NK T cell proliferation	7	10	1.11	0.00022	IL23A,IL12B,IL12RB2,IL12A,JAK2,TYK2,IL12RB1
GO:0051142	Positive regulation of NK T cell proliferation	8	10	1.29	2.85e-06	IL23A,IL12B,IL12RB2,IL12A,IL23R,JAK2,TYK2,IL12RB1
GO:0051131	Chaperone-mediated protein complex assembly	5	23	0.72	0.0267	PSMG2,HSP90AA1,HSPD1,HSP90AB1,PTGES3
GO:0051101	Regulation of DNA binding	18	124	0.55	0.00015	NFKBIA,TGFB1,EP300,PPARG,CALM3,ITGA2,PSEN1,PRKN,JUN,MMP9,PDX1,JAK2,MAPK8,TRAF6,DDIT3,CTNNB1,CALM1,CALM2
GO:0051099	Positive regulation of binding	29	181	0.59	9.98e-08	RIPK2,PPP2CB,TGFB1,VTN,LRP1,TICAM1,APOE,RARA,EP300,APP,PPARG,CALM3,ITGA2,USP9X,MET,GSK3B,PSEN1,PRKN,HSP90AB1,MMP9,STK4,PDX1,JAK2,TRIB3,PPP2CA,TRAF6,CTNNB1,CALM1,CALM2
GO:0051098	Regulation of binding	54	375	0.54	1.90e-12	NFKBIA,RIPK2,PPP2CB,TGFB1,VTN,LRP1,TICAM1,APOE,RARA,CAMK1,MAPK3,EP300,APP,PPARG,CALM3,BAX,ITGA2,CRK,PRKACA,CFHR1,USP9X,MET,GSK3B,CARM1,PSEN1,PRKCD,SMAD3,PLN,PRKN,JUN,HSP90AB1,MMP9,STK4,SRC,PDX1,JAK2,PPP3CA,MAPK8,CSNK1E,ITGA4,ROCK1,CDKN1A,PPARA,TRIB3,PPP2CA,TRAF6,DDIT3,AKT1,ACTB,CTNNB1,CDC42,CBLB,CALM1,CALM2
GO:0051094	Positive regulation of developmental process	177	1332	0.51	8.88e-39	DCN,TNFRSF1A,NGFR,MAPK12,RIPK2,TGFB1,ITGB8,SERPINE1,RPS6KB1,NFKB1,IL2,CCND1,IL23A,MAPK14,IL12B,APOB,PROC,TNN,PLCG1,C3,RRAS,APOE,JUND,RARA,KRAS,CAMK1,MDM2,LAMC1,RIPK1,TLR2,THBS1,ITPKA,RHEB,MAP2K2,GAB1,EEF2K,PAX8,KDR,GPC1,NID1,STAT3,PPARGC1A,ZAP70,ERBB3,FLT1,APP,PPARG,KIT,BAX,ITGA5,WNT1,PRKCI,NOS3,STAT6,CRK,MED1,MAP2K1,JUNB,INSR,RAC3,FOS,VEGFB,CD46,CALR,IL23R,GSK3B,CD28,CARM1,PSEN1,SP1,SMAD3,MAPK11…
GO:0051092	Positive regulation of NF-kappaB transcription factor activity	44	157	0.83	5.51e-19	RIPK2,TGFB1,TRAF2,TICAM1,IRAK2,RIPK1,TLR2,TRAF5,PRKCQ,EP300,STAT3,APP,PRKCI,RPS6KA4,TRADD,TLR9,AGT,MAP3K7,IRAK1,CHUK,CARD9,TLR4,AR,PRKCZ,ALK,TIRAP,ITGB2,RELA,TLR6,PRKD1,PRKD2,TNF,IKBKB,NTRK1,TRAF6,RPS6KA5,PLCG2,BTK,IKBKG,PRKCB,MALT1,BCL10,MYD88,CAMK2A
GO:0051091	Positive regulation of DNA-binding transcription factor activity	67	267	0.78	1.10e-26	RIPK2,TGFB1,TRAF2,TICAM1,IRAK2,RIPK1,TLR2,TRAF5,PRKCQ,EP300,ATF2,STAT3,PPARGC1A,APP,ADCY8,PPARG,KIT,WNT1,PRKCI,ADCY1,FOSL1,SMAD3,RPS6KA4,TRADD,ESR2,COPS5,TLR9,AGT,CRTC2,MAP3K7,IRAK1,CHUK,CARD9,PTEN,TLR4,AR,PRKCZ,NKX3-1,JAK2,ALK,TIRAP,PPP3CA,ITGB2,RELA,TLR6,PRKD1,LPAR5,PRKD2,TNF,MAVS,ESR1,IKBKB,NTRK1,TRAF6,DDIT3,AKT1,IKBKE,RPS6KA5,PLCG2,BTK,IKBKG,CTNNB1,PRKCB,MALT1,BCL10,MYD88,CAMK2A
GO:0051090	Regulation of DNA-binding transcription factor activity	83	436	0.66	4.60e-26	NFKBIA,RIPK2,PPP2CB,TGFB1,TRAF2,TICAM1,IRAK2,RIPK1,TLR2,TRAF5,MAPK3,PRKCQ,EP300,ATF2,STAT3,PPARGC1A,NFKBIE,APP,ADCY8,PPARG,KIT,WNT1,PRKCI,ADCY1,FOSL1,NFKBIB,SIVA1,SMAD3,RPS6KA4,TRADD,CREB3,USP7,ESR2,COPS5,TLR9,AGT,SGK1,CRTC2,MAP3K7,IRAK1,CHUK,CARD9,PTEN,TLR4,AR,SYK,HCK,PRKCZ,NKX3-1,JAK2,ALK,TIRAP,TRAF3,PPP3CA,MAPK8,SGK3,ITGB2,RELA,TLR6,PRKD1,LPAR5,PRKD2,MAPK9,TNF,MAVS,ESR1,CDKN2A,IKBKB,NTRK1,TRAF…
GO:0051057	Positive regulation of small GTPase mediated signal transduction	17	73	0.64	5.94e-05	SOS2,F2RL3,KRAS,ITGAV,PDGFRB,F2RL2,F2R,RAC1,NGF,SRC,LPAR1,LPAR6,SOS1,LPAR4,PIK3CG,NTRK1,PIK3CB
GO:0051057	Positive regulation of small GTPase mediated signal transduction	14	73	0.67	9.29e-05	F2RL3,KRAS,ITGAV,PDGFRB,F2R,AKAP13,SRC,LPAR1,LPAR6,RASGRF1,LPAR4,PIK3CG,NTRK1,PIK3CB
GO:0051056	Regulation of small GTPase mediated signal transduction	41	314	0.5	2.04e-08	TSC2,PPP2CB,ARHGDIB,F2RL3,APOE,KRAS,ITGAV,PDGFRB,CBL,RASGRF2,CRK,ITGA3,MET,F2R,ARHGAP10,ARHGEF1,AKAP13,ARHGEF11,VAV3,VAV2,PREX1,SRC,OGT,LPAR1,LPAR6,ADRA1A,ARHGAP5,ITGB1,ARHGEF12,GNA13,RAF1,RASGRF1,LPAR4,PIK3CG,NTRK1,ARHGEF28,ARHGDIA,VAV1,IQSEC1,RDX,PIK3CB
GO:0051051	Negative regulation of transport	65	432	0.56	8.75e-16	KCNQ1,TNFRSF1A,TGFB1,GSK3A,NFKB1,IL12B,CRBN,RAP1B,APOE,TLR2,THBS1,ITGAV,SLC9A3R1,PRKG2,ERBB3,ADRA2A,PIP4P2,CALM3,NOS3,IL12A,IRS1,PRKCE,GNAI2,LYPLA1,F2R,ATF4,PLN,TLR9,CD47,AGT,PRKN,RAP1A,PTEN,MMP9,ADA,IRS2,TBC1D4,FOXO1,AKT2,PPP3CB,PPP3CA,PKIA,PTK2B,PPP3CC,BCL2,KCNE1,ADRA2C,PRKD1,TNF,BRAF,CAMK2D,AKT1,ITGB3,APOC1,APOC2,KCNE1B,NOS1,ADRA2B,PTPN11,PRKCB,AVPR2,PPP3R2,CALM1,CALM2,SNCA
GO:0051050	Positive regulation of transport	159	915	0.62	2.68e-47	KCNQ1,BDKRB1,NFKBIA,TGFB1,PIK3R2,GSK3A,SERPINE1,VTN,MAPK14,LRP1,PLCG1,C3,CFP,F2RL3,RAC2,APOE,ACTN4,CAMK1,TLR2,LPCAT3,CYBA,PDGFRB,SLC12A2,SLC9A3R1,EEF2K,SLC9A1,CBL,ERBB2,KCNMB1,ADRA2A,APP,ADCY8,PPARG,CACNA1D,FCER1G,CALM3,FCN2,FXYD2,BAX,PRKCI,MASP1,ITGA2,AVPR1A,C2,INSR,IRS1,PRKCE,KIF5B,F2,PRKACA,GNAI2,CD19,EDNRA,CALR,F2R,SCN4B,GSK3B,PSEN1,SCN5A,SIVA1,PRKCD,SMAD3,CACNA1H,HSP90AA1,ATF4,EZR,SGK2,SFN,C…
GO:0051049	Regulation of transport	246	1763	0.53	2.98e-60	KCNQ1,TNFRSF1A,MAPK1,BDKRB1,NFKBIA,TSC2,TGFB1,PIK3R2,GSK3A,SERPINE1,RPS6KB1,VTN,NFKB1,MAPK14,IL12B,CRBN,LRP1,PLCG1,C3,CFP,F2RL3,RAC2,RAP1B,APOE,ACTN4,CAMK1,KCNMB4,RIPK1,TLR2,THBS1,ITGAV,SNCAIP,LPCAT3,CYBA,PDGFRB,SLC12A2,SLC9A3R1,MAP2K2,MAPK3,EEF2K,PAX8,PRKCG,SLC9A1,CBL,PRKG2,KCNN2,RASGRF2,CASP6,CACNA1C,ERBB3,ERBB2,KCNMB1,ADRA2A,APP,PIP4P2,ADCY8,PPARG,PRKAG2,CACNA1D,FCER1G,CALM3,FCN2,FXYD2,BAX,KCN…
GO:0051048	Negative regulation of secretion	22	164	0.51	5.99e-05	TNFRSF1A,IL12B,RAP1B,APOE,ERBB3,ADRA2A,IL12A,IRS1,GNAI2,F2R,PRKN,RAP1A,ADA,FOXO1,PPP3CA,ADRA2C,TNF,BRAF,ADRA2B,PTPN11,AVPR2,SNCA
GO:0051047	Positive regulation of secretion	41	308	0.51	1.25e-08	TGFB1,TLR2,CYBA,SLC12A2,ADCY8,PPARG,AVPR1A,PRKCE,GNAI2,CACNA1H,EZR,CACNA1G,GAB2,AGT,PFKFB2,AVPR1B,SDC4,TLR4,FGR,SYK,IRS2,EDNRB,STAM,AVP,NKX3-1,PDX1,SDC1,JAK2,BAD,PPP3CB,PPP3CA,SPP1,ITGB2,CACNA1I,CREB1,HIF1A,TRPV1,MAP2K6,PTPN11,ITGAM,SNCA
GO:0051046	Regulation of secretion	82	620	0.51	5.52e-17	KCNQ1,TNFRSF1A,TGFB1,IL12B,RAC2,RAP1B,APOE,KCNMB4,TLR2,SNCAIP,CYBA,SLC12A2,SLC9A3R1,PAX8,PRKCG,ERBB3,ADRA2A,ADCY8,PPARG,CALM3,ADCY1,AVPR1A,IL12A,IRS1,PRKCE,GNAI2,F2R,GSK3B,NOS2,CACNA1H,EZR,PDPK1,PRKAA1,CACNA1G,GAB2,AGT,PRKN,PFKFB2,AVPR1B,SGK1,RAB13,RAP1A,SDC4,ADA,TLR4,FGR,SYK,IRS2,EDNRB,STAM,FOXO1,AVP,ADRA1A,NKX3-1,PDX1,SDC1,JAK2,BAD,PPP3CB,PPP3CA,SPP1,RAPGEF4,ITGB2,CACNA1I,ADRA2C,CREB1,TNF,AGTR1…
GO:0051044	Positive regulation of membrane protein ectodomain proteolysis	4	17	0.76	0.0473	APOE,ADRA2A,APP,TNF
GO:0051043	Regulation of membrane protein ectodomain proteolysis	5	25	0.68	0.0352	APOE,ADRA2A,APP,ROCK1,TNF
GO:0051017	Actin filament bundle assembly	9	59	0.57	0.0098	ITGB5,HSP90B1,EZR,SRC,ACTN1,PTK2B,RHOA,BRAF,MARCKS
GO:0051000	Positive regulation of nitric-oxide synthase activity	6	24	0.67	0.0366	APOE,PTK2B,ESR1,CALM1,CALM2,PIK3CB
GO:0051000	Positive regulation of nitric-oxide synthase activity	11	24	1.05	1.04e-06	APOE,CALM3,AGTR2,PTK2B,TNF,ESR1,HIF1A,AKT1,CALM1,CALM2,PIK3CB
GO:0050999	Regulation of nitric-oxide synthase activity	8	40	0.57	0.0290	APOE,EGFR,CAV1,PTK2B,ESR1,CALM1,CALM2,PIK3CB
GO:0050999	Regulation of nitric-oxide synthase activity	13	40	0.9	1.72e-06	APOE,EGFR,CALM3,ATP2B4,AGTR2,PTK2B,TNF,ESR1,HIF1A,AKT1,CALM1,CALM2,PIK3CB
GO:0050996	Positive regulation of lipid catabolic process	8	28	0.84	0.00065	IRS1,PRKCE,PRKCD,IRS2,AKT2,PPARA,APOA5,APOC2
GO:0050995	Negative regulation of lipid catabolic process	8	26	0.87	0.00044	ADRA2A,PDE3B,PRKAA1,ALK,TNF,PIK3CG,AKT1,APOC1
GO:0050994	Regulation of lipid catabolic process	12	62	0.56	0.0049	CDK4,THRA,IRS1,PRKCE,PRKCD,IRS2,ALK,AKT2,PIK3CG,LDLR,APOC1,APOC2
GO:0050994	Regulation of lipid catabolic process	18	62	0.85	3.65e-08	CDK4,THRA,ADRA2A,PDE3B,IRS1,PRKCE,PRKCD,PRKAA1,IRS2,ALK,AKT2,PPARA,TNF,PIK3CG,APOA5,AKT1,APOC1,APOC2
GO:0050982	Detection of mechanical stimulus	9	53	0.61	0.0054	KCNQ1,KIT,ITGA2,PTK2,FYN,CXCR4,TNF,NTRK1,CTNNB1
GO:0050974	Detection of mechanical stimulus involved in sensory perception	7	36	0.67	0.0097	KCNQ1,KIT,ITGA2,FYN,CXCR4,TNF,NTRK1
GO:0050966	Detection of mechanical stimulus involved in sensory perception of pain	5	14	0.94	0.0054	ITGA2,FYN,CXCR4,TNF,NTRK1
GO:0050927	Positive regulation of positive chemotaxis	7	25	0.83	0.0019	KDR,ITGA2,VEGFB,SMAD3,CREB3,F7,PGF
GO:0050922	Negative regulation of chemotaxis	13	61	0.6	0.0014	SEMA3F,C5,SEMA3G,THBS1,SEMA7A,SEMA3C,NRP1,SEMA3D,PTPN2,DPP4,PLXNA3,SEMA3B,SEMA3E
GO:0050921	Positive regulation of chemotaxis	26	147	0.52	1.87e-05	CD74,MAPK1,IL23A,RAC2,THBS1,PDGFRB,KDR,NRP1,ITGA2,IL12A,VEGFB,MET,CALR,THBS4,PTK2,RAC1,IL6R,LPAR1,F7,TIRAP,PDGFD,PTK2B,PRKD1,FGFR1,PRKD2,PGF
GO:0050921	Positive regulation of chemotaxis	31	147	0.71	9.83e-11	MAPK1,TGFB1,SERPINE1,IL23A,RAC2,THBS1,PDGFRB,MAPK3,KDR,PLA2G7,APP,ITGA2,IL12A,VEGFB,MET,CALR,SMAD3,THBS4,PTK2,CREB3,IL6R,LPAR1,F7,TIRAP,PTK2B,CXCR4,PRKD1,FGFR1,PRKD2,PGF,DAPK2
GO:0050920	Regulation of chemotaxis	40	227	0.52	3.64e-08	SEMA3F,CD74,MAPK1,C5,IL23A,SEMA3G,RAC2,PDGFRA,THBS1,PDGFRB,SEMA7A,KDR,SEMA3C,NRP1,SEMA3D,ITGA2,IL12A,VEGFB,PTPN2,MET,CALR,THBS4,PTK2,RAC1,PLXNA4,DPP4,IL6R,PLXNA3,LPAR1,F7,TIRAP,PDGFD,PTK2B,PRKD1,FGFR1,PRKD2,LYN,PGF,SEMA3B,SEMA3E
GO:0050920	Regulation of chemotaxis	37	227	0.6	6.36e-10	MAPK1,TGFB1,SERPINE1,DUSP3,IL23A,DUSP1,RAC2,PDGFRA,THBS1,PDGFRB,MAPK3,KDR,PLA2G7,APP,ITGA2,IL12A,VEGFB,PTPN2,MET,CALR,SMAD3,THBS4,PTK2,CREB3,DPP4,IL6R,LPAR1,F7,TIRAP,PTK2B,CXCR4,PRKD1,FGFR1,PRKD2,LYN,PGF,DAPK2
GO:0050919	Negative chemotaxis	15	47	0.77	9.71e-06	SEMA3F,SEMA3G,ITGAV,SEMA7A,SEMA3C,SEMA3D,PLXNA4,NRP2,DPP4,EPHA7,PLXNA3,RHOA,ITGB3,SEMA3B,SEMA3E
GO:0050904	Diapedesis	3	7	1.02	0.0352	CRK,CRKL,ITGA4
GO:0050901	Leukocyte tethering or rolling	6	20	0.75	0.0193	ITGB7,VCAM1,ITGB1,ITGA4,JAM2,SPN
GO:0050901	Leukocyte tethering or rolling	8	20	0.99	0.00011	MADCAM1,ITGB7,VCAM1,ITGB1,ITGA4,ROCK1,JAM2,TNF
GO:0050900	Leukocyte migration	42	249	0.5	4.41e-08	MYH9,PIKFYVE,ITGA9,ICAM1,ZAP70,ITGB7,FLT1,ITGA1,KIT,FCER1G,STAT5B,VCAM1,BCR,ITGA3,BSG,CRKL,FYN,ITGAL,MSN,IL6R,VAV3,PREX1,SRC,SYK,HCK,EDNRB,PIK3CD,ITGB1,ITGA4,ITGB2,JAM2,SOS1,PIK3CG,PPIA,PIK3R1,LYN,ITGA7,PIP5K1C,RPS19,VAV1,CDC42,SPN
GO:0050900	Leukocyte migration	41	249	0.6	4.45e-11	MADCAM1,SLC12A2,ITGA9,ZAP70,ITGB7,FLT1,ITGA1,KIT,FCER1G,VCAM1,CXCL3,CRK,ITGA3,CRKL,FYN,ITGAL,MSN,IL6R,VAV3,PREX1,MMP9,ADA,SRC,SYK,HCK,EDNRB,PIK3CD,ITGB1,ITGA4,ITGB2,ROCK1,JAM2,CXCR4,TNF,PIK3CG,PIK3R1,LYN,PIP5K1C,VAV1,IRAK4,CDC42
GO:0050890	Cognition	54	313	0.62	2.88e-15	MAPK1,RPS6KB1,SLC8A2,APOE,PPP1R1B,KRAS,TLR2,CCND2,EP300,PRKCG,THRA,PRKAR2B,EGFR,CAMK4,APP,ADCY8,KIT,ITGA5,ADCY1,TSC1,INSR,FOS,FOSL1,ITGA3,PSEN1,GRIN2A,FYN,AGT,PRKN,TNR,SGK1,GRIN1,PTEN,EIF4EBP2,SRC,ITPR3,ITGA8,PRKCZ,TH,SLC8A3,PPP3CB,ITGB1,ADCY3,PRKAR1B,RGS14,CREB1,KCNK2,RAPGEF3,TNF,RASGRF1,MME,BRAF,NTRK1,HIF1A
GO:0050886	Endocrine process	9	53	0.5	0.0400	KRAS,AVPR1A,AGT,AVPR1B,EDNRB,ACE2,AGTR1,RHOA,AVPR2
GO:0050886	Endocrine process	15	53	0.84	8.81e-07	KCNQ1,GNRHR,KRAS,CYBA,NOS3,AVPR1A,AGT,AVPR1B,AGTR2,EDNRB,ACE2,AGTR1,RHOA,RPS6KA2,AVPR2
GO:0050878	Regulation of body fluid levels	77	371	0.59	4.06e-19	CPB2,SERPIND1,MYH9,F9,COMP,VTN,CCND1,PROC,F2RL3,APOE,PDGFRA,THBS1,VWF,PIK3CA,TRPV5,GNA12,FERMT3,GNAQ,STAT5B,ITGA2,F2RL2,MED1,AXL,FGB,PRKCE,CHRM1,F2,GP6,PRKACA,GNAI2,TLN1,MET,F2R,PRKCD,FGG,CAV1,STAT5A,ERBB4,SCNN1B,FN1,MT-CO2,F13B,SERPINC1,F5,COPA,FLNA,VAV3,PRKACB,GNAS,VAV2,SRC,F10,F7,SYK,WAS,EDNRB,PRKACG,AVP,ILK,HPSE,F11,ADRA2C,PTPN6,GNA13,PIK3CG,PPIA,RPLP0,ITGB3,ACTG1,VAV1,ADRA2B,PLCG2,HBB,ACTB,A…
GO:0050878	Regulation of body fluid levels	68	371	0.65	1.84e-20	F9,COMP,SERPINE1,VTN,CCND1,MAPK14,TFPI,PROC,C4BPB,F2RL3,APOE,PDGFRA,THBS1,VWF,CYBA,PIK3CA,TRPV5,GNA12,SERPING1,ADRA2A,GNAQ,ITGA2,NOS3,MED1,PRKCE,F2,PRKACA,GNAI2,TLN1,MET,F2R,PRKCD,SFN,ERBB4,FN1,SERPINC1,F5,VAV3,PRKACB,VAV2,ADA,SRC,PRKG1,F10,F7,SYK,EDNRB,PRKACG,AVP,PPP3CA,ILK,HPSE,F11,ADRA2C,CREB1,PTPN6,TBXA2R,GNA13,PIK3CG,HIF1A,ITGB3,ACTG1,VAV1,ADRA2B,PLCG2,ACTB,AVPR2,PIK3CB
GO:0050871	Positive regulation of B cell activation	23	92	0.67	5.12e-07	CD74,TICAM1,STAT5B,STAT6,CD28,VAV3,TLR4,IL2RG,SYK,IRS2,TFRC,TIRAP,BAD,SH3KBP1,BCL2,CDKN1A,INPP5D,IGLL5,LOC102723407,IGHV3-16,IGHV3-72,IGHV3-43D,BTK
GO:0050871	Positive regulation of B cell activation	23	92	0.78	3.00e-09	TGFB1,IL2,TICAM1,STAT6,CD28,TLR9,VAV3,ADA,TLR4,IL2RG,SYK,IRS2,TIRAP,BAD,NFATC2,BCL2,CDKN1A,INPP5D,IGLL5,LOC102723407,IGHV3-72,IGHV3-43D,BTK
GO:0050870	Positive regulation of T cell activation	54	251	0.6	6.27e-14	CD74,EBI3,IL23A,HLA-DOA,IL12B,IL12RB2,IL27RA,PIK3CA,ZAP70,RPS3,STAT5B,VCAM1,IL12A,CD46,CD209,LILRB1,ICOS,CD28,CAV1,FYN,TGFBR2,HLA-DRB1,DPP4,CR1,ABL1,SRC,IL2RG,HLA-DMA,SYK,HLA-E,HLA-G,IL6ST,JAK2,TFRC,BAD,HLA-DRA,HLA-A,PTPN6,HLA-DPA1,HLA-DMB,RHOA,HLA-DPB1,LYN,TYK2,AMBRA1,JAK3,TRAF6,IL12RB1,VAV1,PIK3R6,PTPN11,ACTB,HLA-DOB,B2M
GO:0050870	Positive regulation of T cell activation	49	251	0.67	1.13e-15	RIPK2,TGFB1,IL2,IL23A,IL12B,RARA,IL12RB2,MAP3K8,PRKCQ,PIK3CA,ZAP70,VCAM1,IL12A,CD46,CD209,ICOS,IL23R,CD28,FOXO3,HSPD1,FYN,DPP4,CD47,DUSP10,ADA,SRC,IL2RG,SYK,PRKCZ,IL6ST,JAK2,BAD,PPP3CA,HLA-A,PTPN6,RHOA,LYN,TYK2,AMBRA1,JAK3,TRAF6,AKT1,IL12RB1,VAV1,PIK3R6,PTPN11,ACTB,MALT1,BCL10
GO:0050867	Positive regulation of cell activation	80	401	0.57	5.38e-19	CD74,EBI3,IL23A,HLA-DOA,IL12B,TICAM1,HLA-F,THBS1,PDGFRB,IL12RB2,IL27RA,PIK3CA,ZAP70,RPS3,STAT5B,VCAM1,STAT6,AXL,IL12A,CD46,CD209,LILRB1,ICOS,CD28,CAV1,FYN,TGFBR2,HLA-DRB1,DPP4,GAB2,CR1,FLNA,VAV3,ABL1,SRC,TLR4,IL2RG,HLA-DMA,SYK,IRS2,HLA-E,HLA-G,IL6ST,JAK2,KLRC2,TFRC,TIRAP,BAD,HLA-DRA,HLA-A,SH3KBP1,ITGB2,BCL2,CDKN1A,PTPN6,HLA-DPA1,HLA-DMB,RHOA,INPP5D,HLA-DPB1,CEBPA,LYN,IGLL5,TYK2,AMBRA1,JAK3,TRAF6,…
GO:0050867	Positive regulation of cell activation	77	401	0.67	2.45e-24	RIPK2,TGFB1,IL2,IL23A,IL12B,TICAM1,JUND,RARA,THBS1,PDGFRB,IL12RB2,MAP3K8,PRKCQ,PIK3CA,ZAP70,APP,VCAM1,STAT6,IL12A,CD46,CD209,ICOS,IL23R,CD28,FOXO3,HSPD1,FYN,DPP4,TLR9,GAB2,CD47,DUSP10,VAV3,ADA,SRC,TLR4,FGR,IL2RG,SYK,IRS2,PRKCZ,IL6ST,JAK2,TIRAP,BAD,PPP3CA,NFATC2,HLA-A,ITGB2,BCL2,CDKN1A,TLR6,PTPN6,TNF,RHOA,INPP5D,LYN,IGLL5,TYK2,AMBRA1,JAK3,TRAF6,RPS6KA1,AKT1,IL12RB1,VAV1,LOC102723407,IGHV3-72,PIK3R…
GO:0050865	Regulation of cell activation	115	658	0.51	2.41e-23	CD74,SOS2,CLC,EBI3,IL23A,HLA-DOA,IL12B,TICAM1,RAC2,APOE,DCAF15,PDGFRA,HLA-F,THBS1,PDGFRB,SMAD7,IL12RB2,IL27RA,PIK3CA,TXK,ZAP70,ERBB2,RPS3,GNAQ,FCER1G,STAT5B,VCAM1,STAT6,AXL,IL12A,BCR,F2,GP6,PTPN2,CD46,CD209,LILRB1,BID,ICOS,CD28,PRKCD,FGG,CAV1,PDPK1,FYN,FN1,IL27,TGFBR2,HLA-DRB1,DPP4,GAB2,CR1,IL6R,FLNA,VAV3,ABL1,SDC4,SRC,TLR4,IL2RG,VSIG4,HLA-DMA,SYK,IRS2,HLA-E,HLA-G,IL6ST,JAK2,KLRC2,TFRC,TIRAP,BAD,…
GO:0050865	Regulation of cell activation	110	658	0.61	1.42e-30	RIPK2,TGFB1,DUSP3,IL2,IL23A,IL12B,AHR,TICAM1,RAC2,APOE,JUND,RARA,DCAF15,PDGFRA,THBS1,PDGFRB,IL12RB2,MAP3K8,PRKCQ,PIK3CA,TXK,ZAP70,ERBB2,CAMK4,APP,GNAQ,FCER1G,VCAM1,NOS3,STAT6,IL12A,JUNB,F2,PTPN2,CD19,CD46,CD209,BID,ICOS,IL23R,CD28,PRKCD,FOXO3,HSPD1,PDPK1,DLG1,FYN,FN1,DPP4,TLR9,GAB2,CD47,DUSP10,IL6R,VAV3,PTEN,SDC4,ADA,SRC,TLR4,PRKG1,FGR,IL2RG,VSIG4,SYK,IRS2,PRKCZ,IL6ST,JAK2,TIRAP,BAD,PPP3CA,NFATC2…
GO:0050864	Regulation of B cell activation	27	140	0.55	2.99e-06	CD74,TICAM1,IL27RA,STAT5B,STAT6,CD28,CR1,VAV3,TLR4,IL2RG,SYK,IRS2,TFRC,TIRAP,BAD,SH3KBP1,BCL2,CDKN1A,PTPN6,INPP5D,LYN,IGLL5,LOC102723407,IGHV3-16,IGHV3-72,IGHV3-43D,BTK
GO:0050864	Regulation of B cell activation	29	140	0.7	6.57e-10	TGFB1,IL2,AHR,TICAM1,STAT6,CD19,CD28,TLR9,VAV3,PTEN,ADA,TLR4,IL2RG,SYK,IRS2,TIRAP,BAD,NFATC2,BCL2,CDKN1A,PTPN6,INPP5D,CDKN2A,LYN,IGLL5,LOC102723407,IGHV3-72,IGHV3-43D,BTK
GO:0050863	Regulation of T cell activation	69	376	0.53	9.34e-15	CD74,SOS2,CLC,EBI3,IL23A,HLA-DOA,IL12B,RAC2,SMAD7,IL12RB2,IL27RA,PIK3CA,ZAP70,ERBB2,RPS3,STAT5B,VCAM1,IL12A,PTPN2,CD46,CD209,LILRB1,BID,ICOS,CD28,CAV1,FYN,IL27,TGFBR2,HLA-DRB1,DPP4,CR1,ABL1,SDC4,SRC,IL2RG,VSIG4,HLA-DMA,SYK,HLA-E,HLA-G,IL6ST,JAK2,TFRC,BAD,HLA-DRA,HLA-A,FGL1,SOS1,PTPN6,HLA-DPA1,HLA-DMB,RHOA,HLA-DPB1,HFE,LYN,TYK2,AMBRA1,JAK3,TRAF6,IL12RB1,VAV1,PIK3R6,PTPN11,ACTB,HLA-DOB,B2M,SPN,CBLB
GO:0050863	Regulation of T cell activation	64	376	0.61	7.71e-18	RIPK2,TGFB1,DUSP3,IL2,IL23A,IL12B,RAC2,RARA,IL12RB2,MAP3K8,PRKCQ,PIK3CA,ZAP70,ERBB2,CAMK4,VCAM1,IL12A,JUNB,PTPN2,CD46,CD209,BID,ICOS,IL23R,CD28,FOXO3,HSPD1,DLG1,FYN,DPP4,CD47,DUSP10,PTEN,SDC4,ADA,SRC,IL2RG,VSIG4,SYK,PRKCZ,IL6ST,JAK2,BAD,PPP3CA,HLA-A,PTPN6,RHOA,CDKN2A,BRAF,LYN,TYK2,AMBRA1,JAK3,TRAF6,AKT1,IL12RB1,VAV1,PIK3R6,PTPN11,ACTB,CTNNB1,MALT1,BCL10,CBLB
GO:0050862	Positive regulation of T cell receptor signaling pathway	5	16	0.88	0.0083	ADA,RELA,PRKD2,IKBKG,BCL10
GO:0050860	Negative regulation of T cell receptor signaling pathway	5	26	0.67	0.0400	DUSP3,PTPN2,EZR,PTPN6,CBLB
GO:0050857	Positive regulation of antigen receptor-mediated signaling pathway	6	25	0.76	0.0086	ADA,RELA,PRKD2,IKBKG,PRKCB,BCL10
GO:0050856	Regulation of T cell receptor signaling pathway	11	45	0.77	0.00012	DUSP3,PTPN2,EZR,ADA,RELA,PTPN6,PRKD2,IKBKG,MALT1,BCL10,CBLB
GO:0050854	Regulation of antigen receptor-mediated signaling pathway	14	65	0.72	3.11e-05	DUSP3,PTPN2,CD19,EZR,ADA,RELA,PTPN6,PRKD2,LYN,IKBKG,PRKCB,MALT1,BCL10,CBLB
GO:0050853	B cell receptor signaling pathway	18	50	0.83	1.93e-07	MAPK1,BAX,VAV3,ABL1,SYK,PIK3CD,BCL2,PTPN6,ITK,LYN,IGLL5,LOC102723407,IGHV3-16,IGHV3-72,IGHV3-43D,PLCG2,BTK,PRKCB
GO:0050853	B cell receptor signaling pathway	18	50	0.94	2.40e-09	MAPK1,BAX,CD19,VAV3,SYK,PIK3CD,NFATC2,BCL2,PTPN6,ITK,LYN,IGLL5,LOC102723407,IGHV3-72,IGHV3-43D,PLCG2,BTK,PRKCB
GO:0050852	T cell receptor signaling pathway	25	103	0.65	2.15e-07	MAPK1,PLCG1,PIK3CA,TXK,ZAP70,BTN2A1,RNF31,CD28,CRKL,FYN,HLA-DRB1,CD247,ABL1,PIK3CD,HLA-A,PTPN6,PRKD2,ITK,INPP5D,HRAS,HLA-DPB1,TRAF6,PLCG2,IKBKG,CBLB
GO:0050852	T cell receptor signaling pathway	27	103	0.8	3.46e-11	MAPK1,RIPK2,PLCG1,PIK3CA,TXK,ZAP70,CD28,PSEN1,CRKL,FYN,MAP3K7,ADA,PIK3CD,HLA-A,PTPN6,PRKD2,ITK,INPP5D,HRAS,BRAF,IKBKB,TRAF6,PLCG2,IKBKG,MALT1,BCL10,CBLB
GO:0050851	Antigen receptor-mediated signaling pathway	37	141	0.69	1.16e-11	MAPK1,PLCG1,PIK3CA,TXK,ZAP70,BAX,BTN2A1,RNF31,CD28,CRKL,FYN,HLA-DRB1,CD247,VAV3,ABL1,SYK,PIK3CD,HLA-A,BCL2,PTPN6,PRKD2,ITK,INPP5D,HRAS,HLA-DPB1,LYN,IGLL5,TRAF6,LOC102723407,IGHV3-16,IGHV3-72,IGHV3-43D,PLCG2,BTK,IKBKG,PRKCB,CBLB
GO:0050851	Antigen receptor-mediated signaling pathway	40	141	0.84	1.96e-17	MAPK1,RIPK2,PLCG1,PIK3CA,TXK,ZAP70,BAX,CD19,CD28,PSEN1,CRKL,FYN,MAP3K7,VAV3,ADA,SYK,PIK3CD,NFATC2,HLA-A,BCL2,PTPN6,PRKD2,ITK,INPP5D,HRAS,BRAF,LYN,IKBKB,IGLL5,TRAF6,LOC102723407,IGHV3-72,IGHV3-43D,PLCG2,BTK,IKBKG,PRKCB,MALT1,BCL10,CBLB
GO:0050850	Positive regulation of calcium-mediated signaling	12	42	0.84	1.44e-05	SLC9A1,ZAP70,ERBB3,ADA,SYK,AKAP5,PPP3CB,PPP3CA,PPP3CC,TNF,PLCG2,PPP3R2
GO:0050848	Regulation of calcium-mediated signaling	21	83	0.79	1.46e-08	SLC8A2,SLC9A1,ZAP70,ERBB3,CALM3,ITPR1,GSK3B,ATP2B4,MTOR,ADA,SYK,AKAP5,PPP3CB,PPP3CA,PTK2B,PPP3CC,TNF,PLCG2,PPP3R2,CALM1,CALM2
GO:0050847	Progesterone receptor signaling pathway	4	9	0.92	0.0343	PGR,SRC,NEDD4,WBP2
GO:0050820	Positive regulation of coagulation	9	30	0.86	0.00019	SERPINE1,VTN,THBS1,F2,F2R,PSEN1,F7,HPSE,TBXA2R
GO:0050818	Regulation of coagulation	19	75	0.79	8.42e-08	SERPINE1,VTN,TFPI,PROC,APOE,PDGFRA,THBS1,SERPING1,NOS3,F2,F2R,PSEN1,PRKCD,SERPINC1,PRKG1,F7,HPSE,F11,TBXA2R
GO:0050806	Positive regulation of synaptic transmission	26	135	0.67	2.31e-08	MAPK1,SLC8A2,PRKCG,RASGRF2,APP,ADCY8,ADCY1,PRKCE,KIF5B,GRIN2A,TNR,GRIN1,PTEN,ITPR3,PRKCZ,ADRA1A,SLC8A3,AKAP5,PTK2B,PRKAR1B,RGS14,TNF,MME,BRAF,NTRK1,SNCA
GO:0050805	Negative regulation of synaptic transmission	9	62	0.55	0.0128	RAP1B,GNAI2,PRKN,TNR,RAP1A,PTEN,PTK2B,BRAF,S1PR2
GO:0050804	Modulation of chemical synaptic transmission	64	436	0.55	4.29e-15	MAPK1,SLC8A2,RAP1B,APOE,RARA,KRAS,KCNMB4,ITPKA,SNCAIP,SLC12A2,PRKCG,RASGRF2,PRKAR2B,ADRA2A,GRM1,APP,ADCY8,KIT,CALM3,ADCY1,PRKCE,KIF5B,PRKACA,GNAI2,GSK3B,PSEN1,GRIN2A,ATF4,FYN,AGT,PRKN,TNR,RAP1A,GRIN1,PTEN,EIF4EBP2,SRC,ITPR3,PRKCZ,ADRA1A,SLC8A3,JAK2,AKAP5,PPP3CB,PPP3CA,CAMK2B,ITGB1,PTK2B,PRKAR1B,RGS14,DCC,TNF,RASGRF1,HRAS,MME,BRAF,UNC13A,NTRK1,PRKCB,S1PR2,CALM1,CALM2,CAMK2A,SNCA
GO:0050790	Regulation of catalytic activity	309	2370	0.5	9.64e-73	NGFR,MAPK12,MAPK1,TAB1,ARHGDIG,TSC2,RIPK2,TGFB1,CDC37,PIK3R2,GSK3A,SERPINE1,DUSP3,VTN,NFKB1,IL2,CCND1,IL23A,CDKN1B,ARHGDIB,MAPK14,IL12B,SKP1,TFPI,SLC8A2,DUSP1,FLT3,LRP1,C3,CDC25B,TRAF2,RAC2,APOE,PPP1R1B,PRKAB2,CAMK1,PDGFRA,APC,CDK4,PPP1R1A,THBS1,CCND2,CYBA,PDGFRB,SLC9A3R1,PIK3R3,MAP2K2,MAPK3,PRKCQ,KDR,PIK3CA,CBL,TXK,STAT3,RASGRF2,CASP6,PRKAR2A,PRKAR2B,DAXX,CACNA1C,ERBB3,IQGAP1,TP53,ERBB2,GNA12,EG…
GO:0050778	Positive regulation of immune response	110	502	0.61	3.94e-29	CD74,MAPK1,C5,IL23A,IL12B,PLCG1,EREG,C3,CFP,TRAF2,HLA-F,CREBBP,EP300,IL27RA,PIK3CA,TXK,ZAP70,RPS3,FCER1G,BAX,STAT5B,MASP1,C2,STAT6,MED1,IL12A,PRKCE,KLRC4,BTN2A1,CD46,C1QB,CFHR1,RNF31,LILRB1,CD28,PRKCD,PTK2,CRKL,FYN,HLA-DRB1,CD247,GAB2,CR1,CR2,CFH,STX7,VAV3,ZBP1,VAV2,ABL1,SRC,MBL2,TLR4,C1QC,VSIG4,TAP2,SYK,HCK,HLA-E,HLA-G,PIK3CD,IL6ST,JAK2,KLRC2,TFRC,TIRAP,CFI,HLA-DRA,HLA-A,IRF7,ITGB2,BCL2,MASP2,PT…
GO:0050778	Positive regulation of immune response	109	502	0.72	4.23e-39	MAPK1,RIPK2,TGFB1,IL2,IL23A,IL12B,C4BPB,PLCG1,C3,CFP,TRAF2,RARA,CREBBP,PRKCQ,EP300,PIK3CA,TXK,ZAP70,CASP6,SERPING1,FCER1G,FCN2,BAX,MASP1,C2,STAT6,MED1,IL12A,PRKCE,CD19,CD46,C1QB,CFHR1,IL23R,CD28,PSEN1,TBK1,PRKCD,HSP90AA1,HSPD1,PTK2,CRKL,FYN,TLR9,GAB2,CR2,CFH,MAP3K7,VAV3,CARD9,VAV2,ADA,SRC,MBL2,TLR4,FGR,C1QC,C1QA,VSIG4,SYK,HCK,PIK3CD,PRKCZ,IL6ST,JAK2,TIRAP,CFI,NFATC2,HLA-A,IRF7,ITGB2,BCL2,MASP2,RE…
GO:0050777	Negative regulation of immune response	33	185	0.52	6.86e-07	IL12B,PLCG1,HLA-F,SMAD7,IL27RA,MASP1,STAT6,BCR,PTPN2,CD46,STAT2,LILRB1,FYN,HLA-DRB1,CR1,CR2,SRC,VSIG4,SYK,HCK,HLA-E,HLA-G,HLA-A,PTPN6,HLA-B,INPP5D,HFE,CR1L,LYN,JAK3,KLRC1,RPS19,ISG15
GO:0050777	Negative regulation of immune response	29	185	0.58	1.50e-07	TGFB1,IL2,MAPK14,IL12B,AHR,C4BPB,PLCG1,SERPING1,PPARG,MASP1,STAT6,CRK,PTPN2,CD46,STAT2,FYN,DUSP10,CR2,SRC,FGR,VSIG4,SYK,HCK,PPP3CB,HLA-A,PTPN6,INPP5D,LYN,JAK3
GO:0050776	Regulation of immune response	148	844	0.51	1.73e-30	CD74,MAPK1,CLC,C5,IL23A,IL12B,PLCG1,EREG,C3,HCST,CFP,TRAF2,TICAM1,RAC2,APOE,HLA-F,SMAD7,CREBBP,EP300,IL27RA,PIK3CA,TXK,ZAP70,RPS3,OTULIN,KIT,FCER1G,BAX,STAT5B,MASP1,INPPL1,C2,STAT6,MED1,IL12A,BCR,PRKCE,KLRC4,PTPN2,BTN2A1,CD46,C1QB,CFHR1,RNF31,STAT2,LILRB1,CD28,PRKCD,KIR2DL1,EZR,CAV1,PIK3AP1,PTK2,PDPK1,CRKL,FYN,IL27,HLA-DRB1,CD247,GAB2,CR1,CR2,CFH,STX7,CTSS,VAV3,ZBP1,VAV2,ABL1,SRC,MBL2,TLR4,C1QC,V…
GO:0050776	Regulation of immune response	160	844	0.66	5.64e-52	MAPK1,NFKBIA,RIPK2,TGFB1,CDC37,DUSP3,IL2,IL23A,MAPK14,IL12B,AHR,C4BPB,PLCG1,C3,HCST,CFP,TRAF2,TICAM1,RAC2,APOE,RARA,IRAK2,TLR2,CYBA,CREBBP,PRKCQ,EP300,PIK3CA,TXK,ZAP70,CASP6,SERPING1,LY96,APP,PPARG,KIT,FCER1G,FCN2,BAX,MASP1,INPPL1,C2,STAT6,CRK,MED1,IL12A,JUNB,PRKCE,PTPN2,CD19,CD46,C1QB,CFHR1,STAT2,IL23R,CD28,PSEN1,TBK1,PRKCD,SMAD3,HSP90AA1,EZR,PIK3AP1,HSPD1,PTK2,PDPK1,CRKL,FYN,TLR9,TLR1,GAB2,CD47…
GO:0050771	Negative regulation of axonogenesis	14	65	0.6	0.00075	SEMA3F,SEMA3G,SEMA7A,SEMA3C,NRP1,SEMA3D,TNR,EPHA7,PLXNA3,DAB1,SPP1,DCC,SEMA3B,SEMA3E
GO:0050766	Positive regulation of phagocytosis	16	75	0.6	0.00027	C3,CFP,FCER1G,MASP1,ITGA2,C2,BCR,CALR,MBL2,IL2RG,MASP2,C4A,C4B,CFB,PLCG2,BTK
GO:0050766	Positive regulation of phagocytosis	20	75	0.81	1.69e-08	C3,CFP,CYBA,PPARG,FCER1G,FCN2,MASP1,ITGA2,C2,CALR,CD47,MBL2,IL2RG,MASP2,C4A,TNF,C4B,CFB,PLCG2,BTK
GO:0050764	Regulation of phagocytosis	22	104	0.59	1.02e-05	C3,CFP,ITGAV,PRKCG,PIP4P2,FCER1G,MASP1,ITGA2,C2,BCR,CALR,MBL2,IL2RG,SYK,HCK,MASP2,C4A,C4B,CFB,RACK1,PLCG2,BTK
GO:0050764	Regulation of phagocytosis	28	104	0.81	7.96e-12	TGFB1,C3,CFP,TLR2,ITGAV,CYBA,PRKCG,PIP4P2,PPARG,FCER1G,FCN2,MASP1,ITGA2,C2,CALR,CD47,MBL2,FGR,IL2RG,SYK,HCK,MASP2,C4A,TNF,C4B,CFB,PLCG2,BTK
GO:0050748	Negative regulation of lipoprotein metabolic process	3	5	1.16	0.0192	ITGAV,ITGB3,DBI
GO:0050746	Regulation of lipoprotein metabolic process	5	18	0.83	0.0122	ITGAV,ULK1,ATG101,ITGB3,DBI
GO:0050732	Negative regulation of peptidyl-tyrosine phosphorylation	11	53	0.59	0.0051	CBL,PTPN2,SOCS3,PRKCD,CAV1,ERRFI1,PTPN6,RACK1,CBLC,INPP5F,CBLB
GO:0050732	Negative regulation of peptidyl-tyrosine phosphorylation	10	53	0.66	0.0016	CBL,PTPN2,PPP2R1A,PSEN1,PRKCD,PRKCZ,PTPN6,PPP2CA,INPP5F,CBLB
GO:0050731	Positive regulation of peptidyl-tyrosine phosphorylation	34	194	0.51	6.23e-07	CD74,VTN,IL23A,IL12B,FLT3,EREG,NRP1,ERBB3,EGFR,KIT,ITGA5,IL12A,VEGFB,HCLS1,THBS4,FGFR3,ERBB4,FYN,AGT,IL6R,ABL1,SRC,SYK,IL6ST,JAK2,ALK,BTC,PTK2B,CD44,EPGN,LYN,ITGB3,PLCG2,PTPN11
GO:0050731	Positive regulation of peptidyl-tyrosine phosphorylation	38	194	0.68	3.09e-12	TNFRSF1A,RIPK2,TGFB1,VTN,IL2,IL23A,IL12B,FLT3,ERBB3,TP53,EGFR,ADRA2A,APP,KIT,ITGA5,IL12A,VEGFB,IL23R,THBS4,ERBB4,FYN,ERCC6,MTOR,AGT,IL6R,SRC,SYK,ADRA1A,IL6ST,JAK2,ALK,PTK2B,TNF,LYN,ITGB3,MLST8,PLCG2,PTPN11
GO:0050730	Regulation of peptidyl-tyrosine phosphorylation	51	259	0.56	6.84e-12	CD74,VTN,IL23A,IL12B,FLT3,EREG,CBL,NRP1,ERBB3,EGFR,KIT,ITGA5,IL12A,PRKCE,VEGFB,PTPN2,HCLS1,SOCS3,PRKCD,CAV1,THBS4,FGFR3,ERBB4,FYN,AGT,IL6R,EPHA7,ABL1,SRC,SYK,ERRFI1,IL6ST,JAK2,ALK,PDGFD,BTC,PTK2B,ITGB2,PTPN6,CD44,SHC1,EPGN,PDGFC,RACK1,LYN,ITGB3,PLCG2,PTPN11,CBLC,INPP5F,CBLB
GO:0050730	Regulation of peptidyl-tyrosine phosphorylation	51	259	0.68	1.94e-16	TNFRSF1A,RIPK2,TGFB1,VTN,IL2,IL23A,IL12B,FLT3,CBL,ERBB3,TP53,EGFR,ADRA2A,APP,KIT,ITGA5,IL12A,PRKCE,VEGFB,PTPN2,IL23R,PPP2R1A,PSEN1,PRKCD,THBS4,ERBB4,FYN,ERCC6,MTOR,AGT,IL6R,SRC,SYK,PRKCZ,ADRA1A,IL6ST,JAK2,ALK,PTK2B,ITGB2,PTPN6,TNF,SHC1,PPP2CA,LYN,ITGB3,MLST8,PLCG2,PTPN11,INPP5F,CBLB
GO:0050729	Positive regulation of inflammatory response	28	145	0.67	5.50e-09	CREB3L3,TNFRSF1A,MAPK13,NFKBIA,SERPINE1,IL2,IL23A,IL12B,C3,RIPK1,TLR2,PLA2G7,APP,ITGA2,CD28,TRADD,TLR9,CD47,AGT,TLR4,IL6ST,JAK2,TNF,AGTR1,PIK3CG,PLCG2,BTK,SNCA
GO:0050728	Negative regulation of inflammatory response	22	147	0.56	1.37e-05	TNFRSF1A,NFKB1,IL2,MAPK14,IL12B,PROC,PLCG1,APOE,LPCAT3,PPARG,PTPN2,PRKCD,SMAD3,FYN,DUSP10,ADA,SRC,FGR,SYK,HCK,PPARA,LYN
GO:0050727	Regulation of inflammatory response	57	371	0.57	3.56e-14	CREB3L3,TNFRSF1A,MAPK13,NFKBIA,SERPINE1,NFKB1,IL2,IL23A,MAPK14,IL12B,PROC,PLCG1,C3,APOE,RIPK1,TLR2,LPCAT3,TNC,PLA2G7,APP,PPARG,ITGA2,PTPN2,CD28,PRKCD,SMAD3,PIK3AP1,TRADD,FYN,TLR9,CD47,AGT,DUSP10,MMP9,ADA,SRC,TLR4,FGR,SYK,HCK,EDNRB,IL6ST,JAK2,HPSE,RELA,PPARA,IL1R1,ACE2,TNF,AGTR1,ESR1,PIK3CG,LYN,PLCG2,BTK,MYD88,SNCA
GO:0050709	Negative regulation of protein secretion	10	62	0.59	0.0042	IL12B,APOE,ADRA2A,IL12A,IRS1,F2R,PRKN,FOXO1,PPP3CA,PTPN11
GO:0050691	Regulation of defense response to virus by host	9	45	0.57	0.0178	IL23A,IL12B,LILRB1,IL27,STAT1,RNF216,MAVS,IL12RB1,STING1
GO:0050688	Regulation of defense response to virus	10	76	0.5	0.0140	IL23A,IL12B,IL23R,HSP90AA1,CREB3,ERCC6,STAT1,TRAF3,MAVS,IL12RB1
GO:0050680	Negative regulation of epithelial cell proliferation	21	139	0.56	2.03e-05	NGFR,TGFB1,CDKN1B,IL12B,APOE,THBS1,ATF2,FLT1,PPARG,MED1,IL12A,SFN,DLG1,STAT1,DUSP10,PTEN,STK4,AR,NKX3-1,PDX1,TNF
GO:0050679	Positive regulation of epithelial cell proliferation	37	207	0.52	1.03e-07	LAMB1,CAV2,CCND1,PLCG1,LAMC1,KDR,STAT3,PDCD6,NRP1,ERBB2,EGFR,MED1,VEGFB,SP1,THBS4,STAT5A,PDPK1,NRP2,NRAS,IRS2,PIK3CD,BAD,ITGA4,PRKD1,FGFR1,PRKD2,AGTR1,HRAS,PRKCA,FGFR2,EPGN,TGFBR1,PGF,ITGB3,BTK,CDC42,AKT3
GO:0050679	Positive regulation of epithelial cell proliferation	40	207	0.67	1.05e-12	TGFB1,CCND1,PLCG1,LAMC1,CYBA,KDR,STAT3,ERBB2,EGFR,MED1,RPTOR,VEGFB,SCN5A,SP1,THBS4,PDPK1,NRAS,JUN,AR,IRS2,PIK3CD,PDX1,BAD,ITGA4,PRKD1,FGFR1,PRKD2,TNF,AGTR1,HRAS,PRKCA,HIF1A,NR4A1,PGF,AKT1,ITGB3,BTK,CTNNB1,CDC42,AKT3
GO:0050678	Regulation of epithelial cell proliferation	62	366	0.5	6.24e-12	NGFR,CPB2,LAMB1,CAV2,CCND1,CDKN1B,IL12B,PLCG1,EREG,APOE,LAMA5,CDK4,LAMC1,THBS1,KDR,STAT3,PDCD6,NRP1,CDK6,RB1,ERBB2,EGFR,FLT1,BAX,MED1,IL12A,VEGFB,BID,PGR,SP1,PTCH1,CAV1,THBS4,STAT5A,PDPK1,NRP2,STAT1,PYGO2,NRAS,IRS2,EDNRB,PIK3CD,ERRFI1,HMGN1,BAD,ITGA4,PRKD1,FGFR1,PRKD2,AGTR1,HRAS,PRKCA,FGFR2,EPGN,CDKN1C,TGFBR1,PGF,ITGB3,BTK,CDC42,B2M,AKT3
GO:0050678	Regulation of epithelial cell proliferation	62	366	0.61	3.40e-17	NGFR,TGFB1,CCND1,CDKN1B,IL12B,PLCG1,APOE,CDK4,LAMC1,THBS1,CYBA,KDR,ATF2,STAT3,ERBB2,EGFR,FLT1,PPARG,BAX,MED1,IL12A,RPTOR,VEGFB,BID,PGR,SCN5A,SP1,SMAD3,THBS4,SFN,PDPK1,DLG1,STAT1,DUSP10,NRAS,JUN,PTEN,STK4,AR,IRS2,EDNRB,PIK3CD,NKX3-1,PDX1,BAD,ITGA4,PRKD1,FGFR1,PRKD2,TNF,AGTR1,HRAS,PRKCA,HIF1A,NR4A1,PGF,AKT1,ITGB3,BTK,CTNNB1,CDC42,AKT3
GO:0050673	Epithelial cell proliferation	30	170	0.63	8.35e-09	MAPK1,TGFB1,CCND1,CDKN1B,MAP2K2,KDR,EGFR,KIT,BAX,STAT6,MED1,MAP2K1,PSEN1,SFN,DLG1,STK4,BAK1,AR,IRS2,BCL2L1,NKX3-1,PDX1,NOX5,BAD,TNF,ESR1,RASGRF1,RPS6KA1,CTNNB1,PIK3CB
GO:0050672	Negative regulation of lymphocyte proliferation	14	91	0.57	0.00067	TGFB1,IL2,ERBB2,DLG1,PTEN,SDC4,VSIG4,PTPN6,INPP5D,CDKN2A,LYN,RASSF5,BTK,CBLB
GO:0050671	Positive regulation of lymphocyte proliferation	36	147	0.66	1.20e-10	CD74,EBI3,IL23A,IL12B,TICAM1,IL12RB2,IL27RA,ZAP70,RPS3,STAT5B,VCAM1,IL12A,CD46,CD209,CD28,TGFBR2,VAV3,TLR4,SYK,IRS2,HLA-E,IL6ST,JAK2,TFRC,TIRAP,HLA-A,BCL2,CDKN1A,HLA-DPA1,HLA-DMB,HLA-DPB1,TYK2,JAK3,TRAF6,IL12RB1,BTK
GO:0050671	Positive regulation of lymphocyte proliferation	34	147	0.75	1.07e-12	RIPK2,IL2,IL23A,IL12B,TICAM1,IL12RB2,PRKCQ,ZAP70,VCAM1,IL12A,CD46,CD209,IL23R,CD28,TLR9,VAV3,ADA,TLR4,SYK,IRS2,IL6ST,JAK2,TIRAP,PPP3CA,NFATC2,HLA-A,BCL2,CDKN1A,TYK2,JAK3,TRAF6,IL12RB1,BTK,MYD88
GO:0050670	Regulation of lymphocyte proliferation	55	242	0.63	5.20e-15	CD74,SOS2,CLC,EBI3,IL23A,IL12B,TICAM1,RAC2,IL12RB2,IL27RA,ZAP70,ERBB2,RPS3,STAT5B,VCAM1,IL12A,CD46,CD209,LILRB1,BID,CD28,IL27,TGFBR2,HLA-DRB1,CR1,VAV3,SDC4,TLR4,VSIG4,SYK,IRS2,HLA-E,HLA-G,IL6ST,JAK2,TFRC,TIRAP,HLA-A,BCL2,SOS1,CDKN1A,PTPN6,HLA-DPA1,HLA-DMB,INPP5D,HLA-DPB1,LYN,TYK2,JAK3,TRAF6,RASSF5,IL12RB1,BTK,SPN,CBLB
GO:0050670	Regulation of lymphocyte proliferation	50	242	0.7	7.41e-17	RIPK2,TGFB1,IL2,IL23A,IL12B,AHR,TICAM1,RAC2,IL12RB2,PRKCQ,ZAP70,ERBB2,VCAM1,IL12A,CD46,CD209,BID,IL23R,CD28,DLG1,TLR9,VAV3,PTEN,SDC4,ADA,TLR4,VSIG4,SYK,IRS2,IL6ST,JAK2,TIRAP,PPP3CA,NFATC2,HLA-A,BCL2,CDKN1A,PTPN6,INPP5D,CDKN2A,LYN,TYK2,JAK3,TRAF6,RASSF5,IL12RB1,BTK,CTNNB1,MYD88,CBLB
GO:0048873	Homeostasis of number of cells within a tissue	7	30	0.64	0.0259	KRAS,BAX,RAC3,F2R,BCL2,PTPN11,AKT3
GO:0048873	Homeostasis of number of cells within a tissue	8	30	0.81	0.00095	KRAS,BAX,NOS3,RAC3,F2R,BCL2,PTPN11,AKT3
GO:0048864	Stem cell development	20	87	0.63	1.09e-05	SEMA3F,MAPK1,SEMA3G,LAMA5,SEMA7A,PDCD6,SEMA3C,NRP1,SEMA3D,EDNRA,ERBB4,FN1,NRP2,KLHL12,PEF1,EDNRB,BCL2,SEMA3B,SEMA3E,CDC42
GO:0048857	Neural nucleus development	10	68	0.55	0.0073	ATF2,CALM3,HSPA5,BCL2,KCNE1,RHOA,ACTB,CDC42,CALM1,CALM2
GO:0048844	Artery morphogenesis	12	66	0.53	0.0076	COMP,APOB,APOE,PDGFRB,SMAD7,NRP1,EDNRA,MYLK,SEC24B,TGFBR1,LDLR,LRP2
GO:0048844	Artery morphogenesis	9	66	0.52	0.0180	COMP,APOB,LRP1,APOE,PDGFRB,EDNRA,MYLK,CITED2,LRP2
GO:0048843	Negative regulation of axon extension involved in axon guidance	9	27	0.79	0.0011	SEMA3F,SEMA3G,SEMA7A,SEMA3C,NRP1,SEMA3D,PLXNA3,SEMA3B,SEMA3E
GO:0048841	Regulation of axon extension involved in axon guidance	10	32	0.76	0.00069	SEMA3F,SEMA3G,SEMA7A,SEMA3C,NRP1,SEMA3D,PLXNA4,PLXNA3,SEMA3B,SEMA3E
GO:0048806	Genitalia development	8	47	0.61	0.0097	PDGFRA,BAX,BAK1,AR,ESR1,PTPN11,CTNNB1,LRP2
GO:0048771	Tissue remodeling	18	101	0.63	1.45e-05	TGFB1,NFKB1,IL23A,MDM2,BAX,NOS3,EDNRA,F2R,THBS4,AGT,AGTR2,SRC,BAK1,PTK2B,PTH1R,TRAF6,HIF1A,CTNNB1
GO:0048754	Branching morphogenesis of an epithelial tube	19	134	0.54	0.00012	TGFB1,KRAS,PAX8,KDR,WNT1,MED1,EDNRA,MET,PGR,DLG1,STK4,SRC,AR,NKX3-1,ILK,BCL2,GNA13,ESR1,CTNNB1
GO:0048738	Cardiac muscle tissue development	26	179	0.55	2.76e-06	TGFB1,RARA,PDGFRA,PDGFRB,SLC9A1,TSC1,MED1,EDNRA,CALR,SCN5A,MAPK11,PLN,CACNA1G,MTOR,AKAP13,RYR2,AGT,PTEN,MYLK2,ADRA1A,MYLK3,ITGB1,SLC8A1,MAP2K4,LRP2,CDC42
GO:0048732	Gland development	61	419	0.55	3.14e-14	MAPK1,TG,TGFB1,VTN,NFKB1,CCND1,CDKN1B,NR3C1,RARA,PDGFRA,SLC9A3R1,MAP2K2,MAPK3,PAX8,PIK3CA,ATF2,THRA,TNC,EGFR,BAX,WNT1,ITGA2,STAT6,MED1,MAP2K1,INSR,EDNRA,MET,PGR,PSEN1,SMAD3,ERBB4,CRKL,MSN,JUN,PTEN,ADA,SRC,NR5A1,AR,IRS2,ELK1,NKX3-1,PDX1,JAK2,ARHGAP5,AKT2,BCL2L11,BCL2,RELA,CREB1,TNF,RAF1,ESR1,BRAF,RPS6KA1,HIF1A,CITED2,AKT1,ORAI1,CTNNB1
GO:0048714	Positive regulation of oligodendrocyte differentiation	7	26	0.81	0.0023	TLR2,RHEB,PPARG,MTOR,HDAC1,TP73,CXCR4
GO:0048713	Regulation of oligodendrocyte differentiation	9	44	0.69	0.0019	TLR2,RHEB,PPARG,MTOR,DUSP10,HDAC1,TP73,CXCR4,CTNNB1
GO:0048709	Oligodendrocyte differentiation	13	79	0.6	0.00066	TGFB1,VTN,TLR2,RHEB,ERBB2,MTOR,DUSP10,PTEN,HDAC1,LPAR1,SLC8A3,LYN,CTNNB1
GO:0048708	Astrocyte differentiation	13	61	0.6	0.0014	MAPK1,KRAS,STAT3,CDK6,LAMB2,LAMC3,IFNGR1,DAB1,ABL1,TLR4,CUL4B,VIM,PTPN11
GO:0048708	Astrocyte differentiation	15	61	0.77	3.81e-06	MAPK1,LRP1,KRAS,MAPK3,STAT3,APP,MAP2K1,PSEN1,IFNGR1,DAB1,TLR4,C1QA,CUL4B,TNF,PTPN11
GO:0048681	Negative regulation of axon regeneration	4	14	0.84	0.0287	TNR,PTEN,SPP1,INPP5F
GO:0048679	Regulation of axon regeneration	8	28	0.84	0.00065	MAP2K2,MAP2K1,TNR,PTEN,SPP1,BRAF,IGF1R,INPP5F
GO:0048678	Response to axon injury	10	56	0.52	0.0204	TNC,BAX,LAMB2,TNR,JAK2,CDK1,BCL2,LYN,NTRK1,PLCG2
GO:0048678	Response to axon injury	13	56	0.75	3.44e-05	TNC,BAX,MAX,TNR,JUN,JAK2,BCL2,KCNK2,LYN,NTRK1,MAPK8IP3,NEFL,PLCG2
GO:0048675	Axon extension	10	49	0.58	0.0095	SEMA3F,SEMA7A,NRP1,LAMB2,EDNRA,NRP2,TNR,PLXNA3,ITGB1,CYFIP1
GO:0048675	Axon extension	9	49	0.65	0.0035	EDNRA,USP9X,ULK1,HSP90AA1,TNR,HSP90AB1,PPP3CB,ULK2,ITGB1
GO:0048671	Negative regulation of collateral sprouting	4	11	0.94	0.0154	ULK1,SPP1,ULK2,DCC
GO:0048670	Regulation of collateral sprouting	5	21	0.76	0.0198	ULK1,LPAR3,SPP1,ULK2,DCC
GO:0048662	Negative regulation of smooth muscle cell proliferation	9	53	0.5	0.0400	CDKN1B,IL12B,APOE,GNA12,IL12A,CDKN1A,ACE2,RHOA,GNA13
GO:0048662	Negative regulation of smooth muscle cell proliferation	15	53	0.84	8.81e-07	CDKN1B,IL12B,APOE,PPARGC1A,GNA12,PPARG,NOS3,IL12A,PTEN,PRKG1,CDKN1A,ACE2,RHOA,GNA13,S1PR2
GO:0048661	Positive regulation of smooth muscle cell proliferation	19	85	0.62	2.85e-05	EREG,THBS1,PDGFRB,PIK3CA,ITGA2,GNAI2,TGFBR2,STAT1,AGT,IL6R,GNAI3,SRC,TLR4,LDLRAP1,JAK2,PDGFD,FGFR2,ITGB3,IGF1R
GO:0048661	Positive regulation of smooth muscle cell proliferation	26	85	0.87	4.92e-12	TGFB1,RPS6KB1,THBS1,CYBA,PDGFRB,PIK3CA,ITGA2,GNAI2,MAP3K5,STAT1,AGT,IL6R,GNAI3,IRAK1,JUN,MMP9,HDAC1,SRC,TLR4,JAK2,TNF,AKT1,ITGB3,IRAK4,IGF1R,MYD88
GO:0048660	Regulation of smooth muscle cell proliferation	28	142	0.56	1.23e-06	CDKN1B,IL12B,EREG,APOE,THBS1,PDGFRB,PIK3CA,GNA12,ITGA2,IL12A,GNAI2,TGFBR2,STAT1,AGT,IL6R,GNAI3,SRC,TLR4,LDLRAP1,JAK2,PDGFD,CDKN1A,ACE2,RHOA,GNA13,FGFR2,ITGB3,IGF1R
GO:0048660	Regulation of smooth muscle cell proliferation	42	142	0.85	7.76e-19	TGFB1,RPS6KB1,CDKN1B,IL12B,APOE,THBS1,CYBA,PDGFRB,PIK3CA,PPARGC1A,GNA12,PPARG,ITGA2,NOS3,IL12A,GNAI2,MAP3K5,STAT1,AGT,IL6R,GNAI3,IRAK1,JUN,PTEN,MMP9,HDAC1,SRC,TLR4,PRKG1,JAK2,CDKN1A,ACE2,TNF,RHOA,GNA13,AKT1,ITGB3,IRAK4,CTNNB1,S1PR2,IGF1R,MYD88
GO:0048645	Animal organ formation	8	39	0.7	0.0038	MAPK1,MAP2K2,MAPK3,PAX8,MAP2K1,AR,CTNNB1,LRP2
GO:0048641	Regulation of skeletal muscle tissue development	5	28	0.64	0.0494	TGFB1,RPS6KB1,PRKAA1,BCL2,CTNNB1
GO:0048640	Negative regulation of developmental growth	19	109	0.51	0.00051	SEMA3F,CDKN1B,SEMA3G,SEMA7A,SEMA3C,NRP1,SEMA3D,PTCH1,FGFR3,TGFBR2,TNR,EPHA7,PLXNA3,GNAS,SPP1,CDKN1A,DCC,SEMA3B,SEMA3E
GO:0048640	Negative regulation of developmental growth	16	109	0.55	0.00038	GSK3A,CDKN1B,ULK1,MAPK11,DUSP10,TNR,PTEN,STK4,TP73,SPP1,ULK2,CDKN1A,PPARA,DCC,KCNK2,CITED2
GO:0048608	Reproductive structure development	61	436	0.53	1.52e-13	MAPK1,BIK,ITGB8,CCND1,CDKN1B,MAPK14,C3,RARA,PDGFRA,PDGFRB,KDR,CBL,TNC,EGFR,PPARG,KIT,BAX,NOS3,MED1,MAP2K1,JUNB,INSR,FOSL1,HSPA5,PGR,NRIP1,FOXO3,PTK2,DLG1,CRKL,TLR9,RAB13,HSP90AB1,PTEN,STK4,ADA,SRC,NR5A1,BAK1,AR,BCL2L1,PRKACG,PCYT1B,NKX3-1,SDC1,BCL2L11,SPP1,BCL2,KCNE1,NCOA1,PTPN6,ESR1,MME,NTRK1,HIF1A,CITED2,AKT1,PTPN11,CTNNB1,TLR5,LRP2
GO:0048599	Oocyte development	7	49	0.54	0.0370	CDC25B,EDNRA,FOXO3,PTK2B,BCL2,RPS6KA2,CTNNB1
GO:0048597	Post-embryonic camera-type eye morphogenesis	3	4	1.14	0.0399	KDR,BAX,HMGN1
GO:0048597	Post-embryonic camera-type eye morphogenesis	3	4	1.26	0.0129	KDR,BAX,BAK1
GO:0048588	Developmental cell growth	18	103	0.51	0.00075	SEMA3F,TNN,SEMA7A,NRP1,IQGAP1,LAMB2,EDNRA,TGFBR2,NRP2,AGT,TNR,PLXNA3,LPAR3,WASF1,PLXNA1,ITGB1,ITGA4,CYFIP1
GO:0048588	Developmental cell growth	20	103	0.67	1.31e-06	TNN,IQGAP1,APP,EDNRA,USP9X,ULK1,HSP90AA1,AKAP13,AGT,TNR,LPAR3,HSP90AB1,PRKCZ,ADRA1A,PPP3CB,ULK2,ITGB1,ITGA4,MAP2K4,CTNNB1
GO:0048584	Positive regulation of response to stimulus	320	2131	0.56	3.40e-90	PPP5C,DCN,CREB3L3,TNFRSF1A,NGFR,MAPK13,MAPK1,TAB1,NFKBIA,RIPK2,TGFB1,GSK3A,SERPINE1,VTN,NFKB1,IL2,IL23A,IL12B,FLT3,C4BPB,PLCG1,C3,HCST,CFP,TRAF2,F2RL3,TICAM1,RAC2,RAP1B,APOE,ACTN4,RARA,CSNK1G2,KRAS,PDGFRA,LAMC1,RIPK1,TLR2,THBS1,ITGAV,VWF,TRAF5,CYBA,PDGFRB,RHEB,IL12RB2,CREBBP,SLC9A3R1,RRAGB,MAP2K2,MAPK3,PRKCQ,EP300,PRKCG,KDR,PIK3CA,SLC9A1,CBL,NID1,TXK,SHC2,THRA,STAT3,ZAP70,ERCC8,CASP6,ERBB3,IQGAP1…
GO:0048569	Post-embryonic animal organ development	5	19	0.8	0.0144	KDR,BAX,BAK1,JAK2,BCL2L11
GO:0048563	Post-embryonic animal organ morphogenesis	4	12	0.91	0.0192	KDR,BAX,BAK1,BCL2L11
GO:0048545	Response to steroid hormone	51	285	0.64	5.55e-15	TGFB1,GSK3A,RPS6KB1,CCND1,NR3C1,TFPI,FLT3,GPR83,FOSB,TLR2,THBS1,CYBA,PIK3CA,LCAT,DAXX,GNRH1,CALM3,AVPR1A,MED1,FOS,FOSL1,CALR,PGR,CASP9,FOXO3,ESR2,SGK1,SRC,AR,PFKFB1,NKX3-1,PDX1,SDC1,TH,JAK2,BCL2L11,BAD,SPP1,BCL2,PPARA,KDM3A,TNF,NCOA2,RHOA,ESR1,RXRA,PTGES3,NEFL,IGF1R,CALM1,CALM2
GO:0048538	Thymus development	12	49	0.77	5.03e-05	MAPK1,MAP2K2,MAPK3,MAP2K1,PSEN1,CRKL,BCL2L11,BCL2,RAF1,BRAF,CITED2,CTNNB1
GO:0048534	Hematopoietic or lymphoid organ development	101	705	0.54	2.39e-23	KCNQ1,EIF2AK1,MAPK1,RIPK2,TGFB1,PIK3R2,ITGB8,IL2,MAPK14,IL12B,FLT3,RRAS,MKNK2,PDGFRA,TLR2,PIK3R3,MAP2K2,MAPK3,EP300,KDR,ATF2,THRA,STAT3,MECOM,ZAP70,TP53,ERBB2,CAMK4,FLT1,ITGB6,APP,PPARG,KIT,FCER1G,BAX,WNT1,VCAM1,HSPA9,TSC1,STAT6,MED1,MAP2K1,JUNB,FOS,PTPN2,CD19,CD28,PSEN1,RORC,CASP9,ATF4,CRKL,MTOR,GAB2,CR2,IL6R,JUN,PREX1,MMP9,STK4,ADA,SRC,OGT,IL2RG,BAK1,CUL4A,SYK,PIP4K2A,PIK3CD,SLC8A3,JAK2,TIRAP,B…
GO:0048532	Anatomical structure arrangement	7	17	0.88	0.0022	SEMA3F,NRP1,HSPA5,PLXNA4,NRP2,PLXNA3,DAB1
GO:0048514	Blood vessel morphogenesis	63	419	0.56	2.76e-15	TGFB1,COMP,ITGB8,SERPINE1,MAPK14,APOB,LRP1,APOE,PDGFRA,THBS1,ITGAV,PDGFRB,ITGA2B,PIK3R3,GAB1,KDR,PIK3CA,PDE3B,FLT1,BAX,ITGA5,NOS3,MED1,JUNB,VEGFB,EDNRA,PARVA,PTK2,FN1,MYLK,VAV3,JUN,VAV2,PTEN,STK4,BAK1,HSPG2,SYK,NOX5,PRCP,YWHAZ,ITGB1,PTK2B,HPSE,PRKD1,PRKD2,RAPGEF3,GNA13,SHC1,PRKCA,PIK3CG,HIF1A,NR4A1,CITED2,PGF,AKT1,ITGB3,ACTG1,PIK3R6,ADRA2B,CTNNB1,LRP2,PIK3CB
GO:0048512	Circadian behavior	6	24	0.78	0.0073	NCOR1,TP53,PTEN,TH,CSNK1E,NCOA2
GO:0048511	Rhythmic process	50	270	0.65	3.35e-15	NGFR,AHR,JUND,PDGFRA,CREBBP,EP300,PRKCG,PPARGC1A,NCOR1,TP53,PPARG,ADCY1,NOS3,DDB1,USP9X,ROCK2,HSPA5,GSK3B,PGR,RORC,NRIP1,NOS2,SP1,ATF4,FOXO3,USP7,PRKAA1,MTOR,DTL,PRKAA2,PTEN,HDAC1,SRC,NR5A1,OGT,CUL4A,F7,TH,MAPK8,CSNK1E,CSNK1D,PPARA,CREB1,MAPK9,TNF,NCOA2,ESR1,NTRK1,MAP2K6,IGF1R
GO:0048485	Sympathetic nervous system development	6	22	0.7	0.0267	SEMA3F,NRP1,EDNRA,PLXNA4,NRP2,NTRK1
GO:0048483	Autonomic nervous system development	10	48	0.59	0.0085	SEMA3F,NRP1,VCAM1,EDNRA,FN1,PLXNA4,NRP2,PLXNA3,EDNRB,NTRK1
GO:0048384	Retinoic acid receptor signaling pathway	5	18	0.83	0.0122	ACTN4,RARA,PPARG,CRKL,RXRA
GO:0048333	Mesodermal cell differentiation	7	28	0.67	0.0194	ITGA2,SMAD1,ITGA3,ITGA8,ITGB1,FGFR2,ITGB3
GO:0048333	Mesodermal cell differentiation	6	28	0.71	0.0132	ITGB4,ITGA2,ITGA3,ITGA8,ITGB1,ITGB3
GO:0048286	Lung alveolus development	7	48	0.55	0.0342	TGFB1,KDR,ITGB6,PGR,ADA,CREB1,PTGES3
GO:0048266	Behavioral response to pain	7	16	1.02	0.00023	THBS1,THBS4,MTOR,LPAR5,NTRK1,AKT1,TRPV1
GO:0048265	Response to pain	9	29	0.88	0.00015	THBS1,PRKCG,THBS4,MTOR,EDNRB,LPAR5,NTRK1,AKT1,TRPV1
GO:0048260	Positive regulation of receptor-mediated endocytosis	12	55	0.61	0.0021	WASL,VTN,H1-1,C3,CBL,INSR,LDLRAP1,SYK,TF,HFE,PLCG2,B2M
GO:0048260	Positive regulation of receptor-mediated endocytosis	9	55	0.6	0.0067	SERPINE1,VTN,C3,CBL,APP,INSR,SYK,APOA5,PLCG2
GO:0048169	Regulation of long-term neuronal synaptic plasticity	6	23	0.69	0.0314	KRAS,KIT,AGT,CAMK2B,HRAS,SNCA
GO:0048169	Regulation of long-term neuronal synaptic plasticity	7	23	0.87	0.0013	KRAS,APP,KIT,AGT,CAMK2B,HRAS,SNCA
GO:0048168	Regulation of neuronal synaptic plasticity	13	57	0.74	4.03e-05	SLC8A2,APOE,KRAS,APP,KIT,GRIN2A,AGT,GRIN1,CAMK2B,RASGRF1,HRAS,CAMK2A,SNCA
GO:0048167	Regulation of synaptic plasticity	36	192	0.66	3.89e-11	MAPK1,SLC8A2,APOE,RARA,KRAS,ITPKA,PRKCG,RASGRF2,APP,ADCY8,KIT,ADCY1,GSK3B,PSEN1,GRIN2A,ATF4,AGT,TNR,GRIN1,PTEN,EIF4EBP2,ITPR3,PRKCZ,SLC8A3,AKAP5,PPP3CB,CAMK2B,PTK2B,PRKAR1B,RGS14,RASGRF1,HRAS,MME,BRAF,CAMK2A,SNCA
GO:0048146	Positive regulation of fibroblast proliferation	20	54	0.84	2.07e-08	CD74,NGFR,EREG,PDGFRA,CDK4,PDGFRB,CDK6,EGFR,NDUFS4,FN1,AGT,ABL1,PDGFD,CDKN1A,ESR1,HRAS,PDGFC,BRK1,ITGB3,CCNA2
GO:0048146	Positive regulation of fibroblast proliferation	15	54	0.83	1.06e-06	NGFR,TGFB1,PDGFRA,CDK4,PDGFRB,FOSL2,EGFR,WNT1,FN1,AGT,JUN,CDKN1A,ESR1,HRAS,ITGB3
GO:0048145	Regulation of fibroblast proliferation	23	89	0.68	3.13e-07	CD74,NGFR,EREG,PDGFRA,CDK4,PDGFRB,CDK6,EGFR,BAX,NDUFS4,CAV1,FN1,AGT,ABL1,PDGFD,MORC3,CDKN1A,ESR1,HRAS,PDGFC,BRK1,ITGB3,CCNA2
GO:0048145	Regulation of fibroblast proliferation	19	89	0.71	7.76e-07	NGFR,TGFB1,PDGFRA,CDK4,PDGFRB,FOSL2,TP53,EGFR,PPARG,BAX,WNT1,FN1,AGT,JUN,CDKN1A,ESR1,HRAS,ITGB3,CTNNB1
GO:0048144	Fibroblast proliferation	10	34	0.74	0.0010	NGFR,CKS1B,GNG2,CAV1,AGT,CDK1,ESR1,HRAS,PDGFC,BRK1
GO:0048144	Fibroblast proliferation	7	34	0.7	0.0076	NGFR,TP53,GNG2,AGT,ESR1,HRAS,PTGES3
GO:0048143	Astrocyte activation	6	17	0.93	0.0019	LRP1,APP,PSEN1,IFNGR1,C1QA,TNF
GO:0048041	Focal adhesion assembly	7	28	0.67	0.0194	ITGA2,BCR,PIP5K1A,SRC,ACTN1,PTK2B,BCL2
GO:0048041	Focal adhesion assembly	6	28	0.71	0.0132	ITGA2,PIP5K1A,SRC,ACTN1,PTK2B,BCL2
GO:0048016	Inositol phosphate-mediated signaling	10	27	0.95	1.64e-05	NFATC3,ITPR1,MTOR,ITPR3,ITPR2,PPP3CB,PPP3CA,NFATC2,PPP3CC,NFATC1
GO:0048015	Phosphatidylinositol-mediated signaling	18	79	0.63	4.13e-05	PIK3R2,PDGFRA,PDGFRB,PIK3CA,ERBB3,ERBB2,IRS1,CD28,EZR,GAB2,PIK3CD,PIK3R5,FGFR1,PIK3CG,PIK3R1,IGF1R,INPP5F,PIK3CB
GO:0048015	Phosphatidylinositol-mediated signaling	27	79	0.92	2.07e-13	PIK3R2,RPS6KB1,PI4KA,PDGFRA,PDGFRB,PIK3CA,ERBB3,ERBB2,IRS1,CD28,EZR,GAB2,PIK3C2B,PTEN,OGT,PIK3CD,PRR5L,PRR5,PIK3R5,FGFR1,PIK3CG,PIK3R1,PIK3C2G,AKT1,IGF1R,INPP5F,PIK3CB
GO:0048013	Ephrin receptor signaling pathway	9	51	0.52	0.0333	NGEF,PTK2,FYN,EPHA7,SRC,LYN,NTRK1,ARHGEF28,PTPN11
GO:0048013	Ephrin receptor signaling pathway	9	51	0.63	0.0044	CRK,PTK2,FYN,MMP9,SRC,LYN,NTRK1,ARHGEF28,PTPN11
GO:0048011	Neurotrophin TRK receptor signaling pathway	5	13	0.85	0.0194	SRC,SOS1,RAF1,NTRK1,PTPN11
GO:0048011	Neurotrophin TRK receptor signaling pathway	5	13	0.97	0.0043	SRC,AKT1S1,RAF1,NTRK1,PTPN11
GO:0048010	Vascular endothelial growth factor receptor signaling pathway	15	33	0.93	2.93e-07	KDR,PDCD6,NRP1,FLT1,AXL,VEGFB,PTK2,FYN,VAV2,SRC,PTK2B,PRKD1,PRKD2,PGF,VAV1
GO:0048010	Vascular endothelial growth factor receptor signaling pathway	15	33	1.04	6.33e-09	MAPK14,KDR,FLT1,VEGFB,PTK2,FYN,MAPKAPK2,VAV2,SRC,PTK2B,PRKD1,PRKD2,MAPKAPK3,PGF,VAV1
GO:0048009	Insulin-like growth factor receptor signaling pathway	6	17	0.93	0.0019	TSC2,IRS1,AR,PIK3R1,AKT1,IGF1R
GO:0048008	Platelet-derived growth factor receptor signaling pathway	11	34	0.78	0.00024	PDGFRA,PDGFRB,NRP1,IQGAP1,ABL1,JAK2,PDGFD,RGS14,PDGFC,ITGB3,PTPN11
GO:0048008	Platelet-derived growth factor receptor signaling pathway	7	34	0.7	0.0076	PDGFRA,PDGFRB,IQGAP1,JAK2,RGS14,ITGB3,PTPN11
GO:0048002	Antigen processing and presentation of peptide antigen	29	60	0.95	2.13e-14	CD74,HLA-DOA,CTSV,HLA-F,PIKFYVE,FCER1G,PDIA3,CD209,CLEC4M,CALR,CTSL,TAP1,HLA-DRB1,CTSS,HLA-DMA,TAP2,HLA-C,HLA-E,HLA-G,HLA-DRA,HLA-A,HLA-DPA1,HLA-DMB,HLA-B,TAPBP,HLA-DPB1,TRAF6,HLA-DOB,B2M
GO:0046968	Peptide antigen transport	3	3	1.27	0.0259	CD209,CLEC4M,TAP2
GO:0046929	Negative regulation of neurotransmitter secretion	4	11	0.94	0.0154	RAP1B,PRKN,RAP1A,BRAF
GO:0046928	Regulation of neurotransmitter secretion	17	94	0.64	2.30e-05	RAP1B,KCNMB4,SNCAIP,PRKCG,ADRA2A,CALM3,ADCY1,GSK3B,PRKN,RAP1A,ADRA1A,BRAF,PRKCB,CALM1,CALM2,CAMK2A,SNCA
GO:0046902	Regulation of mitochondrial membrane permeability	17	63	0.81	2.31e-07	GSK3A,SLC9A1,ATF2,CASP6,TP53,BAX,BID,GSK3B,SIVA1,THEM4,BAK1,BCL2L1,BCL2L11,BAD,MAPK8,BCL2,CAMK2A
GO:0046890	Regulation of lipid biosynthetic process	25	172	0.55	4.50e-06	NFKB1,NR3C1,APOB,C3,APOE,CDK4,LPCAT3,AVPR1A,RPTOR,PRKCD,PRKAA1,MTOR,NR5A1,AVP,PPARA,CREB1,TNF,TRIB3,BRCA1,APOA5,AKT1,MLST8,APOC1,APOC2,IGF1R
GO:0046889	Positive regulation of lipid biosynthetic process	15	86	0.63	0.00012	APOE,AVPR1A,RPTOR,PRKCD,PRKAA1,MTOR,AVP,PPARA,CREB1,TNF,APOA5,AKT1,MLST8,APOC2,IGF1R
GO:0046856	Phosphatidylinositol dephosphorylation	7	30	0.75	0.0043	PIP4P2,INPPL1,PTEN,PIP4P1,INPP5D,INPP4B,INPP5F
GO:0046854	Phosphatidylinositol phosphate biosynthetic process	17	66	0.68	2.00e-05	PIK3R2,PIK3R3,PIK3CA,PIKFYVE,PIP5K1B,SOCS3,PIP4K2C,PIP5K1A,PIP4K2A,PIK3CD,CISH,PIK3CG,PIK3R1,PIP5K1C,PIK3R6,PIP4K2B,PIK3CB
GO:0046854	Phosphatidylinositol phosphate biosynthetic process	23	66	0.93	1.28e-11	INPP4A,PIK3R2,PI4KA,ITPKA,PIK3R3,PIK3CA,PI4K2B,PIP5K1B,PIP4K2C,PIK3C2B,PIP5K1A,PI4K2A,PIP4K2A,PIK3CD,PIP5KL1,PIK3CG,INPP4B,PIK3R1,PIK3C2G,PIP5K1C,PIK3R6,PIP4K2B,PIK3CB
GO:0046827	Positive regulation of protein export from nucleus	5	18	0.83	0.0122	CAMK1,PRKACA,GSK3B,SFN,RAPGEF3
GO:0046825	Regulation of protein export from nucleus	7	33	0.71	0.0067	CAMK1,PRKACA,GSK3B,SFN,RAPGEF3,CDKN2A,PTPN11
GO:0046824	Positive regulation of nucleocytoplasmic transport	12	64	0.54	0.0061	PIK3R2,RIOK2,PRKACA,HCLS1,PRKCD,FLNA,JAK2,CDK1,PRKD1,MAVS,NEDD4,PIK3R1
GO:0046824	Positive regulation of nucleocytoplasmic transport	17	64	0.81	2.80e-07	TGFB1,PIK3R2,MAPK14,CAMK1,PRKACA,GSK3B,PSEN1,PRKCD,SMAD3,HSP90AA1,SFN,HSP90AB1,JAK2,PRKD1,RAPGEF3,MAVS,PIK3R1
GO:0046822	Regulation of nucleocytoplasmic transport	20	112	0.64	3.98e-06	TGFB1,PIK3R2,MAPK14,CAMK1,PRKACA,GSK3B,PSEN1,PRKCD,SMAD3,HSP90AA1,SFN,HSP90AB1,JAK2,PKIA,PRKD1,RAPGEF3,MAVS,CDKN2A,PIK3R1,PTPN11
GO:0046813	Receptor-mediated virion attachment to host cell	4	7	1.03	0.0193	ICAM1,CLEC4M,DPP4,ACE2
GO:0046813	Receptor-mediated virion attachment to host cell	3	7	1.02	0.0352	CLEC4M,DPP4,ACE2
GO:0046794	Transport of virus	9	20	0.92	0.00019	CAV2,PIKFYVE,CD209,CLEC4M,CAV1,SIGLEC1,CTSL,DPP4,ACE2
GO:0046777	Protein autophosphorylation	38	189	0.57	4.03e-09	FLT3,EIF2S1,PDGFRA,PDGFRB,PRKCG,KDR,TXK,PIKFYVE,ZAP70,ERBB2,EGFR,FLT1,RIOK2,KIT,INSR,PRKACA,FGFR3,PTK2,ERBB4,PDPK1,FYN,ABL1,SRC,SYK,HCK,JAK2,ALK,CAMK2B,PTK2B,PRKD1,FGFR1,PRKD2,FGFR2,LYN,NTRK1,BTK,IGF1R,CAMK2A
GO:0046777	Protein autophosphorylation	60	189	0.89	2.49e-28	EIF2AK1,FLT3,MKNK2,PDGFRA,RIPK1,PDGFRB,MAP2K2,MAPK3,EEF2K,PRKCG,KDR,TXK,PRKG2,ZAP70,ERBB2,EGFR,CAMK4,FLT1,KIT,INSR,SIK2,PRKACA,MOS,ULK1,GSK3B,ATG101,PTK2,ERBB4,PDPK1,FYN,MTOR,MAPKAPK2,IRAK1,STK4,SRC,FGR,SYK,HCK,MYLK2,JAK2,ALK,GRK5,ULK2,CAMK2B,PTK2B,NLK,DAPK1,PRKD1,FGFR1,PRKD2,MAPKAPK3,CAMK2D,LYN,NTRK1,MAPKAPK5,AKT1,BTK,DAPK2,IGF1R,CAMK2A
GO:0046718	Viral entry into host cell	36	107	0.8	5.46e-14	CAV2,ITGAV,PIKFYVE,ICAM1,NRP1,ITGB7,EGFR,ITGB6,ITGA5,ITGB5,ITGA2,AXL,INSR,CD46,CD209,CLEC4M,BSG,CAV1,SIGLEC1,CTSL,CTSB,WWP2,DPP4,CR1,CR2,AVPR1B,AVP,TFRC,CDK1,ITGB1,ACE2,RPSA,AGTR1,WWP1,ITGB3,LDLR
GO:0046718	Viral entry into host cell	21	107	0.68	5.62e-07	ITGAV,ITGB7,EGFR,ITGB6,ITGA5,ITGB5,ITGA2,INSR,CD46,CD209,CLEC4M,SIVA1,DPP4,CR2,AVPR1B,AVP,ITGB1,CXCR4,ACE2,AGTR1,ITGB3
GO:0046686	Response to cadmium ion	13	59	0.73	5.47e-05	MAPK1,CDKN1B,MAPK3,DAXX,EGFR,KIT,FOS,CHUK,JUN,MMP9,MAPK8,MAPK9,AKT1
GO:0046683	Response to organophosphorus	27	130	0.7	2.88e-09	KCNQ1,AHR,FOSB,RAP1B,EEF2K,APP,HSP90B1,FOS,FOSL1,HSPA5,CARM1,EZR,SLC26A3,STAT1,RAP1A,LPAR1,PFKFB1,ASPH,SDC1,ITPR2,PTK2B,KCNE1,SLC8A1,RAPGEF3,PIK3CG,TRPV1,RYR3
GO:0046677	Response to antibiotic	10	49	0.58	0.0095	CDKN1B,SLC9A1,CBL,HSPA5,CASP9,ACTR2,JAK2,RPL23,RSRC1,JAK1
GO:0046677	Response to antibiotic	12	49	0.77	5.03e-05	PPP2CB,CDKN1B,MDM2,SLC9A1,CBL,TP53,HSPA5,CASP9,HSP90AA1,JAK2,PLA2G4F,JAK1
GO:0046676	Negative regulation of insulin secretion	6	36	0.61	0.0347	ADRA2A,IRS1,PRKN,FOXO1,PPP3CA,PTPN11
GO:0046661	Male sex differentiation	27	168	0.59	2.94e-07	BIK,CCND1,RARA,PDGFRA,PDGFRB,CBL,KIT,BAX,INSR,CRKL,TLR9,RAB13,NR5A1,AR,BCL2L1,PRKACG,NKX3-1,SDC1,BCL2L11,BCL2,KCNE1,ESR1,NTRK1,CITED2,CTNNB1,TLR5,LRP2
GO:0046660	Female sex differentiation	17	114	0.56	0.00019	PDGFRA,KDR,KIT,BAX,NOS3,HSPA5,PGR,NRIP1,FOXO3,SRC,NR5A1,BAK1,BCL2L1,PCYT1B,BCL2,ESR1,LRP2
GO:0046651	Lymphocyte proliferation	24	124	0.56	1.24e-05	EBI3,IL23A,IL12B,FLT3,TICAM1,ERBB2,BAX,STAT5B,LILRB1,CD28,PRKCD,FYN,MSN,CR2,ABL1,CCND3,TLR4,RPS6,SH2D2A,BCL2,PTPN6,PIK3CG,RASSF5,CBLB
GO:0046651	Lymphocyte proliferation	30	124	0.77	1.17e-11	RIPK2,TGFB1,IL2,IL23A,IL12B,FLT3,TICAM1,PRKCQ,TP53,ERBB2,BAX,CD19,CD28,PRKCD,HSPD1,DLG1,FYN,MSN,CR2,PTEN,ADA,CCND3,TLR4,PPP3CB,BCL2,PTPN6,PIK3CG,RASSF5,MALT1,CBLB
GO:0046649	Lymphocyte activation	76	457	0.6	1.05e-20	SKAP2,RIPK2,TGFB1,PIK3R2,IL2,IL23A,IL12B,FLT3,TICAM1,PIK3R3,PRKCQ,EP300,ATF2,STAT3,ZAP70,TP53,ERBB2,KIT,FCER1G,BAX,WNT1,VCAM1,TSC1,STAT6,PTPN2,CD19,CD28,PSEN1,RORC,PRKCD,SMAD3,IL21R,HSPD1,DLG1,FYN,ITGAL,MSN,DPP4,MTOR,CR2,IL6R,PREX1,PTEN,ADA,CCND3,TLR4,IL2RG,BAK1,IGBP1,SYK,PIK3CD,PPP3CB,PPP3CA,ITGB1,HLA-A,ITGA4,PTK2B,ITGB2,BCL2,PTPN6,DCAF1,ITK,RHOA,BRAF,PIK3CG,PIK3R1,NTRK1,JAK3,RASSF5,VAV1,PLCG2,B…
GO:0046641	Positive regulation of alpha-beta T cell proliferation	14	29	0.95	4.90e-07	EBI3,IL23A,IL12B,IL12RB2,ZAP70,IL12A,CD28,TGFBR2,SYK,HLA-E,JAK2,HLA-A,TYK2,IL12RB1
GO:0046641	Positive regulation of alpha-beta T cell proliferation	14	29	1.07	1.30e-08	RIPK2,IL23A,IL12B,IL12RB2,PRKCQ,ZAP70,IL12A,IL23R,CD28,SYK,JAK2,HLA-A,TYK2,IL12RB1
GO:0046640	Regulation of alpha-beta T cell proliferation	15	49	0.76	1.46e-05	EBI3,IL23A,IL12B,IL12RB2,ZAP70,IL12A,CD28,TGFBR2,SYK,HLA-E,JAK2,HLA-A,TYK2,IL12RB1,CBLB
GO:0046640	Regulation of alpha-beta T cell proliferation	16	49	0.9	6.94e-08	RIPK2,IL2,IL23A,IL12B,IL12RB2,PRKCQ,ZAP70,IL12A,IL23R,CD28,SYK,JAK2,HLA-A,TYK2,IL12RB1,CBLB
GO:0046638	Positive regulation of alpha-beta T cell differentiation	10	51	0.56	0.0120	IL23A,IL12B,ZAP70,TGFBR2,HLA-DRB1,IL2RG,SYK,HLA-DRA,RHOA,IL12RB1
GO:0046638	Positive regulation of alpha-beta T cell differentiation	13	51	0.79	1.52e-05	RIPK2,IL23A,IL12B,RARA,ZAP70,IL23R,ADA,IL2RG,SYK,PRKCZ,RHOA,IL12RB1,MALT1
GO:0046637	Regulation of alpha-beta T cell differentiation	13	71	0.53	0.0046	IL23A,IL12B,SMAD7,ZAP70,IL27,TGFBR2,HLA-DRB1,IL2RG,SYK,HLA-DRA,RHOA,JAK3,IL12RB1
GO:0046637	Regulation of alpha-beta T cell differentiation	16	71	0.74	4.19e-06	RIPK2,IL2,IL23A,IL12B,RARA,ZAP70,JUNB,IL23R,ADA,IL2RG,SYK,PRKCZ,RHOA,JAK3,IL12RB1,MALT1
GO:0046635	Positive regulation of alpha-beta T cell activation	18	71	0.67	1.20e-05	EBI3,IL23A,IL12B,IL12RB2,ZAP70,IL12A,CD28,TGFBR2,HLA-DRB1,IL2RG,SYK,HLA-E,JAK2,HLA-DRA,HLA-A,RHOA,TYK2,IL12RB1
GO:0046635	Positive regulation of alpha-beta T cell activation	20	71	0.83	7.92e-09	RIPK2,IL23A,IL12B,RARA,IL12RB2,PRKCQ,ZAP70,IL12A,IL23R,CD28,ADA,IL2RG,SYK,PRKCZ,JAK2,HLA-A,RHOA,TYK2,IL12RB1,MALT1
GO:0046634	Regulation of alpha-beta T cell activation	24	115	0.59	4.17e-06	EBI3,IL23A,IL12B,SMAD7,IL12RB2,ZAP70,IL12A,LILRB1,CD28,IL27,TGFBR2,HLA-DRB1,IL2RG,SYK,HLA-E,JAK2,HLA-DRA,HLA-A,RHOA,HFE,TYK2,JAK3,IL12RB1,CBLB
GO:0046634	Regulation of alpha-beta T cell activation	24	115	0.7	2.50e-08	RIPK2,IL2,IL23A,IL12B,RARA,IL12RB2,PRKCQ,ZAP70,IL12A,JUNB,IL23R,CD28,ADA,IL2RG,SYK,PRKCZ,JAK2,HLA-A,RHOA,TYK2,JAK3,IL12RB1,MALT1,CBLB
GO:0046632	Alpha-beta T cell differentiation	14	70	0.57	0.0014	IL12B,STAT3,ZAP70,STAT6,CTSL,RPL22,IL6R,ABL1,IL2RG,SYK,BCL2,ITK,RHOA,SPN
GO:0046632	Alpha-beta T cell differentiation	15	70	0.71	1.55e-05	IL12B,ATF2,STAT3,ZAP70,STAT6,RORC,MTOR,IL6R,ADA,IL2RG,SYK,BCL2,ITK,RHOA,BRAF
GO:0046631	Alpha-beta T cell activation	19	97	0.56	0.00013	IL12B,STAT3,ZAP70,STAT6,CD28,CTSL,RPL22,CD247,IL6R,ABL1,IL2RG,SYK,HLA-E,HLA-A,BCL2,ITK,RHOA,SPN,CBLB
GO:0046631	Alpha-beta T cell activation	20	97	0.7	5.83e-07	RIPK2,IL12B,PRKCQ,ATF2,STAT3,ZAP70,STAT6,CD28,RORC,MTOR,IL6R,ADA,IL2RG,SYK,HLA-A,BCL2,ITK,RHOA,BRAF,CBLB
GO:0046629	Gamma-delta T cell activation	5	17	0.74	0.0429	STAT5B,CD247,SYK,ITK,KLRC1
GO:0046628	Positive regulation of insulin receptor signaling pathway	6	22	0.82	0.0052	IRS1,GNAI2,AGT,SRC,PRKCZ,PTPN11
GO:0046627	Negative regulation of insulin receptor signaling pathway	8	33	0.65	0.0119	IRS1,PTPN2,SOCS3,PRKCD,PIP4K2C,PIP4K2A,PIP4K2B,PRKCB
GO:0046627	Negative regulation of insulin receptor signaling pathway	13	33	0.98	3.06e-07	TSC2,GSK3A,RPS6KB1,PRKCQ,IRS1,PTPN2,PRKCD,PRKAA1,PIP4K2C,PIP4K2A,PRKCZ,PIP4K2B,PRKCB
GO:0046626	Regulation of insulin receptor signaling pathway	15	65	0.63	0.00023	CDK4,IRS1,PTPN2,GNAI2,SOCS3,PRKCD,PIP4K2C,AGT,CCND3,SRC,PIP4K2A,PIK3R1,PIP4K2B,PTPN11,PRKCB
GO:0046626	Regulation of insulin receptor signaling pathway	22	65	0.91	6.28e-11	TSC2,GSK3A,RPS6KB1,CDK4,PRKCQ,IRS1,SIK2,PTPN2,GNAI2,PRKCD,PRKAA1,PIP4K2C,AGT,CCND3,SRC,OGT,PIP4K2A,PRKCZ,PIK3R1,PIP4K2B,PTPN11,PRKCB
GO:0046621	Negative regulation of organ growth	8	33	0.77	0.0016	GSK3A,MAPK11,PTEN,STK4,TP73,PPARA,KCNK2,CITED2
GO:0046620	Regulation of organ growth	13	90	0.54	0.0019	GSK3A,MAPK14,MAPK11,ERBB4,DUSP9,PTEN,STK4,TP73,BCL2L11,PPARA,KCNK2,CITED2,AKT1
GO:0046579	Positive regulation of Ras protein signal transduction	14	65	0.6	0.00075	F2RL3,KRAS,PDGFRB,F2RL2,F2R,RAC1,NGF,SRC,LPAR1,LPAR6,LPAR4,PIK3CG,NTRK1,PIK3CB
GO:0046579	Positive regulation of Ras protein signal transduction	13	65	0.68	0.00013	F2RL3,KRAS,PDGFRB,F2R,AKAP13,SRC,LPAR1,LPAR6,RASGRF1,LPAR4,PIK3CG,NTRK1,PIK3CB
GO:0046578	Regulation of Ras protein signal transduction	29	200	0.55	6.27e-07	PPP2CB,ARHGDIB,F2RL3,APOE,KRAS,PDGFRB,CBL,RASGRF2,CRK,ITGA3,MET,F2R,AKAP13,SRC,OGT,LPAR1,LPAR6,ADRA1A,ITGB1,RAF1,RASGRF1,LPAR4,PIK3CG,NTRK1,ARHGEF28,ARHGDIA,IQSEC1,RDX,PIK3CB
GO:0046503	Glycerolipid catabolic process	15	53	0.84	8.81e-07	PLA2G15,APOB,PLA2G7,PLA2G4D,PLB1,LYPLA2,GPCPD1,PLA2G4F,PLA2G4E,PNPLA7,PLA2G4B,PNPLA6,APOA5,PLA2G4C,INPP5F
GO:0046488	Phosphatidylinositol metabolic process	34	153	0.73	2.80e-12	INPP4A,PIK3R2,PLCG1,PI4KA,ITPKA,PDGFRB,PIK3R3,PIK3CA,PI4K2B,PIP5K1B,PIP4P2,PLA2G4D,INPPL1,PIP4K2C,PIK3C2B,PIP5K1A,PI4K2A,PTEN,PIP4K2A,PIK3CD,PIP5KL1,PIP4P1,PLA2G4E,INPP5D,PIK3CG,INPP4B,PIK3R1,PIK3C2G,PIP5K1C,PIK3R6,PLCG2,PIP4K2B,INPP5F,PIK3CB
GO:0046486	Glycerolipid metabolic process	59	357	0.6	6.30e-16	INPP4A,PLA2G15,PIK3R2,APOB,PLCG1,APOE,PI4KA,ITPKA,LPCAT3,PDGFRB,PIK3R3,PIK3CA,LCAT,PI4K2B,PIP5K1B,PLA2G7,PIP4P2,PLA2G4D,PCYT1A,INPPL1,MBOAT2,LPCAT4,PLAAT3,MBOAT1,PLB1,PIP4K2C,PIK3C2B,PIP5K1A,PI4K2A,PTEN,LYPLA2,PIP4K2A,PIK3CD,GPCPD1,PCYT1B,PIP5KL1,PLA2G4F,PIP4P1,PLA2G4E,PNPLA7,PLA2G4B,INPP5D,PNPLA6,TNXB,PIK3CG,INPP4B,PIK3R1,APOA5,PIK3C2G,APOC1,PIP5K1C,PLA2G4C,PIK3R6,PLCG2,PIP4K2B,DBI,PTPN11,INPP5F…
GO:0046475	Glycerophospholipid catabolic process	12	30	0.99	8.78e-07	PLA2G15,PLA2G7,PLA2G4D,PLB1,GPCPD1,PLA2G4F,PLA2G4E,PNPLA7,PLA2G4B,PNPLA6,PLA2G4C,INPP5F
GO:0046474	Glycerophospholipid biosynthetic process	34	201	0.61	1.67e-09	INPP4A,PIK3R2,PI4KA,ITPKA,LPCAT3,PIK3R3,PIK3CA,LCAT,PI4K2B,PIP5K1B,PCYT1A,INPPL1,LPCAT4,PIP4K2C,PIK3C2B,PIP5K1A,PI4K2A,PTEN,PIP4K2A,PIK3CD,PCYT1B,PIP5KL1,INPP5D,PIK3CG,INPP4B,PIK3R1,PIK3C2G,PIP5K1C,PLA2G4C,PIK3R6,PLCG2,PIP4K2B,INPP5F,PIK3CB
GO:0046471	Phosphatidylglycerol metabolic process	6	33	0.64	0.0247	PLA2G15,PLA2G4D,LPCAT4,PLB1,PLA2G4F,PLA2G4B
GO:0046470	Phosphatidylcholine metabolic process	17	71	0.76	9.29e-07	PLA2G15,LPCAT3,LCAT,PLA2G7,PCYT1A,MBOAT2,LPCAT4,PLAAT3,MBOAT1,PLB1,PCYT1B,PNPLA7,PLA2G4B,PNPLA6,APOA5,PLA2G4C,DBI
GO:0046427	Positive regulation of receptor signaling pathway via JAK-STAT	12	45	0.7	0.00047	IL23A,IL12B,IL12RB2,KIT,IL12A,F2,F2R,ERBB4,JAK2,PTK2B,TYK2,IL12RB1
GO:0046427	Positive regulation of receptor signaling pathway via JAK-STAT	14	45	0.88	9.11e-07	IL23A,IL12B,IL12RB2,KIT,IL12A,F2,F2R,IL23R,ERBB4,JAK2,PTK2B,TNF,TYK2,IL12RB1
GO:0046426	Negative regulation of receptor signaling pathway via JAK-STAT	5	22	0.74	0.0232	PTPN2,PPP2R1A,DAB1,PPP2CA,INPP5F
GO:0046425	Regulation of receptor signaling pathway via JAK-STAT	19	78	0.66	1.00e-05	IL23A,IL12B,IL12RB2,KIT,IL12A,F2,PTPN2,F2R,SOCS3,CAV1,ERBB4,DAB1,JAK2,PTK2B,DOT1L,TYK2,JAK3,IL12RB1,INPP5F
GO:0046425	Regulation of receptor signaling pathway via JAK-STAT	21	78	0.81	5.87e-09	IL23A,IL12B,IL12RB2,KIT,IL12A,F2,PTPN2,F2R,IL23R,PPP2R1A,ERBB4,DAB1,JAK2,PTK2B,NLK,TNF,PPP2CA,TYK2,JAK3,IL12RB1,INPP5F
GO:0046330	Positive regulation of JNK cascade	20	96	0.7	5.08e-07	RIPK2,TRAF2,RIPK1,TRAF5,APP,CRK,MAP3K5,TLR9,CARD9,TLR4,TIRAP,TRAF3,PTK2B,MAP2K7,TNF,HRAS,MAP2K4,TRAF6,MAPK8IP3,MYD88
GO:0046329	Negative regulation of JNK cascade	6	38	0.58	0.0422	DUSP3,MECOM,NCOR1,DUSP16,PRKN,DUSP10
GO:0046328	Regulation of JNK cascade	30	140	0.71	1.52e-10	RIPK2,DUSP3,TRAF2,RIPK1,TRAF5,PHLPP1,MECOM,NCOR1,EGFR,APP,DUSP16,CRK,COPS5,MAP3K5,TLR9,PRKN,DUSP10,CARD9,TLR4,TIRAP,TRAF3,PTK2B,MAP2K7,TNF,HRAS,MAP2K4,TRAF6,MAPK8IP3,IGF1R,MYD88
GO:0046326	Positive regulation of glucose import	8	36	0.62	0.0181	PRKCI,INSR,IRS1,OCLN,IRS2,AKT2,PIK3R1,PTPN11
GO:0046326	Positive regulation of glucose import	9	36	0.78	0.00057	MAPK14,PRKCI,INSR,IRS1,IRS2,AKT2,PIK3R1,AKT1,PTPN11
GO:0046324	Regulation of glucose import	13	55	0.76	2.94e-05	GSK3A,RPS6KB1,MAPK14,PRKAG2,PRKCI,INSR,IRS1,IRS2,AKT2,TNF,PIK3R1,AKT1,PTPN11
GO:0046321	Positive regulation of fatty acid oxidation	6	16	0.96	0.0015	PPARGC1A,PPARG,IRS1,IRS2,AKT2,PPARA
GO:0046320	Regulation of fatty acid oxidation	8	36	0.73	0.0025	PPARGC1A,PPARG,PRKAG2,IRS1,IRS2,AKT2,PPARA,AKT1
GO:0046209	Nitric oxide metabolic process	8	25	0.89	0.00036	TICAM1,TLR2,NOS3,NOS2,TLR4,TLR6,AKT1,NOS1
GO:0046034	ATP metabolic process	39	163	0.65	2.95e-11	NDUFB4,NDUFB7,NDUFS7,NDUFA2,NDUFB5,NDUFA9,NDUFB10,NDUFS6,NDUFB11,NDUFB9,NDUFC2,NDUFS4,NDUFB8,NDUFA7,NDUFS8,NDUFV2,NDUFA12,MT-ND1,MT-ND4L,MT-ND5,MT-ND4,MT-ND2,MT-ND3,PARP1,NDUFS2,NDUFA1,NDUFS5,NDUFA8,NDUFB6,BAD,MYH8,NDUFA11,NDUFS1,NDUFB3,NDUFA5,NDUFA13,NDUFA6,NDUFB1,NDUFV1
GO:0046006	Regulation of activated T cell proliferation	8	45	0.52	0.0496	CLC,IL23A,IL12B,IL27RA,RPS3,STAT5B,JAK3,IL12RB1
GO:0045987	Positive regulation of smooth muscle contraction	8	30	0.81	0.00095	KIT,ITGA2,F2R,ADA,ADRA1A,TBXA2R,RHOA,ADRA2B
GO:0045963	Negative regulation of dopamine metabolic process	2	2	1.38	0.0489	ITGB2,ITGAM
GO:0045959	Negative regulation of complement activation, classical pathway	4	9	0.92	0.0343	CD46,CR1,CR2,CR1L
GO:0045955	Negative regulation of calcium ion-dependent exocytosis	3	8	0.96	0.0453	RAP1B,ADRA2A,GNAI2
GO:0045954	Positive regulation of natural killer cell mediated cytotoxicity	9	27	0.79	0.0011	IL12B,HLA-F,STAT5B,IL12A,KLRC4,HLA-E,KLRC2,KLRC3-2,VAV1
GO:0045953	Negative regulation of natural killer cell mediated cytotoxicity	7	19	0.84	0.0037	HLA-F,LILRB1,HLA-E,HLA-G,HLA-A,HLA-B,KLRC1
GO:0045945	Positive regulation of transcription by RNA polymerase III	5	19	0.8	0.0144	RPTOR,ERCC6,MTOR,AR,MYO1C
GO:0045940	Positive regulation of steroid metabolic process	6	30	0.68	0.0173	APOE,PRKAA1,TNF,APOA5,APOC1,IGF1R
GO:0045937	Positive regulation of phosphate metabolic process	180	912	0.68	1.83e-61	TNFRSF1A,MAPK1,TAB1,RIPK2,TGFB1,GSK3A,VTN,IL2,CCND1,IL23A,CDKN1B,IL12B,SLC8A2,FLT3,C3,CDC25B,TRAF2,KRAS,CAMK1,PDGFRA,RIPK1,THBS1,CCND2,PDGFRB,PIK3R3,MAP2K2,MAPK3,KDR,PIK3CA,ATF2,PPARGC1A,DAXX,ERBB3,IQGAP1,TP53,ERBB2,GNA12,EGFR,ADRA2A,FLT1,ITGA1,APP,ADCY8,PPARG,PRKAG2,KIT,ARAF,CALM3,ITGA5,WNT1,ITGA2,NOS3,MAP2K1,IL12A,INSR,IRS1,RPTOR,F2,VEGFB,CD19,MET,ROCK2,IL23R,PRKAG1,PSEN1,NOS2,TBK1,PRKCD,SMAD3,…
GO:0045936	Negative regulation of phosphate metabolic process	75	424	0.63	8.34e-22	BDKRB1,TSC2,TGFB1,DUSP3,IL2,CDKN1B,DUSP1,LRP1,APOE,PPP1R1B,APC,CBL,STAT3,PRKAR2A,PRKAR2B,IQGAP1,NCOR1,TP53,DEPTOR,GNAQ,PPARG,PRKAG2,CALM3,BAX,DUSP16,PTPN2,GNAI2,ROCK2,PPP2R1A,GSK3B,PSEN1,PRKCD,SFN,PDPK1,CRKL,PIP4K2C,AGT,PRKN,DUSP10,JUN,PTEN,YWHAB,BAK1,IRS2,PIP4K2A,PRKCZ,PRR5L,SLC8A3,PIP5KL1,AKT1S1,PKIA,ROCK1,SLC8A1,CDKN1A,PPARA,PRKAR1B,RGS14,PTPN6,TNF,TRIB3,DUSP7,PPP2CA,CDKN2A,LYN,IKBKB,BDKRB2,AK…
GO:0045933	Positive regulation of muscle contraction	12	48	0.78	4.23e-05	KCNQ1,KIT,ITGA2,F2R,HSP90AA1,CACNA1S,ADA,ADRA1A,ACE2,TBXA2R,RHOA,ADRA2B
GO:0045931	Positive regulation of mitotic cell cycle	22	121	0.64	8.53e-07	TGFB1,RPS6KB1,DUSP3,CCND1,CDC25B,CDK4,MDM2,CCND2,EGFR,APP,RPTOR,CDC25C,EIF4EBP1,DTL,CCND3,CUL4A,NKX3-1,CUL4B,PRKCA,AKT1,PTPN11,RDX
GO:0045924	Regulation of female receptivity	4	7	1.03	0.0193	THRA,AVPR1A,AVP,THRB
GO:0045924	Regulation of female receptivity	5	7	1.24	0.00060	PPP1R1B,THRA,AVPR1A,AVP,THRB
GO:0045923	Positive regulation of fatty acid metabolic process	10	37	0.82	0.00014	PPARGC1A,PPARG,AVPR1A,IRS1,IRS2,AVP,AKT2,PPARA,APOA5,APOC2
GO:0045921	Positive regulation of exocytosis	12	87	0.52	0.0043	CACNA1H,CACNA1G,GAB2,SDC4,FGR,SYK,STAM,SDC1,ITGB2,CACNA1I,ITGAM,SNCA
GO:0045920	Negative regulation of exocytosis	7	38	0.65	0.0123	RAP1B,ADRA2A,GNAI2,PRKN,RAP1A,BRAF,SNCA
GO:0045916	Negative regulation of complement activation	6	14	0.9	0.0051	MASP1,CD46,CR1,CR2,VSIG4,CR1L
GO:0045916	Negative regulation of complement activation	6	14	1.02	0.00088	C4BPB,SERPING1,MASP1,CD46,CR2,VSIG4
GO:0045913	Positive regulation of carbohydrate metabolic process	24	75	0.89	1.79e-11	NFKB1,PPARGC1A,APP,DDB1,INSR,IRS1,PRKCE,RPTOR,PTPN2,PSEN1,PRKAA1,MTOR,AVPR1B,PRKAA2,SRC,IRS2,FOXO1,AKT2,PPARA,PTH1R,HIF1A,AKT1,MLST8,SNCA
GO:0045912	Negative regulation of carbohydrate metabolic process	9	58	0.57	0.0090	TGFB1,GSK3A,EP300,STAT3,NCOR1,TP53,GSK3B,PRKN,PPARA
GO:0045907	Positive regulation of vasoconstriction	11	32	0.81	0.00016	AVPR1A,FGB,F2R,FGG,CAV1,AVPR1B,ABL1,AVP,RHOA,AVPR2,FGA
GO:0045907	Positive regulation of vasoconstriction	10	32	0.88	5.21e-05	AVPR1A,ADRA1B,F2R,AVPR1B,ADRA1D,AVP,ADRA1A,TBXA2R,RHOA,AVPR2
GO:0045899	Positive regulation of RNA polymerase II transcription preinitiation complex assembly	3	5	1.16	0.0192	TP53,ESR1,CAND1
GO:0045898	Regulation of RNA polymerase II transcription preinitiation complex assembly	4	8	1.08	0.0070	THRA,TP53,ESR1,CAND1
GO:0045862	Positive regulation of proteolysis	59	375	0.58	4.33e-15	NGFR,MAPK12,RBX1,RIPK2,GSK3A,APOE,MDM2,LPCAT3,STAT3,CASP6,ADRA2A,APP,PPARG,BAX,ROCK2,BID,F2R,GSK3B,PSEN1,CASP9,GRIN2A,SMAD3,HSPD1,PTK2,FYN,FN1,MAP3K5,DDA1,PRKN,COP1,GRIN1,CARD9,PTEN,PLK3,SRC,OGT,BAK1,SYK,ASPH,NKX3-1,JAK2,BCL2L11,BAD,CSNK1E,PTK2B,CSNK1D,HPSE,DAPK1,MAPK9,TNF,RHOA,TRIB3,CDKN2A,LYN,AKT1,DET1,MALT1,BCL10,SNCA
GO:0045860	Positive regulation of protein kinase activity	72	416	0.51	2.75e-14	CCND1,IL23A,CDKN1B,IL12B,FLT3,EREG,TRAF2,SPDYE1,THBS1,CCND2,PDGFRB,PIK3CA,ERBB3,IQGAP1,ERBB2,EGFR,RPS3,FLT1,KIT,MRNIP,INSR,CKS1B,DIPK2A,SPDYE4,SPDYE3,PRKCD,SPDYA,PTK2,ERBB4,PDPK1,RPLP1,TGFBR2,ITGB1BP1,AGT,IL6R,RAP1A,DAB1,ABL1,SDC4,CCND3,SRC,TLR4,SYK,SPDYC,JAK2,ALK,TIRAP,PDGFD,BTC,PTK2B,CDKN1A,ADRA2C,PIK3R5,FGFR1,RHOA,HRAS,EPGN,PIK3CG,PPIA,SPDYE2,PDGFC,SPDYE2B,TRAF6,ITGB3,PIK3R6,ADRA2B,SPDYE6,SPDY…
GO:0045860	Positive regulation of protein kinase activity	94	416	0.74	1.10e-34	TAB1,TGFB1,CCND1,IL23A,CDKN1B,IL12B,SLC8A2,FLT3,CDC25B,TRAF2,CAMK1,THBS1,CCND2,PDGFRB,MAP2K2,PIK3CA,DAXX,ERBB3,IQGAP1,ERBB2,EGFR,ADRA2A,FLT1,APP,ADCY8,PRKAG2,KIT,CALM3,MAP2K1,INSR,RPTOR,IL23R,PRKAG1,PSEN1,PRKCD,HSP90AA1,PTK2,ERBB4,TCL1B,PDPK1,MAP2K3,DLG1,COPS8,ERCC6,ATP2B4,MAP3K5,TLR9,MTOR,AKAP13,AGT,TAB2,IL6R,MAP3K7,MTCP1,RAP1A,IRAK1,DAB1,HSP90AB1,SDC4,STK4,CCND3,SRC,TLR4,SYK,PRKCZ,ADRA1A,JAK2,C…
GO:0045859	Regulation of protein kinase activity	134	663	0.69	1.26e-45	TAB1,TSC2,TGFB1,CDC37,DUSP3,CCND1,IL23A,CDKN1B,IL12B,SLC8A2,DUSP1,FLT3,CDC25B,TRAF2,APOE,PPP1R1B,CAMK1,APC,THBS1,CCND2,PDGFRB,SLC9A3R1,MAP2K2,PIK3CA,CBL,PRKAR2A,PRKAR2B,DAXX,ERBB3,IQGAP1,ERBB2,EGFR,ADRA2A,FLT1,APP,DEPTOR,ADCY8,GNAQ,PPARG,PRKAG2,KIT,CALM3,TSC1,DUSP16,MAP2K1,INSR,RPTOR,PTPN2,IL23R,CDC25C,PRKAG1,PSEN1,PRKCD,HSP90AA1,SFN,PTK2,ERBB4,TCL1B,PDPK1,MAP2K3,DLG1,COPS8,ERCC6,ATP2B4,MAP3K5,TL…
GO:0045834	Positive regulation of lipid metabolic process	31	155	0.57	1.96e-07	CD74,FLT3,APOE,PDGFRA,PDGFRB,FLT1,KIT,AVPR1A,IRS1,PRKCE,F2,PRKCD,FGFR3,PTK2,ERBB4,VAV3,VAV2,SRC,LDLRAP1,IRS2,AVP,AKT2,PTK2B,PRKD1,LYN,AMBRA1,LDLR,APOC1,APOC2,IGF1R,CDC42
GO:0045834	Positive regulation of lipid metabolic process	42	155	0.82	1.08e-17	TGFB1,FLT3,APOE,PDGFRA,PDGFRB,PPARGC1A,FLT1,APP,PPARG,KIT,AVPR1A,IRS1,PRKCE,RPTOR,F2,CD19,PRKCD,PTK2,ERBB4,PRKAA1,MTOR,VAV3,VAV2,SRC,FGR,IRS2,AVP,AKT2,PTK2B,PPARA,CREB1,PRKD1,TNF,LYN,AMBRA1,APOA5,AKT1,MLST8,APOC1,APOC2,IGF1R,CDC42
GO:0045833	Negative regulation of lipid metabolic process	17	107	0.58	9.62e-05	NFKB1,APOE,NCOR1,ADRA2A,PDE3B,PRKAA1,PIP4K2C,PIP4K2A,ALK,TNF,TRIB3,BRCA1,PIK3CG,AKT1,APOC1,APOC2,PIP4K2B
GO:0045824	Negative regulation of innate immune response	13	74	0.51	0.0062	HLA-F,PTPN2,STAT2,LILRB1,CR1,VSIG4,HLA-E,HLA-G,HLA-A,HLA-B,KLRC1,RPS19,ISG15
GO:0045823	Positive regulation of heart contraction	10	39	0.79	0.00020	KCNQ1,GSK3A,AVPR1A,ADRA1B,HSP90AA1,RYR2,ADA,ADRA1D,ADRA1A,ACE2
GO:0045822	Negative regulation of heart contraction	8	23	0.93	0.00023	IL2,PLN,AGTR2,ADRA1A,JAK2,TNF,PIK3CG,TRPV1
GO:0045821	Positive regulation of glycolytic process	9	21	1.02	2.10e-05	APP,INSR,RPTOR,PSEN1,PRKAA1,MTOR,PRKAA2,HIF1A,MLST8
GO:0045807	Positive regulation of endocytosis	19	99	0.55	0.00017	WASL,VTN,H1-1,C3,APOE,CBL,ITGA2,AXL,INSR,LDLRAP1,SYK,NEDD4L,CD14,TF,HFE,PLCG2,CDC42,B2M,SNCA
GO:0045807	Positive regulation of endocytosis	19	99	0.67	3.04e-06	SERPINE1,VTN,LRP1,C3,APOE,EEF2K,CBL,APP,PPARG,ITGA2,INSR,SYK,PPP3CA,PPP3CC,CD14,APOA5,PLCG2,CDC42,SNCA
GO:0045792	Negative regulation of cell size	7	9	1.27	1.71e-05	DEPTOR,TSC1,MTOR,PTEN,AKT1S1,RHOA,RDX
GO:0045785	Positive regulation of cell adhesion	102	485	0.59	7.94e-26	CD74,EBI3,PIK3R2,LAMB1,VTN,IBSP,IL23A,HLA-DOA,IL12B,RRAS,LAMC1,ITGAV,SMAD7,IL12RB2,IL27RA,KDR,PIK3CA,NID1,ZAP70,NRP1,CDK6,ERBB2,RPS3,STAT5B,ITGA5,VCAM1,ARPC2,ITGA2,IL12A,RAC3,FGB,PRKCE,LAMB2,GP6,CD46,ITGA3,CD209,LILRB1,ICOS,CALR,CD28,FGG,CAV1,DMP1,CRKL,FYN,FN1,RAC1,TGFBR2,HLA-DRB1,DPP4,ITGB1BP1,CR1,IL6R,FLNA,VAV3,PREX1,ABL1,SDC4,SRC,IL2RG,HLA-DMA,SYK,HLA-E,HLA-G,IL6ST,JAK2,LAMA1,TFRC,BAD,HLA-DRA,…
GO:0045785	Positive regulation of cell adhesion	92	485	0.66	6.90e-29	RIPK2,TGFB1,PIK3R2,VTN,IBSP,IL2,IL23A,IL12B,RRAS,RARA,LAMC1,ITGAV,IL12RB2,MAP3K8,PRKCQ,KDR,PIK3CA,NID1,ZAP70,ERBB2,ITGA5,VCAM1,ITGA2,TSC1,CRK,IL12A,RAC3,PRKCE,CD46,ITGA3,CD209,ICOS,CALR,IL23R,GSK3B,CD28,SMAD3,FOXO3,HSPD1,CRKL,FYN,FN1,DPP4,CD47,DUSP10,IL6R,IRAK1,VAV3,PREX1,SDC4,STK4,ADA,SRC,IL2RG,SYK,PRKCZ,IL6ST,JAK2,BAD,PPP3CA,HLA-A,ILK,ITGA4,PTK2B,ITGB2,ROCK1,HPSE,RELA,PTPN6,PRKD2,TNF,RHOA,PRKCA…
GO:0045780	Positive regulation of bone resorption	7	19	0.84	0.0037	SRC,SYK,TFRC,SPP1,TF,PRKCA,ITGB3
GO:0045780	Positive regulation of bone resorption	5	19	0.8	0.0144	SRC,SYK,SPP1,PRKCA,ITGB3
GO:0045777	Positive regulation of blood pressure	11	36	0.87	2.24e-05	CYBA,AVPR1A,ADRA1B,AGT,ADRA1D,AVP,ADRA1A,TBXA2R,RHOA,ADRA2B,AVPR2
GO:0045776	Negative regulation of blood pressure	10	49	0.69	0.00093	BDKRB1,NOS3,NOS2,AGTR2,ADRA1A,PRCP,PPARA,TNF,TRPV1,NOS1
GO:0045766	Positive regulation of angiogenesis	37	166	0.62	5.97e-10	ITGB8,C5,TNN,PLCG1,C3,RRAS,THBS1,GAB1,KDR,STAT3,PDCD6,NRP1,FLT1,ITGA5,CAMP,SMAD1,VEGFB,SP1,PDPK1,TGFBR2,ABL1,PIK3CD,ITGB1,PTK2B,ITGB2,HPSE,PRKD1,PRKD2,PRKCA,NTRK1,PGF,ITGB3,ITGAX,PIK3R6,PRKCB,JAK1,AKT3
GO:0045766	Positive regulation of angiogenesis	36	166	0.72	1.03e-12	ITGB8,SERPINE1,TNN,PLCG1,C3,RRAS,THBS1,GAB1,KDR,STAT3,FLT1,ITGA5,NOS3,VEGFB,SP1,PDPK1,PIK3CD,ITGB1,PTK2B,ITGB2,HPSE,CXCR4,PRKD1,TBXA2R,PRKD2,RAPGEF3,PRKCA,BRCA1,NTRK1,HIF1A,PGF,ITGB3,PIK3R6,PRKCB,JAK1,AKT3
GO:0045765	Regulation of angiogenesis	49	288	0.5	1.60e-09	DCN,ITGB8,C5,TNN,PLCG1,C3,RRAS,THBS1,GAB1,KDR,STAT3,PDCD6,NRP1,ERBB2,FLT1,ITGA5,CAMP,SMAD1,VEGFB,SP1,THBS4,PDPK1,TGFBR2,STAT1,AGT,THBS2,ABL1,HSPG2,HLA-G,PIK3CD,ITGB1,PTK2B,ITGB2,HPSE,PRKD1,PRKD2,SHC1,EPN1,PRKCA,NTRK1,PGF,ITGB3,ITGAX,PIK3R6,PRKCB,SEMA3E,JAK1,AKT3,PIK3CB
GO:0045765	Regulation of angiogenesis	56	288	0.67	7.78e-18	DCN,ITGB8,SERPINE1,TNN,PLCG1,C3,RRAS,THBS1,SLC12A2,GAB1,KDR,ATF2,STAT3,ERBB2,PDE3B,FLT1,PPARG,ITGA5,NOS3,VEGFB,ROCK2,SP1,THBS4,PDPK1,ATP2B4,STAT1,AGT,THBS2,FOXO4,HSPG2,PIK3CD,ITGB1,PTK2B,ITGB2,ROCK1,HPSE,CXCR4,PRKD1,TBXA2R,PRKD2,RAPGEF3,TNF,SHC1,PRKCA,BRCA1,NTRK1,HIF1A,PGF,ITGB3,PIK3R6,CREB3L1,CTNNB1,PRKCB,JAK1,AKT3,PIK3CB
GO:0045762	Positive regulation of adenylate cyclase activity	10	39	0.79	0.00020	CACNA1C,CACNA1D,CALM3,EDNRA,AKAP5,RAF1,ORAI1,AVPR2,CALM1,CALM2
GO:0045761	Regulation of adenylate cyclase activity	13	60	0.72	6.31e-05	CACNA1C,CACNA1D,CALM3,GNAI2,EDNRA,GNAI3,EDNRB,AKAP5,RAF1,ORAI1,AVPR2,CALM1,CALM2
GO:0045760	Positive regulation of action potential	4	8	1.08	0.0070	SLC9A1,SCN5A,ADRA1A,TNF
GO:0045747	Positive regulation of Notch signaling pathway	7	46	0.57	0.0283	STAT3,KIT,WNT1,PRKCI,NOS3,SRC,IL6ST
GO:0045745	Positive regulation of G protein-coupled receptor signaling pathway	6	28	0.71	0.0132	GSK3A,C3,APP,F2,PRKCA,ITGB3
GO:0045744	Negative regulation of G protein-coupled receptor signaling pathway	7	49	0.54	0.0370	GNAI2,MET,ATP2B4,YWHAB,ADA,RGS14,SNCA
GO:0045737	Positive regulation of cyclin-dependent protein serine/threonine kinase activity	17	47	0.83	4.59e-07	CCND1,CDKN1B,SPDYE1,CCND2,EGFR,CKS1B,SPDYE4,SPDYE3,SPDYA,CCND3,SRC,SPDYC,SPDYE2,SPDYE2B,SPDYE6,SPDYE5,SPDYE16
GO:0045737	Positive regulation of cyclin-dependent protein serine/threonine kinase activity	7	47	0.56	0.0310	CCND1,CDKN1B,CCND2,EGFR,CCND3,SRC,AKT1
GO:0045732	Positive regulation of protein catabolic process	33	214	0.57	2.26e-08	RBX1,GSK3A,CDKN1B,LRP1,C4BPB,APOE,APC,MDM2,ADRA2A,APP,DDB1,GSK3B,PSEN1,HSP90AA1,EZR,DDA1,MSN,PRKN,DTL,COP1,PLK3,FOXO1,CSNK1E,CSNK1D,CUL4B,MAPK9,TNF,TRIB3,AKT1,DET1,RDX,LRP2,CBLB
GO:0045730	Respiratory burst	6	23	0.69	0.0314	RAC2,RAC3,RAC1,HCK,PIK3CD,PIK3CG
GO:0045730	Respiratory burst	6	23	0.8	0.0062	RAC2,CYBA,RAC3,HCK,PIK3CD,PIK3CG
GO:0045725	Positive regulation of glycogen biosynthetic process	5	15	0.91	0.0068	INSR,IRS1,IRS2,AKT2,AKT1
GO:0045722	Positive regulation of gluconeogenesis	5	16	0.88	0.0083	PPARGC1A,DDB1,PTPN2,FOXO1,PPARA
GO:0045687	Positive regulation of glial cell differentiation	9	43	0.7	0.0016	TGFB1,TLR2,RHEB,PPARG,MTOR,HDAC1,TP73,IL6ST,CXCR4
GO:0045685	Regulation of glial cell differentiation	13	74	0.63	0.00039	TGFB1,TLR2,RHEB,PPARG,F2,MTOR,DUSP10,DAB1,HDAC1,TP73,IL6ST,CXCR4,CTNNB1
GO:0045672	Positive regulation of osteoclast differentiation	8	26	0.87	0.00044	IL23A,IL12B,FOS,IL23R,PPP3CA,CREB1,TNF,TRAF6
GO:0045670	Regulation of osteoclast differentiation	14	70	0.68	6.22e-05	IL23A,IL12B,CAMK4,FOS,IL23R,MTOR,TLR4,PPP3CA,CREB1,TNF,INPP5D,PIK3R1,TRAF6,CTNNB1
GO:0045653	Negative regulation of megakaryocyte differentiation	14	19	1.14	1.03e-08	H4C6,H4C11,H4C2,H4C3,H4-16,H4C15,H4C14,H4C1,H4C4,H4C12,H4C13,H4C9,H4C5,H4C8
GO:0045649	Regulation of macrophage differentiation	5	23	0.72	0.0267	TGFB1,RIPK1,PTPN2,C1QC,PRKCA
GO:0045648	Positive regulation of erythrocyte differentiation	7	31	0.74	0.0050	MAPK14,STAT3,MED1,FOXO3,STAT1,INPP5D,HIF1A
GO:0045646	Regulation of erythrocyte differentiation	9	45	0.57	0.0178	STAT3,CDK6,STAT5B,MED1,STAT1,INPP5D,LYN,ISG15,B2M
GO:0045646	Regulation of erythrocyte differentiation	9	45	0.68	0.0022	MAPK14,STAT3,HSPA9,MED1,FOXO3,STAT1,INPP5D,LYN,HIF1A
GO:0045639	Positive regulation of myeloid cell differentiation	18	100	0.64	1.29e-05	TGFB1,IL23A,MAPK14,IL12B,RIPK1,STAT3,MED1,FOS,IL23R,FOXO3,STAT1,PPP3CA,CREB1,TNF,INPP5D,PRKCA,TRAF6,HIF1A
GO:0045638	Negative regulation of myeloid cell differentiation	25	97	0.68	8.06e-08	H4C6,CDK6,STAT5B,PTPN2,LILRB1,H4C11,TLR4,C1QC,CUL4A,H4C2,H4C3,PTK2B,INPP5D,PIK3R1,LYN,H4-16,H4C15,H4C14,H4C1,H4C4,H4C12,H4C13,H4C9,H4C5,H4C8
GO:0045638	Negative regulation of myeloid cell differentiation	13	97	0.51	0.0034	NFKBIA,H4C6,RARA,HSPA9,PTPN2,TLR4,C1QC,CUL4A,PTK2B,INPP5D,PIK3R1,LYN,CTNNB1
GO:0045637	Regulation of myeloid cell differentiation	39	214	0.53	2.57e-08	CD74,IL23A,IL12B,H4C6,STAT3,CDK6,RB1,STAT5B,MED1,PTPN2,LILRB1,HCLS1,H4C11,HLA-DRB1,STAT1,TLR4,C1QC,CUL4A,H4C2,H4C3,PTK2B,IRF7,INPP5D,PRKCA,PIK3R1,LYN,TRAF6,H4-16,H4C15,H4C14,H4C1,H4C4,H4C12,H4C13,H4C9,H4C5,H4C8,ISG15,B2M
GO:0045637	Regulation of myeloid cell differentiation	33	214	0.57	2.26e-08	NFKBIA,TGFB1,IL23A,MAPK14,IL12B,H4C6,RARA,RIPK1,STAT3,CAMK4,HSPA9,MED1,FOS,PTPN2,IL23R,FOXO3,STAT1,MTOR,TLR4,C1QC,CUL4A,PPP3CA,PTK2B,IRF7,CREB1,TNF,INPP5D,PRKCA,PIK3R1,LYN,TRAF6,HIF1A,CTNNB1
GO:0045624	Positive regulation of T-helper cell differentiation	8	22	0.94	0.00018	RIPK2,IL23A,IL12B,RARA,IL23R,PRKCZ,IL12RB1,MALT1
GO:0045622	Regulation of T-helper cell differentiation	8	42	0.55	0.0363	IL23A,IL12B,SMAD7,IL27,HLA-DRB1,HLA-DRA,JAK3,IL12RB1
GO:0045622	Regulation of T-helper cell differentiation	11	42	0.8	7.11e-05	RIPK2,IL2,IL23A,IL12B,RARA,JUNB,IL23R,PRKCZ,JAK3,IL12RB1,MALT1
GO:0045621	Positive regulation of lymphocyte differentiation	22	129	0.5	0.00018	CD74,IL23A,IL12B,ZAP70,STAT5B,AXL,CD46,TGFBR2,HLA-DRB1,CR1,IL2RG,SYK,HLA-G,BAD,HLA-DRA,RHOA,INPP5D,AMBRA1,IL12RB1,PIK3R6,BTK,ACTB
GO:0045621	Positive regulation of lymphocyte differentiation	24	129	0.65	1.61e-07	RIPK2,TGFB1,IL2,IL23A,IL12B,RARA,ZAP70,CD46,IL23R,FOXO3,DUSP10,ADA,IL2RG,SYK,PRKCZ,BAD,RHOA,INPP5D,AMBRA1,IL12RB1,PIK3R6,BTK,ACTB,MALT1
GO:0045619	Regulation of lymphocyte differentiation	34	208	0.6	3.60e-09	RIPK2,TGFB1,IL2,IL23A,IL12B,RARA,ZAP70,ERBB2,CAMK4,JUNB,PTPN2,CD46,IL23R,CD28,FOXO3,TLR9,DUSP10,ADA,IL2RG,SYK,PRKCZ,BAD,PTPN6,RHOA,INPP5D,CDKN2A,BRAF,AMBRA1,JAK3,IL12RB1,PIK3R6,BTK,ACTB,MALT1
GO:0045601	Regulation of endothelial cell differentiation	9	35	0.79	0.00048	TNFRSF1A,PROC,ROCK2,S1PR3,ROCK1,TNF,IKBKB,CTNNB1,S1PR2
GO:0045599	Negative regulation of fat cell differentiation	7	52	0.51	0.0473	TGFB1,WNT1,SMAD3,FOXO1,TNF,TRIB3,DDIT3
GO:0045597	Positive regulation of cell differentiation	117	876	0.51	6.88e-25	MAPK12,RIPK2,TGFB1,SERPINE1,NFKB1,IL2,IL23A,MAPK14,IL12B,APOB,PROC,RRAS,JUND,RARA,KRAS,CAMK1,MDM2,LAMC1,RIPK1,TLR2,ITPKA,RHEB,MAP2K2,EEF2K,PAX8,KDR,GPC1,NID1,STAT3,ZAP70,APP,PPARG,KIT,PRKCI,CRK,MED1,MAP2K1,JUNB,RAC3,FOS,CD46,CALR,IL23R,GSK3B,CARM1,SMAD3,MAPK11,FOXO3,SFN,CRKL,FN1,MAP3K5,STAT1,MTOR,AGT,DUSP10,IL6R,RAP1A,LPAR3,DAB1,HSP90AB1,PREX1,NCOA3,STK4,ADA,HDAC1,IL2RG,AR,SYK,TP73,PRKCZ,RPS6KA3,…
GO:0045591	Positive regulation of regulatory T cell differentiation	7	23	0.75	0.0084	CD46,HLA-DRB1,CR1,IL2RG,HLA-G,HLA-DRA,AMBRA1
GO:0045591	Positive regulation of regulatory T cell differentiation	7	23	0.87	0.0013	TGFB1,IL2,CD46,FOXO3,DUSP10,IL2RG,AMBRA1
GO:0045589	Regulation of regulatory T cell differentiation	8	34	0.64	0.0137	CD46,CD28,HLA-DRB1,CR1,IL2RG,HLA-G,HLA-DRA,AMBRA1
GO:0045589	Regulation of regulatory T cell differentiation	8	34	0.76	0.0019	TGFB1,IL2,CD46,CD28,FOXO3,DUSP10,IL2RG,AMBRA1
GO:0045582	Positive regulation of T cell differentiation	22	116	0.66	4.66e-07	RIPK2,TGFB1,IL2,IL23A,IL12B,RARA,ZAP70,CD46,IL23R,FOXO3,DUSP10,ADA,IL2RG,SYK,PRKCZ,BAD,RHOA,AMBRA1,IL12RB1,PIK3R6,ACTB,MALT1
GO:0045580	Regulation of T cell differentiation	30	178	0.61	2.08e-08	RIPK2,TGFB1,IL2,IL23A,IL12B,RARA,ZAP70,ERBB2,CAMK4,JUNB,PTPN2,CD46,IL23R,CD28,FOXO3,DUSP10,ADA,IL2RG,SYK,PRKCZ,BAD,RHOA,CDKN2A,BRAF,AMBRA1,JAK3,IL12RB1,PIK3R6,ACTB,MALT1
GO:0045579	Positive regulation of B cell differentiation	6	15	0.87	0.0066	STAT5B,IL2RG,SYK,BAD,INPP5D,BTK
GO:0045579	Positive regulation of B cell differentiation	6	15	0.99	0.0012	IL2,IL2RG,SYK,BAD,INPP5D,BTK
GO:0045577	Regulation of B cell differentiation	8	32	0.67	0.0103	STAT5B,CR1,IL2RG,SYK,BAD,PTPN6,INPP5D,BTK
GO:0045577	Regulation of B cell differentiation	8	32	0.78	0.0013	IL2,TLR9,IL2RG,SYK,BAD,PTPN6,INPP5D,BTK
GO:0045471	Response to ethanol	26	126	0.7	6.86e-09	RPS6KB1,IL2,CCND1,RARA,CBL,KCNMB1,GNRH1,VCAM1,PRKCE,GRIN2A,PRKAA1,FYN,GRIN1,BAK1,AVP,TH,ITPR2,BAD,PTK2B,CD14,PPARA,TBXA2R,TNF,RHOA,IGF1R,MYD88
GO:0045453	Bone resorption	5	26	0.67	0.0400	SRC,PTK2B,PTH1R,TRAF6,CTNNB1
GO:0045446	Endothelial cell differentiation	13	82	0.58	0.00090	RAP1B,KDR,EDNRA,MET,EZR,MSN,RAP1A,EDNRB,HPSE,CXCR4,RAPGEF3,RDX,MYD88
GO:0045429	Positive regulation of nitric oxide biosynthetic process	9	43	0.59	0.0140	TICAM1,INSR,AGT,TLR4,JAK2,PTK2B,ITGB2,ESR1,HBB
GO:0045429	Positive regulation of nitric oxide biosynthetic process	19	43	1.03	4.75e-11	TICAM1,APP,INSR,ASL,SMAD3,HSP90AA1,AGT,HSP90AB1,AGTR2,TLR4,JAK2,PTK2B,ITGB2,TLR6,TNF,ESR1,AKT1,TRPV1,TLR5
GO:0045428	Regulation of nitric oxide biosynthetic process	11	59	0.54	0.0102	TICAM1,INSR,CAV1,RAC1,AGT,TLR4,JAK2,PTK2B,ITGB2,ESR1,HBB
GO:0045428	Regulation of nitric oxide biosynthetic process	22	59	0.96	1.36e-11	TICAM1,APP,INSR,ASL,ROCK2,SMAD3,HSP90AA1,ATP2B4,CD47,AGT,HSP90AB1,AGTR2,TLR4,JAK2,PTK2B,ITGB2,TLR6,TNF,ESR1,AKT1,TRPV1,TLR5
GO:0045321	Leukocyte activation	97	574	0.61	4.28e-27	SKAP2,RIPK2,TGFB1,PIK3R2,ITGB8,IL2,IL23A,IL12B,FLT3,TICAM1,TLR2,PIK3R3,PRKCQ,EP300,CBL,ATF2,STAT3,ZAP70,TP53,ERBB2,CAMK4,ITGB6,APP,KIT,FCER1G,BAX,WNT1,VCAM1,TSC1,STAT6,PRKCE,PTPN2,CD19,CD28,PSEN1,RORC,PRKCD,SMAD3,IL21R,HSPD1,DLG1,FYN,ITGAL,MSN,DPP4,TLR9,MTOR,TLR1,CR2,IFNGR1,IL6R,JUN,PREX1,PTEN,ADA,CCND3,TLR4,IL2RG,BAK1,IGBP1,C1QA,SYK,PIK3CD,JAK2,PPP3CB,PPP3CA,ITGB1,HLA-A,ITGA4,PTK2B,ITGB2,BCL2,TL…
GO:0045198	Establishment of epithelial cell apical/basal polarity	5	17	0.74	0.0429	SLC9A3R1,MSN,LAMA1,RHOA,CDC42
GO:0045198	Establishment of epithelial cell apical/basal polarity	4	17	0.76	0.0473	SLC9A3R1,MSN,RHOA,CDC42
GO:0045197	Establishment or maintenance of epithelial cell apical/basal polarity	7	51	0.52	0.0440	SLC9A3R1,PRKCI,DLG1,MSN,ILK,RHOA,CDC42
GO:0045124	Regulation of bone resorption	8	43	0.54	0.0400	SRC,SYK,TFRC,SPP1,TF,INPP5D,PRKCA,ITGB3
GO:0045123	Cellular extravasation	13	43	0.75	8.01e-05	ICAM1,ITGB7,ITGA1,VCAM1,CRKL,ITGAL,PIK3CD,ITGB1,ITGA4,ITGB2,JAM2,PIK3CG,SPN
GO:0045123	Cellular extravasation	15	43	0.93	1.01e-07	MADCAM1,ITGB7,ITGA1,VCAM1,CRK,CRKL,ITGAL,PIK3CD,ITGB1,ITGA4,ITGB2,ROCK1,JAM2,TNF,PIK3CG
GO:0045116	Protein neddylation	9	22	1.0	2.77e-05	RBX1,COPS3,DCUN1D1,COPS2,COPS6,COPS8,COPS5,GPS1,COPS4
GO:0045089	Positive regulation of innate immune response	35	144	0.65	2.78e-10	IL12B,EREG,HLA-F,CREBBP,EP300,TXK,STAT5B,MASP1,MED1,IL12A,KLRC4,FYN,ZBP1,SRC,MBL2,TLR4,SYK,HCK,HLA-E,HLA-G,KLRC2,TIRAP,IRF7,MASP2,IFI35,MAVS,LYN,TRAF6,KLRC3-2,IKBKE,RPS19,IRF3,VAV1,PLCG2,STING1
GO:0045089	Positive regulation of innate immune response	30	144	0.7	2.72e-10	IL12B,CREBBP,EP300,TXK,CASP6,FCN2,MASP1,MED1,IL12A,TBK1,HSP90AA1,FYN,TLR9,MAP3K7,CARD9,SRC,MBL2,TLR4,SYK,HCK,TIRAP,IRF7,MASP2,MAVS,LYN,IKBKB,TRAF6,IKBKE,VAV1,PLCG2
GO:0045088	Regulation of innate immune response	51	238	0.6	4.33e-13	IL12B,EREG,C3,APOE,HLA-F,CREBBP,EP300,TXK,STAT5B,MASP1,MED1,IL12A,KLRC4,PTPN2,STAT2,LILRB1,FYN,CR1,CFH,ZBP1,SRC,MBL2,TLR4,VSIG4,SYK,HCK,HLA-E,HLA-G,KLRC2,TIRAP,CFI,HLA-A,IRF7,MASP2,PTPN6,IFI35,HLA-B,MAVS,LYN,TRAF6,KLRC3-2,KLRC1,IKBKE,RPS19,IRF3,VAV1,PIK3R6,PLCG2,PTPN11,ISG15,STING1
GO:0045088	Regulation of innate immune response	47	238	0.68	3.32e-15	CDC37,IL12B,C3,APOE,CREBBP,EP300,TXK,CASP6,SERPING1,PPARG,FCN2,MASP1,CRK,MED1,IL12A,PTPN2,STAT2,TBK1,HSP90AA1,FYN,TLR9,DUSP10,CFH,MAP3K7,CARD9,SRC,MBL2,TLR4,FGR,VSIG4,SYK,HCK,TIRAP,CFI,HLA-A,IRF7,MASP2,PTPN6,MAVS,LYN,IKBKB,TRAF6,IKBKE,VAV1,PIK3R6,PLCG2,PTPN11
GO:0045087	Innate immune response	102	754	0.52	6.61e-22	RIPK2,RPS6KB1,IL23A,IL12B,C4BPB,C3,CFP,TICAM1,TLR2,CYBA,ZAP70,TP53,SERPING1,LY96,APP,PPARG,FCER1G,FCN2,MASP1,C2,KIF5B,CD46,C1QB,CD209,STAT2,CLEC4M,IL23R,NOS2,TBK1,PTK2,FYN,MAP3K5,TLR9,STAT1,TLR1,CD47,CR2,CFH,IFNGR1,IRAK1,CHUK,CARD9,SRC,MBL2,TLR4,FGR,C1QC,C1QA,VSIG4,SYK,HCK,PIK3CD,JAK2,TIRAP,TRAF3,CFI,HLA-A,PTK2B,IRF7,MASP2,RELA,C1S,CD14,DAPK1,TLR6,PRKD1,PTPN6,C4A,TNF,MAVS,B4E1Z4_HUMAN,TICAM2,C4B,…
GO:0045066	Regulatory T cell differentiation	3	7	1.02	0.0352	TGFB1,CD28,IL2RG
GO:0045058	T cell selection	11	43	0.68	0.0013	CD74,STAT3,ZAP70,STAT6,CD28,CTSL,IL6R,SYK,BCL2,RHOA,SPN
GO:0045058	T cell selection	10	43	0.75	0.00040	STAT3,ZAP70,STAT6,CD28,MTOR,IL6R,SYK,BCL2,RHOA,BRAF
GO:0045017	Glycerolipid biosynthetic process	35	221	0.58	4.12e-09	INPP4A,PLA2G15,PIK3R2,PI4KA,ITPKA,LPCAT3,PIK3R3,PIK3CA,LCAT,PI4K2B,PIP5K1B,PCYT1A,INPPL1,LPCAT4,PIP4K2C,PIK3C2B,PIP5K1A,PI4K2A,PTEN,PIP4K2A,PIK3CD,PCYT1B,PIP5KL1,INPP5D,PIK3CG,INPP4B,PIK3R1,PIK3C2G,PIP5K1C,PLA2G4C,PIK3R6,PLCG2,PIP4K2B,INPP5F,PIK3CB
GO:0044843	Cell cycle G1/S phase transition	24	88	0.7	6.62e-08	CCND1,CDKN1B,CDK4,CCND2,CCNE1,CDK6,CDK2,RB1,SKP2,CDC25A,CUL1,SPDYA,PLK3,CCND3,CUL4A,RPS6,ITGB1,BCL2,CUL4B,CDKN1A,GSPT1,CCNE2,CCNA2,CAMK2A
GO:0044788	Modulation by host of viral process	6	37	0.59	0.0381	APOE,PI4KA,ROCK2,PRKN,PIK3C2G,CDC42
GO:0044773	Mitotic DNA damage checkpoint signaling	11	81	0.52	0.0075	CCND1,CDKN1B,MDM2,ATF2,CDK2,TP53,DTL,PLK3,FOXO4,CDKN1A,BRCA1
GO:0044772	Mitotic cell cycle phase transition	30	173	0.51	4.49e-06	CCND1,CDKN1B,CDK4,CCND2,CCNE1,CDK6,CDK2,RB1,SKP2,CDC25A,CKS1B,CDC25C,CUL1,SPDYA,PLK3,CCND3,CUL4A,RPS6,RPL24,CDK1,ITGB1,BCL2,CUL4B,CDKN1A,GSPT1,CCNE2,CCNA2,CALM1,CALM2,CAMK2A
GO:0044772	Mitotic cell cycle phase transition	23	173	0.51	4.29e-05	RPS6KB1,CCND1,CDKN1B,CDC25B,CDK4,CCND2,CDK2,APP,CALM3,CDC25C,EIF4EBP1,PLK3,CCND3,CUL4A,PPP3CA,ITGB1,BCL2,CUL4B,CDKN1A,PPP2R2D,CALM1,CALM2,CAMK2A
GO:0044706	Multi-multicellular organism process	29	200	0.55	6.27e-07	ITGB4,TGFB1,FOSB,RARA,ADRA2A,ITGA5,ITGA2,AVPR1A,MED1,JUNB,FOS,FOSL1,ITGA3,PGR,AGT,MMP9,AR,SPP1,BCL2,ACE2,PLA2G4B,ESR1,CITED2,PGF,AKT1,ITGB3,PLA2G4C,ADRA2B,PPP3R2
GO:0044703	Multi-organism reproductive process	28	190	0.55	7.77e-07	ITGB4,TGFB1,FOSB,RARA,ADRA2A,ITGA5,ITGA2,AVPR1A,MED1,JUNB,FOS,FOSL1,ITGA3,PGR,AGT,MMP9,AR,SPP1,BCL2,ACE2,PLA2G4B,ESR1,CITED2,PGF,AKT1,ITGB3,PLA2G4C,ADRA2B
GO:0044419	Biological process involved in interspecies interaction between organisms	197	1490	0.51	1.82e-43	TNFRSF1A,MAPK1,BDKRB1,NFKBIA,RIPK2,TGFB1,ITGB8,SERPINE1,RPS6KB1,NFKB1,IL23A,MAPK14,IL12B,APOB,C4BPB,C3,CFP,TICAM1,APOE,JUND,RARA,PI4KA,IRAK2,CDK4,TLR2,ITGAV,CYBA,IL12RB2,MAPK3,EP300,CBL,ATF2,ZAP70,ITGB7,TP53,EGFR,SERPING1,ITGB6,LY96,APP,PPARG,FCER1G,FCN2,BAX,ITGA5,VCAM1,CXCL3,ITGB5,MASP1,ITGA2,NOS3,C2,CRK,DDB1,IL12A,INSR,PRKCE,FOS,KIF5B,F2,FOSL1,NFKBIB,CD46,C1QB,CFHR1,CD209,STAT2,CLEC4M,ROCK2,PLA…
GO:0044409	Entry into host	38	109	0.81	3.96e-15	CAV2,ITGAV,CBL,PIKFYVE,ICAM1,NRP1,ITGB7,EGFR,ITGB6,ITGA5,ITGB5,ITGA2,AXL,INSR,CD46,CD209,CLEC4M,BSG,CAV1,SIGLEC1,CTSL,CTSB,WWP2,DPP4,CR1,CR2,AVPR1B,SRC,AVP,TFRC,CDK1,ITGB1,ACE2,RPSA,AGTR1,WWP1,ITGB3,LDLR
GO:0044409	Entry into host	23	109	0.71	4.47e-08	ITGAV,CBL,ITGB7,EGFR,ITGB6,ITGA5,ITGB5,ITGA2,INSR,CD46,CD209,CLEC4M,SIVA1,DPP4,CR2,AVPR1B,SRC,AVP,ITGB1,CXCR4,ACE2,AGTR1,ITGB3
GO:0044403	Biological process involved in symbiotic interaction	53	257	0.58	4.87e-13	CAV2,APOE,ITGAV,EP300,CBL,PIKFYVE,ICAM1,NRP1,ITGB7,EGFR,ITGB6,ITGA5,ITGB5,CAMP,ITGA2,AXL,DDB1,INSR,F2,CD46,CFHR1,CD209,CLEC4M,SP1,BSG,CAV1,SIGLEC1,CTSL,CTSB,SCNN1B,FN1,WWP2,DPP4,PRKN,CR1,CR2,AVPR1B,SRC,MBL2,BCL2L1,AVP,JAK2,TFRC,CDK1,ITGB1,ACE2,RPSA,AGTR1,PPIA,WWP1,ITGB3,LDLR,CDC42
GO:0044403	Biological process involved in symbiotic interaction	44	257	0.62	2.27e-12	APOE,PI4KA,ITGAV,EP300,CBL,ITGB7,EGFR,ITGB6,ITGA5,ITGB5,ITGA2,DDB1,INSR,F2,CD46,CFHR1,CD209,CLEC4M,ROCK2,SIVA1,SP1,HSPD1,FN1,DPP4,PRKN,CR2,AVPR1B,JUN,HSP90AB1,CARD9,HDAC1,SRC,MBL2,BCL2L1,AVP,JAK2,ITGB1,CXCR4,ACE2,AGTR1,PIK3C2G,ITGB3,CDC42,MYD88
GO:0044342	Type B pancreatic cell proliferation	4	14	0.84	0.0287	IRS2,PDX1,BAD,RASGRF1
GO:0044321	Response to leptin	6	22	0.7	0.0267	EBI3,CCND1,STAT3,FGB,CCNA2,LRP2
GO:0044093	Positive regulation of molecular function	266	1587	0.61	2.43e-81	NGFR,MAPK12,MAPK1,TAB1,TSC2,RIPK2,PPP2CB,TGFB1,GSK3A,VTN,IL2,CCND1,IL23A,CDKN1B,MAPK14,IL12B,SKP1,SLC8A2,FLT3,LRP1,CDC25B,TRAF2,TICAM1,APOE,ACTN4,RARA,IRAK2,CAMK1,PDGFRA,RIPK1,TLR2,THBS1,CCND2,TRAF5,CYBA,PDGFRB,MAP2K2,MAPK3,PRKCQ,EP300,KDR,PIK3CA,SLC9A1,ATF2,TXK,STAT3,PPARGC1A,RASGRF2,CASP6,DAXX,CACNA1C,ERBB3,IQGAP1,ERBB2,GNA12,EGFR,ADRA2A,FLT1,ITGA1,APP,ADCY8,GNAQ,PPARG,PRKAG2,KIT,CACNA1D,CALM3,…
GO:0044089	Positive regulation of cellular component biogenesis	69	500	0.52	4.45e-15	BIK,TGFB1,CDKN1B,CRBN,VASP,RAC2,RAP1B,APOE,APC,EEF2K,KDR,PIK3CA,CDK2,TP53,KIT,BAX,WNT1,TSC1,PRKCE,MET,ROCK2,BID,ULK1,GSK3B,SMAD3,HSP90AA1,DLG1,PIP4K2C,MSN,MTOR,CD47,AGT,THBS2,SDC4,SRC,TLR4,LPAR1,BAK1,SYK,HCK,PIP4K2A,STAM,SDC1,TIRAP,BCL2L11,PTK2B,ROCK1,ACE2,TLR6,MAPK9,RAPGEF3,TNF,RHOA,ESR1,HRAS,PRKCA,LMOD2,BRAF,PIK3R1,NTRK1,AMBRA1,CAND1,TCL1A,MLST8,PLCG2,PIP4K2B,CDC42,MYD88,SNCA
GO:0044070	Regulation of anion transport	16	93	0.62	7.36e-05	RIPK1,SLC12A2,PRKG2,AVPR1A,PSEN1,ATF4,PRKAA1,AGT,AVPR1B,SYK,AVP,ITGB1,ACE2,TNF,MAP2K6,SNCA
GO:0044062	Regulation of excretion	9	22	0.88	0.00033	SLC9A3R1,AVPR1A,GNAI2,AGT,EDNRB,AVP,NPSR1,AGTR1,AVPR2
GO:0044062	Regulation of excretion	8	22	0.94	0.00018	SLC9A3R1,AVPR1A,GNAI2,AGT,EDNRB,AVP,AGTR1,AVPR2
GO:0044060	Regulation of endocrine process	6	39	0.57	0.0461	F2R,AGT,NKX3-1,SPP1,AGTR1,PTPN11
GO:0044057	Regulation of system process	106	567	0.66	4.96e-33	KCNQ1,TNFRSF1A,GSK3A,RPS6KB1,IL2,SLC8A2,APOE,KCNMB4,MDM2,LPCAT3,CYBA,SLC9A3R1,SLC9A1,THRA,KCNN2,CACNA1C,ADRA2A,GRM1,APP,PPARG,KIT,CACNA1D,CALM3,KCNJ3,ITGA2,NOS3,AVPR1A,ADRA1B,PRKACA,GNAI2,EDNRA,ROCK2,F2R,SCN4B,SCN5A,GRIN2A,SMAD3,CACNA1H,HSP90AA1,FOXO3,DLG1,PLN,ATP2B4,CACNA1G,CACNA1S,RYR2,AGT,AVPR1B,TNR,SGK1,GRIN1,AGTR2,PTEN,ADA,SRC,PRKG1,MYLK2,EDNRB,PRKCZ,ADRA1D,ASPH,FOXO1,AVP,ADRA1A,NKX3-1,TH,SL…
GO:0044000	Movement in host	40	139	0.73	1.09e-13	CAV2,ITGAV,CBL,PIKFYVE,ICAM1,NRP1,ITGB7,EGFR,ITGB6,ITGA5,ITGB5,ITGA2,AXL,DDB1,INSR,CD46,CD209,CLEC4M,BSG,CAV1,SIGLEC1,CTSL,CTSB,WWP2,DPP4,CR1,CR2,AVPR1B,SRC,AVP,TFRC,CDK1,ITGB1,ACE2,RPSA,AGTR1,PPIA,WWP1,ITGB3,LDLR
GO:0044000	Movement in host	24	139	0.62	5.27e-07	ITGAV,CBL,ITGB7,EGFR,ITGB6,ITGA5,ITGB5,ITGA2,DDB1,INSR,CD46,CD209,CLEC4M,SIVA1,DPP4,CR2,AVPR1B,SRC,AVP,ITGB1,CXCR4,ACE2,AGTR1,ITGB3
GO:0043687	Post-translational protein modification	9	49	0.65	0.0035	RBX1,PRKCD,RPS6KA4,COPS5,JAK2,DCAF1,PRKCA,RPS6KA5,PRKCB
GO:0043666	Regulation of phosphoprotein phosphatase activity	19	58	0.9	2.72e-09	PPP1R1B,PDGFRB,GNA12,ITGA1,CALM3,TSC1,HSP90B1,GNAI2,ROCK2,GSK3B,MTOR,HSP90AB1,AGTR2,JAK2,ROCK1,TNF,IKBKB,CALM1,CALM2
GO:0043627	Response to estrogen	12	71	0.5	0.0123	CCND1,PDGFRB,EP300,SMAD6,SRA1,CAV1,TGFBR2,F7,ARPC1B,ESR1,MME,WBP2
GO:0043627	Response to estrogen	12	71	0.61	0.00096	CCND1,RARA,PDGFRB,EP300,PPARG,HSP90AA1,AR,F7,ESR1,MME,BRCA1,CITED2
GO:0043620	Regulation of DNA-templated transcription in response to stress	13	55	0.76	2.94e-05	CREB3L3,TP53,HSPA5,ATF4,JUN,RPS6KA3,RELA,RGS14,RPS6KA1,HIF1A,CITED2,DDIT3,CREB3L1
GO:0043618	Regulation of transcription from RNA polymerase II promoter in response to stress	9	49	0.65	0.0035	CREB3L3,TP53,HSPA5,ATF4,JUN,HIF1A,CITED2,DDIT3,CREB3L1
GO:0043604	Amide biosynthetic process	139	536	0.68	9.25e-44	MRPS10,EIF3D,EIF5,EIF3E,RPL18A,RPL19,RPS12,MRPS7,EIF3K,RPS4Y1,EIF2S3,EIF3G,EEFSEC,EIF2S1,RPL35,EIF3J,RPL8,MRPL3,RPL3L,RPS11,RPS27A,MRPS5,RPL37,RPS3,DENR,EIF5B,RPL29,ABCE1,RPS23,RPL10L,NDUFA7,MRPL13,MRPL4,RPL13,EEF2,RPL15,RPL38,RPL4,MRPL1,MRPS11,RPS15A,RPS27L,EIF3C,EIF5A,EEF1A1,RPL7,RPS2,RPS21,RPL3,RPL36AL,RPL27A,RPL21,RPLP1,RPS3A,RPL22L1,RPL22,RPS26,ETF1,EIF3B,MRPL24,RPL12,RPL39,EIF3A,RPL5,RPL7A,…
GO:0043603	Cellular amide metabolic process	146	810	0.53	3.97e-31	MRPS10,EIF3D,EIF5,EIF3E,RPL18A,ITGB8,RPL19,RPS12,MEP1A,MRPS7,EIF3K,RPS4Y1,EIF2S3,EIF3G,EEFSEC,EIF2S1,RPL35,EIF3J,RPL8,MRPL3,RPL3L,RPS11,RPS27A,MRPS5,RPL37,RPS3,DENR,EIF5B,RPL29,ABCE1,RPS23,RPL10L,NDUFA7,MRPL13,MRPL4,RPL13,EEF2,RPL15,RPL38,RPL4,MRPL1,MRPS11,RPS15A,RPS27L,EIF3C,EIF5A,EEF1A1,RPL7,RPS2,CTSL,RPS21,RPL3,RPL36AL,RPL27A,RPL21,RPLP1,RPS3A,RPL22L1,RPL22,RPS26,DPP4,ETF1,EIF3B,MRPL24,RPL12,R…
GO:0043552	Positive regulation of phosphatidylinositol 3-kinase activity	17	35	0.96	1.58e-08	FLT3,PDGFRA,PDGFRB,FLT1,KIT,IRS1,FGFR3,PTK2,ERBB4,VAV3,VAV2,SRC,PTK2B,PRKD1,LYN,AMBRA1,CDC42
GO:0043552	Positive regulation of phosphatidylinositol 3-kinase activity	20	35	1.14	3.60e-13	TGFB1,FLT3,PDGFRA,PDGFRB,FLT1,APP,KIT,IRS1,CD19,PTK2,ERBB4,VAV3,VAV2,SRC,FGR,PTK2B,PRKD1,LYN,AMBRA1,CDC42
GO:0043551	Regulation of phosphatidylinositol 3-kinase activity	24	59	0.88	1.01e-10	PIK3R2,FLT3,PDGFRA,PDGFRB,PIK3R3,FLT1,KIT,IRS1,SOCS3,FGFR3,PTK2,ERBB4,VAV3,VAV2,SRC,PTK2B,PRKD1,PIK3R5,CISH,PIK3R1,LYN,AMBRA1,PIK3R6,CDC42
GO:0043551	Regulation of phosphatidylinositol 3-kinase activity	25	59	1.01	4.14e-14	TGFB1,PIK3R2,FLT3,PDGFRA,PDGFRB,PIK3R3,FLT1,APP,KIT,IRS1,CD19,PTK2,ERBB4,VAV3,VAV2,SRC,FGR,PTK2B,PRKD1,PIK3R5,PIK3R1,LYN,AMBRA1,PIK3R6,CDC42
GO:0043550	Regulation of lipid kinase activity	31	71	0.91	1.90e-14	PIK3R2,FLT3,PDGFRA,PDGFRB,RBL2,PIK3R3,RB1,FLT1,KIT,IRS1,F2,SOCS3,FGFR3,PTK2,ERBB4,PIP4K2C,VAV3,VAV2,SRC,RBL1,PIP4K2A,PTK2B,PRKD1,PIK3R5,CISH,PIK3R1,LYN,AMBRA1,PIK3R6,PIP4K2B,CDC42
GO:0043550	Regulation of lipid kinase activity	29	71	0.99	5.31e-16	TGFB1,PIK3R2,FLT3,PDGFRA,PDGFRB,PIK3R3,FLT1,APP,KIT,IRS1,F2,CD19,PTK2,ERBB4,PIP4K2C,VAV3,VAV2,SRC,FGR,PIP4K2A,PTK2B,PRKD1,PIK3R5,PIK3R1,LYN,AMBRA1,PIK3R6,PIP4K2B,CDC42
GO:0043549	Regulation of kinase activity	135	778	0.51	2.65e-27	CD74,PIK3R2,CCND1,IL23A,CDKN1B,IL12B,FLT3,EREG,TRAF2,APOE,PDGFRA,SPDYE1,THBS1,CCND2,PDGFRB,RBL2,SLC9A3R1,CCNE1,CDKN2C,PIK3R3,KDR,PIK3CA,CBL,ERBB3,RB1,IQGAP1,ERBB2,EGFR,RPS3,FLT1,GNAQ,KIT,MRNIP,AXL,CDC25A,INSR,IRS1,F2,CKS1B,PTPN2,MET,DIPK2A,CDC25C,SPDYE4,SPDYE3,SOCS3,PRKCD,SPDYA,EEF1A1,CAV1,FGFR3,PTK2,ERBB4,PDPK1,RPLP1,PIP4K2C,TGFBR2,HLA-DRB1,ITGB1BP1,AGT,PRKN,IL6R,EPHA7,RAP1A,VAV3,DAB1,VAV2,ABL1,…
GO:0043549	Regulation of kinase activity	161	778	0.7	7.69e-57	TAB1,TSC2,TGFB1,CDC37,PIK3R2,DUSP3,IL2,CCND1,IL23A,CDKN1B,IL12B,SLC8A2,DUSP1,FLT3,CDC25B,TRAF2,APOE,PPP1R1B,CAMK1,PDGFRA,APC,THBS1,CCND2,PDGFRB,SLC9A3R1,PIK3R3,MAP2K2,KDR,PIK3CA,CBL,PRKAR2A,PRKAR2B,DAXX,ERBB3,IQGAP1,ERBB2,EGFR,ADRA2A,FLT1,APP,DEPTOR,ADCY8,GNAQ,PPARG,PRKAG2,KIT,CALM3,TSC1,DUSP16,MAP2K1,INSR,IRS1,RPTOR,F2,PTPN2,CD19,MET,IL23R,CDC25C,PRKAG1,PSEN1,PRKCD,HSP90AA1,SFN,PTK2,ERBB4,TCL1B,…
GO:0043542	Endothelial cell migration	12	69	0.51	0.0103	MYH9,PIK3R3,KDR,PIK3CA,NRP1,DPP4,ABL1,ITGB1,PTK2B,ITGB2,RHOA,TGFBR1
GO:0043542	Endothelial cell migration	13	69	0.66	0.00021	PIK3R3,KDR,PIK3CA,NOS3,DPP4,RAB13,PTEN,ITGB1,PTK2B,ITGB2,RHOA,NR4A1,AKT1
GO:0043537	Negative regulation of blood vessel endothelial cell migration	9	35	0.79	0.00048	TGFB1,APOE,THBS1,PPARG,ATP2B4,AGTR2,TBXA2R,TNF,RHOA
GO:0043536	Positive regulation of blood vessel endothelial cell migration	13	53	0.66	0.00047	PLCG1,THBS1,KDR,NRP1,SP1,STAT5A,PDPK1,ABL1,PRKD1,FGFR1,PRKD2,PRKCA,AKT3
GO:0043536	Positive regulation of blood vessel endothelial cell migration	15	53	0.84	8.81e-07	TGFB1,PLCG1,THBS1,KDR,NOS3,SP1,PDPK1,MAP2K3,PRKD1,FGFR1,PRKD2,PRKCA,HIF1A,AKT1,AKT3
GO:0043535	Regulation of blood vessel endothelial cell migration	17	90	0.55	0.00054	PLCG1,APOE,THBS1,KDR,NRP1,SP1,STAT5A,PDPK1,ITGB1BP1,ABL1,PRCP,PRKD1,FGFR1,PRKD2,RHOA,PRKCA,AKT3
GO:0043535	Regulation of blood vessel endothelial cell migration	23	90	0.79	2.10e-09	TGFB1,PLCG1,APOE,THBS1,KDR,PPARG,NOS3,SP1,PDPK1,MAP2K3,ATP2B4,AGTR2,PRCP,PRKD1,FGFR1,TBXA2R,PRKD2,TNF,RHOA,PRKCA,HIF1A,AKT1,AKT3
GO:0043534	Blood vessel endothelial cell migration	6	31	0.67	0.0194	PIK3R3,KDR,ITGB1,PTK2B,NR4A1,AKT1
GO:0043525	Positive regulation of neuron apoptotic process	18	54	0.91	6.38e-09	GSK3A,NR3C1,ATF2,TP53,ITGA1,APP,BAX,CASP9,ATF4,FOXO3,BCL2L11,MAP2K7,TNF,RHOA,MAP2K4,DDIT3,CTNNB1,ITGAM
GO:0043524	Negative regulation of neuron apoptotic process	28	153	0.53	4.39e-06	CCND1,APOE,KRAS,CHL1,IL27RA,PRKCG,KDR,PIK3CA,NRP1,ERBB3,BAX,PRKCI,AXL,VEGFB,F2R,PRKN,NGF,BCL2L1,IL6ST,JAK2,PTK2B,BCL2,RHOA,HRAS,NTRK1,AMBRA1,SEMA3E,SNCA
GO:0043524	Negative regulation of neuron apoptotic process	31	153	0.69	2.32e-10	CCND1,APOE,KRAS,PRKCG,KDR,PIK3CA,PPARGC1A,ERBB3,BAX,PRKCI,VEGFB,F2R,PSEN1,PRKN,JUN,HSP90AB1,BCL2L1,IL6ST,JAK2,PTK2B,BCL2,ROCK1,RHOA,HRAS,MAP2K4,BRAF,NTRK1,AMBRA1,HIF1A,NEFL,SNCA
GO:0043523	Regulation of neuron apoptotic process	47	216	0.72	1.36e-16	GSK3A,CCND1,NR3C1,APOE,KRAS,PRKCG,KDR,PIK3CA,ATF2,PPARGC1A,ERBB3,TP53,ITGA1,APP,BAX,PRKCI,VEGFB,F2R,PSEN1,CASP9,ATF4,FOXO3,PRKN,JUN,HSP90AB1,BCL2L1,IL6ST,JAK2,AKT1S1,BCL2L11,PTK2B,MAP2K7,BCL2,ROCK1,TNF,RHOA,HRAS,MAP2K4,BRAF,NTRK1,AMBRA1,HIF1A,DDIT3,NEFL,CTNNB1,ITGAM,SNCA
GO:0043507	Positive regulation of JUN kinase activity	10	42	0.76	0.00034	TRAF2,MAP3K5,TLR9,MAP3K7,SYK,PTK2B,MAP2K7,TLR6,TNF,TRAF6
GO:0043506	Regulation of JUN kinase activity	13	60	0.72	6.31e-05	TRAF2,DUSP16,MAP3K5,TLR9,DUSP10,MAP3K7,SYK,PTK2B,MAP2K7,TLR6,TNF,TNXB,TRAF6
GO:0043502	Regulation of muscle adaptation	22	81	0.82	2.01e-09	TNFRSF1A,GSK3A,RPS6KB1,SLC9A1,PPARG,NOS3,ROCK2,SCN5A,SMAD3,FOXO3,ATP2B4,AGT,FOXO1,ADRA1A,IL6ST,PPP3CA,CAMK2B,ROCK1,PPARA,PRKAG3,PRKCA,CAMK2D
GO:0043500	Muscle adaptation	6	36	0.61	0.0347	RPS6KB1,CYBA,NOS3,CACNA1S,PPP3CA,INPP5F
GO:0043491	Protein kinase B signaling	18	53	0.91	5.05e-09	TSC2,TGFB1,RPS6KB1,PIK3R3,KDR,PIK3CA,RPS6KB2,CD28,DLG1,PIK3C2B,THEM4,PTEN,PLK3,NKX3-1,AKT2,ILK,TNF,AKT1
GO:0043471	Regulation of cellular carbohydrate catabolic process	5	13	0.97	0.0043	GSK3A,TP53,RPTOR,MTOR,MLST8
GO:0043470	Regulation of carbohydrate catabolic process	18	55	0.9	8.11e-09	GSK3A,EP300,STAT3,NCOR1,TP53,APP,PRKAG2,INSR,RPTOR,PRKAG1,PSEN1,PRKAA1,MTOR,PRKAA2,OGT,PPARA,HIF1A,MLST8
GO:0043467	Regulation of generation of precursor metabolites and energy	29	131	0.73	1.71e-10	GSK3A,EP300,PIK3CA,STAT3,PPARGC1A,NCOR1,TP53,APP,PRKAG2,INSR,IRS1,RPTOR,PRKAG1,GSK3B,PSEN1,NOS2,PRKAA1,MTOR,PRKAA2,OGT,IRS2,AKT2,PPARA,TNF,RHOA,HIF1A,AKT1,MLST8,SNCA
GO:0043457	Regulation of cellular respiration	7	48	0.55	0.0342	PIK3CA,PPARGC1A,NOS2,TNF,RHOA,HIF1A,SNCA
GO:0043456	Regulation of pentose-phosphate shunt	4	6	1.21	0.0035	TP53,RPTOR,MTOR,MLST8
GO:0043434	Response to peptide hormone	85	355	0.76	8.12e-33	KCNQ1,TGFB1,PIK3R2,GSK3A,RPS6KB1,GNRHR,NFKB1,CDKN1B,MAPK14,JUND,APC,CDK4,TLR2,CYBA,PIK3R3,GAB1,EEF2K,PIK3CA,SLC9A1,STAT3,PDE3B,ADCY8,PPARG,TFF1,WNT1,PRKCI,INPPL1,TSC1,STAT6,CRK,INSR,IRS1,FOS,PTPN2,EDNRA,STAT2,ROCK2,GSK3B,SP1,PRKCD,PTK2,PDPK1,STAT4,MAX,STAT1,MTOR,AGT,RAB13,AGTR2,IRS4,EIF4EBP2,SRC,NR5A1,OGT,FOXO4,PFKFB1,F7,IRS2,EDNRB,TBC1D4,PRKCZ,FOXO1,TH,JAK2,AKT2,ROCK1,RELA,PPARA,CREB1,AGTR1,SHC1…
GO:0043410	Positive regulation of MAPK cascade	95	481	0.68	4.64e-31	TAB1,RIPK2,TGFB1,FLT3,TRAF2,RAP1B,APOE,PDGFRA,RIPK1,THBS1,TRAF5,PDGFRB,MAP2K2,MAPK3,KDR,SHC2,IQGAP1,ERBB2,EGFR,ADRA2A,FLT1,ITGA1,GRM1,APP,KIT,CRK,MAP2K1,INSR,PRKCE,ADRA1B,MOS,VEGFB,GNAI2,ROCK2,F2R,PSEN1,ERBB4,MAP2K3,CRKL,MAP3K5,TLR9,AKAP13,AVPR1B,IL6R,MAP3K7,RAP1A,IRAK1,LPAR3,JUN,CARD9,PTEN,SRC,TLR4,LPAR1,AR,SYK,TP73,PRKCZ,ADRA1D,ADRA1A,JAK2,ALK,TIRAP,TRAF3,PTK2B,MAP2K7,KSR1,ROCK1,ADRA2C,TLR6,PIK…
GO:0043409	Negative regulation of MAPK cascade	32	168	0.66	4.31e-10	PIK3R2,DUSP3,DUSP1,APOE,SLC9A3R1,RPS6KA6,MECOM,NCOR1,PTPRR,PPARG,DUSP16,PTPN2,PPP2R1A,PRKCD,EZR,DLG1,DUSP9,TLR9,AGT,PRKN,DUSP10,PTEN,TLR4,IGBP1,FOXO1,RGS14,ACE2,PTPN6,DUSP7,LYN,IGF1R,PIK3CB
GO:0043408	Regulation of MAPK cascade	129	668	0.67	5.94e-42	MAPK1,TAB1,RIPK2,TGFB1,PIK3R2,DUSP3,DUSP1,FLT3,RRAS,TRAF2,RAP1B,APOE,PDGFRA,RIPK1,THBS1,TRAF5,PDGFRB,SLC9A3R1,PHLPP1,RPS6KA6,MAP2K2,MAPK3,KDR,SHC2,MECOM,IQGAP1,NCOR1,ERBB2,EGFR,ADRA2A,FLT1,ITGA1,GRM1,PTPRR,APP,PPARG,KIT,DUSP16,CRK,MAP2K1,INSR,PRKCE,ADRA1B,MOS,VEGFB,PTPN2,GNAI2,ROCK2,F2R,PPP2R1A,PSEN1,PRKCD,EZR,ERBB4,MAP2K3,DLG1,DUSP9,CRKL,FN1,COPS5,MAP3K5,TLR9,AKAP13,AGT,PRKN,DUSP10,AVPR1B,IL6R,M…
GO:0043407	Negative regulation of MAP kinase activity	12	58	0.7	0.00020	DUSP1,APOE,PPARG,DUSP16,PRKCD,AGT,DUSP10,RGS14,PTPN6,DUSP7,LYN,PIK3CB
GO:0043406	Positive regulation of MAP kinase activity	23	116	0.57	1.47e-05	FLT3,TRAF2,THBS1,PDGFRB,ERBB2,EGFR,RPS3,FLT1,KIT,INSR,SRC,TLR4,SYK,PDGFD,PTK2B,PIK3R5,FGFR1,HRAS,EPGN,PIK3CG,PDGFC,TRAF6,PIK3R6
GO:0043406	Positive regulation of MAP kinase activity	33	116	0.84	1.91e-14	TAB1,TGFB1,FLT3,TRAF2,THBS1,PDGFRB,ERBB2,EGFR,ADRA2A,FLT1,APP,KIT,INSR,PSEN1,MAP3K5,TLR9,AKAP13,MAP3K7,IRAK1,SRC,TLR4,SYK,PTK2B,MAP2K7,TLR6,PIK3R5,FGFR1,TNF,HRAS,PIK3CG,TRAF6,MAP2K6,PIK3R6
GO:0043405	Regulation of MAP kinase activity	35	185	0.55	7.75e-08	FLT3,TRAF2,APOE,THBS1,PDGFRB,ERBB2,EGFR,RPS3,FLT1,KIT,INSR,PRKCD,CAV1,AGT,SRC,TLR4,SYK,PDGFD,PTK2B,KSR1,SOS1,RGS14,PTPN6,PIK3R5,FGFR1,HRAS,TNXB,EPGN,PIK3CG,PDGFC,LYN,TRAF6,PIK3R6,CBLC,PIK3CB
GO:0043405	Regulation of MAP kinase activity	48	185	0.8	1.52e-19	TAB1,TGFB1,DUSP1,FLT3,TRAF2,APOE,THBS1,PDGFRB,ERBB2,EGFR,ADRA2A,FLT1,APP,PPARG,KIT,DUSP16,INSR,PSEN1,PRKCD,MAP3K5,TLR9,AKAP13,AGT,DUSP10,MAP3K7,IRAK1,SRC,TLR4,SYK,PTK2B,MAP2K7,KSR1,RGS14,TLR6,PTPN6,PIK3R5,FGFR1,TNF,HRAS,TNXB,TRIB3,DUSP7,PIK3CG,LYN,TRAF6,MAP2K6,PIK3R6,PIK3CB
GO:0043401	Steroid hormone mediated signaling pathway	16	77	0.7	1.01e-05	NR3C1,DAXX,MED1,CALR,PGR,ESR2,SRC,AR,NKX3-1,JAK2,PPARA,KDM3A,RHOA,ESR1,RXRA,PTGES3
GO:0043393	Regulation of protein binding	35	201	0.62	4.45e-10	RIPK2,PPP2CB,VTN,LRP1,TICAM1,APOE,CAMK1,MAPK3,EP300,APP,BAX,CRK,PRKACA,CFHR1,USP9X,GSK3B,PSEN1,PRKCD,PRKN,HSP90AB1,MMP9,STK4,SRC,MAPK8,CSNK1E,ITGA4,ROCK1,CDKN1A,PPARA,TRIB3,PPP2CA,AKT1,ACTB,CDC42,CBLB
GO:0043388	Positive regulation of DNA binding	11	58	0.55	0.0091	EDF1,EP300,RB1,ITGA2,PARP1,PRKN,NGF,JAK2,TRAF6,CALM1,CALM2
GO:0043388	Positive regulation of DNA binding	13	58	0.73	4.70e-05	TGFB1,EP300,PPARG,CALM3,ITGA2,PRKN,MMP9,PDX1,JAK2,TRAF6,CTNNB1,CALM1,CALM2
GO:0043382	Positive regulation of memory T cell differentiation	6	9	1.09	0.0010	IL23A,IL12B,CD46,HLA-DRB1,HLA-DRA,IL12RB1
GO:0043382	Positive regulation of memory T cell differentiation	5	9	1.13	0.0013	IL23A,IL12B,CD46,IL23R,IL12RB1
GO:0043373	CD4-positive, alpha-beta T cell lineage commitment	5	15	0.79	0.0294	STAT3,STAT6,CTSL,IL6R,SPN
GO:0043372	Positive regulation of CD4-positive, alpha-beta T cell differentiation	9	33	0.82	0.00034	RIPK2,IL23A,IL12B,RARA,IL23R,IL2RG,PRKCZ,IL12RB1,MALT1
GO:0043370	Regulation of CD4-positive, alpha-beta T cell differentiation	12	54	0.73	0.00011	RIPK2,IL2,IL23A,IL12B,RARA,JUNB,IL23R,IL2RG,PRKCZ,JAK3,IL12RB1,MALT1
GO:0043369	CD4-positive or CD8-positive, alpha-beta T cell lineage commitment	6	18	0.79	0.0130	STAT3,STAT6,CTSL,IL6R,BCL2,SPN
GO:0043369	CD4-positive or CD8-positive, alpha-beta T cell lineage commitment	6	18	0.91	0.0024	STAT3,STAT6,MTOR,IL6R,BCL2,BRAF
GO:0043368	Positive T cell selection	8	30	0.7	0.0075	CD74,STAT3,ZAP70,STAT6,CTSL,IL6R,BCL2,SPN
GO:0043368	Positive T cell selection	7	30	0.75	0.0043	STAT3,ZAP70,STAT6,MTOR,IL6R,BCL2,BRAF
GO:0043367	CD4-positive, alpha-beta T cell differentiation	8	50	0.59	0.0130	IL12B,STAT3,STAT6,RORC,MTOR,IL6R,IL2RG,BRAF
GO:0043366	Beta selection	3	3	1.27	0.0259	ZAP70,SYK,RHOA
GO:0043366	Beta selection	3	3	1.38	0.0082	ZAP70,SYK,RHOA
GO:0043331	Response to dsRNA	8	57	0.53	0.0246	MAPK1,NFKBIA,RIPK2,NFKB1,TICAM1,MAPK3,CARD9,MAVS
GO:0043330	Response to exogenous dsRNA	7	50	0.53	0.0404	MAPK1,NFKBIA,RIPK2,TICAM1,MAPK3,CARD9,MAVS
GO:0043313	Regulation of neutrophil degranulation	4	8	0.97	0.0260	BCR,SYK,ITGB2,ITGAM
GO:0043313	Regulation of neutrophil degranulation	3	8	0.96	0.0453	SYK,ITGB2,ITGAM
GO:0043304	Regulation of mast cell degranulation	6	32	0.66	0.0220	RAC2,PDPK1,GAB2,FGR,SYK,LYN
GO:0043303	Mast cell degranulation	7	25	0.72	0.0121	CBL,KIT,SYK,PIK3CD,PIK3CG,LYN,BTK
GO:0043303	Mast cell degranulation	7	25	0.83	0.0019	CBL,KIT,SYK,PIK3CD,PIK3CG,LYN,BTK
GO:0043302	Positive regulation of leukocyte degranulation	6	26	0.63	0.0487	HLA-F,GAB2,SYK,KLRC2,ITGB2,ITGAM
GO:0043302	Positive regulation of leukocyte degranulation	5	26	0.67	0.0400	GAB2,FGR,SYK,ITGB2,ITGAM
GO:0043300	Regulation of leukocyte degranulation	10	50	0.57	0.0108	RAC2,HLA-F,BCR,PDPK1,GAB2,SYK,KLRC2,ITGB2,LYN,ITGAM
GO:0043300	Regulation of leukocyte degranulation	8	50	0.59	0.0130	RAC2,PDPK1,GAB2,FGR,SYK,ITGB2,LYN,ITGAM
GO:0043299	Leukocyte degranulation	9	39	0.63	0.0083	CBL,KIT,BCR,SYK,HCK,PIK3CD,PIK3CG,LYN,BTK
GO:0043299	Leukocyte degranulation	8	39	0.7	0.0038	CBL,KIT,SYK,HCK,PIK3CD,PIK3CG,LYN,BTK
GO:0043281	Regulation of cysteine-type endopeptidase activity involved in apoptotic process	35	205	0.62	7.09e-10	NGFR,THBS1,APP,PPARG,BAX,BID,F2R,CASP9,SMAD3,HSPD1,SFN,MAP3K5,CARD9,MMP9,SRC,BAK1,IGBP1,SYK,RPS6KA3,AVP,NKX3-1,JAK2,BCL2L11,BAD,DAPK1,TNF,RHOA,RAF1,CDKN2A,RPS6KA1,NR4A1,AKT1,MALT1,BCL10,SNCA
GO:0043280	Positive regulation of cysteine-type endopeptidase activity involved in apoptotic process	24	129	0.65	1.61e-07	NGFR,APP,PPARG,BAX,BID,F2R,CASP9,SMAD3,HSPD1,MAP3K5,CARD9,BAK1,SYK,NKX3-1,JAK2,BCL2L11,BAD,DAPK1,TNF,RHOA,CDKN2A,MALT1,BCL10,SNCA
GO:0043279	Response to alkaloid	24	99	0.77	2.09e-09	PPP5C,FOSB,PPP1R1B,PRKCG,CASP6,ADCY8,PPARG,PRKCE,HSPA5,PPP2R2A,HSP90AA1,PRKAA1,RYR1,CACNA1S,RYR2,HSP90AB1,BCL2L1,PDX1,TH,PTK2B,SLC8A1,CXCR4,TRPV1,RYR3
GO:0043278	Response to morphine	8	27	0.86	0.00054	PPP5C,FOSB,PPP1R1B,PRKCG,ADCY8,PRKCE,PPP2R2A,CXCR4
GO:0043277	Apoptotic cell clearance	7	44	0.59	0.0234	LRP1,RAC2,RARA,THBS1,ITGAV,FCN2,ITGB3
GO:0043276	Anoikis	7	12	1.15	6.08e-05	TSC2,PIK3CA,MTOR,MAP3K7,AKT1,IKBKG,DAPK2
GO:0043271	Negative regulation of ion transport	28	149	0.66	9.22e-09	KCNQ1,TGFB1,CRBN,SLC9A3R1,PRKG2,ADRA2A,CALM3,NOS3,PRKCE,ATF4,PLN,TLR9,AGT,MMP9,PPP3CB,PPP3CA,PTK2B,PPP3CC,BCL2,KCNE1,TNF,CAMK2D,KCNE1B,NOS1,PPP3R2,CALM1,CALM2,SNCA
GO:0043270	Positive regulation of ion transport	56	286	0.68	5.91e-18	KCNQ1,BDKRB1,PLCG1,F2RL3,ACTN4,PDGFRB,SLC12A2,SLC9A3R1,SLC9A1,KCNMB1,ADRA2A,CACNA1D,CALM3,FXYD2,BAX,AVPR1A,KIF5B,F2,CD19,EDNRA,F2R,SCN4B,PSEN1,SCN5A,ATF4,CREB3,PDPK1,DLG1,MYLK,RYR2,AGT,AVPR1B,GRIN1,BAK1,ASPH,AVP,AKAP5,PPP3CB,PPP3CA,ITGB1,PPP3CC,KCNE1,ACE2,SCN1B,JAK3,AKT1,MAP2K6,NOS1,FXYD1,PLCG2,ORAI1,PPP3R2,CALM1,CALM2,CAMK2A,SNCA
GO:0043269	Regulation of ion transport	105	700	0.56	1.02e-25	KCNQ1,BDKRB1,TGFB1,CRBN,PLCG1,F2RL3,ACTN4,RIPK1,CYBA,PDGFRB,SLC12A2,SLC9A3R1,SLC9A1,PRKG2,KCNN2,RASGRF2,CACNA1C,KCNMB1,ADRA2A,APP,CACNA1D,CALM3,FXYD2,BAX,KCNJ3,NOS3,AVPR1A,PRKCE,KIF5B,F2,PRKACA,GNAI2,CD19,EDNRA,F2R,SCN4B,PSEN1,SCN5A,GRIN2A,CACNA1H,ATF4,CREB3,PDPK1,DLG1,PRKAA1,FYN,PLN,ATP2B4,CACNA1G,MYLK,TLR9,CACNA1S,RYR2,AGT,PRKN,AVPR1B,CACNA1E,GRIN1,MMP9,BAK1,SYK,ASPH,AVP,AKAP5,PPP3CB,PPP3CA,CAM…
GO:0043268	Positive regulation of potassium ion transport	7	50	0.53	0.0404	KCNQ1,KCNMB1,ADRA2A,FXYD2,KIF5B,DLG1,KCNE1
GO:0043267	Negative regulation of potassium ion transport	8	33	0.77	0.0016	KCNQ1,CRBN,NOS3,ATF4,PTK2B,KCNE1,KCNE1B,NOS1
GO:0043266	Regulation of potassium ion transport	16	105	0.57	0.00026	KCNQ1,CRBN,KCNN2,KCNMB1,ADRA2A,CACNA1D,FXYD2,NOS3,KIF5B,ATF4,DLG1,ITGB1,PTK2B,KCNE1,KCNE1B,NOS1
GO:0043255	Regulation of carbohydrate biosynthetic process	22	99	0.73	4.37e-08	TGFB1,GSK3A,NFKB1,NR3C1,EP300,PPARGC1A,DDB1,INSR,IRS1,PTPN2,GSK3B,USP7,AVPR1B,OGT,IRS2,FOXO1,AKT2,PTK2B,PPARA,PTH1R,AKT1,SNCA
GO:0043254	Regulation of protein-containing complex assembly	54	413	0.5	5.23e-11	BIK,TGFB1,PIK3R2,CDKN1B,CRBN,VASP,TRAF2,TICAM1,RAP1B,APOE,EP300,LCAT,THRA,TP53,TMSB4Y,BAX,PRKCE,MET,BID,HSPA5,ULK1,GSK3B,PRKCD,HSP90AA1,DLG1,MSN,MTOR,SRC,TLR4,BAK1,SYK,HCK,PRKCZ,TIRAP,BCL2L11,PTK2B,TLR6,MAPK9,TNF,RHOA,RAF1,ESR1,LMOD2,AMBRA1,CAND1,TCL1A,MLST8,IKBKE,PLCG2,PTPN11,RDX,CDC42,MYD88,SNCA
GO:0043217	Myelin maintenance	4	17	0.76	0.0473	PTEN,AKT2,CXCR4,AKT1
GO:0043201	Response to leucine	6	15	0.99	0.0012	RPS6KB1,PIK3CA,RPTOR,MTOR,RRAGD,PDX1
GO:0043200	Response to amino acid	26	117	0.73	1.81e-09	RPS6KB1,CDKN1B,PDGFRA,CYBA,RRAGB,PIK3CA,EGFR,RPTOR,LAMTOR4,FYN,MTOR,RRAGD,GRIN1,RRAGC,F7,BCL2L1,RRAGA,PDX1,BAD,BCL2,TNF,RHOA,LAMTOR3,LYN,IGF1R,MYD88
GO:0043154	Negative regulation of cysteine-type endopeptidase activity involved in apoptotic process	13	75	0.62	0.00044	THBS1,SFN,MMP9,SRC,IGBP1,RPS6KA3,AVP,TNF,RAF1,RPS6KA1,NR4A1,AKT1,SNCA
GO:0043149	Stress fiber assembly	5	18	0.83	0.0122	ITGB5,SRC,PTK2B,RHOA,BRAF
GO:0043123	Positive regulation of I-kappaB kinase/NF-kappaB signaling	42	191	0.73	5.55e-15	PPP5C,TNFRSF1A,RIPK2,TRAF2,TICAM1,RIPK1,TRAF5,PRKCE,F2R,TBK1,TRADD,FYN,TLR9,AKAP13,PRKN,TAB2,MAP3K7,IRAK1,CHUK,CARD9,TLR4,LPAR1,TAB3,TIRAP,RELA,TLR6,PRKD1,TNF,RHOA,MAVS,TICAM2,IKBKB,TRAF6,IKBKE,IRAK4,MAP3K14,IKBKG,CTNNB1,PRKCB,MALT1,BCL10,MYD88
GO:0043122	Regulation of I-kappaB kinase/NF-kappaB signaling	49	255	0.67	1.95e-15	PPP5C,TNFRSF1A,RIPK2,TRAF2,TICAM1,RIPK1,TRAF5,PRKCE,NFKBIB,F2R,TBK1,TRADD,PDPK1,FYN,TLR9,STAT1,AKAP13,PRKN,TAB2,MAP3K7,IRAK1,CHUK,CARD9,HDAC1,TLR4,LPAR1,TAB3,TIRAP,TRAF3,RELA,TLR6,PRKD1,TNF,RHOA,MAVS,ESR1,TICAM2,IKBKB,TRAF6,IKBKE,IRAK4,PLCG2,MAP3K14,IKBKG,CTNNB1,PRKCB,MALT1,BCL10,MYD88
GO:0043113	Receptor clustering	7	47	0.56	0.0310	MADCAM1,APOE,ITGB7,DLG1,ITGAL,ITGA4,ITGB2
GO:0043085	Positive regulation of catalytic activity	212	1191	0.63	1.09e-66	NGFR,MAPK12,MAPK1,TAB1,TSC2,RIPK2,TGFB1,GSK3A,IL2,CCND1,IL23A,CDKN1B,MAPK14,IL12B,SKP1,SLC8A2,FLT3,CDC25B,TRAF2,APOE,CAMK1,PDGFRA,THBS1,CCND2,CYBA,PDGFRB,MAP2K2,MAPK3,PRKCQ,KDR,PIK3CA,TXK,STAT3,RASGRF2,CASP6,DAXX,CACNA1C,ERBB3,IQGAP1,ERBB2,GNA12,EGFR,ADRA2A,FLT1,ITGA1,APP,ADCY8,GNAQ,PPARG,PRKAG2,KIT,CACNA1D,CALM3,DCUN1D1,BAX,ITGA2,NOS3,TSC1,AVPR1A,CRK,MAP2K1,INSR,IRS1,RPTOR,F2,GNAI2,CD19,EDNRA,ME…
GO:0043084	Penile erection	3	5	1.16	0.0192	AVPR1A,ADA,AVP
GO:0043069	Negative regulation of programmed cell death	139	911	0.57	2.26e-35	COMP,SERPINE1,RPS6KB1,NFKB1,IL2,CCND1,CDKN1B,PROC,TRAF2,APOE,KRAS,MDM2,RIPK1,THBS1,ITGAV,CCND2,PDGFRB,PIK3R3,EEF2K,PRKCQ,PAX8,PRKCG,KDR,PIK3CA,SLC9A1,CBL,MECOM,PPARGC1A,ERBB3,TP53,EGFR,KIT,ARAF,BAX,ITGA5,WNT1,PRKCI,HSPA9,NOS3,HSP90B1,MED1,DDB1,VEGFB,GNAI2,MET,BID,F2R,HSPA5,GSK3B,CD28,PSMG2,PSEN1,RORC,PRKCD,SMAD3,ARHGAP10,HSPD1,SFN,PTK2,CREB3,ERBB4,PDPK1,PRKAA1,COPS5,MTOR,PRKN,MDM4,GNAI3,JUN,PRKAA…
GO:0043068	Positive regulation of programmed cell death	88	519	0.61	1.37e-24	TNFRSF1A,NGFR,RIPK2,TGFB1,GSK3A,IL12B,NR3C1,PLCG1,C3,TRAF2,APC,RIPK1,THBS1,PDGFRB,SLC9A3R1,SLC9A1,ATF2,CASP6,TP53,ITGA1,APP,PPARG,BAX,PRKCI,IL12A,FOSL1,PPP2R1B,PTPN2,BID,PPP2R1A,PSEN1,NOS2,CASP9,PRKCD,GRIN2A,ATF4,FOXO3,HSPD1,TRADD,DUSP9,SIAH1,MAP3K5,AGT,JUN,AGTR2,PTEN,MMP9,STK4,SRC,LPAR1,BAK1,SYK,PIK3CD,TP73,FOXO1,NKX3-1,JAK2,PIP5KL1,BCL2L11,BAD,MAPK8,ITGB1,ITGA4,MAP2K7,CDKN1A,NCOA1,DAPK1,MAPK9,T…
GO:0043067	Regulation of programmed cell death	224	1492	0.56	4.96e-59	TNFRSF1A,NGFR,BIK,RIPK2,TGFB1,COMP,GSK3A,SERPINE1,RPS6KB1,NFKB1,IL2,CCND1,CDKN1B,IL12B,NR3C1,PROC,FLT3,PLCG1,C3,TRAF2,APOE,ACTN4,RARA,KRAS,APC,MDM2,RIPK1,THBS1,ITGAV,CCND2,TRAF5,PDGFRB,SLC9A3R1,PHLPP1,PIK3R3,EEF2K,PRKCQ,PAX8,PRKCG,KDR,PIK3CA,SLC9A1,CBL,ATF2,THRA,MECOM,PPARGC1A,CASP6,DAXX,ERBB3,TP53,EGFR,ITGA1,APP,DEPTOR,PPARG,KIT,ARAF,BAX,ITGA5,WNT1,PRKCI,HSPA9,NOS3,HSP90B1,MED1,DDB1,IL12A,FOSL1,…
GO:0043066	Negative regulation of apoptotic process	135	891	0.56	5.12e-34	COMP,SERPINE1,RPS6KB1,NFKB1,IL2,CCND1,CDKN1B,PROC,TRAF2,APOE,KRAS,MDM2,RIPK1,THBS1,ITGAV,CCND2,PDGFRB,PIK3R3,EEF2K,PRKCQ,PAX8,PRKCG,KDR,PIK3CA,SLC9A1,CBL,PPARGC1A,ERBB3,TP53,EGFR,ARAF,BAX,ITGA5,WNT1,PRKCI,HSPA9,NOS3,HSP90B1,MED1,DDB1,VEGFB,GNAI2,BID,F2R,HSPA5,GSK3B,CD28,PSMG2,PSEN1,RORC,PRKCD,SMAD3,ARHGAP10,HSPD1,SFN,PTK2,CREB3,ERBB4,PDPK1,PRKAA1,COPS5,MTOR,PRKN,MDM4,GNAI3,JUN,PRKAA2,HSP90AB1,PTE…
GO:0043065	Positive regulation of apoptotic process	84	507	0.6	7.54e-23	TNFRSF1A,NGFR,RIPK2,TGFB1,GSK3A,IL12B,NR3C1,PLCG1,C3,TRAF2,APC,RIPK1,THBS1,PDGFRB,SLC9A3R1,SLC9A1,ATF2,CASP6,TP53,ITGA1,APP,PPARG,BAX,PRKCI,IL12A,FOSL1,PPP2R1B,PTPN2,BID,PPP2R1A,PSEN1,CASP9,PRKCD,GRIN2A,ATF4,FOXO3,HSPD1,TRADD,DUSP9,SIAH1,MAP3K5,AGT,JUN,AGTR2,PTEN,MMP9,STK4,SRC,LPAR1,BAK1,PIK3CD,TP73,FOXO1,NKX3-1,JAK2,PIP5KL1,BCL2L11,BAD,MAPK8,ITGB1,ITGA4,MAP2K7,NCOA1,DAPK1,MAPK9,TNF,RHOA,INPP5D,M…
GO:0043032	Positive regulation of macrophage activation	5	27	0.65	0.0451	JUND,THBS1,HSPD1,TLR4,TLR6
GO:0043029	T cell homeostasis	8	40	0.68	0.0043	TGFB1,BAX,SIVA1,BCL2L11,PPP3CB,BCL2,JAK3,AKT1
GO:0043011	Myeloid dendritic cell differentiation	6	21	0.84	0.0044	TGFB1,ITGB8,CAMK4,ITGB6,PSEN1,TRAF6
GO:0042994	Cytoplasmic sequestering of transcription factor	4	16	0.78	0.0407	NFKBIA,NFKBIE,NFKBIB,CREB3
GO:0042981	Regulation of apoptotic process	215	1462	0.55	5.92e-55	TNFRSF1A,NGFR,BIK,RIPK2,TGFB1,COMP,GSK3A,SERPINE1,RPS6KB1,NFKB1,IL2,CCND1,CDKN1B,IL12B,NR3C1,PROC,FLT3,PLCG1,C3,TRAF2,APOE,ACTN4,RARA,KRAS,APC,MDM2,RIPK1,THBS1,ITGAV,CCND2,TRAF5,PDGFRB,SLC9A3R1,PHLPP1,PIK3R3,EEF2K,PRKCQ,PAX8,PRKCG,KDR,PIK3CA,SLC9A1,CBL,ATF2,THRA,PPARGC1A,CASP6,DAXX,ERBB3,TP53,EGFR,ITGA1,APP,DEPTOR,PPARG,ARAF,BAX,ITGA5,WNT1,PRKCI,HSPA9,NOS3,HSP90B1,MED1,DDB1,IL12A,FOSL1,VEGFB,PPP2…
GO:0042953	Lipoprotein transport	4	17	0.76	0.0473	APOB,LRP1,PPARG,PRKCB
GO:0042921	Glucocorticoid receptor signaling pathway	3	6	1.08	0.0263	NR3C1,CALR,PTGES3
GO:0042789	mRNA transcription by RNA polymerase II	12	44	0.82	2.10e-05	RARA,ATF2,THRA,STAT3,PPARG,MED1,ATF4,THRB,NCOA1,CREB1,NCOA2,RXRA
GO:0042776	Proton motive force-driven mitochondrial ATP synthesis	36	64	1.02	1.83e-19	NDUFB4,NDUFB7,NDUFS7,NDUFA2,NDUFB5,NDUFA9,NDUFB10,NDUFS6,NDUFB11,NDUFB9,NDUFC2,NDUFS4,NDUFB8,NDUFA7,NDUFS8,NDUFV2,NDUFA12,MT-ND1,MT-ND4L,MT-ND5,MT-ND4,MT-ND2,MT-ND3,NDUFS2,NDUFA1,NDUFS5,NDUFA8,NDUFB6,NDUFA11,NDUFS1,NDUFB3,NDUFA5,NDUFA13,NDUFA6,NDUFB1,NDUFV1
GO:0042775	Mitochondrial ATP synthesis coupled electron transport	64	92	1.11	2.14e-38	NDUFB4,UQCRC1,NDUFB7,COX6A1,NDUFS7,NDUFA2,COX5B,NDUFB5,NDUFA9,UQCRC2,NDUFB10,NDUFS6,NDUFB9,NDUFC2,COX6A2,COX7A1,NDUFS4,NDUFB8,NDUFA7,UQCRFS1,CYCS,UQCRH,NDUFS8,CYC1,COX5A,BID,NDUFV2,NDUFA12,UQCR10,NDUFA4,MT-CO1,MT-CYB,MT-ND1,MT-ND4L,MT-ND5,MT-CO2,MT-ND4,MT-CO3,MT-ND2,MT-ND3,NDUFS2,COX7A2,NDUFA1,NDUFS5,NDUFA8,COX4I2,COX7A2L,UQCRQ,NDUFB6,NDUFS1,NDUFB3,NDUFA5,COX7C,COX6C,UQCRB,COX4I1,COX6B1,UQCR11,ND…
GO:0042770	Signal transduction in response to DNA damage	20	135	0.55	4.32e-05	CCND1,CDKN1B,MAPK14,MDM2,RPS6KA6,ATF2,CDK2,TP53,WNT1,BID,CASP9,FOXO3,ERCC6,DTL,MDM4,PLK3,FOXO4,CDKN1A,BRCA1,PTPN11
GO:0042752	Regulation of circadian rhythm	22	117	0.66	5.23e-07	GNA11,PHLPP1,PRKCG,PPARGC1A,TP53,GNAQ,PPARG,ADCY1,DDB1,USP9X,ROCK2,GSK3B,RORC,USP7,PRKAA1,MTOR,PRKAA2,MAPK8,CSNK1E,CSNK1D,PPARA,MAPK9
GO:0042744	Hydrogen peroxide catabolic process	10	25	0.87	0.00014	HBQ1,HBA2,HBZ,HBE1,HBA1,HBG1,HBG2,HBM,HBB,HBD
GO:0042711	Maternal behavior	4	11	0.94	0.0154	NR3C1,AVPR1A,PTEN,AVP
GO:0042698	Ovulation cycle	11	67	0.6	0.0021	PDGFRA,NOS3,HSPA5,PGR,NRIP1,FOXO3,SRC,NR5A1,ESR1,MAP2K6,IGF1R
GO:0042692	Muscle cell differentiation	38	269	0.53	1.22e-08	COMP,MAPK14,ACTN4,RARA,KRAS,PDGFRA,PDGFRB,SLC9A1,WNT1,TSC1,AVPR1A,EDNRA,CALR,CACNA1H,RYR1,MTOR,AKAP13,CACNA1S,AGT,EDNRB,ITGA8,ADRA1A,SDC1,ACTN1,MYLK3,PPP3CB,PPP3CA,NFATC2,ITGB1,BCL2,JAM2,SLC8A1,MAP2K4,LMOD2,AKT1,ACTG1,NOS1,CTNNB1
GO:0042594	Response to starvation	37	206	0.64	5.72e-11	EIF2AK1,MAPK1,RRAGB,MAPK3,CBL,ATF2,PPARGC1A,TP53,PPARG,PRKAG2,SIK2,RPTOR,PRKAG1,HSPA5,ULK1,ATF4,FOXO3,PRKAA1,MAX,MAP3K5,MTOR,PIK3C2B,RRAGD,PRKAA2,RRAGC,PFKFB1,FOXO1,RRAGA,ULK2,MAPK8,BCL2,CDKN1A,PPARA,PRKD1,PRKAG3,AMBRA1,DDIT3
GO:0042593	Glucose homeostasis	30	196	0.57	1.36e-07	NGFR,PIK3R2,CYBA,PIK3CA,STAT3,PPARGC1A,ADRA2A,ADCY8,PPARG,INSR,IRS1,PRKACA,PTPN2,FOXO3,PRKAA1,CRTC2,PRKAA2,IRS2,FOXO1,PDX1,TH,PRCP,BAD,PPP3CA,RAF1,PIK3R1,HIF1A,AKT1,PTPN11,IGF1R
GO:0042542	Response to hydrogen peroxide	22	103	0.6	8.99e-06	COL1A1,HBA2,PDGFRB,RPS3,STAT6,AXL,HBA1,PRKCD,FYN,HP,STAT1,MT-ND5,ABL1,SRC,PCNA,SDC1,PDGFD,BAD,CDK1,PTK2B,BCL2,HBB
GO:0042542	Response to hydrogen peroxide	20	103	0.67	1.31e-06	MAPK13,PPP2CB,RIPK1,PDGFRB,STAT6,CRK,FOSL1,PRKCD,PRKAA1,FYN,MAP3K5,STAT1,SRC,BAK1,SDC1,BAD,PTK2B,BCL2,RELA,SLC8A1
GO:0042532	Negative regulation of tyrosine phosphorylation of STAT protein	4	12	0.91	0.0192	PTPN2,PPP2R1A,PPP2CA,INPP5F
GO:0042531	Positive regulation of tyrosine phosphorylation of STAT protein	13	65	0.57	0.0023	IL23A,IL12B,FLT3,KIT,IL12A,HCLS1,FGFR3,ERBB4,FYN,IL6R,IL6ST,JAK2,LYN
GO:0042531	Positive regulation of tyrosine phosphorylation of STAT protein	15	65	0.75	7.30e-06	TNFRSF1A,IL2,IL23A,IL12B,FLT3,KIT,IL12A,IL23R,ERBB4,FYN,IL6R,IL6ST,JAK2,TNF,LYN
GO:0042509	Regulation of tyrosine phosphorylation of STAT protein	17	77	0.61	0.00011	IL23A,IL12B,FLT3,KIT,IL12A,PTPN2,HCLS1,SOCS3,CAV1,FGFR3,ERBB4,FYN,IL6R,IL6ST,JAK2,LYN,INPP5F
GO:0042509	Regulation of tyrosine phosphorylation of STAT protein	19	77	0.78	1.19e-07	TNFRSF1A,IL2,IL23A,IL12B,FLT3,KIT,IL12A,PTPN2,IL23R,PPP2R1A,ERBB4,FYN,IL6R,IL6ST,JAK2,TNF,PPP2CA,LYN,INPP5F
GO:0042496	Detection of diacyl bacterial lipopeptide	2	2	1.38	0.0489	TLR2,TLR6
GO:0042495	Detection of triacyl bacterial lipopeptide	2	2	1.38	0.0489	TLR2,TLR1
GO:0042476	Odontogenesis	17	126	0.51	0.00054	NGFR,TGFB1,SERPINE1,PDGFRA,ATF2,ITGB6,BAX,SCN5A,HDAC1,SRC,SDC1,BCL2L11,PPARA,RHOA,TRAF6,CTNNB1,DSPP
GO:0042475	Odontogenesis of dentin-containing tooth	14	83	0.61	0.00030	NGFR,TGFB1,SERPINE1,PDGFRA,ATF2,ITGB6,BAX,SCN5A,HDAC1,BCL2L11,PPARA,TRAF6,CTNNB1,DSPP
GO:0042391	Regulation of membrane potential	68	428	0.58	1.38e-17	DCN,GNA11,KCNQ1,GSK3A,SLC8A2,KCNMB4,KDR,SLC9A1,KCNN2,CACNA1C,GRM1,APP,GNAQ,CACNA1D,CALM3,BAX,KCNJ3,KIF5B,BID,KCNMB3,SCN4B,GSK3B,PSEN1,SCN5A,GRIN2A,CACNA1H,DLG1,SLC26A3,PLN,CACNA1G,MTOR,RYR2,AGT,PRKN,GRIN1,PTEN,SRC,BAK1,BCL2L1,PRKCZ,ADRA1A,SLC8A3,PIP5KL1,AKT2,BAD,PPP3CA,PTK2B,BCL2,KCNE1,SLC8A1,CACNA1I,PRKAR1B,KCNK2,SCN1B,TNF,KCNMB2,CDKN2A,CAMK2D,KCNJ5,TCL1A,AKT1,TRPV1,KCNE1B,FXYD1,SCN7A,S1PR2,CALM…
GO:0042327	Positive regulation of phosphorylation	167	826	0.69	6.82e-58	TNFRSF1A,MAPK1,TAB1,RIPK2,TGFB1,GSK3A,VTN,IL2,CCND1,IL23A,CDKN1B,IL12B,SLC8A2,FLT3,C3,CDC25B,TRAF2,KRAS,CAMK1,PDGFRA,RIPK1,THBS1,CCND2,PDGFRB,PIK3R3,MAP2K2,MAPK3,KDR,PIK3CA,ATF2,DAXX,ERBB3,IQGAP1,TP53,ERBB2,EGFR,ADRA2A,FLT1,APP,ADCY8,PPARG,PRKAG2,KIT,ARAF,CALM3,ITGA5,WNT1,MAP2K1,IL12A,INSR,IRS1,RPTOR,F2,VEGFB,CD19,MET,ROCK2,IL23R,PRKAG1,PSEN1,TBK1,PRKCD,RPS6KA4,HSP90AA1,THBS4,PTK2,ERBB4,TCL1B,PDP…
GO:0042326	Negative regulation of phosphorylation	66	368	0.64	2.02e-19	BDKRB1,TSC2,TGFB1,DUSP3,IL2,CDKN1B,DUSP1,LRP1,APOE,PPP1R1B,APC,CBL,STAT3,PRKAR2A,PRKAR2B,NCOR1,DEPTOR,GNAQ,PPARG,PRKAG2,CALM3,BAX,DUSP16,PTPN2,PPP2R1A,PSEN1,PRKCD,SFN,PDPK1,CRKL,PIP4K2C,AGT,PRKN,DUSP10,JUN,PTEN,BAK1,IRS2,PIP4K2A,PRKCZ,PRR5L,SLC8A3,PIP5KL1,AKT1S1,PKIA,ROCK1,SLC8A1,CDKN1A,PPARA,PRKAR1B,RGS14,PTPN6,TRIB3,DUSP7,PPP2CA,CDKN2A,LYN,BDKRB2,AKT1,PIP4K2B,INPP5F,CBLB,CALM1,CALM2,SNCA,PIK3CB
GO:0042325	Regulation of phosphorylation	233	1251	0.65	1.32e-77	TNFRSF1A,EIF2AK1,MAPK1,TAB1,BDKRB1,TSC2,RIPK2,TGFB1,CDC37,PIK3R2,GSK3A,DUSP3,VTN,IL2,CCND1,IL23A,CDKN1B,IL12B,SLC8A2,DUSP1,FLT3,LRP1,C3,CDC25B,TRAF2,APOE,PPP1R1B,KRAS,CAMK1,PDGFRA,APC,RIPK1,THBS1,CCND2,PDGFRB,SLC9A3R1,PIK3R3,MAP2K2,MAPK3,EEF2K,EP300,KDR,PIK3CA,CBL,ATF2,STAT3,PRKAR2A,PRKAR2B,DAXX,ERBB3,IQGAP1,NCOR1,TP53,ERBB2,EGFR,ADRA2A,FLT1,APP,DEPTOR,ADCY8,GNAQ,PPARG,PRKAG2,KIT,ARAF,CALM3,BAX,I…
GO:0042311	Vasodilation	12	48	0.78	4.23e-05	APOE,KCNMB1,ADRA2A,ITGA1,NOS3,AGT,AGTR2,PRKG1,EDNRB,TNF,BDKRB2,NOS1
GO:0042310	Vasoconstriction	9	34	0.69	0.0039	COMP,EDNRA,CAV1,SCNN1B,AGT,EDNRB,AVP,RHOA,BDKRB2
GO:0042310	Vasoconstriction	9	34	0.81	0.00041	COMP,EDNRA,AGT,EDNRB,AVP,ADRA1A,SLC8A1,RHOA,BDKRB2
GO:0042307	Positive regulation of protein import into nucleus	9	42	0.6	0.0123	PIK3R2,HCLS1,PRKCD,FLNA,JAK2,CDK1,PRKD1,MAVS,PIK3R1
GO:0042307	Positive regulation of protein import into nucleus	12	42	0.84	1.44e-05	TGFB1,PIK3R2,MAPK14,PSEN1,PRKCD,SMAD3,HSP90AA1,HSP90AB1,JAK2,PRKD1,MAVS,PIK3R1
GO:0042306	Regulation of protein import into nucleus	13	62	0.71	8.46e-05	TGFB1,PIK3R2,MAPK14,PSEN1,PRKCD,SMAD3,HSP90AA1,HSP90AB1,JAK2,PKIA,PRKD1,MAVS,PIK3R1
GO:0042304	Regulation of fatty acid biosynthetic process	7	41	0.62	0.0173	AVPR1A,AVP,TRIB3,BRCA1,APOA5,APOC1,APOC2
GO:0042274	Ribosomal small subunit biogenesis	49	78	1.07	5.42e-28	BYSL,MPHOSPH10,MRPS7,UTP3,NAT10,IMP4,UTP20,UTP6,NOB1,RIOK2,PWP2,DCAF13,TSR1,WDR3,RPL38,MRPS11,RRP7A,IMP3,UTP4,RPS27L,FCF1,RPS21,HEATR1,LTV1,BMS1,WDR46,RPS16,RIOK1,RPS6,NOL10,RCL1,RPS8,SNU13,WDR43,RPS14,NGDN,RPSA,RPS24,FAU,RPS25,TBL3,RPS15,EMG1,RPS19,RPS28,RPS5,RPS7,RPS17,RPS27
GO:0042273	Ribosomal large subunit biogenesis	22	74	0.74	8.10e-08	RPL35,RPL10L,RPL38,MRPL1,RPL7,RPL5,RPL7A,RPL10A,MRTO4,RPL24,RPL14,SNU13,RPL23A,RPL6,RPL10,RPL7L1,RPL26L1,RPLP0,RPL26,NSA2,RPL35A,RPL11
GO:0042270	Protection from natural killer cell mediated cytotoxicity	4	6	1.09	0.0135	HLA-E,HLA-G,HLA-A,HLA-B
GO:0042269	Regulation of natural killer cell mediated cytotoxicity	15	47	0.77	9.71e-06	IL12B,HLA-F,STAT5B,IL12A,KLRC4,LILRB1,HLA-E,HLA-G,KLRC2,HLA-A,HLA-B,KLRC3-2,KLRC1,VAV1,PIK3R6
GO:0042255	Ribosome assembly	24	60	0.87	1.31e-10	MRPS7,PWP2,RPL10L,RPL38,MRPS11,RRP7A,RPS27L,RPL5,MRTO4,RPL24,RPS14,RPL23A,RPSA,RPL6,RPL10,MRPL22,FAU,RPLP0,RPS15,RPS19,RPS28,RPS5,RPL11,RPS27
GO:0042254	Ribosome biogenesis	90	299	0.75	5.31e-32	FBL,UTP18,KRR1,BYSL,RRP9,MPHOSPH10,MRPS7,UTP3,NAT10,IMP4,RPL35,UTP20,UTP6,NOP58,NOB1,RIOK2,PWP2,ABCE1,UTP15,DCAF13,NOL6,RPL10L,TSR1,PA2G4,WDR3,RPL38,WDR75,MRPL1,MRPS11,RRP7A,IMP3,UTP4,NOC4L,RPS27L,RPL7,FCF1,RPS21,HEATR1,LTV1,RPL5,RPL7A,UTP11,RPL10A,BMS1,WDR46,MRTO4,CUL4A,RPS16,RIOK1,RPS6,NOP56,NOL10,RCL1,RPL24,UTP14A,RPL14,RPS8,SNU13,CUL4B,WDR43,RPS14,NGDN,RPL23A,RPSA,BUD23,RPL6,RPL10,RPS24,RPL7L…
GO:0042177	Negative regulation of protein catabolic process	15	112	0.51	0.0014	PRKCG,EGFR,USP9X,NOS2,GRIN2A,SMAD3,USP7,FYN,MDM4,HSP90AB1,AZIN2,OGT,ROCK1,RELA,SNCA
GO:0042176	Regulation of protein catabolic process	52	367	0.54	9.21e-12	RBX1,GSK3A,CDKN1B,LRP1,C4BPB,APOE,APC,MDM2,PRKCG,CDK2,GNA12,EGFR,ADRA2A,APP,ARAF,DDB1,PRKACA,USP9X,GSK3B,PSEN1,NOS2,GRIN2A,SMAD3,HSP90AA1,EZR,USP7,FYN,DDA1,MSN,PRKN,DTL,MDM4,COP1,HSP90AB1,PLK3,AZIN2,OGT,FOXO1,CSNK1E,CSNK1D,ROCK1,CUL4B,RELA,MAPK9,TNF,TRIB3,AKT1,DET1,RDX,LRP2,CBLB,SNCA
GO:0042159	Lipoprotein catabolic process	4	16	0.78	0.0407	APOB,APOE,LYPLA1,LYPLA2
GO:0042149	Cellular response to glucose starvation	11	55	0.68	0.00053	TP53,PRKAG2,SIK2,PRKAG1,HSPA5,ATF4,FOXO3,PRKAA1,PRKAA2,BCL2,PRKAG3
GO:0042129	Regulation of T cell proliferation	43	187	0.63	6.66e-12	SOS2,CLC,EBI3,IL23A,IL12B,RAC2,IL12RB2,IL27RA,ZAP70,ERBB2,RPS3,STAT5B,VCAM1,IL12A,CD46,CD209,LILRB1,BID,CD28,IL27,TGFBR2,HLA-DRB1,CR1,SDC4,VSIG4,SYK,HLA-E,HLA-G,IL6ST,JAK2,TFRC,HLA-A,SOS1,PTPN6,HLA-DPA1,HLA-DMB,HLA-DPB1,TYK2,JAK3,TRAF6,IL12RB1,SPN,CBLB
GO:0042129	Regulation of T cell proliferation	34	187	0.64	3.11e-10	RIPK2,TGFB1,IL2,IL23A,IL12B,RAC2,IL12RB2,PRKCQ,ZAP70,ERBB2,VCAM1,IL12A,CD46,CD209,BID,IL23R,CD28,DLG1,PTEN,SDC4,VSIG4,SYK,IL6ST,JAK2,PPP3CA,HLA-A,PTPN6,CDKN2A,TYK2,JAK3,TRAF6,IL12RB1,CTNNB1,CBLB
GO:0042127	Regulation of cell population proliferation	238	1669	0.54	1.54e-59	SKAP2,NGFR,EIF2AK1,MAPK1,NFKBIA,TSC2,RIPK2,TGFB1,COMP,RPS6KB1,IL2,CCND1,IL23A,CDKN1B,MAPK14,IL12B,DUSP1,TNN,FLT3,AHR,PLCG1,CDC25B,TICAM1,RAC2,APOE,JUND,RARA,KRAS,PDGFRA,APC,CDK4,MDM2,LAMC1,TLR2,THBS1,ITGAV,CCND2,TRAF5,CYBA,PDGFRB,IL12RB2,SLC9A3R1,MAPK3,PRKCQ,KDR,PIK3CA,ATF2,PRKG2,STAT3,FOSL2,PPARGC1A,ZAP70,TNC,CDK2,ERBB3,TP53,ERBB2,GNA12,EGFR,ADRA2A,FLT1,ITGA1,APP,PPARG,KIT,TFF1,BAX,WNT1,VCAM1,PR…
GO:0042119	Neutrophil activation	7	29	0.65	0.0226	FCER1G,CAMP,BCR,PRKCD,SCNN1B,PREX1,SYK
GO:0042116	Macrophage activation	11	62	0.52	0.0137	TICAM1,PRKCE,IFNGR1,TLR4,SYK,JAK2,ITGB2,IFI35,PLCG2,ITGAM,SNCA
GO:0042116	Macrophage activation	19	62	0.87	6.68e-09	TICAM1,TLR2,APP,PRKCE,TLR9,TLR1,IFNGR1,JUN,TLR4,C1QA,SYK,JAK2,ITGB2,TLR6,TNF,TRPV1,PLCG2,ITGAM,SNCA
GO:0042113	B cell activation	37	189	0.68	6.41e-12	SKAP2,PIK3R2,FLT3,TICAM1,PIK3R3,EP300,ZAP70,TP53,KIT,BAX,VCAM1,STAT6,PTPN2,CD19,PRKCD,HSPD1,CR2,PTEN,ADA,TLR4,IL2RG,BAK1,IGBP1,SYK,PIK3CD,ITGB1,ITGA4,PTK2B,BCL2,DCAF1,PIK3R1,NTRK1,JAK3,PLCG2,BTK,PRKCB,MALT1
GO:0042110	T cell activation	51	298	0.5	5.58e-10	CD74,MYH9,EBI3,PIK3R2,IL23A,IL12B,PIK3R3,STAT3,ICAM1,ZAP70,CDK6,ERBB2,KIT,FCER1G,BAX,STAT5B,STAT6,PTPN2,LILRB1,CD28,CTSL,RPL22,FYN,ITGAL,MSN,DPP4,CD247,IL6R,PREX1,ABL1,CCND3,IL2RG,SYK,HLA-E,WAS,PIK3CD,RPS6,SH2D2A,HLA-A,BCL2,PTPN6,CD44,ITK,RHOA,PIK3CG,PIK3R1,KLRC1,VAV1,B2M,SPN,CBLB
GO:0042110	T cell activation	53	298	0.63	1.84e-15	RIPK2,TGFB1,PIK3R2,IL2,IL23A,IL12B,PIK3R3,PRKCQ,ATF2,STAT3,ZAP70,TP53,ERBB2,KIT,FCER1G,BAX,WNT1,TSC1,STAT6,PTPN2,CD28,PSEN1,RORC,SMAD3,HSPD1,DLG1,FYN,ITGAL,MSN,DPP4,MTOR,IL6R,PREX1,PTEN,ADA,CCND3,IL2RG,SYK,PIK3CD,PPP3CB,PPP3CA,HLA-A,BCL2,PTPN6,ITK,RHOA,BRAF,PIK3CG,PIK3R1,VAV1,CTNNB1,MALT1,CBLB
GO:0042104	Positive regulation of activated T cell proliferation	7	28	0.67	0.0194	IL23A,IL12B,IL27RA,RPS3,STAT5B,JAK3,IL12RB1
GO:0042104	Positive regulation of activated T cell proliferation	7	28	0.78	0.0032	IL2,IL23A,IL12B,IL23R,PPP3CA,JAK3,IL12RB1
GO:0042102	Positive regulation of T cell proliferation	27	108	0.67	3.44e-08	EBI3,IL23A,IL12B,IL12RB2,IL27RA,ZAP70,RPS3,STAT5B,VCAM1,IL12A,CD46,CD209,CD28,TGFBR2,SYK,HLA-E,IL6ST,JAK2,TFRC,HLA-A,HLA-DPA1,HLA-DMB,HLA-DPB1,TYK2,JAK3,TRAF6,IL12RB1
GO:0042102	Positive regulation of T cell proliferation	22	108	0.69	1.61e-07	RIPK2,IL2,IL23A,IL12B,IL12RB2,PRKCQ,ZAP70,VCAM1,IL12A,CD46,CD209,IL23R,CD28,SYK,IL6ST,JAK2,PPP3CA,HLA-A,TYK2,JAK3,TRAF6,IL12RB1
GO:0042100	B cell proliferation	10	53	0.66	0.0016	TICAM1,BAX,CD19,PRKCD,HSPD1,CR2,PTEN,ADA,TLR4,BCL2
GO:0042098	T cell proliferation	17	72	0.64	5.15e-05	EBI3,IL23A,IL12B,ERBB2,BAX,STAT5B,LILRB1,CD28,FYN,MSN,ABL1,CCND3,RPS6,SH2D2A,PTPN6,PIK3CG,CBLB
GO:0042098	T cell proliferation	20	72	0.83	9.63e-09	RIPK2,TGFB1,IL2,IL23A,IL12B,PRKCQ,TP53,ERBB2,BAX,CD28,DLG1,FYN,MSN,PTEN,CCND3,PPP3CB,PTPN6,PIK3CG,MALT1,CBLB
GO:0042093	T-helper cell differentiation	6	37	0.59	0.0381	IL12B,STAT3,STAT6,RORC,MTOR,IL6R
GO:0042088	T-helper 1 type immune response	8	22	0.83	0.0016	EBI3,IL12B,STAT6,HLA-DRB1,TLR4,HRAS,TRAF6,SPN
GO:0042088	T-helper 1 type immune response	6	22	0.82	0.0052	IL12B,STAT6,MTOR,TLR4,HRAS,TRAF6
GO:0042063	Gliogenesis	39	248	0.58	4.84e-10	ITGB4,MAPK1,TGFB1,VTN,LRP1,RRAS,KRAS,RRAS2,TLR2,RHEB,MAPK3,GPC1,STAT3,ERBB3,TP53,ERBB2,APP,MAP2K1,PSEN1,MTOR,DUSP10,IFNGR1,DAB1,PTEN,HDAC1,TLR4,LPAR1,C1QA,SLC8A3,AKT2,ILK,PTK2B,CUL4B,TNF,RHOA,LYN,AKT1,PTPN11,CTNNB1
GO:0042060	Wound healing	72	336	0.6	1.66e-18	CPB2,SERPIND1,MYH9,F9,COMP,COL1A1,PROC,EREG,F2RL3,PDGFRA,VWF,PDGFRB,KDR,PIK3CA,ERBB3,ERBB2,GNA12,FERMT3,ITGB6,GNAQ,ITGA5,ITGA2,F2RL2,AXL,FGB,F2,GP6,TLN1,F2R,FGG,FN1,TGFBR2,F13B,SERPINC1,F5,FLNA,VAV3,GNAS,VAV2,SDC4,SRC,TLR4,F10,F7,SYK,WAS,SDC1,PRCP,ITGB1,ILK,HPSE,CDKN1A,F11,ADRA2C,PTPN6,CD44,RHOA,GNA13,RAF1,FGFR2,PIK3CG,PPIA,TGFBR1,ITGB3,ACTG1,VAV1,ADRA2B,PLCG2,HBB,ACTB,FGA,PIK3CB
GO:0042060	Wound healing	61	336	0.64	3.64e-18	F9,TGFB1,COMP,MAPK14,TFPI,PROC,C4BPB,F2RL3,PDGFRA,VWF,PDGFRB,KDR,PIK3CA,ERBB3,ERBB2,GNA12,SERPING1,ADRA2A,ITGB6,GNAQ,ITGA5,ITGA2,F2,TLN1,F2R,SMAD3,FN1,MAP3K5,SERPINC1,F5,VAV3,VAV2,SDC4,SRC,TLR4,F10,F7,SYK,SDC1,PRCP,PPP3CA,ITGB1,ILK,HPSE,CDKN1A,F11,PPARA,ADRA2C,PTPN6,RHOA,GNA13,RAF1,PIK3CG,HIF1A,ITGB3,ACTG1,VAV1,ADRA2B,PLCG2,ACTB,PIK3CB
GO:0042059	Negative regulation of epidermal growth factor receptor signaling pathway	7	27	0.68	0.0168	CBL,EGFR,ITGA1,PTPN2,ERRFI1,CBLC,CBLB
GO:0042059	Negative regulation of epidermal growth factor receptor signaling pathway	7	27	0.8	0.0027	DUSP3,CBL,EGFR,ITGA1,PTPN2,PSEN1,CBLB
GO:0042058	Regulation of epidermal growth factor receptor signaling pathway	13	70	0.54	0.0041	EREG,PTPN12,CBL,EGFR,ITGA1,PTPN2,AGT,ERRFI1,BTC,SOS1,EPGN,CBLC,CBLB
GO:0042058	Regulation of epidermal growth factor receptor signaling pathway	10	70	0.54	0.0086	DUSP3,CBL,EGFR,ADRA2A,ITGA1,PTPN2,PSEN1,AGT,MMP9,CBLB
GO:0042026	Protein refolding	5	25	0.68	0.0352	HSPA9,HSPB2,HSPA5,HSP90AA1,HSPD1
GO:0040036	Regulation of fibroblast growth factor receptor signaling pathway	6	32	0.66	0.0220	NGFR,THBS1,GPC1,PRKD2,CREB3L1,CTNNB1
GO:0040012	Regulation of locomotion	155	1032	0.56	4.44e-39	DCN,NGFR,MADCAM1,MAPK1,BDKRB1,TGFB1,SERPINE1,RPS6KB1,DUSP3,VTN,IL23A,ARHGDIB,DUSP1,TNN,LRP1,PLCG1,RRAS,RAC2,APOE,ACTN4,RRAS2,PDGFRA,APC,THBS1,ITGAV,PDGFRB,SLC9A3R1,PIK3R3,MAP2K2,GAB1,MAPK3,KDR,STAT3,TNC,PLA2G7,GNA12,EGFR,GNRH1,ADRA2A,FLT1,PTPRR,TMSB4Y,APP,PPARG,KIT,ITGA5,ITGA2,NOS3,CRK,IL12A,INSR,PRKCE,VEGFB,PTPN2,GNAI2,ITGA3,MET,ROCK2,CALR,F2R,HSPA5,SP1,SMAD3,FOXO3,THBS4,PTK2,TRADD,CREB3,ERBB4,P…
GO:0040011	Locomotion	72	537	0.51	3.68e-15	NGFR,MAPK1,TSC2,MAPK14,VASP,RAC2,PDGFRA,ITGAV,PDGFRB,SLC12A2,GAB1,PRKCQ,EP300,ITGA9,ERBB2,FLT1,ITGA1,APP,KIT,FCER1G,VCAM1,CXCL3,CRK,MAP2K1,KIF5B,FOSL1,VEGFB,EDNRA,MET,PSEN1,PRKCD,GRIN2A,PARVA,PTK2,CREB3,CRKL,FYN,SIAH1,DPP4,TNR,IL6R,RAB13,PIP5K1A,VAV3,PREX1,LPAR1,LYPLA2,SYK,EDNRB,PIK3CD,LSP1,PPP3CB,ITGB2,CXCR4,DCC,KIF5C,SCN1B,AGTR1,RHOA,HRAS,KIF5A,PIK3CG,NTRK1,NR4A1,PIK3C2G,PGF,ITGB3,PIP5K1C,VAV1,…
GO:0038202	TORC1 signaling	5	13	0.97	0.0043	RPTOR,LAMTOR4,MTOR,LAMTOR3,MLST8
GO:0038189	Neuropilin signaling pathway	3	3	1.27	0.0259	NRP1,ABL1,CDC42
GO:0038179	Neurotrophin signaling pathway	7	26	0.7	0.0142	NGF,RAP1A,SRC,SOS1,RAF1,NTRK1,PTPN11
GO:0038179	Neurotrophin signaling pathway	6	26	0.75	0.0100	RAP1A,SRC,AKT1S1,RAF1,NTRK1,PTPN11
GO:0038166	Angiotensin-activated signaling pathway	5	13	0.85	0.0194	CAV1,AGT,SRC,AGTR1,CAMK2A
GO:0038166	Angiotensin-activated signaling pathway	5	13	0.97	0.0043	AGT,AGTR2,SRC,AGTR1,CAMK2A
GO:0038134	ERBB2-EGFR signaling pathway	4	8	0.97	0.0260	EREG,ERBB2,EGFR,BTC
GO:0038130	ERBB4 signaling pathway	4	9	0.92	0.0343	EREG,ERBB2,ERBB4,BTC
GO:0038128	ERBB2 signaling pathway	7	18	0.86	0.0029	EREG,ERBB3,ERBB2,EGFR,ERBB4,SRC,BTC
GO:0038128	ERBB2 signaling pathway	6	18	0.91	0.0024	ERBB3,ERBB2,EGFR,PTPRR,ERBB4,SRC
GO:0038127	ERBB signaling pathway	23	62	0.84	1.15e-09	MAPK1,PLCG1,EREG,GAB1,PIK3CA,CBL,ERBB3,IQGAP1,ERBB2,EGFR,PTK2,ERBB4,PDPK1,ABL1,SRC,SHC3,GRB2,BTC,PTK2B,SOS1,SHC1,EPGN,PTPN11
GO:0038127	ERBB signaling pathway	21	62	0.91	1.87e-10	MAPK1,TGFB1,PLCG1,GAB1,PIK3CA,CBL,ERBB3,IQGAP1,ERBB2,EGFR,PTPRR,PTK2,ERBB4,PDPK1,SRC,SHC3,PTK2B,SHC1,BRAF,AKT1,PTPN11
GO:0038124	Toll-like receptor TLR6:TLR2 signaling pathway	2	2	1.38	0.0489	TLR2,TLR6
GO:0038110	interleukin-2-mediated signaling pathway	3	5	1.16	0.0192	IL2RG,JAK3,JAK1
GO:0038096	Fc-gamma receptor signaling pathway involved in phagocytosis	12	21	1.03	1.23e-06	PRKCE,PRKCD,PTK2,FYN,VAV3,VAV2,ABL1,SRC,SYK,HCK,LYN,VAV1
GO:0038096	Fc-gamma receptor signaling pathway involved in phagocytosis	12	21	1.14	4.80e-08	PRKCE,PRKCD,PTK2,FYN,VAV3,VAV2,SRC,FGR,SYK,HCK,LYN,VAV1
GO:0038095	Fc-epsilon receptor signaling pathway	12	23	0.99	2.46e-06	PLCG1,FCER1G,VAV3,VAV2,SYK,SOS1,MAPK9,LYN,TRAF6,VAV1,PLCG2,BTK
GO:0038095	Fc-epsilon receptor signaling pathway	18	23	1.28	1.56e-13	PLCG1,PRKCQ,FCER1G,MAP3K7,VAV3,VAV2,SYK,MAPK8,MAP2K7,MAP3K1,MAPK9,MAP2K4,LYN,IKBKB,TRAF6,VAV1,PLCG2,BTK
GO:0038094	Fc-gamma receptor signaling pathway	14	29	0.95	4.90e-07	FCER1G,PRKCE,PRKCD,PTK2,FYN,CD247,VAV3,VAV2,ABL1,SRC,SYK,HCK,LYN,VAV1
GO:0038094	Fc-gamma receptor signaling pathway	13	29	1.04	9.68e-08	FCER1G,PRKCE,PRKCD,PTK2,FYN,VAV3,VAV2,SRC,FGR,SYK,HCK,LYN,VAV1
GO:0038093	Fc receptor signaling pathway	21	51	0.88	1.74e-09	PLCG1,KIT,FCER1G,PRKCE,PRKCD,PTK2,FYN,CD247,VAV3,VAV2,ABL1,SRC,SYK,HCK,SOS1,MAPK9,LYN,TRAF6,VAV1,PLCG2,BTK
GO:0038093	Fc receptor signaling pathway	26	51	1.09	3.77e-16	PLCG1,PRKCQ,KIT,FCER1G,PRKCE,PRKCD,PTK2,FYN,MAP3K7,VAV3,VAV2,SRC,FGR,SYK,HCK,MAPK8,MAP2K7,MAP3K1,MAPK9,MAP2K4,LYN,IKBKB,TRAF6,VAV1,PLCG2,BTK
GO:0038091	Positive regulation of cell proliferation by VEGF-activated platelet derived growth factor receptor signaling pathway	2	2	1.38	0.0489	PDGFRA,PDGFRB
GO:0038089	Positive regulation of cell migration by vascular endothelial growth factor signaling pathway	5	7	1.12	0.0030	GAB1,KDR,PIK3CD,PRKD1,PRKD2
GO:0038089	Positive regulation of cell migration by vascular endothelial growth factor signaling pathway	6	7	1.32	6.24e-05	GAB1,KDR,PIK3CD,PRKD1,PRKD2,MYO1C
GO:0038084	Vascular endothelial growth factor signaling pathway	14	21	1.09	2.53e-08	FLT3,PDGFRA,PDGFRB,GAB1,KDR,PIK3CA,NRP1,FLT1,VEGFB,NRP2,PIK3CD,PRKD1,PRKD2,PGF
GO:0038084	Vascular endothelial growth factor signaling pathway	13	21	1.18	5.58e-09	FLT3,PDGFRA,PDGFRB,GAB1,KDR,PIK3CA,FLT1,VEGFB,PIK3CD,PRKD1,PRKD2,PGF,MYO1C
GO:0038083	Peptidyl-tyrosine autophosphorylation	10	18	1.01	1.65e-05	KDR,EGFR,INSR,ABL1,SRC,ALK,PTK2B,NTRK1,BTK,IGF1R
GO:0038083	Peptidyl-tyrosine autophosphorylation	10	18	1.13	1.04e-06	MAPK3,KDR,EGFR,INSR,SRC,ALK,PTK2B,NTRK1,BTK,IGF1R
GO:0038066	p38MAPK cascade	8	13	1.17	1.08e-05	MAPK14,ATF2,MAPK11,MAP2K3,MAP3K5,MAPKAPK2,MAP3K7,MAP2K6
GO:0038065	Collagen-activated signaling pathway	7	17	0.88	0.0022	COL1A1,ITGA2,GP6,ITGA11,SYK,JAK2,COL4A6
GO:0038065	Collagen-activated signaling pathway	4	17	0.76	0.0473	ITGA2,ITGA11,SYK,JAK2
GO:0038061	NIK/NF-kappaB signaling	14	36	0.97	1.05e-07	TRAF2,COPS8,MAP3K7,IRAK1,CHUK,ALK,TIRAP,RELA,TLR6,TRAF6,AKT1,IKBKE,MAP3K14,MALT1
GO:0038033	Positive regulation of endothelial cell chemotaxis by VEGF-activated vascular endothelial growth factor receptor signaling pathway	3	4	1.14	0.0399	KDR,PRKD1,PRKD2
GO:0038033	Positive regulation of endothelial cell chemotaxis by VEGF-activated vascular endothelial growth factor receptor signaling pathway	3	4	1.26	0.0129	KDR,PRKD1,PRKD2
GO:0038027	Apolipoprotein A-I-mediated signaling pathway	3	5	1.16	0.0192	ITGAV,RHOA,ITGB3
GO:0036486	Ventral trunk neural crest cell migration	3	3	1.27	0.0259	SEMA3F,NRP1,NRP2
GO:0036484	Trunk neural crest cell migration	4	5	1.17	0.0090	SEMA3F,LAMA5,NRP1,NRP2
GO:0036294	Cellular response to decreased oxygen levels	32	136	0.76	3.90e-12	JUND,MDM2,EEF2K,SLC9A1,CBL,ATF2,TP53,KCNMB1,PPARG,TSC1,PRKCE,FOS,RPTOR,ATF4,FOXO3,PRKAA1,MTOR,MDM4,IRAK1,PTEN,PLK3,SRC,NKX3-1,SLC8A3,BAD,BCL2,SLC8A1,KCNK2,HIF1A,CITED2,AKT1,MLST8
GO:0036293	Response to decreased oxygen levels	62	291	0.71	1.75e-21	TGFB1,CDKN1B,ACTN4,JUND,MDM2,TLR2,THBS1,CYBA,CREBBP,EEF2K,EP300,SLC9A1,CBL,ATF2,TP53,KCNMB1,PPARG,VCAM1,ITGA2,TSC1,HSP90B1,PRKCE,FOS,ITPR1,RPTOR,VEGFB,EDNRA,NOS2,SMAD3,ATF4,FOXO3,PRKAA1,RYR1,DPP4,MTOR,RYR2,MDM4,IRAK1,PTEN,PLK3,ADA,SRC,F7,NKX3-1,TH,SLC8A3,ITPR2,BAD,PTK2B,BCL2,SLC8A1,PPARA,CXCR4,KCNK2,TNF,RHOA,HIF1A,CITED2,PGF,AKT1,MLST8,NOS1
GO:0036152	Phosphatidylethanolamine acyl-chain remodeling	7	12	1.15	6.08e-05	LPCAT3,MBOAT2,LPCAT4,PLAAT3,MBOAT1,PLA2G4B,PLA2G4C
GO:0036151	Phosphatidylcholine acyl-chain remodeling	7	15	1.05	0.00017	LPCAT3,MBOAT2,LPCAT4,PLB1,PLA2G4B,PLA2G4C,DBI
GO:0036150	Phosphatidylserine acyl-chain remodeling	4	9	1.03	0.0093	LPCAT3,MBOAT2,LPCAT4,MBOAT1
GO:0036148	Phosphatidylglycerol acyl-chain remodeling	4	9	1.03	0.0093	PLA2G4D,LPCAT4,PLA2G4F,PLA2G4B
GO:0036120	Cellular response to platelet-derived growth factor stimulus	12	24	0.97	3.43e-06	PDGFRA,PDGFRB,CBL,IQGAP1,FYN,SRC,TLR4,ERRFI1,PDGFD,ITGB3,CCNA2,RDX
GO:0036120	Cellular response to platelet-derived growth factor stimulus	10	24	1.0	7.35e-06	PDGFRA,PDGFRB,CBL,IQGAP1,FYN,HDAC1,SRC,TLR4,ITGB3,RDX
GO:0036119	Response to platelet-derived growth factor	11	26	1.01	1.91e-06	PDGFRA,PDGFRB,CBL,IQGAP1,FYN,HDAC1,SRC,TLR4,DDIT3,ITGB3,RDX
GO:0036092	phosphatidylinositol-3-phosphate biosynthetic process	6	21	0.73	0.0228	PIK3R3,PIK3CA,PIKFYVE,PIK3CD,PIK3CG,PIK3CB
GO:0036092	phosphatidylinositol-3-phosphate biosynthetic process	9	21	1.02	2.10e-05	INPP4A,PIK3R3,PIK3CA,PIK3C2B,PIK3CD,PIK3CG,INPP4B,PIK3C2G,PIK3CB
GO:0036016	Cellular response to interleukin-3	3	7	1.02	0.0352	GSK3A,GSK3B,JAK2
GO:0036003	Positive regulation of transcription from RNA polymerase II promoter in response to stress	7	25	0.83	0.0019	CREB3L3,TP53,HSPA5,ATF4,HIF1A,DDIT3,CREB3L1
GO:0035994	Response to muscle stretch	13	26	1.08	3.62e-08	NFKBIA,NFKB1,MAPK14,PIK3CA,SLC9A1,FOS,PTK2,RYR2,JUN,RELA,SLC8A1,RAF1,CTNNB1
GO:0035987	Endodermal cell differentiation	12	44	0.7	0.00040	LAMB1,VTN,ITGAV,ITGA5,ITGB5,LAMA3,FN1,LAMB3,GRB2,ITGA4,ITGB2,ITGA7
GO:0035987	Endodermal cell differentiation	10	44	0.74	0.00046	VTN,ITGAV,ITGA5,ITGB5,MAP2K1,FN1,MMP9,ITGA4,ITGB2,CTNNB1
GO:0035970	Peptidyl-threonine dephosphorylation	5	18	0.83	0.0122	PPP5C,PPP2CB,DUSP1,DUSP10,PPP2CA
GO:0035924	Cellular response to vascular endothelial growth factor stimulus	16	42	0.85	6.56e-07	FLT3,PDGFRA,PDGFRB,GAB1,KDR,PIK3CA,NRP1,FLT1,VCAM1,VEGFB,NRP2,ITGB1BP1,PIK3CD,PRKD1,PRKD2,PGF
GO:0035924	Cellular response to vascular endothelial growth factor stimulus	20	42	1.06	4.50e-12	MAPK14,FLT3,PDGFRA,PDGFRB,GAB1,KDR,PIK3CA,FLT1,VCAM1,VEGFB,MAP2K3,MAPKAPK2,PIK3CD,RELA,PRKD1,PRKD2,NR4A1,PGF,AKT1,MYO1C
GO:0035904	Aorta development	8	56	0.54	0.0226	NGFR,TAB1,LRP1,PDGFRB,EDNRA,MYLK,NKX3-1,LRP2
GO:0035902	Response to immobilization stress	9	23	0.98	3.62e-05	TGFB1,PPARG,TFF1,FOS,FOXO3,FOXO4,TH,PTK2B,SLC8A1
GO:0035855	Megakaryocyte development	8	22	0.83	0.0016	EP300,KIT,MED1,FLNA,PIP4K2A,PTPN6,WASF2,PTPN11
GO:0035855	Megakaryocyte development	6	22	0.82	0.0052	EP300,KIT,MED1,PIP4K2A,PTPN6,PTPN11
GO:0035815	Positive regulation of renal sodium excretion	4	12	0.91	0.0192	AVPR1A,GNAI2,AGT,EDNRB
GO:0035813	Regulation of renal sodium excretion	7	19	0.84	0.0037	AVPR1A,GNAI2,AGT,EDNRB,AVP,AGTR1,AVPR2
GO:0035813	Regulation of renal sodium excretion	7	19	0.95	0.00052	AVPR1A,GNAI2,AGT,EDNRB,AVP,AGTR1,AVPR2
GO:0035794	Positive regulation of mitochondrial membrane permeability	11	32	0.92	9.23e-06	GSK3A,SLC9A1,ATF2,TP53,BAX,BID,GSK3B,SIVA1,BAK1,BCL2L11,MAPK8
GO:0035774	Positive regulation of insulin secretion involved in cellular response to glucose stimulus	5	28	0.64	0.0494	ADCY8,PDX1,BAD,PPP3CB,HIF1A
GO:0035771	interleukin-4-mediated signaling pathway	3	4	1.14	0.0399	STAT6,IL2RG,JAK3
GO:0035771	interleukin-4-mediated signaling pathway	3	4	1.26	0.0129	STAT6,IL2RG,JAK3
GO:0035739	CD4-positive, alpha-beta T cell proliferation	4	9	1.03	0.0093	RIPK2,PRKCQ,CD28,CBLB
GO:0035728	Response to hepatocyte growth factor	5	18	0.83	0.0122	GAB1,CRK,MED1,RELA,CREB1
GO:0035710	CD4-positive, alpha-beta T cell activation	12	64	0.66	0.00044	RIPK2,IL12B,PRKCQ,STAT3,STAT6,CD28,RORC,MTOR,IL6R,IL2RG,BRAF,CBLB
GO:0035685	Helper T cell diapedesis	2	2	1.38	0.0489	CRK,CRKL
GO:0035666	TRIF-dependent toll-like receptor signaling pathway	4	7	1.14	0.0050	TICAM1,TLR4,TRAF3,TLR6
GO:0035641	Locomotory exploration behavior	5	16	0.76	0.0359	CRBN,APOE,PRKCE,DPP4,TNR
GO:0035641	Locomotory exploration behavior	5	16	0.88	0.0083	CRBN,APOE,PRKCE,DPP4,TNR
GO:0035640	Exploration behavior	7	29	0.65	0.0226	CRBN,APOE,CHL1,PRKCE,ITGA3,DPP4,TNR
GO:0035640	Exploration behavior	7	29	0.77	0.0037	CRBN,APOE,PRKCE,ITGA3,DPP4,TNR,AGTR2
GO:0035637	Multicellular organismal signaling	26	124	0.71	5.16e-09	KCNQ1,KCNMB4,SLC9A1,KCNN2,CACNA1C,CACNA1D,KCNJ3,PRKACA,KCNMB3,SCN4B,SCN5A,CACNA1H,PLN,CACNA1G,MTOR,RYR2,CHRM5,KCNE1,SLC8A1,CACNA1I,SCN1B,KCNMB2,CAMK2D,KCNJ5,KCNE1B,SCN7A
GO:0035635	Entry of bacterium into host cell	2	2	1.38	0.0489	CBL,SRC
GO:0035633	Maintenance of blood-brain barrier	6	34	0.63	0.0277	LAMC1,SLC12A2,ITGB1,JAM2,ACTG1,ACTB
GO:0035624	Receptor transactivation	4	5	1.29	0.0023	ADRA2A,NCOA3,ADRA2C,ADRA2B
GO:0035556	Intracellular signal transduction	322	1518	0.71	1.62e-127	PPP5C,TNFRSF1A,NGFR,MAPK13,MAPK12,MAPK1,RBX1,NFKBIA,ARHGDIG,TSC2,RIPK2,TGFB1,PIK3R2,RPS6KB1,NFKB1,CCND1,CDKN1B,ARHGDIB,MAPK14,AHR,PLCG1,RRAS,TRAF2,TICAM1,RAC2,RAP1B,MKNK2,APOE,PPP1R1B,PI4KA,KRAS,RRAS2,IRAK2,PDGFRA,APC,PPP1R1A,MDM2,RIPK1,TLR2,ITGAV,PDGFRB,RHEB,PIK3R3,RPS6KA6,MAP2K2,MAPK3,MAP3K8,PRKCQ,EP300,PRKCG,KDR,PIK3CA,SLC9A1,ATF2,SHC2,ZAP70,RASGRF2,CASP6,PRKAR2A,PRKAR2B,DAXX,CACNA1C,CDK2,ERBB…
GO:0035518	Histone H2A monoubiquitination	5	23	0.72	0.0267	SKP1,DDB2,DDB1,CUL4B,BRCA1
GO:0035509	Negative regulation of myosin-light-chain-phosphatase activity	4	5	1.29	0.0023	ROCK2,ROCK1,TNF,IKBKB
GO:0035408	Histone H3-T6 phosphorylation	2	2	1.38	0.0489	PRKCA,PRKCB
GO:0035405	Histone-threonine phosphorylation	5	10	0.97	0.0088	H3-3B,H3-3A,DCAF1,PRKCA,PRKCB
GO:0035357	Peroxisome proliferator activated receptor signaling pathway	6	9	1.21	0.00016	ACTN4,PPARG,MED1,NCOA1,NCOA2,RXRA
GO:0035335	Peptidyl-tyrosine dephosphorylation	9	35	0.79	0.00048	DUSP3,DUSP1,PTPRR,PTPN2,PTPN5,DUSP10,PTPN6,DUSP7,PTPN11
GO:0035308	Negative regulation of protein dephosphorylation	8	34	0.76	0.0019	PPP1R1B,GNAI2,ROCK2,GSK3B,YWHAB,ROCK1,TNF,IKBKB
GO:0035307	Positive regulation of protein dephosphorylation	9	49	0.53	0.0271	PDGFRB,GNA12,ITGA1,PRKCD,JAK2,PPIA,AMBRA1,CALM1,CALM2
GO:0035307	Positive regulation of protein dephosphorylation	13	49	0.81	1.07e-05	TGFB1,PDGFRB,GNA12,ITGA1,CALM3,PRKCD,MTOR,HSP90AB1,AGTR2,JAK2,AMBRA1,CALM1,CALM2
GO:0035306	Positive regulation of dephosphorylation	12	64	0.54	0.0061	PDGFRB,GNA12,ITGA1,ITGA2,PRKCD,SRC,JAK2,NPNT,PPIA,AMBRA1,CALM1,CALM2
GO:0035306	Positive regulation of dephosphorylation	17	64	0.81	2.80e-07	TGFB1,PDGFRB,GNA12,ITGA1,CALM3,ITGA2,PRKCD,SMAD3,MTOR,HSP90AB1,AGTR2,SRC,JAK2,ROCK1,AMBRA1,CALM1,CALM2
GO:0035305	Negative regulation of dephosphorylation	9	48	0.66	0.0031	PPP1R1B,IQGAP1,GNAI2,ROCK2,GSK3B,YWHAB,ROCK1,TNF,IKBKB
GO:0035304	Regulation of protein dephosphorylation	23	93	0.78	3.58e-09	TGFB1,PPP1R1B,PDGFRB,GNA12,ITGA1,CALM3,TSC1,HSP90B1,GNAI2,ROCK2,GSK3B,PRKCD,MTOR,HSP90AB1,AGTR2,YWHAB,JAK2,ROCK1,TNF,IKBKB,AMBRA1,CALM1,CALM2
GO:0035303	Regulation of dephosphorylation	29	133	0.72	2.33e-10	TGFB1,PPP1R1B,PDGFRB,IQGAP1,GNA12,ITGA1,CALM3,ITGA2,TSC1,HSP90B1,GNAI2,ROCK2,GSK3B,PRKCD,SMAD3,MTOR,HSP90AB1,AGTR2,YWHAB,SRC,IGBP1,JAK2,CHRM5,ROCK1,TNF,IKBKB,AMBRA1,CALM1,CALM2
GO:0035295	Tube development	121	880	0.52	8.42e-27	KCNQ1,MAPK1,TAB1,TSC2,TGFB1,COMP,ITGB8,SERPINE1,MAPK14,NR3C1,APOB,LRP1,C3,VASP,APOE,RARA,KRAS,PDGFRA,THBS1,ITGAV,PDGFRB,ITGA2B,PIK3R3,MAP2K2,GAB1,MAPK3,EP300,PAX8,KDR,PIK3CA,THRA,EGFR,PDE3B,FLT1,ITGB6,KIT,BAX,ITGA5,WNT1,NOS3,TSC1,MED1,MAP2K1,JUNB,PRKACA,VEGFB,EDNRA,ITGA3,MET,PGR,PSEN1,SMAD3,PARVA,PTK2,DLG1,CRKL,FN1,MYLK,STAT1,RYR2,VAV3,PRKACB,JUN,VAV2,PTEN,SDC4,STK4,ADA,SRC,BAK1,AR,HSPG2,SYK,ELK1…
GO:0035272	Exocrine system development	8	41	0.56	0.0326	LAMA5,SEMA3C,NRP1,EGFR,INSR,LAMA1,PLXNA1,FGFR2
GO:0035270	Endocrine system development	22	130	0.61	2.42e-06	MAPK1,TG,NR3C1,PDGFRA,MAP2K2,MAPK3,PAX8,THRA,MAP2K1,INSR,EDNRA,SMAD3,PDPK1,CRKL,IL6R,NR5A1,BAK1,PDX1,CREB1,RAF1,BRAF,CITED2
GO:0035265	Organ growth	16	98	0.6	0.00013	COMP,RARA,PDGFRB,ATF2,MAPK11,AKAP13,AGT,THBS3,PTEN,STK4,AR,ADRA1A,BCL2,ESR1,MAP2K4,PTPN11
GO:0035239	Tube morphogenesis	92	669	0.52	4.19e-20	TSC2,TGFB1,COMP,ITGB8,SERPINE1,MAPK14,NR3C1,APOB,LRP1,VASP,APOE,RARA,KRAS,PDGFRA,THBS1,ITGAV,PDGFRB,ITGA2B,PIK3R3,GAB1,PAX8,KDR,PIK3CA,EGFR,PDE3B,FLT1,BAX,ITGA5,WNT1,NOS3,TSC1,MED1,JUNB,PRKACA,VEGFB,EDNRA,MET,PGR,PSEN1,SMAD3,PARVA,PTK2,DLG1,FN1,MYLK,RYR2,VAV3,PRKACB,JUN,VAV2,PTEN,SDC4,STK4,SRC,BAK1,AR,HSPG2,SYK,NKX3-1,NOX5,BCL2L11,PRCP,YWHAZ,ITGB1,ILK,PTK2B,BCL2,HPSE,CXCR4,PRKD1,PRKD2,RAPGEF3,RHO…
GO:0035176	Social behavior	7	52	0.51	0.0473	KCNQ1,AVPR1A,RPTOR,PTEN,EIF4EBP2,AVP,TH
GO:0035162	Embryonic hemopoiesis	6	22	0.82	0.0052	KDR,KIT,MED1,ATF4,STK4,HIF1A
GO:0035094	Response to nicotine	9	48	0.54	0.0247	MAPK1,VCAM1,MT-ND4,AVP,BAD,BCL2,NTRK1,IGF1R,B2M
GO:0035094	Response to nicotine	14	48	0.85	1.72e-06	KCNQ1,MAPK1,NFKB1,VCAM1,AVP,PDX1,TH,BAD,BCL2,RELA,PPARA,TNF,NTRK1,IGF1R
GO:0035089	Establishment of apical/basal cell polarity	6	22	0.7	0.0267	SLC9A3R1,PRKCI,MSN,LAMA1,RHOA,CDC42
GO:0035089	Establishment of apical/basal cell polarity	5	22	0.74	0.0232	SLC9A3R1,PRKCI,MSN,RHOA,CDC42
GO:0035088	Establishment or maintenance of apical/basal cell polarity	8	56	0.54	0.0226	SLC9A3R1,PRKCI,EZR,DLG1,MSN,ILK,RHOA,CDC42
GO:0035066	Positive regulation of histone acetylation	10	41	0.77	0.00029	TGFB1,MAPK3,PPARGC1A,APP,RPS6KA4,ERCC6,BRCA1,NOS1,RPS6KA5,MYO1C
GO:0035065	Regulation of histone acetylation	11	72	0.57	0.0035	TGFB1,MAPK3,PPARGC1A,APP,RPS6KA4,ERCC6,BRCA1,NOS1,RPS6KA5,MYO1C,SNCA
GO:0035051	Cardiocyte differentiation	20	113	0.63	4.46e-06	MAPK1,RARA,PDGFRA,PDGFRB,MAPK3,SLC9A1,VCAM1,TSC1,EDNRA,CALR,MTOR,AKAP13,AGT,ADRA1A,MYLK3,ITGB1,SLC8A1,MAP2K4,CITED2,CDC42
GO:0035025	Positive regulation of Rho protein signal transduction	8	33	0.65	0.0119	F2RL3,PDGFRB,F2RL2,F2R,RAC1,LPAR1,LPAR6,LPAR4
GO:0035025	Positive regulation of Rho protein signal transduction	7	33	0.71	0.0067	F2RL3,PDGFRB,F2R,AKAP13,LPAR1,LPAR6,LPAR4
GO:0035023	Regulation of Rho protein signal transduction	17	89	0.55	0.00048	F2RL3,APOE,PDGFRB,NRP1,F2RL2,BCR,ITGA3,MET,F2R,RAC1,ABL1,LPAR1,LPAR6,ITGB1,RAF1,LPAR4,ARHGEF28
GO:0035023	Regulation of Rho protein signal transduction	18	89	0.69	3.21e-06	ARHGDIB,F2RL3,APOE,PDGFRB,RASGRF2,ITGA3,MET,F2R,AKAP13,LPAR1,LPAR6,ADRA1A,ITGB1,RAF1,RASGRF1,LPAR4,ARHGEF28,ARHGDIA
GO:0035022	Positive regulation of Rac protein signal transduction	3	6	1.08	0.0263	KRAS,PIK3CG,PIK3CB
GO:0035020	Regulation of Rac protein signal transduction	6	24	0.78	0.0073	KRAS,CRK,OGT,RASGRF1,PIK3CG,PIK3CB
GO:0034976	Response to endoplasmic reticulum stress	33	223	0.55	5.41e-08	CREB3L3,PPP2CB,PIK3R2,CCND1,TRAF2,THBS1,EP300,RASGRF2,TP53,CREB3L4,BAX,HSP90B1,ITPR1,CALR,HSPA5,GSK3B,CREB3L2,ATF4,THBS4,CREB3,MAP3K5,PRKN,JUN,BAK1,PDX1,BCL2L11,BCL2,RASGRF1,TRIB3,PIK3R1,DDIT3,MARCKS,CREB3L1
GO:0034767	Positive regulation of ion transmembrane transport	36	186	0.67	1.75e-11	KCNQ1,BDKRB1,PLCG1,F2RL3,ACTN4,SLC9A3R1,SLC9A1,KCNMB1,CALM3,FXYD2,BAX,F2,CD19,EDNRA,F2R,PSEN1,PDPK1,RYR2,AGT,GRIN1,BAK1,ASPH,AKAP5,PPP3CB,PPP3CA,ITGB1,PPP3CC,KCNE1,ACE2,NOS1,FXYD1,PLCG2,PPP3R2,CALM1,CALM2,SNCA
GO:0034766	Negative regulation of ion transmembrane transport	23	102	0.74	1.57e-08	KCNQ1,TGFB1,CRBN,SLC9A3R1,ADRA2A,CALM3,PRKCE,PLN,TLR9,AGT,MMP9,PPP3CB,PPP3CA,PPP3CC,BCL2,KCNE1,TNF,CAMK2D,KCNE1B,NOS1,PPP3R2,CALM1,CALM2
GO:0034765	Regulation of ion transmembrane transport	81	504	0.59	2.80e-21	KCNQ1,BDKRB1,TGFB1,CRBN,PLCG1,F2RL3,ACTN4,RIPK1,CYBA,SLC9A3R1,SLC9A1,KCNN2,RASGRF2,CACNA1C,KCNMB1,ADRA2A,APP,CACNA1D,CALM3,FXYD2,BAX,KCNJ3,PRKCE,F2,PRKACA,CD19,EDNRA,F2R,SCN4B,PSEN1,SCN5A,GRIN2A,CACNA1H,PDPK1,DLG1,FYN,PLN,ATP2B4,CACNA1G,TLR9,CACNA1S,RYR2,AGT,CACNA1E,GRIN1,MMP9,BAK1,ASPH,AKAP5,PPP3CB,PPP3CA,ITGB1,PTK2B,PPP3CC,BCL2,KCNE1,KCNU1,SLC8A1,CACNA1I,DAPK1,ACE2,PRKD1,PTPN6,SCN1B,TNF,RASGRF1…
GO:0034764	Positive regulation of transmembrane transport	48	236	0.69	6.02e-16	KCNQ1,BDKRB1,MAPK14,PLCG1,C3,F2RL3,ACTN4,SLC9A3R1,SLC9A1,KCNMB1,CALM3,FXYD2,BAX,PRKCI,INSR,IRS1,F2,CD19,EDNRA,F2R,PSEN1,PDPK1,RYR2,AGT,GRIN1,AZIN2,BAK1,IRS2,ASPH,AKT2,AKAP5,PPP3CB,PPP3CA,ITGB1,PPP3CC,KCNE1,ACE2,BRAF,PIK3R1,AKT1,NOS1,FXYD1,PLCG2,PTPN11,PPP3R2,CALM1,CALM2,SNCA
GO:0034763	Negative regulation of transmembrane transport	29	127	0.74	9.16e-11	KCNQ1,TGFB1,GSK3A,CRBN,THBS1,SLC9A3R1,ADRA2A,CALM3,PRKCE,PLN,TLR9,AGT,MMP9,IRS2,AKT2,PPP3CB,PPP3CA,PPP3CC,BCL2,KCNE1,TNF,CAMK2D,AKT1,KCNE1B,NOS1,PRKCB,PPP3R2,CALM1,CALM2
GO:0034762	Regulation of transmembrane transport	100	587	0.62	3.19e-28	KCNQ1,BDKRB1,TGFB1,GSK3A,RPS6KB1,MAPK14,CRBN,PLCG1,C3,F2RL3,ACTN4,RIPK1,THBS1,CYBA,SLC9A3R1,SLC9A1,KCNN2,RASGRF2,CACNA1C,KCNMB1,ADRA2A,APP,PRKAG2,CACNA1D,CALM3,FXYD2,BAX,KCNJ3,PRKCI,INSR,IRS1,PRKCE,F2,PRKACA,CD19,EDNRA,F2R,SCN4B,PSEN1,SCN5A,GRIN2A,CACNA1H,PDPK1,DLG1,FYN,PLN,ATP2B4,CACNA1G,TLR9,CACNA1S,RYR2,AGT,CACNA1E,GRIN1,MMP9,AZIN2,BAK1,IRS2,ASPH,AKT2,AKAP5,PPP3CB,PPP3CA,ITGB1,PTK2B,PPP3CC,BCL…
GO:0034645	Cellular macromolecule biosynthetic process	144	778	0.54	1.04e-31	MRPS10,EIF3D,EIF5,EIF3E,RPL18A,RPL19,RPS12,APOB,MRPS7,EIF3K,RPS4Y1,APOE,EIF2S3,EIF3G,EEFSEC,EIF2S1,RPL35,XYLT1,EIF3J,RPL8,LCAT,MRPL3,RPL3L,RPS11,RPS27A,MRPS5,RPL37,RPS3,DENR,EIF5B,RPL29,ABCE1,RPS23,RPL10L,NDUFA7,MRPL13,MRPL4,RPL13,EEF2,RPL15,RPL38,VEGFB,RPL4,MRPL1,MRPS11,RPS15A,RPS27L,EIF3C,EIF5A,EEF1A1,RPL7,RPS2,RPS21,RPL3,RPL36AL,RPL27A,RPL21,RPLP1,RPS3A,RPL22L1,RPL22,RPS26,ETF1,EIF3B,MRPL24,RP…
GO:0034644	Cellular response to UV	20	90	0.62	1.69e-05	RBX1,ACTR5,EIF2S1,DDB2,CREBBP,EP300,BAX,DDB1,CDC25A,CASP9,PRKCD,PARP1,CUL4A,PCNA,CUL4B,CDKN1A,MME,NEDD4,PIK3R1,RPL26
GO:0034644	Cellular response to UV	18	90	0.68	3.68e-06	MAPK13,RBX1,DDB2,CREBBP,EP300,TP53,BAX,DDB1,CASP9,PRKCD,ATF4,MMP9,BAK1,CUL4A,CUL4B,CDKN1A,MME,PIK3R1
GO:0034638	Phosphatidylcholine catabolic process	4	12	0.91	0.0192	PLA2G15,PLA2G7,PLB1,PNPLA7
GO:0034620	Cellular response to unfolded protein	16	79	0.69	1.33e-05	CREB3L3,CCND1,EP300,DAXX,CREB3L4,BAX,HSPA9,HSPA5,CREB3L2,ATF4,HSPD1,CREB3,PRKN,BAK1,DDIT3,CREB3L1
GO:0034614	Cellular response to reactive oxygen species	23	118	0.67	1.54e-07	MAPK13,MAPK1,PDGFRA,RIPK1,MAPK3,EGFR,NOS3,STAT6,FOS,PRKCD,PRKAA1,FYN,MAP3K5,CHUK,JUN,MMP9,SRC,MAPK8,RELA,SLC8A1,MAPK9,AKT1,BTK
GO:0034612	Response to tumor necrosis factor	38	199	0.66	5.97e-12	TNFRSF1A,MAPK1,NFKBIA,RPS6KB1,NFKB1,MAPK14,APOB,TRAF2,ACTN4,RIPK1,THBS1,TRAF5,CYBA,MAPK3,TP53,VCAM1,FOXO3,TRADD,MAP3K5,STAT1,CHUK,IGBP1,RRAGA,NKX3-1,JAK2,TRAF3,ILK,PTK2B,MAP2K7,RELA,CD14,TNF,BRCA1,IKBKB,TRAF6,TCL1A,AKT1,TRPV1
GO:0034605	Cellular response to heat	8	48	0.61	0.0107	THBS1,DAXX,PRKACA,HSP90AA1,IRAK1,HSP90AB1,LYN,TRPV1
GO:0034599	Cellular response to oxidative stress	38	224	0.61	1.27e-10	MAPK13,MAPK1,PDGFRA,RIPK1,MAPK3,ATF2,PPARGC1A,TP53,EGFR,NOS3,STAT6,FOS,EDNRA,PRKCD,ATF4,FOXO3,PRKAA1,FYN,MAP3K5,CHUK,JUN,PRKAA2,MMP9,SRC,PRR5L,FOXO1,JAK2,MAPK8,BCL2,RELA,SLC8A1,DAPK1,PRKD1,MAPK9,HIF1A,AKT1,BTK,SNCA
GO:0034502	Protein localization to chromosome	26	92	0.72	8.22e-09	H4C6,H3-3B,RB1,MRNIP,H2AC8,SGF29,H1-5,H4C11,H3-3A,H4C2,H4C3,CDK1,ESR1,H4-16,H4C15,H4C14,WBP2,H2BC11,H4C1,H4C4,H4C12,H4C13,H4C9,H2AC4,H4C5,H4C8
GO:0034470	ncRNA processing	72	409	0.51	1.33e-14	FBL,UTP18,KRR1,BYSL,RRP9,MPHOSPH10,UTP3,NAT10,IMP4,RPL35,UTP20,UTP6,NOP58,NOB1,RIOK2,PWP2,UTP15,DCAF13,NOL6,TSR1,PA2G4,SMAD1,WDR3,WDR75,MRPL1,MRPS11,RRP7A,IMP3,UTP4,NOC4L,RPL7,FCF1,RPS21,HEATR1,RPL5,RPL7A,UTP11,RPL10A,BMS1,WDR46,MRTO4,RPS16,RIOK1,RPS6,NOP56,NOL10,RCL1,UTP14A,RPL14,RPS8,SNU13,WDR43,RPS14,NGDN,BUD23,RPS24,RPL7L1,WDR36,RPS25,TBL3,RPL26,RPL27,RPS15,EMG1,RPS19,RPS28,NSA2,RPS7,RPL35A,R…
GO:0034446	Substrate adhesion-dependent cell spreading	23	58	0.87	4.07e-10	LAMB1,LAMA5,LAMC1,ITGAV,NRP1,ITGB7,FERMT3,AXL,LAMB2,FN1,RAC1,LAMC3,ABL1,SRC,ITGA8,LAMB4,LAMB3,ILK,ITGA4,PARVB,RHOA,PIK3R1,ITGB3
GO:0034446	Substrate adhesion-dependent cell spreading	15	58	0.8	2.26e-06	LAMC1,ITGAV,ITGB7,PARVA,FN1,SRC,ITGA8,ILK,ITGA4,PARVB,PARVG,RHOA,BRAF,PIK3R1,ITGB3
GO:0034405	Response to fluid shear stress	7	34	0.7	0.0076	TGFB1,PDGFRB,NOS3,SRC,PTK2B,CITED2,AKT1
GO:0034393	Positive regulation of smooth muscle cell apoptotic process	6	12	1.08	0.00048	IL12B,PPARG,IL12A,ATF4,MAP2K4,CDKN2A
GO:0034382	Chylomicron remnant clearance	3	5	1.16	0.0192	APOE,APOC1,APOC2
GO:0034381	Plasma lipoprotein particle clearance	6	24	0.67	0.0366	APOB,APOE,LDLRAP1,LDLR,APOC1,APOC2
GO:0034380	High-density lipoprotein particle assembly	5	12	1.0	0.0033	APOE,PRKACA,PRKACB,PRKACG,APOA5
GO:0034377	Plasma lipoprotein particle assembly	6	23	0.69	0.0314	APOB,APOE,PRKACA,PRKACB,PRKACG,APOC1
GO:0034377	Plasma lipoprotein particle assembly	8	23	0.93	0.00023	APOB,APOE,LPCAT3,PRKACA,PRKACB,PRKACG,APOA5,APOC1
GO:0034374	Low-density lipoprotein particle remodeling	5	16	0.88	0.0083	APOB,APOE,PLA2G7,AGT,AGTR1
GO:0034372	Very-low-density lipoprotein particle remodeling	4	9	1.03	0.0093	APOE,LCAT,APOA5,APOC2
GO:0034369	Plasma lipoprotein particle remodeling	7	29	0.65	0.0226	APOB,APOE,LCAT,AGT,AGTR1,APOC1,APOC2
GO:0034369	Plasma lipoprotein particle remodeling	9	29	0.88	0.00015	APOB,APOE,LCAT,PLA2G7,AGT,AGTR1,APOA5,APOC1,APOC2
GO:0034351	Negative regulation of glial cell apoptotic process	4	9	0.92	0.0343	TRAF2,PRKCI,PRKCD,PRKCA
GO:0034351	Negative regulation of glial cell apoptotic process	4	9	1.03	0.0093	TRAF2,PRKCI,PRKCD,PRKCA
GO:0034341	Response to interferon-gamma	21	127	0.6	6.05e-06	RPS6KB1,IL12B,TLR2,TP53,KIF5B,IL23R,NOS2,STAT1,CD47,IFNGR1,TLR4,HCK,JAK2,DAPK1,TNF,ACTG1,IL12RB1,MYO1C,CDC42,JAK1,SNCA
GO:0034340	Response to type I interferon	11	52	0.59	0.0045	IFNAR1,STAT2,IFNAR2,STAT1,IRF7,MAVS,TYK2,IKBKE,IRF3,ISG15,JAK1
GO:0034315	Regulation of Arp2/3 complex-mediated actin nucleation	10	30	0.79	0.00046	WASL,ABI2,WASF3,NCKAP1,WAS,WASF1,BRK1,CYFIP1,WASF2,ARFIP2
GO:0034314	Arp2/3 complex-mediated actin nucleation	9	17	0.99	7.21e-05	ARPC3,ARPC1A,ACTR3,ARPC5,ARPC2,ARPC5L,ACTR2,ARPC4,ARPC1B
GO:0034284	Response to monosaccharide	25	149	0.61	4.60e-07	TGFB1,RPS6KB1,CDKN1B,THBS1,GYS2,CYBA,PIK3CA,ADCY8,ITGA2,PRKACA,FOXO3,PRKAA1,PFKFB2,PRKAA2,IRS2,PDX1,TH,BAD,PPP3CA,PTK2B,SLC8A1,RHOA,RAF1,HIF1A,IGF1R
GO:0034198	Cellular response to amino acid starvation	13	49	0.81	1.07e-05	MAPK1,RRAGB,MAPK3,ATF2,ATF4,MAP3K5,MTOR,RRAGD,RRAGC,RRAGA,MAPK8,CDKN1A,PRKD1
GO:0034162	Toll-like receptor 9 signaling pathway	4	10	0.99	0.0122	PIK3AP1,TLR9,IRAK1,IRAK4
GO:0034142	Toll-like receptor 4 signaling pathway	8	19	0.89	0.00075	PRKCE,PIK3AP1,TLR4,TIRAP,CD14,TICAM2,LYN,TRIL
GO:0034142	Toll-like receptor 4 signaling pathway	12	19	1.18	2.15e-08	NFKBIA,RIPK2,LY96,PRKCE,PIK3AP1,IRAK1,TLR4,TIRAP,CD14,TICAM2,LYN,TRIL
GO:0034137	Positive regulation of toll-like receptor 2 signaling pathway	3	6	1.08	0.0263	CYBA,TLR1,TIRAP
GO:0034135	Regulation of toll-like receptor 2 signaling pathway	5	12	1.0	0.0033	CYBA,TLR1,TIRAP,TLR6,LYN
GO:0034134	Toll-like receptor 2 signaling pathway	4	6	1.21	0.0035	RIPK2,TLR2,PIK3AP1,IRAK1
GO:0034123	Positive regulation of toll-like receptor signaling pathway	8	29	0.82	0.00079	TLR2,CYBA,TLR9,TLR1,TIRAP,CD14,TICAM2,TLR5
GO:0034121	Regulation of toll-like receptor signaling pathway	14	73	0.67	9.29e-05	TLR2,CYBA,APP,PDPK1,TLR9,TLR1,TIRAP,IRF7,CD14,TLR6,ESR1,TICAM2,LYN,TLR5
GO:0034113	Heterotypic cell-cell adhesion	10	36	0.71	0.0015	ITGAV,ITGB7,ITGA5,VCAM1,ITGB1,ITGA4,ITGB2,ITGA7,ITGB3,ITGAX
GO:0034113	Heterotypic cell-cell adhesion	11	36	0.87	2.24e-05	MADCAM1,ITGAV,ITGB7,ITGA5,VCAM1,PARVA,CD47,ITGB1,ITGA4,ITGB2,ITGB3
GO:0034112	Positive regulation of homotypic cell-cell adhesion	5	17	0.74	0.0429	GP6,IL6R,IL6ST,JAK2,JAK1
GO:0034112	Positive regulation of homotypic cell-cell adhesion	4	17	0.76	0.0473	IL6R,IL6ST,JAK2,JAK1
GO:0034110	Regulation of homotypic cell-cell adhesion	11	38	0.73	0.00053	GP6,PRKCD,FGG,IL6R,SYK,IL6ST,JAK2,PRKCA,LYN,RDX,JAK1
GO:0034110	Regulation of homotypic cell-cell adhesion	11	38	0.85	3.33e-05	PRKCQ,PRKCD,IL6R,PRKG1,SYK,IL6ST,JAK2,PRKCA,LYN,RDX,JAK1
GO:0034105	Positive regulation of tissue remodeling	6	11	1.12	0.00035	IL2,IL23A,IL12B,ROCK2,PPP3CA,ROCK1
GO:0034103	Regulation of tissue remodeling	13	75	0.51	0.0069	IL23A,IL12B,BCR,THBS4,AGT,SRC,SYK,TFRC,SPP1,TF,INPP5D,PRKCA,ITGB3
GO:0034103	Regulation of tissue remodeling	17	75	0.74	1.76e-06	TGFB1,IL2,IL23A,IL12B,TP53,PPARG,ROCK2,THBS4,AGT,SRC,SYK,PPP3CA,SPP1,ROCK1,INPP5D,PRKCA,ITGB3
GO:0034101	Erythrocyte homeostasis	18	102	0.52	0.00068	THRA,RB1,KIT,STAT5B,MED1,AXL,AHSP,PTPN2,HCLS1,SCNN1B,RPS6,JAK2,RPS14,RPS24,LYN,JAK3,RPS19,RPS17
GO:0034097	Response to cytokine	128	804	0.59	5.06e-34	TNFRSF1A,MAPK13,MAPK1,NFKBIA,RIPK2,GSK3A,RPS6KB1,NFKB1,MAPK14,IL12B,APOB,DUSP1,FLT3,TRAF2,ACTN4,RARA,IRAK2,CDK4,RIPK1,TLR2,THBS1,TRAF5,CYBA,IL12RB2,SLC12A2,MAPK3,CBL,STAT3,TP53,APP,KIT,MRAS,FCER1G,VCAM1,PRKCI,CXCL3,STAT6,FOS,KIF5B,PRKACA,FOSL1,NEFH,STAT2,IL23R,HSPA5,GSK3B,NOS2,TBK1,MAPK11,RPS6KA4,IL21R,FOXO3,TRADD,CRKL,STAT4,STIP1,MAP3K5,STAT1,CD47,MAPKAPK2,CACYBP,IFNGR1,IL6R,MAP3K7,IRAK1,CHUK,HS…
GO:0033993	Response to lipid	139	827	0.61	1.92e-39	PPP5C,MAPK1,BDKRB1,NFKBIA,RIPK2,TGFB1,GSK3A,SERPINE1,RPS6KB1,NFKB1,CCND1,CDKN1B,MAPK14,IL12B,NR3C1,TFPI,APOB,FLT3,AHR,GPR83,FOSB,TICAM1,JUND,RARA,IRAK2,CDK4,TLR2,THBS1,CYBA,PDGFRB,IL12RB2,MAPK3,PIK3CA,LCAT,CBL,STAT3,DAXX,KCNMB1,EGFR,GNRH1,LY96,ADCY8,PPARG,CALM3,VCAM1,CXCL3,ITGA2,ADCY1,NOS3,AVPR1A,MED1,IL12A,IRS1,PRKCE,FOS,FOSL1,NFKBIB,ROCK2,CALR,F2R,IL23R,GSK3B,PGR,RORC,NRIP1,NOS2,CASP9,FOXO3,ESR…
GO:0033864	Positive regulation of NAD(P)H oxidase activity	4	7	1.03	0.0193	GNAI2,AGT,GNAI3,AGTR1
GO:0033864	Positive regulation of NAD(P)H oxidase activity	5	7	1.24	0.00060	CYBA,GNAI2,AGT,GNAI3,AGTR1
GO:0033700	Phospholipid efflux	4	12	0.91	0.0192	APOE,APOA5,APOC1,APOC2
GO:0033693	Neurofilament bundle assembly	3	3	1.38	0.0082	NEFM,NEFH,NEFL
GO:0033690	Positive regulation of osteoblast proliferation	5	13	0.85	0.0194	ITGAV,ABL1,HPSE,ITGB3,IGF1R
GO:0033690	Positive regulation of osteoblast proliferation	4	13	0.87	0.0237	ITGAV,HPSE,ITGB3,IGF1R
GO:0033688	Regulation of osteoblast proliferation	9	28	0.78	0.0013	TNN,ITGAV,ABL1,BCL2,HPSE,RHOA,FGFR2,ITGB3,IGF1R
GO:0033688	Regulation of osteoblast proliferation	8	28	0.84	0.00065	TNN,ITGAV,SMAD3,BCL2,HPSE,RHOA,ITGB3,IGF1R
GO:0033674	Positive regulation of kinase activity	93	494	0.54	1.25e-20	CD74,CCND1,IL23A,CDKN1B,IL12B,FLT3,EREG,TRAF2,PDGFRA,SPDYE1,THBS1,CCND2,PDGFRB,KDR,PIK3CA,ERBB3,IQGAP1,ERBB2,EGFR,RPS3,FLT1,KIT,MRNIP,AXL,INSR,IRS1,F2,CKS1B,MET,DIPK2A,SPDYE4,SPDYE3,PRKCD,SPDYA,FGFR3,PTK2,ERBB4,PDPK1,RPLP1,TGFBR2,HLA-DRB1,ITGB1BP1,AGT,IL6R,EPHA7,RAP1A,VAV3,DAB1,VAV2,ABL1,SDC4,CCND3,SRC,TLR4,SYK,SPDYC,JAK2,ALK,TIRAP,PDGFD,BAD,BTC,PTK2B,CDKN1A,ADRA2C,PRKD1,PIK3R5,FGFR1,CD44,RHOA,HR…
GO:0033674	Positive regulation of kinase activity	115	494	0.75	6.24e-44	TAB1,TGFB1,IL2,CCND1,IL23A,CDKN1B,IL12B,SLC8A2,FLT3,CDC25B,TRAF2,CAMK1,PDGFRA,THBS1,CCND2,PDGFRB,MAP2K2,KDR,PIK3CA,DAXX,ERBB3,IQGAP1,ERBB2,EGFR,ADRA2A,FLT1,APP,ADCY8,PRKAG2,KIT,CALM3,MAP2K1,INSR,IRS1,RPTOR,F2,CD19,MET,IL23R,PRKAG1,PSEN1,PRKCD,HSP90AA1,PTK2,ERBB4,TCL1B,PDPK1,MAP2K3,DLG1,COPS8,ERCC6,ATP2B4,MAP3K5,TLR9,MTOR,AKAP13,AGT,PFKFB2,TAB2,IL6R,MAP3K7,MTCP1,RAP1A,IRAK1,VAV3,DAB1,HSP90AB1,VAV2…
GO:0033673	Negative regulation of kinase activity	44	229	0.67	7.23e-14	TSC2,DUSP3,CDKN1B,DUSP1,APOE,PPP1R1B,APC,CBL,PRKAR2A,PRKAR2B,DEPTOR,GNAQ,PPARG,PRKAG2,DUSP16,PTPN2,PSEN1,PRKCD,SFN,PDPK1,PIP4K2C,AGT,PRKN,DUSP10,PTEN,IRS2,PIP4K2A,SLC8A3,AKT1S1,PKIA,SLC8A1,CDKN1A,PRKAR1B,RGS14,PTPN6,TRIB3,DUSP7,CDKN2A,LYN,AKT1,PIP4K2B,CBLB,SNCA,PIK3CB
GO:0033631	Cell-cell adhesion mediated by integrin	4	6	1.09	0.0135	ITGA5,ITGB1,ITGA4,NPNT
GO:0033631	Cell-cell adhesion mediated by integrin	3	6	1.08	0.0263	ITGA5,ITGB1,ITGA4
GO:0033628	Regulation of cell adhesion mediated by integrin	12	49	0.66	0.00089	FERMT3,RAC3,PTK2,CRKL,DPP4,ITGB1BP1,SYK,PTPN6,PIK3CG,LYN,ITGB3,PTPN11
GO:0033628	Regulation of cell adhesion mediated by integrin	14	49	0.84	2.11e-06	SERPINE1,PDE3B,CRK,RAC3,PTK2,CRKL,DPP4,ADA,SYK,PTPN6,PIK3CG,LYN,ITGB3,PTPN11
GO:0033627	Cell adhesion mediated by integrin	25	42	1.04	5.85e-14	ITGB8,VTN,ITGAV,ITGA2B,ITGA9,ICAM1,ITGB7,ITGA1,ITGB6,ITGA5,ITGB5,ITGA2,ITGA3,ITGA11,ITGAL,ITGA10,ITGA8,ITGB1,ITGA4,ITGB2,NPNT,ITGA7,ITGB3,ITGAX,ITGAM
GO:0033627	Cell adhesion mediated by integrin	22	42	1.1	7.04e-14	ITGB4,ITGB8,VTN,ITGAV,ITGA2B,ITGA9,ITGB7,ITGA1,ITGB6,ITGA5,ITGB5,ITGA2,ITGA3,ITGA11,ITGAL,ITGA10,ITGA8,ITGB1,ITGA4,ITGB2,ITGB3,ITGAM
GO:0033622	Integrin activation	4	10	0.87	0.0437	FERMT3,TLN1,FN1,ITGB1BP1
GO:0033598	Mammary gland epithelial cell proliferation	5	15	0.79	0.0294	MAPK1,CCND1,STAT6,MED1,ESR1
GO:0033598	Mammary gland epithelial cell proliferation	5	15	0.91	0.0068	MAPK1,CCND1,STAT6,MED1,ESR1
GO:0033574	Response to testosterone	8	42	0.55	0.0363	THBS1,CBL,CALR,MSN,AVP,BAD,SPP1,IGF1R
GO:0033574	Response to testosterone	14	42	0.91	4.72e-07	RPS6KB1,THBS1,CBL,ROCK2,CALR,MSN,AR,ELK1,AVP,NKX3-1,BAD,SPP1,TBXA2R,IGF1R
GO:0033555	Multicellular organismal response to stress	16	73	0.72	5.68e-06	RPS6KB1,THBS1,PRKCG,ADRA2A,THBS4,DPP4,MTOR,PTEN,EDNRB,PPP3CA,BCL2,LPAR5,NTRK1,AKT1,TRPV1,NOS1
GO:0033344	Cholesterol efflux	5	27	0.65	0.0451	APOB,APOE,APOA5,APOC1,APOC2
GO:0033327	Leydig cell differentiation	4	12	0.91	0.0192	CCND1,PDGFRA,NR5A1,AR
GO:0033277	Abortive mitotic cell cycle	2	2	1.38	0.0489	PTPN6,PTPN11
GO:0033239	Negative regulation of cellular amine metabolic process	3	5	1.16	0.0192	ATP2B4,ITGB2,ITGAM
GO:0033209	Tumor necrosis factor-mediated signaling pathway	20	56	0.94	2.65e-10	TNFRSF1A,NFKBIA,TRAF2,ACTN4,RIPK1,TRAF5,TP53,FOXO3,TRADD,STAT1,CHUK,RRAGA,JAK2,TRAF3,ILK,PTK2B,RELA,TNF,IKBKB,TRAF6
GO:0033194	Response to hydroperoxide	5	16	0.88	0.0083	SP1,PRKCD,JAK2,DAPK1,PRKD1
GO:0033173	calcineurin-NFAT signaling cascade	7	15	1.05	0.00017	NFATC3,MTOR,PPP3CB,PPP3CA,NFATC2,PPP3CC,NFATC1
GO:0033157	Regulation of intracellular protein transport	37	231	0.59	9.84e-10	TGFB1,PIK3R2,GSK3A,MAPK14,RAC2,CAMK1,ERBB2,PRKACA,GSK3B,PSEN1,PRKCD,SMAD3,HSP90AA1,SFN,PRKAA1,FYN,PRKN,HSP90AB1,PLK3,PRR5L,ASPH,JAK2,AKT2,AKAP5,MAPK8,PKIA,ITGB2,KCNE1,PRKD1,RAPGEF3,MAVS,HRAS,CDKN2A,PIK3R1,PTPN11,MYO1C,ITGAM
GO:0033143	Regulation of intracellular steroid hormone receptor signaling pathway	10	74	0.51	0.0121	EP300,NCOR1,MED1,CALR,CARM1,HDAC1,SRC,AR,RHOA,BRCA1
GO:0033138	Positive regulation of peptidyl-serine phosphorylation	29	110	0.8	4.79e-12	RIPK2,TGFB1,GSK3A,CAMK1,PIK3CA,EGFR,APP,ARAF,RPTOR,TBK1,HSP90AA1,TCL1B,ERCC6,ATP2B4,MTCP1,HSP90AB1,STK4,AVP,BCL2,PRKD1,PRKD2,RAPGEF3,TNF,RAF1,BRAF,TCL1A,AKT1,NOS1,SNCA
GO:0033135	Regulation of peptidyl-serine phosphorylation	35	143	0.77	1.16e-13	RIPK2,TGFB1,GSK3A,CAMK1,PIK3CA,EGFR,APP,ARAF,BAX,RPTOR,TBK1,HSP90AA1,TCL1B,PRKAA1,ERCC6,ATP2B4,MTCP1,HSP90AB1,PTEN,STK4,BAK1,AVP,BCL2,PRKD1,PRKD2,RAPGEF3,TNF,RAF1,BRAF,BDKRB2,TCL1A,AKT1,NOS1,INPP5F,SNCA
GO:0033133	Positive regulation of glucokinase activity	3	5	1.16	0.0192	PFKFB2,PFKFB1,BAD
GO:0033131	Regulation of glucokinase activity	4	10	0.99	0.0122	PRKN,PFKFB2,PFKFB1,BAD
GO:0033129	Positive regulation of histone phosphorylation	3	5	1.16	0.0192	MAPK3,RPS6KA4,RPS6KA5
GO:0033108	Mitochondrial respiratory chain complex assembly	31	98	0.77	1.74e-11	NDUFB4,NDUFB7,NDUFS7,NDUFA2,NDUFB5,NDUFA9,NDUFB10,NDUFB11,NDUFB9,NDUFC2,NDUFS4,NDUFB8,UQCRFS1,NDUFS8,NDUFA12,MT-ND1,MT-ND5,MT-ND4,MT-ND2,NDUFS2,NDUFA1,NDUFS5,NDUFA8,NDUFB6,NDUFA11,NDUFS1,NDUFB3,NDUFA5,NDUFA13,NDUFA6,NDUFB1
GO:0033081	Regulation of T cell differentiation in thymus	6	28	0.71	0.0132	ERBB2,CAMK4,PTPN2,ADA,IL2RG,CDKN2A
GO:0033077	T cell differentiation in thymus	11	63	0.51	0.0153	CD74,ZAP70,CDK6,ERBB2,STAT5B,CD28,ABL1,IL2RG,RPS6,BCL2,B2M
GO:0033077	T cell differentiation in thymus	11	63	0.63	0.0014	RIPK2,ZAP70,TP53,ERBB2,WNT1,CD28,ADA,IL2RG,BCL2,BRAF,CTNNB1
GO:0033032	Regulation of myeloid cell apoptotic process	7	33	0.71	0.0067	THRA,PTEN,PIK3CD,IRF7,BCL2,CDKN2A,PIK3CB
GO:0033006	Regulation of mast cell activation involved in immune response	7	34	0.7	0.0076	RAC2,PDPK1,GAB2,FGR,SYK,PTPN6,LYN
GO:0032981	Mitochondrial respiratory chain complex I assembly	30	61	0.96	5.06e-15	NDUFB4,NDUFB7,NDUFS7,NDUFA2,NDUFB5,NDUFA9,NDUFB10,NDUFB11,NDUFB9,NDUFC2,NDUFS4,NDUFB8,NDUFS8,NDUFA12,MT-ND1,MT-ND5,MT-ND4,MT-ND2,NDUFS2,NDUFA1,NDUFS5,NDUFA8,NDUFB6,NDUFA11,NDUFS1,NDUFB3,NDUFA5,NDUFA13,NDUFA6,NDUFB1
GO:0032967	Positive regulation of collagen biosynthetic process	6	26	0.75	0.0100	TGFB1,PDGFRB,ITGA2,F2,F2R,CREB3L1
GO:0032965	Regulation of collagen biosynthetic process	8	36	0.73	0.0025	TGFB1,PDGFRB,PPARG,ITGA2,F2,F2R,IL6R,CREB3L1
GO:0032946	Positive regulation of mononuclear cell proliferation	37	150	0.66	5.17e-11	CD74,EBI3,IL23A,IL12B,TICAM1,IL12RB2,IL27RA,ZAP70,RPS3,STAT5B,VCAM1,IL12A,CD46,CD209,CD28,TGFBR2,VAV3,TLR4,SYK,IRS2,BCL2L1,HLA-E,IL6ST,JAK2,TFRC,TIRAP,HLA-A,BCL2,CDKN1A,HLA-DPA1,HLA-DMB,HLA-DPB1,TYK2,JAK3,TRAF6,IL12RB1,BTK
GO:0032946	Positive regulation of mononuclear cell proliferation	35	150	0.75	3.75e-13	RIPK2,IL2,IL23A,IL12B,TICAM1,IL12RB2,PRKCQ,ZAP70,VCAM1,IL12A,CD46,CD209,IL23R,CD28,TLR9,VAV3,ADA,TLR4,SYK,IRS2,BCL2L1,IL6ST,JAK2,TIRAP,PPP3CA,NFATC2,HLA-A,BCL2,CDKN1A,TYK2,JAK3,TRAF6,IL12RB1,BTK,MYD88
GO:0032944	Regulation of mononuclear cell proliferation	56	246	0.63	2.63e-15	CD74,SOS2,CLC,EBI3,IL23A,IL12B,TICAM1,RAC2,IL12RB2,IL27RA,ZAP70,ERBB2,RPS3,STAT5B,VCAM1,IL12A,CD46,CD209,LILRB1,BID,CD28,IL27,TGFBR2,HLA-DRB1,CR1,VAV3,SDC4,TLR4,VSIG4,SYK,IRS2,BCL2L1,HLA-E,HLA-G,IL6ST,JAK2,TFRC,TIRAP,HLA-A,BCL2,SOS1,CDKN1A,PTPN6,HLA-DPA1,HLA-DMB,INPP5D,HLA-DPB1,LYN,TYK2,JAK3,TRAF6,RASSF5,IL12RB1,BTK,SPN,CBLB
GO:0032944	Regulation of mononuclear cell proliferation	51	246	0.7	3.05e-17	RIPK2,TGFB1,IL2,IL23A,IL12B,AHR,TICAM1,RAC2,IL12RB2,PRKCQ,ZAP70,ERBB2,VCAM1,IL12A,CD46,CD209,BID,IL23R,CD28,DLG1,TLR9,VAV3,PTEN,SDC4,ADA,TLR4,VSIG4,SYK,IRS2,BCL2L1,IL6ST,JAK2,TIRAP,PPP3CA,NFATC2,HLA-A,BCL2,CDKN1A,PTPN6,INPP5D,CDKN2A,LYN,TYK2,JAK3,TRAF6,RASSF5,IL12RB1,BTK,CTNNB1,MYD88,CBLB
GO:0032943	Mononuclear cell proliferation	25	128	0.56	6.62e-06	EBI3,IL23A,IL12B,FLT3,TICAM1,ERBB2,BAX,STAT5B,LILRB1,CD28,PRKCD,FYN,MSN,CR2,ABL1,CCND3,TLR4,BCL2L1,RPS6,SH2D2A,BCL2,PTPN6,PIK3CG,RASSF5,CBLB
GO:0032943	Mononuclear cell proliferation	32	128	0.78	9.91e-13	RIPK2,TGFB1,IL2,IL23A,IL12B,FLT3,TICAM1,PRKCQ,TP53,ERBB2,BAX,CD19,CD28,TBK1,PRKCD,HSPD1,DLG1,FYN,MSN,CR2,PTEN,ADA,CCND3,TLR4,BCL2L1,PPP3CB,BCL2,PTPN6,PIK3CG,RASSF5,MALT1,CBLB
GO:0032930	Positive regulation of superoxide anion generation	7	20	0.81	0.0046	GNAI2,PRKCD,AGT,GNAI3,SYK,ITGB2,ITGAM
GO:0032930	Positive regulation of superoxide anion generation	10	20	1.08	2.14e-06	TGFB1,CYBA,APP,GNAI2,PRKCD,AGT,GNAI3,SYK,ITGB2,ITGAM
GO:0032928	Regulation of superoxide anion generation	8	23	0.81	0.0020	GNAI2,PRKCD,AGT,GNAI3,SYK,ITGB2,AATF,ITGAM
GO:0032922	Circadian regulation of gene expression	12	72	0.61	0.0011	NGFR,AHR,PPARGC1A,RORC,NRIP1,ATF4,HDAC1,OGT,CSNK1E,CSNK1D,PPARA,NCOA2
GO:0032892	Positive regulation of organic acid transport	9	47	0.67	0.0028	SLC12A2,AVPR1A,PSEN1,AGT,AVPR1B,AVP,ITGB1,ACE2,MAP2K6
GO:0032891	Negative regulation of organic acid transport	5	23	0.72	0.0267	THBS1,IRS2,AKT2,TNF,AKT1
GO:0032890	Regulation of organic acid transport	17	74	0.75	1.51e-06	THBS1,SLC12A2,AVPR1A,PSEN1,AGT,AVPR1B,SYK,IRS2,AVP,AKT2,ITGB1,PPARA,ACE2,TNF,AKT1,MAP2K6,SNCA
GO:0032885	Regulation of polysaccharide biosynthetic process	9	36	0.78	0.00057	TGFB1,GSK3A,NFKB1,INSR,IRS1,GSK3B,IRS2,AKT2,AKT1
GO:0032879	Regulation of localization	272	2103	0.5	1.43e-61	KCNQ1,TNFRSF1A,NGFR,MAPK1,BDKRB1,NFKBIA,ARHGDIG,TSC2,TGFB1,PIK3R2,GSK3A,SERPINE1,RPS6KB1,VTN,NFKB1,MAPK14,IL12B,CRBN,APOB,LRP1,PLCG1,C3,CFP,F2RL3,RAC2,RAP1B,APOE,ACTN4,CAMK1,APC,KCNMB4,RIPK1,TLR2,THBS1,ITGAV,SNCAIP,LPCAT3,CYBA,PDGFRB,SLC12A2,SLC9A3R1,MAP2K2,MAPK3,EEF2K,PAX8,PRKCG,SLC9A1,CBL,GPC1,PRKG2,KCNN2,RASGRF2,CASP6,CACNA1C,ERBB3,ERBB2,KCNMB1,EGFR,ADRA2A,APP,PIP4P2,ADCY8,PPARG,PRKAG2,CACNA1D…
GO:0032873	Negative regulation of stress-activated MAPK cascade	11	49	0.74	0.00023	DUSP3,DUSP1,MECOM,NCOR1,DUSP16,EZR,DLG1,PRKN,DUSP10,IGBP1,FOXO1
GO:0032872	Regulation of stress-activated MAPK cascade	39	189	0.7	3.68e-13	MAPK1,RIPK2,DUSP3,DUSP1,TRAF2,RIPK1,TRAF5,PHLPP1,MAP2K2,MAPK3,MECOM,NCOR1,EGFR,APP,DUSP16,CRK,MAP2K1,EZR,DLG1,COPS5,MAP3K5,TLR9,PRKN,DUSP10,CARD9,TLR4,IGBP1,FOXO1,TIRAP,TRAF3,PTK2B,MAP2K7,TNF,HRAS,MAP2K4,TRAF6,MAPK8IP3,IGF1R,MYD88
GO:0032870	Cellular response to hormone stimulus	102	489	0.7	3.42e-35	TGFB1,PIK3R2,GSK3A,RPS6KB1,GNRHR,NFKB1,NR3C1,TFPI,APOB,FLT3,FOSB,RARA,APC,CDK4,CYBA,PIK3R3,GAB1,EEF2K,PAX8,PIK3CA,SLC9A1,THRA,STAT3,DAXX,ADRA2A,PDE3B,ADCY8,PPARG,KIT,WNT1,PRKCI,STAT6,CRK,MED1,INSR,IRS1,PRKCE,FOS,PRKACA,PTPN2,EDNRA,CALR,GSK3B,PGR,SP1,CASP9,PRKCD,CACNA1H,GNG2,FOXO3,PTK2,ESR2,PDPK1,PRKAA1,MAX,STAT1,AGT,SGK1,RAB13,PRKAA2,AGTR2,NCOA3,IRS4,EIF4EBP2,SRC,NR5A1,FOXO4,AR,IRS2,TBC1D4,PRKCZ,…
GO:0032869	Cellular response to insulin stimulus	26	148	0.51	2.08e-05	PIK3R2,CAV2,CDK4,PIK3R3,GAB1,PIK3CA,SLC9A1,RB1,PRKCI,INSR,IRS1,PTPN2,SP1,PDPK1,STAT1,PARP1,IRS4,SRC,IRS2,ERRFI1,AKT2,GRB2,SHC1,PIK3R1,CYFIP1,IGF1R
GO:0032869	Cellular response to insulin stimulus	35	148	0.76	2.72e-13	PIK3R2,GSK3A,RPS6KB1,APC,CDK4,PIK3R3,GAB1,EEF2K,PIK3CA,SLC9A1,PDE3B,PPARG,PRKCI,INSR,IRS1,PTPN2,GSK3B,SP1,PDPK1,STAT1,RAB13,IRS4,EIF4EBP2,SRC,FOXO4,IRS2,TBC1D4,PRKCZ,FOXO1,AKT2,SHC1,TRIB3,PIK3R1,AKT1,IGF1R
GO:0032868	Response to insulin	46	205	0.73	1.12e-16	KCNQ1,PIK3R2,GSK3A,RPS6KB1,MAPK14,APC,CDK4,TLR2,PIK3R3,GAB1,EEF2K,PIK3CA,SLC9A1,PDE3B,PPARG,PRKCI,INPPL1,TSC1,INSR,IRS1,PTPN2,GSK3B,SP1,PDPK1,MAX,STAT1,MTOR,RAB13,IRS4,EIF4EBP2,SRC,OGT,FOXO4,PFKFB1,IRS2,TBC1D4,PRKCZ,FOXO1,AKT2,PPARA,SHC1,TRIB3,PIK3R1,LYN,AKT1,IGF1R
GO:0032849	Positive regulation of cellular pH reduction	3	6	1.08	0.0263	AVPR1A,AVPR1B,AVP
GO:0032847	Regulation of cellular pH reduction	4	8	0.97	0.0260	AVPR1A,AVPR1B,AVP,BCL2
GO:0032847	Regulation of cellular pH reduction	4	8	1.08	0.0070	AVPR1A,AVPR1B,AVP,BCL2
GO:0032819	Positive regulation of natural killer cell proliferation	9	13	1.11	1.58e-05	IL23A,IL12B,IL12RB2,STAT5B,IL12A,HLA-E,JAK2,TYK2,IL12RB1
GO:0032819	Positive regulation of natural killer cell proliferation	8	13	1.17	1.08e-05	IL23A,IL12B,IL12RB2,IL12A,IL23R,JAK2,TYK2,IL12RB1
GO:0032816	Positive regulation of natural killer cell activation	13	28	0.94	2.09e-06	IL23A,IL12B,TICAM1,HLA-F,IL12RB2,STAT5B,AXL,IL12A,HLA-E,JAK2,KLRC2,TYK2,IL12RB1
GO:0032816	Positive regulation of natural killer cell activation	9	28	0.89	0.00012	IL23A,IL12B,TICAM1,IL12RB2,IL12A,IL23R,JAK2,TYK2,IL12RB1
GO:0032814	Regulation of natural killer cell activation	16	46	0.81	1.74e-06	IL23A,IL12B,TICAM1,DCAF15,HLA-F,IL12RB2,STAT5B,AXL,IL12A,HLA-E,JAK2,KLRC2,TYK2,KLRC3-2,KLRC1,IL12RB1
GO:0032814	Regulation of natural killer cell activation	11	46	0.76	0.00014	IL23A,IL12B,TICAM1,DCAF15,IL12RB2,IL12A,IL23R,FGR,JAK2,TYK2,IL12RB1
GO:0032811	Negative regulation of epinephrine secretion	3	5	1.16	0.0192	ADRA2A,ADRA2C,ADRA2B
GO:0032793	Positive regulation of CREB transcription factor activity	8	18	1.03	5.98e-05	ADCY8,ADCY1,RPS6KA4,CRTC2,PRKD1,LPAR5,PRKD2,RPS6KA5
GO:0032768	Regulation of monooxygenase activity	9	52	0.51	0.0366	APOE,EGFR,CAV1,PTK2B,ESR1,CALM1,CALM2,SNCA,PIK3CB
GO:0032768	Regulation of monooxygenase activity	15	52	0.84	7.24e-07	NFKB1,APOE,EGFR,CALM3,ATP2B4,AGTR2,PTK2B,TNF,ESR1,HIF1A,AKT1,CALM1,CALM2,SNCA,PIK3CB
GO:0032765	Positive regulation of mast cell cytokine production	3	4	1.26	0.0129	KIT,SYK,BCL10
GO:0032760	Positive regulation of tumor necrosis factor production	18	101	0.52	0.00062	IL23A,IL12B,TICAM1,THBS1,STAT3,IFNGR1,TLR4,SYK,HLA-E,JAK2,TIRAP,CD14,MAVS,PIK3R1,PLCG2,BTK,PTPN11,SPN
GO:0032760	Positive regulation of tumor necrosis factor production	28	101	0.83	4.46e-12	RIPK2,IL23A,IL12B,TICAM1,RIPK1,TLR2,THBS1,CYBA,STAT3,LY96,APP,PSEN1,TLR9,TLR1,MAPKAPK2,IFNGR1,CARD9,TLR4,SYK,JAK2,TIRAP,CD14,MAVS,PIK3R1,PLCG2,BTK,PTPN11,MYD88
GO:0032757	Positive regulation of interleukin-8 production	11	65	0.5	0.0185	CD74,STAT3,CAMP,IL17D,F2R,TLR4,SYK,TIRAP,CD14,PRKD2,MAVS
GO:0032757	Positive regulation of interleukin-8 production	21	65	0.89	3.79e-10	SERPINE1,RIPK1,TLR2,STAT3,IL17D,F2R,NOS2,TLR9,TLR1,TLR4,SYK,TIRAP,RELA,CD14,PRKD2,TNF,MAVS,DDIT3,TLR5,BCL10,MYD88
GO:0032755	Positive regulation of interleukin-6 production	27	98	0.82	1.31e-11	MAPK13,RIPK2,TICAM1,TLR2,CYBA,STAT3,APP,IL17D,F2R,NOS2,HSPD1,TLR9,TLR1,IL6R,CARD9,TLR4,SYK,TIRAP,TLR6,TNF,MAVS,TRAF6,PLCG2,BTK,PTPN11,BCL10,MYD88
GO:0032753	Positive regulation of interleukin-4 production	6	27	0.73	0.0116	RARA,PRKCQ,FCER1G,CD28,SYK,PRKCZ
GO:0032743	Positive regulation of interleukin-2 production	8	36	0.62	0.0181	TRAF2,RPS3,STAT5B,CD28,ABL1,PRKD2,TRAF6,PLCG2
GO:0032743	Positive regulation of interleukin-2 production	9	36	0.78	0.00057	RIPK2,TRAF2,PRKCQ,CD28,MAP3K7,PRKD2,TRAF6,PLCG2,MALT1
GO:0032741	Positive regulation of interleukin-18 production	3	8	0.96	0.0453	TLR2,TLR9,TNF
GO:0032740	Positive regulation of interleukin-17 production	12	28	1.02	4.99e-07	TGFB1,IL2,IL23A,IL12B,PRKCQ,IL23R,CARD9,JAK2,TYK2,IL12RB1,BTK,MYD88
GO:0032735	Positive regulation of interleukin-12 production	8	43	0.54	0.0400	IL23A,IL12B,TLR4,SYK,HLA-G,TIRAP,TRAF6,PLCG2
GO:0032735	Positive regulation of interleukin-12 production	15	43	0.93	1.01e-07	RIPK2,IL23A,MAPK14,IL12B,TLR2,IL23R,MAPK11,HSPD1,TLR9,TLR4,SYK,TIRAP,RELA,TRAF6,PLCG2
GO:0032733	Positive regulation of interleukin-10 production	9	40	0.62	0.0095	IL23A,IL12B,STAT3,CD46,CD28,TLR4,SYK,PLCG2,ISG15
GO:0032733	Positive regulation of interleukin-10 production	12	40	0.86	9.59e-06	IL23A,IL12B,TLR2,STAT3,CD46,CD28,HSPD1,TLR9,TLR4,SYK,PRKCZ,PLCG2
GO:0032731	Positive regulation of interleukin-1 beta production	10	61	0.6	0.0038	RIPK2,STAT3,APP,SMAD3,TLR4,JAK2,TLR6,TNF,MALT1,MYD88
GO:0032729	Positive regulation of interferon-gamma production	20	78	0.68	2.76e-06	EBI3,IL23A,IL12B,IL12RB2,IL27RA,TXK,IL12A,LILRB1,IL27,ABL1,TLR4,JAK2,HLA-A,CD14,HLA-DPA1,HRAS,HLA-DPB1,TYK2,IL12RB1,ISG15
GO:0032729	Positive regulation of interferon-gamma production	20	78	0.79	2.92e-08	RIPK2,IL2,IL23A,IL12B,IL12RB2,TXK,APP,IL12A,IL23R,HSPD1,TLR9,TLR4,JAK2,HLA-A,CD14,IL1R1,TNF,HRAS,TYK2,IL12RB1
GO:0032728	Positive regulation of interferon-beta production	8	41	0.56	0.0326	TICAM1,TLR4,IRF7,MAVS,IRF3,PTPN11,ISG15,STING1
GO:0032728	Positive regulation of interferon-beta production	10	41	0.77	0.00029	RIPK2,TICAM1,TLR2,TBK1,HSP90AA1,TLR9,TLR4,IRF7,MAVS,PTPN11
GO:0032727	Positive regulation of interferon-alpha production	9	25	0.94	6.08e-05	RIPK2,TBK1,HSPD1,TLR9,STAT1,CHUK,TLR4,IRF7,MAVS
GO:0032725	Positive regulation of granulocyte macrophage colony-stimulating factor production	7	15	1.05	0.00017	IL23A,IL12B,IL17D,IL23R,TLR9,CARD9,SYK
GO:0032722	Positive regulation of chemokine production	15	71	0.71	1.78e-05	RIPK2,TICAM1,TLR2,APP,TLR9,IL6R,CARD9,TLR4,SYK,TIRAP,TNF,MAVS,TICAM2,HIF1A,MYD88
GO:0032700	Negative regulation of interleukin-17 production	5	15	0.91	0.0068	TGFB1,IL12B,IL12A,TLR4,DDIT3
GO:0032693	Negative regulation of interleukin-10 production	5	21	0.76	0.0198	IL23A,IL12B,IL23R,JAK3,BTK
GO:0032680	Regulation of tumor necrosis factor production	31	164	0.66	1.03e-09	RIPK2,IL23A,IL12B,TICAM1,RARA,RIPK1,TLR2,THBS1,CYBA,STAT3,LY96,APP,PSEN1,TLR9,TLR1,CD47,MAPKAPK2,IFNGR1,CARD9,TLR4,SYK,JAK2,TIRAP,CD14,PTPN6,MAVS,PIK3R1,PLCG2,BTK,PTPN11,MYD88
GO:0032677	Regulation of interleukin-8 production	23	86	0.81	9.94e-10	SERPINE1,RIPK1,TLR2,STAT3,IL17D,F2R,NOS2,TLR9,TLR1,IL6R,TLR4,SYK,TIRAP,RELA,CD14,TLR6,PRKD2,TNF,MAVS,DDIT3,TLR5,BCL10,MYD88
GO:0032675	Regulation of interleukin-6 production	31	151	0.7	1.75e-10	MAPK13,RIPK2,TICAM1,TLR2,CYBA,STAT3,APP,IL17D,F2R,NOS2,HSPD1,TLR9,TLR1,CD47,MAPKAPK2,IL6R,CARD9,TLR4,SYK,TIRAP,TLR6,PTPN6,TNF,MAVS,INPP5D,TRAF6,PLCG2,BTK,PTPN11,BCL10,MYD88
GO:0032673	Regulation of interleukin-4 production	7	34	0.7	0.0076	RARA,PRKCQ,FCER1G,CD28,SYK,PRKCZ,DDIT3
GO:0032667	Regulation of interleukin-23 production	4	10	0.99	0.0122	TGFB1,TLR4,PLCG2,MYD88
GO:0032663	Regulation of interleukin-2 production	11	64	0.5	0.0168	TRAF2,RPS3,STAT5B,CD28,EZR,CR1,ABL1,VSIG4,PRKD2,TRAF6,PLCG2
GO:0032663	Regulation of interleukin-2 production	12	64	0.66	0.00044	RIPK2,TRAF2,PRKCQ,CD28,EZR,MAP3K7,CARD9,VSIG4,PRKD2,TRAF6,PLCG2,MALT1
GO:0032660	Regulation of interleukin-17 production	9	41	0.61	0.0109	IL23A,IL12B,IL27RA,IL12A,TLR4,JAK2,TYK2,IL12RB1,BTK
GO:0032660	Regulation of interleukin-17 production	15	41	0.95	6.08e-08	TGFB1,IL2,IL23A,IL12B,PRKCQ,IL12A,IL23R,CARD9,TLR4,JAK2,TYK2,DDIT3,IL12RB1,BTK,MYD88
GO:0032655	Regulation of interleukin-12 production	12	64	0.54	0.0061	IL23A,IL12B,THBS1,LILRB1,TLR4,SYK,HLA-G,TIRAP,HLA-B,JAK3,TRAF6,PLCG2
GO:0032655	Regulation of interleukin-12 production	19	64	0.86	1.02e-08	RIPK2,NFKB1,IL23A,MAPK14,IL12B,TLR2,THBS1,IL23R,MAPK11,HSPD1,TLR9,CD47,TLR4,SYK,TIRAP,RELA,JAK3,TRAF6,PLCG2
GO:0032653	Regulation of interleukin-10 production	13	60	0.6	0.0013	IL23A,IL12B,STAT3,CD46,LILRB1,CD28,HLA-DRB1,TLR4,SYK,JAK3,PLCG2,BTK,ISG15
GO:0032653	Regulation of interleukin-10 production	16	60	0.81	6.62e-07	IL23A,IL12B,TLR2,STAT3,CD46,IL23R,CD28,HSPD1,TLR9,CD47,TLR4,SYK,PRKCZ,JAK3,PLCG2,BTK
GO:0032649	Regulation of interferon-gamma production	23	120	0.55	2.37e-05	EBI3,IL23A,IL12B,IL12RB2,IL27RA,TXK,AXL,IL12A,LILRB1,IL27,HLA-DRB1,CR1,ABL1,TLR4,JAK2,HLA-A,CD14,HLA-DPA1,HRAS,HLA-DPB1,TYK2,IL12RB1,ISG15
GO:0032649	Regulation of interferon-gamma production	23	120	0.67	2.00e-07	RIPK2,IL2,IL23A,IL12B,RARA,IL12RB2,TXK,APP,IL12A,IL23R,HSPD1,TLR9,CD47,TLR4,JAK2,HLA-A,CD14,IL1R1,TNF,HRAS,TYK2,DDIT3,IL12RB1
GO:0032648	Regulation of interferon-beta production	11	58	0.55	0.0091	TICAM1,LILRB1,TLR4,RNF216,TIRAP,IRF7,MAVS,IRF3,PTPN11,ISG15,STING1
GO:0032648	Regulation of interferon-beta production	12	58	0.7	0.00020	RIPK2,TICAM1,TLR2,TBK1,HSP90AA1,TLR9,TLR4,TIRAP,TRAF3,IRF7,MAVS,PTPN11
GO:0032570	Response to progesterone	10	39	0.79	0.00020	TGFB1,FOSB,TLR2,THBS1,FOS,FOSL1,SRC,BAD,NCOA2,IGF1R
GO:0032516	Positive regulation of phosphoprotein phosphatase activity	6	22	0.7	0.0267	PDGFRB,GNA12,ITGA1,JAK2,CALM1,CALM2
GO:0032516	Positive regulation of phosphoprotein phosphatase activity	10	22	1.04	4.06e-06	PDGFRB,GNA12,ITGA1,CALM3,MTOR,HSP90AB1,AGTR2,JAK2,CALM1,CALM2
GO:0032515	Negative regulation of phosphoprotein phosphatase activity	7	26	0.81	0.0023	PPP1R1B,GNAI2,ROCK2,GSK3B,ROCK1,TNF,IKBKB
GO:0032496	Response to lipopolysaccharide	66	314	0.71	1.28e-22	MAPK1,BDKRB1,NFKBIA,RIPK2,TGFB1,SERPINE1,RPS6KB1,NFKB1,MAPK14,IL12B,APOB,TICAM1,JUND,RARA,IRAK2,CDK4,TLR2,IL12RB2,MAPK3,LY96,VCAM1,CXCL3,NOS3,IL12A,PRKCE,FOS,NFKBIB,F2R,IL23R,NOS2,CASP9,MAP2K3,TLR9,DUSP10,MAPKAPK2,TAB2,IRAK1,SRC,TLR4,HCK,EDNRB,RPS6KA3,TH,JAK2,TIRAP,MAPK8,MAP2K7,RELA,CD14,TBXA2R,MAPKAPK3,TNF,RHOA,TICAM2,LYN,TRAF6,NR4A1,AKT1,NOS1,PLCG2,BTK,TLR5,MALT1,BCL10,MYD88,SNCA
GO:0032495	Response to muramyl dipeptide	5	20	0.78	0.0172	NFKBIA,RIPK2,MAPK14,CARD9,RELA
GO:0032494	Response to peptidoglycan	4	13	0.87	0.0237	RIPK2,CARD9,RELA,MYD88
GO:0032490	Detection of molecule of bacterial origin	6	12	1.08	0.00048	TLR2,LY96,TLR1,TLR4,TLR6,C4B
GO:0032481	Positive regulation of type I interferon production	12	63	0.55	0.0055	TICAM1,STAT1,TLR4,SYK,IRF7,CD14,MAVS,IRF3,PLCG2,PTPN11,ISG15,STING1
GO:0032481	Positive regulation of type I interferon production	18	63	0.84	4.47e-08	RIPK2,TICAM1,TLR2,TBK1,HSP90AA1,HSPD1,TLR9,STAT1,IRAK1,CHUK,TLR4,SYK,IRF7,CD14,MAVS,PLCG2,PTPN11,MYD88
GO:0032479	Regulation of type I interferon production	20	103	0.67	1.31e-06	RIPK2,TICAM1,TLR2,TBK1,HSP90AA1,HSPD1,TLR9,STAT1,IRAK1,CHUK,TLR4,SYK,TIRAP,TRAF3,IRF7,CD14,MAVS,PLCG2,PTPN11,MYD88
GO:0032469	Endoplasmic reticulum calcium ion homeostasis	7	27	0.8	0.0027	APP,BAX,ITPR1,PSEN1,BAK1,BCL2,CAMK2D
GO:0032436	Positive regulation of proteasomal ubiquitin-dependent protein catabolic process	15	96	0.58	0.00035	RBX1,GSK3A,MDM2,GSK3B,PSEN1,DDA1,PRKN,COP1,PLK3,CSNK1E,CSNK1D,MAPK9,TRIB3,AKT1,DET1
GO:0032434	Regulation of proteasomal ubiquitin-dependent protein catabolic process	22	143	0.57	9.31e-06	RBX1,GSK3A,MDM2,CDK2,GNA12,ARAF,USP9X,GSK3B,PSEN1,USP7,DDA1,PRKN,COP1,HSP90AB1,PLK3,OGT,CSNK1E,CSNK1D,MAPK9,TRIB3,AKT1,DET1
GO:0032418	Lysosome localization	10	57	0.63	0.0025	CBL,KIT,KIF5B,SYK,PIK3CD,PIP4P1,KLC2,PIK3CG,LYN,BTK
GO:0032414	Positive regulation of ion transmembrane transporter activity	16	116	0.52	0.00068	ACTN4,SLC9A1,CALM3,FXYD2,EDNRA,RYR2,ASPH,AKAP5,PPP3CB,PPP3CA,PPP3CC,KCNE1,PLCG2,PPP3R2,CALM1,CALM2
GO:0032413	Negative regulation of ion transmembrane transporter activity	19	78	0.77	1.41e-07	KCNQ1,CRBN,SLC9A3R1,ADRA2A,CALM3,PRKCE,PLN,TLR9,AGT,MMP9,PPP3CB,PPP3CA,PPP3CC,KCNE1,CAMK2D,KCNE1B,PPP3R2,CALM1,CALM2
GO:0032412	Regulation of ion transmembrane transporter activity	41	266	0.57	2.64e-10	KCNQ1,CRBN,ACTN4,RIPK1,SLC9A3R1,SLC9A1,RASGRF2,ADRA2A,APP,CACNA1D,CALM3,FXYD2,PRKCE,PRKACA,EDNRA,SCN4B,DLG1,PLN,TLR9,RYR2,AGT,MMP9,ASPH,AKAP5,PPP3CB,PPP3CA,ITGB1,PTK2B,PPP3CC,KCNE1,DAPK1,SCN1B,RASGRF1,CAMK2D,KCNE1B,NOS1,FXYD1,PLCG2,PPP3R2,CALM1,CALM2
GO:0032411	Positive regulation of transporter activity	20	127	0.58	2.03e-05	ACTN4,SLC9A1,CALM3,FXYD2,EDNRA,PRKCD,SGK2,RYR2,SGK1,ASPH,AKAP5,PPP3CB,PPP3CA,PPP3CC,KCNE1,RXRA,PLCG2,PPP3R2,CALM1,CALM2
GO:0032410	Negative regulation of transporter activity	20	86	0.75	1.14e-07	KCNQ1,CRBN,SLC9A3R1,ADRA2A,CALM3,PRKCE,PLN,TLR9,AGT,MMP9,PPP3CB,PPP3CA,PPP3CC,KCNE1,CAMK2D,KCNE1B,PPP3R2,CALM1,CALM2,SNCA
GO:0032409	Regulation of transporter activity	50	293	0.62	5.68e-14	KCNQ1,CRBN,ACTN4,RIPK1,SLC9A3R1,SLC9A1,RASGRF2,ADRA2A,APP,PPARG,CACNA1D,CALM3,FXYD2,PRKCE,PRKACA,EDNRA,SCN4B,PRKCD,SGK2,DLG1,PLN,TLR9,RYR2,AGT,SGK1,MMP9,ASPH,AKAP5,PPP3CB,PPP3CA,ITGB1,PTK2B,PPP3CC,BCL2,KCNE1,DAPK1,ACE2,SCN1B,RASGRF1,RXRA,CAMK2D,KCNE1B,NOS1,FXYD1,PLCG2,ACTB,PPP3R2,CALM1,CALM2,SNCA
GO:0032388	Positive regulation of intracellular transport	37	203	0.64	3.97e-11	TGFB1,PIK3R2,GSK3A,MAPK14,RAC2,CAMK1,ERBB2,PRKACA,GSK3B,PSEN1,PRKCD,SMAD3,HSP90AA1,EZR,SFN,PRKAA1,FYN,MSN,PRKN,HSP90AB1,PLK3,PRR5L,ASPH,JAK2,AKT2,AKAP5,MAPK8,ITGB2,PLA2G4E,PRKD1,RAPGEF3,MAVS,HRAS,PIK3R1,RDX,MYO1C,ITGAM
GO:0032386	Regulation of intracellular transport	51	341	0.56	2.59e-12	MAPK1,TGFB1,PIK3R2,GSK3A,MAPK14,RAC2,CAMK1,MAP2K2,MAPK3,ERBB2,MAP2K1,PRKACA,NEFH,GSK3B,PSEN1,PRKCD,SMAD3,HSP90AA1,EZR,SFN,USP7,PRKAA1,FYN,PLN,MSN,PRKN,HSP90AB1,PLK3,SRC,MYLK2,PRR5L,ASPH,JAK2,AKT2,AKAP5,MAPK8,PKIA,ITGB2,KCNE1,PLA2G4E,PRKD1,RAPGEF3,MAVS,HRAS,CDKN2A,PIK3R1,PTPN11,RDX,MYO1C,ITGAM,INPP5F
GO:0032376	Positive regulation of cholesterol transport	6	38	0.58	0.0422	NFKBIA,LRP1,APOE,LPCAT3,PPARG,RXRA
GO:0032375	Negative regulation of cholesterol transport	4	14	0.84	0.0287	NFKB1,APOE,APOC1,APOC2
GO:0032374	Regulation of cholesterol transport	10	64	0.58	0.0051	NFKBIA,NFKB1,LRP1,APOE,LPCAT3,PPARG,RXRA,APOA5,APOC1,APOC2
GO:0032370	Positive regulation of lipid transport	12	89	0.51	0.0050	NFKBIA,LRP1,APOE,LPCAT3,PPARG,PRKCD,AVPR1B,NKX3-1,SPP1,RXRA,MAP2K6,DBI
GO:0032369	Negative regulation of lipid transport	9	30	0.75	0.0019	APOE,THBS1,ITGAV,IRS2,AKT2,ITGB3,APOC1,APOC2,PTPN11
GO:0032369	Negative regulation of lipid transport	11	30	0.95	5.67e-06	NFKB1,APOE,THBS1,ITGAV,IRS2,AKT2,AKT1,ITGB3,APOC1,APOC2,PTPN11
GO:0032368	Regulation of lipid transport	28	139	0.69	2.44e-09	NFKBIA,NFKB1,LRP1,APOE,THBS1,ITGAV,LPCAT3,PPARG,PRKCD,AGT,PRKN,AVPR1B,SYK,IRS2,NKX3-1,AKT2,SPP1,PPARA,AGTR1,RXRA,APOA5,AKT1,ITGB3,APOC1,APOC2,MAP2K6,DBI,PTPN11
GO:0032355	Response to estradiol	22	121	0.53	7.82e-05	COL1A1,CCND1,CDKN1B,APOB,PDGFRB,STAT3,EGFR,STAT5B,ITGA2,CALR,NRIP1,CASP9,PTCH1,AGT,NCOA3,F7,PCNA,BAD,ARPC1B,ESR1,CCNA2,IGF1R
GO:0032355	Response to estradiol	22	121	0.64	8.53e-07	TGFB1,CCND1,CDKN1B,APOB,RARA,PDGFRB,STAT3,EGFR,ITGA2,CALR,NRIP1,CASP9,ESR2,AGT,NCOA3,F7,TH,BCL2L11,BAD,ESR1,CTNNB1,IGF1R
GO:0032273	Positive regulation of protein polymerization	13	92	0.53	0.0023	CDKN1B,VASP,PRKCE,MET,HSP90AA1,DLG1,MTOR,HCK,PTK2B,RHOA,LMOD2,AMBRA1,MLST8
GO:0032231	Regulation of actin filament bundle assembly	19	105	0.53	0.00034	PIK3R2,SLC9A1,NRP1,MET,RAC1,ITGB1BP1,PRKN,FLNA,ABL1,SDC4,LPAR1,WAS,RHOA,PIK3R1,TGFBR1,ACTG1,WASF2,RDX,CDC42
GO:0032231	Regulation of actin filament bundle assembly	19	105	0.64	6.38e-06	PIK3R2,SLC9A1,TSC1,MET,ROCK2,SMAD3,MTOR,CD47,PRKN,SDC4,LPAR1,ROCK1,RAPGEF3,RHOA,BRAF,PIK3R1,ACTG1,RDX,CDC42
GO:0032212	Positive regulation of telomere maintenance via telomerase	7	34	0.7	0.0076	MAPK1,MAPK3,PRKCQ,CCT3,MAP2K7,MAPKAPK5,CTNNB1
GO:0032210	Regulation of telomere maintenance via telomerase	8	55	0.55	0.0206	MAPK1,MAPK3,PRKCQ,CCT3,SRC,MAP2K7,MAPKAPK5,CTNNB1
GO:0032200	Telomere organization	31	129	0.65	5.06e-09	H4C6,H3-3B,CCNE1,H4C11,H3C12,PARP1,H3-3A,H3C10,H4C2,H3C4,H4C3,PCNA,DOT1L,CCNE2,H4-16,H4C15,H4C14,H4C1,H4C4,H4C12,H3C1,H4C13,H4C9,H3C11,H3C7,H3C8,H3C3,H4C5,H3C2,H4C8,H3C6
GO:0032148	Activation of protein kinase B activity	7	29	0.65	0.0226	INSR,PDPK1,ITGB1BP1,SRC,ADRA2C,PPIA,ADRA2B
GO:0032148	Activation of protein kinase B activity	8	29	0.82	0.00079	ADRA2A,INSR,PDPK1,MTOR,SRC,PRKCZ,ADRA2C,ADRA2B
GO:0032147	Activation of protein kinase activity	45	203	0.73	3.84e-16	TGFB1,TRAF2,MAP2K2,PIK3CA,DAXX,ERBB3,IQGAP1,EGFR,ADRA2A,ADCY8,PRKAG2,CALM3,MAP2K1,INSR,RPTOR,PRKCD,ERBB4,TCL1B,PDPK1,DLG1,COPS8,ERCC6,MTOR,MAP3K7,MTCP1,IRAK1,STK4,SRC,PRKCZ,JAK2,ALK,TIRAP,PTK2B,CDKN1A,ADRA2C,TLR6,TRAF6,TCL1A,ITGB3,MLST8,MAP2K6,ADRA2B,MALT1,CALM1,CALM2
GO:0032103	Positive regulation of response to external stimulus	78	453	0.51	2.38e-15	CD74,CPB2,MAPK1,VTN,IL23A,IL12B,EREG,C3,RAC2,HLA-F,THBS1,PDGFRB,CREBBP,EP300,KDR,TXK,NRP1,STAT5B,MASP1,ITGA2,MED1,IL12A,F2,KLRC4,VEGFB,RNF31,MET,CALR,CD28,THBS4,PTK2,FYN,RAC1,AGT,IL6R,FLNA,ZBP1,SRC,MBL2,TLR4,LPAR1,F7,SYK,HCK,HLA-E,HLA-G,IL6ST,JAK2,KLRC2,TIRAP,PDGFD,PTK2B,IRF7,MASP2,CD14,PRKD1,FGFR1,PRKD2,IFI35,AGTR1,MAVS,PRKCA,PIK3CG,CEBPA,LYN,TRAF6,KLRC3-2,PGF,LDLR,IKBKE,RPS19,IRF3,VAV1,PLCG2,BT…
GO:0032103	Positive regulation of response to external stimulus	87	453	0.67	1.38e-27	CREB3L3,TNFRSF1A,MAPK13,MAPK1,NFKBIA,RIPK2,TGFB1,SERPINE1,VTN,IL2,IL23A,IL12B,C3,RAC2,RIPK1,TLR2,THBS1,CYBA,PDGFRB,CREBBP,MAPK3,EP300,KDR,TXK,CASP6,PLA2G7,LY96,APP,FCN2,MASP1,ITGA2,MED1,IL12A,F2,VEGFB,MET,CALR,CD28,TBK1,SMAD3,HSP90AA1,THBS4,PTK2,TRADD,CREB3,FYN,TLR9,CD47,AGT,IL6R,MAP3K7,CARD9,SRC,MBL2,TLR4,LPAR1,F7,SYK,HCK,IL6ST,JAK2,TIRAP,PTK2B,IRF7,MASP2,CD14,CXCR4,PRKD1,FGFR1,PRKD2,TNF,AGTR1,M…
GO:0032101	Regulation of response to external stimulus	146	964	0.56	5.65e-37	CREB3L3,TNFRSF1A,MAPK13,MAPK1,NFKBIA,RIPK2,TGFB1,CDC37,SERPINE1,DUSP3,VTN,NFKB1,IL2,IL23A,MAPK14,IL12B,TFPI,PROC,DUSP1,PLCG1,C3,RAC2,APOE,PDGFRA,RIPK1,TLR2,THBS1,LPCAT3,CYBA,PDGFRB,CREBBP,SLC12A2,MAP2K2,MAPK3,EP300,PRKCG,KDR,TXK,TNC,CASP6,PLA2G7,SERPING1,LY96,APP,PPARG,FCN2,MASP1,ITGA2,NOS3,CRK,MED1,MAP2K1,IL12A,F2,VEGFB,PTPN2,STAT2,MET,CALR,F2R,IL23R,CD28,TBK1,PRKCD,SMAD3,HSP90AA1,THBS4,PIK3AP1,…
GO:0032092	Positive regulation of protein binding	17	89	0.66	1.26e-05	RIPK2,PPP2CB,VTN,LRP1,TICAM1,APOE,EP300,APP,USP9X,GSK3B,PSEN1,PRKN,HSP90AB1,MMP9,STK4,TRIB3,PPP2CA
GO:0032091	Negative regulation of protein binding	14	94	0.56	0.00089	CAMK1,MAPK3,BAX,CFHR1,GSK3B,PRKCD,MAPK8,CSNK1E,ITGA4,ROCK1,CDKN1A,PPARA,AKT1,ACTB
GO:0032088	Negative regulation of NF-kappaB transcription factor activity	12	90	0.51	0.0054	NFKBIA,PPP2CB,IRAK2,NFKBIB,SIVA1,USP7,TLR9,IRAK1,CHUK,TRAF3,CDKN2A,DDIT3
GO:0032060	Bleb assembly	4	10	0.99	0.0122	MYLK,LPAR3,LPAR1,ROCK1
GO:0032026	Response to magnesium ion	5	19	0.8	0.0144	CCND1,THBS1,CD14,RYR3,SNCA
GO:0032008	Positive regulation of TOR signaling	13	48	0.82	8.90e-06	RHEB,RRAGB,PIK3CA,RPTOR,USP9X,LAMTOR4,RRAGD,RRAGC,RRAGA,PIP4P1,LAMTOR3,MLST8,AKT3
GO:0032007	Negative regulation of TOR signaling	10	52	0.67	0.0014	TSC2,GSK3A,DEPTOR,TSC1,PRKAA1,PRKAA2,AKT1S1,HIF1A,MAPKAPK5,TBC1D7
GO:0032006	Regulation of TOR signaling	25	108	0.75	1.98e-09	TSC2,GSK3A,RHEB,RRAGB,PIK3CA,GNA12,DEPTOR,ARAF,TSC1,RPTOR,USP9X,LAMTOR4,PRKAA1,RRAGD,PRKAA2,RRAGC,RRAGA,AKT1S1,PIP4P1,LAMTOR3,HIF1A,MAPKAPK5,MLST8,TBC1D7,AKT3
GO:0032000	Positive regulation of fatty acid beta-oxidation	4	11	0.94	0.0154	IRS1,IRS2,AKT2,PPARA
GO:0031998	Regulation of fatty acid beta-oxidation	5	20	0.78	0.0172	IRS1,IRS2,AKT2,PPARA,AKT1
GO:0031960	Response to corticosteroid	33	167	0.68	9.32e-11	TGFB1,GSK3A,RPS6KB1,CCND1,NR3C1,FLT3,GPR83,FOSB,CYBA,PIK3CA,LCAT,CALM3,AVPR1A,FOS,FOSL1,CASP9,FOXO3,SGK1,SRC,PFKFB1,PDX1,SDC1,TH,JAK2,BCL2L11,BAD,BCL2,TNF,RHOA,NEFL,IGF1R,CALM1,CALM2
GO:0031958	Corticosteroid receptor signaling pathway	4	7	1.14	0.0050	NR3C1,CALR,JAK2,PTGES3
GO:0031952	Regulation of protein autophosphorylation	8	42	0.55	0.0363	CAV1,EPHA7,SRC,ERRFI1,PDGFD,PDGFC,CALM1,CALM2
GO:0031929	TOR signaling	13	37	0.93	8.51e-07	RPS6KB1,RPTOR,RPS6KB2,EIF4EBP1,LAMTOR4,MTOR,EIF4EBP2,PRR5L,PRR5,LAMTOR3,HIF1A,AKT1,MLST8
GO:0031669	Cellular response to nutrient levels	38	217	0.63	5.67e-11	MAPK1,PRKAB2,RRAGB,MAPK3,CBL,ATF2,TP53,PPARG,PRKAG2,TSC1,SIK2,RPTOR,PRKAG1,HSPA5,ULK1,ATF4,FOXO3,PRKAA1,MAX,MAP3K5,MTOR,PIK3C2B,RRAGD,PRKAA2,RRAGC,FOXO1,RRAGA,MAPK8,BCL2,PRR5,CDKN1A,NCOA1,PPARA,PRKD1,PRKAG3,AMBRA1,PRKAB1,MLST8
GO:0031668	Cellular response to extracellular stimulus	46	248	0.65	5.28e-14	MAPK1,PRKAB2,RRAGB,MAPK3,CBL,ATF2,ASGR1,TP53,PPARG,PRKAG2,VCAM1,TSC1,AVPR1A,SIK2,FOS,RPTOR,FOSL1,PRKAG1,HSPA5,ULK1,ATF4,FOXO3,PRKAA1,ERCC6,MAX,MAP3K5,MTOR,PIK3C2B,RRAGD,PRKAA2,RRAGC,FOXO1,RRAGA,MAPK8,ITGA4,BCL2,PRR5,CDKN1A,NCOA1,PPARA,PRKD1,PRKAG3,LYN,AMBRA1,PRKAB1,MLST8
GO:0031667	Response to nutrient levels	71	461	0.57	9.91e-18	EIF2AK1,MAPK1,TGFB1,RPS6KB1,CCND1,MAPK14,APOE,RARA,PRKAB2,CYBA,RRAGB,MAPK3,CBL,ATF2,PPARGC1A,TP53,PPARG,PRKAG2,VCAM1,ITGA2,TSC1,SLC6A19,SIK2,RPTOR,GNAI2,PRKAG1,HSPA5,ULK1,ATF4,FOXO3,PRKAA1,MAX,MAP3K5,STAT1,MTOR,PIK3C2B,F5,RRAGD,PRKAA2,RRAGC,SRC,OGT,FOXO4,PFKFB1,F7,FOXO1,RRAGA,PDX1,TH,SPP1,ULK2,MAPK8,BCL2,SLC8A1,PRR5,CDKN1A,NCOA1,PPARA,PRKD1,TBXA2R,PRKAG3,TNF,NTRK1,AMBRA1,PRKAB1,DDIT3,AKT1,MLST8,T…
GO:0031666	Positive regulation of lipopolysaccharide-mediated signaling pathway	4	10	0.99	0.0122	LY96,CD14,PRKCA,TRAF6
GO:0031663	Lipopolysaccharide-mediated signaling pathway	9	39	0.63	0.0083	MAPK1,TICAM1,PRKCE,TLR4,HCK,CD14,LYN,IRF3,PLCG2
GO:0031663	Lipopolysaccharide-mediated signaling pathway	23	39	1.15	2.48e-15	MAPK1,NFKBIA,RIPK2,TGFB1,MAPK14,TICAM1,IRAK2,TLR2,MAPK3,LY96,NOS3,PRKCE,IRAK1,TLR4,HCK,CD14,TNF,LYN,AKT1,PLCG2,MALT1,BCL10,MYD88
GO:0031648	Protein destabilization	7	50	0.53	0.0404	MDM2,CREBBP,EP300,PRKN,SRC,CDKN2A,SNCA
GO:0031645	Negative regulation of nervous system process	5	20	0.78	0.0172	AVPR1A,PTEN,AVP,JAM2,TNF
GO:0031644	Regulation of nervous system process	24	145	0.6	1.01e-06	SLC8A2,SLC9A1,GRM1,APP,ITGA2,NOS3,AVPR1A,ROCK2,F2R,GRIN2A,AGT,TNR,GRIN1,PTEN,SRC,EDNRB,PRKCZ,AVP,SLC8A3,PTK2B,JAM2,PRKAR1B,TNF,S1PR2
GO:0031641	Regulation of myelination	9	48	0.66	0.0031	TG,RARA,DLG1,MTOR,PTEN,JAM2,TNF,AKT1,CTNNB1
GO:0031638	Zymogen activation	16	59	0.7	2.33e-05	F9,FGB,CYCS,F2,CASP9,FGG,CTSL,HP,F5,F10,F7,ASPH,BAD,F11,HPR,FGA
GO:0031638	Zymogen activation	14	59	0.76	1.26e-05	F9,RIPK2,CASP6,F2,CASP9,GRIN2A,F5,BAK1,F10,F7,ASPH,BAD,F11,C1R
GO:0031623	Receptor internalization	12	70	0.5	0.0113	FCER1G,LILRB1,EZR,CAV1,LDLRAP1,SYK,TFRC,GRB2,ITGB1,ITGB2,NEDD4,SNCA
GO:0031589	Cell-substrate adhesion	64	195	0.79	2.31e-24	LAMB1,ITGB8,VTN,TNN,LAMA5,LAMC1,ITGAV,VWF,ITGA2B,NID1,ITGA9,NRP1,ITGB7,FERMT3,ITGA1,ITGB6,SMAD6,ITGA5,VCAM1,ITGB5,ITGA2,AXL,BCR,FGB,PRKCE,LAMB2,ITGA3,ITGA11,FGG,SIGLEC1,FN1,RAC1,ITGAL,ITGB1BP1,LAMC3,THBS3,PIP5K1A,ITGA10,L1CAM,ABL1,SRC,ITGA8,LAMB4,LAMB3,ACTN1,ITGB1,ILK,ITGA4,PTK2B,ITGB2,BCL2,HPSE,PARVB,NPNT,CD44,RHOA,TNXB,FREM1,PIK3R1,ITGA7,ITGB3,ITGAX,ITGAM,FGA
GO:0031589	Cell-substrate adhesion	48	195	0.78	9.26e-19	ITGB4,MADCAM1,ITGB8,VTN,TNN,LAMC1,ITGAV,VWF,ITGA2B,NID1,ITGA9,ITGB7,ITGA1,ITGB6,ITGA5,VCAM1,ITGB5,ITGA2,TSC1,PRKCE,ITGA3,ITGA11,PARVA,FN1,ITGAL,THBS3,PIP5K1A,ITGA10,SRC,ITGA8,BCL2L11,ACTN1,ITGB1,ILK,ITGA4,PTK2B,ITGB2,BCL2,HPSE,PARVB,PARVG,RHOA,TNXB,BRAF,PIK3R1,ITGB3,CTNNB1,ITGAM
GO:0031571	Mitotic G1 DNA damage checkpoint signaling	7	32	0.61	0.0335	CCND1,CDKN1B,CDK2,RPS27L,PLK3,CDKN1A,RPL26
GO:0031571	Mitotic G1 DNA damage checkpoint signaling	7	32	0.72	0.0057	CCND1,CDKN1B,MDM2,CDK2,TP53,PLK3,CDKN1A
GO:0031532	Actin cytoskeleton reorganization	10	70	0.54	0.0086	GAB1,KIT,PARVA,EZR,PIP5K1A,PARVB,PARVG,RHOA,SHC1,S1PR2
GO:0031497	Chromatin assembly	41	179	0.63	2.59e-11	H4C6,H1-1,H3-3B,RB1,H1-5,H3C13,H2AB2,H4C11,H2BC7,H2BC12,H3C12,H3-4,H3-3A,H3C14,H3C10,H2BC10,H4C2,H3C4,H4C3,DOT1L,H3C15,H4-16,H4C15,H4C14,H2BC11,H4C1,H4C4,H4C12,H3C1,H4C13,H4C9,H2AB3,H3C11,H3C7,H3C8,H3C3,H4C5,H3C2,H4C8,H3C6,H2BC6
GO:0031401	Positive regulation of protein modification process	172	1018	0.61	4.87e-50	TNFRSF1A,MAPK1,TAB1,RBX1,RIPK2,TGFB1,GSK3A,VTN,IL2,CCND1,IL23A,CDKN1B,IL12B,SKP1,SLC8A2,FLT3,C3,CDC25B,TRAF2,TICAM1,KRAS,CAMK1,RIPK1,THBS1,CCND2,PDGFRB,PIK3R3,MAP2K2,MAPK3,KDR,PIK3CA,ATF2,PPARGC1A,DAXX,ERBB3,IQGAP1,TP53,ERBB2,GNA12,EGFR,ADRA2A,FLT1,ITGA1,APP,ADCY8,PPARG,PRKAG2,KIT,ARAF,CALM3,DCUN1D1,ITGA5,WNT1,MAP2K1,IL12A,INSR,RPTOR,F2,VEGFB,ROCK2,IL23R,PRKAG1,HSPA5,PSEN1,TBK1,PRKCD,RPS6KA4,HSP9…
GO:0031400	Negative regulation of protein modification process	78	506	0.57	1.62e-19	BDKRB1,TSC2,TGFB1,DUSP3,IL2,CDKN1B,DUSP1,LRP1,APOE,PPP1R1B,APC,PRKCG,CBL,PRKAR2A,PRKAR2B,DEPTOR,GNAQ,PPARG,PRKAG2,CALM3,BAX,DUSP16,PRKCE,PTPN2,GNAI2,ROCK2,PPP2R1A,GSK3B,PSEN1,PRKCD,SFN,PDPK1,PRKAA1,CRKL,FYN,ATP2B4,AGT,PRKN,DUSP10,JUN,PRKAA2,PTEN,YWHAB,OGT,BAK1,PRKCZ,PRR5L,SLC8A3,PIP5KL1,AKT1S1,PKIA,ROCK1,RELA,SLC8A1,CDKN1A,PRKAR1B,RGS14,KDM3A,PTPN6,TNF,TRIB3,DUSP7,PPP2CA,CDKN2A,BRCA1,LYN,IKBKB,BD…
GO:0031399	Regulation of protein modification process	244	1560	0.58	2.92e-68	TNFRSF1A,EIF2AK1,MAPK1,TAB1,RBX1,BDKRB1,TSC2,RIPK2,TGFB1,CDC37,GSK3A,DUSP3,VTN,IL2,CCND1,IL23A,CDKN1B,IL12B,SKP1,SLC8A2,DUSP1,FLT3,LRP1,C3,CDC25B,TRAF2,TICAM1,APOE,PPP1R1B,KRAS,CAMK1,APC,RIPK1,THBS1,CCND2,PDGFRB,SLC9A3R1,PIK3R3,MAP2K2,MAPK3,EEF2K,EP300,PRKCG,KDR,PIK3CA,CBL,ATF2,PPARGC1A,PRKAR2A,PRKAR2B,DAXX,ERBB3,IQGAP1,COPS3,TP53,ERBB2,GNA12,EGFR,ADRA2A,FLT1,ITGA1,APP,DEPTOR,ADCY8,GNAQ,PPARG,PRK…
GO:0031398	Positive regulation of protein ubiquitination	18	121	0.56	0.00012	RBX1,RIPK2,GSK3A,SKP1,TICAM1,DCUN1D1,HSPA5,PRKN,PTEN,MAPK9,TRIB3,BRCA1,TRAF6,RASSF5,TBC1D7,MALT1,BCL10,CBLB
GO:0031397	Negative regulation of protein ubiquitination	17	84	0.58	0.00027	OTUB2,SMAD7,PRKCG,RPL37,RPS3,PRKCE,CAV1,FYN,RPL5,ABL1,PPIA,RPL23,RPS20,RPS15,RPS7,RPL11,ISG15
GO:0031396	Regulation of protein ubiquitination	28	212	0.5	5.21e-06	RBX1,RIPK2,GSK3A,SKP1,TICAM1,PRKCG,DAXX,DCUN1D1,PRKCE,HSPA5,PSEN1,HSP90AA1,FYN,PRKN,HSP90AB1,PTEN,OGT,MAPK9,TRIB3,CDKN2A,BRCA1,TRAF6,AKT1,RASSF5,TBC1D7,MALT1,BCL10,CBLB
GO:0031349	Positive regulation of defense response	57	296	0.67	5.52e-18	CREB3L3,TNFRSF1A,MAPK13,NFKBIA,RIPK2,SERPINE1,IL2,IL23A,IL12B,C3,RIPK1,TLR2,CYBA,CREBBP,MAPK3,EP300,TXK,CASP6,PLA2G7,APP,FCN2,MASP1,ITGA2,MED1,IL12A,CD28,TBK1,HSP90AA1,TRADD,FYN,TLR9,CD47,AGT,MAP3K7,CARD9,SRC,MBL2,TLR4,SYK,HCK,IL6ST,JAK2,TIRAP,IRF7,MASP2,TNF,AGTR1,MAVS,PIK3CG,LYN,IKBKB,TRAF6,IKBKE,VAV1,PLCG2,BTK,SNCA
GO:0031347	Regulation of defense response	98	638	0.57	1.31e-24	CREB3L3,TNFRSF1A,MAPK13,NFKBIA,RIPK2,CDC37,SERPINE1,NFKB1,IL2,IL23A,MAPK14,IL12B,PROC,PLCG1,C3,APOE,RIPK1,TLR2,LPCAT3,CYBA,CREBBP,MAPK3,EP300,TXK,TNC,CASP6,PLA2G7,SERPING1,APP,PPARG,FCN2,MASP1,ITGA2,CRK,MED1,IL12A,PTPN2,STAT2,IL23R,CD28,TBK1,PRKCD,SMAD3,HSP90AA1,PIK3AP1,TRADD,CREB3,FYN,ERCC6,TLR9,STAT1,CD47,AGT,DUSP10,CFH,MAP3K7,CARD9,MMP9,ADA,SRC,MBL2,TLR4,FGR,VSIG4,SYK,HCK,EDNRB,IL6ST,JAK2,TIRA…
GO:0031343	Positive regulation of cell killing	20	64	0.76	2.04e-07	IL23A,IL12B,HLA-F,STAT5B,IL12A,KLRC4,HLA-DRB1,STX7,TAP2,SYK,HLA-E,KLRC2,HLA-DRA,HLA-A,HLA-B,KLRC3-2,IL12RB1,VAV1,ITGAM,B2M
GO:0031343	Positive regulation of cell killing	11	64	0.62	0.0016	IL23A,IL12B,IL12A,IL23R,NOS2,SYK,MAPK8,HLA-A,IL12RB1,VAV1,ITGAM
GO:0031341	Regulation of cell killing	29	102	0.72	7.20e-10	IL23A,IL12B,C3,HLA-F,ICAM1,STAT5B,IL12A,KLRC4,LILRB1,HLA-DRB1,CFH,STX7,TAP2,SYK,BCL2L1,HLA-E,HLA-G,KLRC2,HLA-DRA,HLA-A,HLA-B,CR1L,KLRC3-2,KLRC1,IL12RB1,VAV1,PIK3R6,ITGAM,B2M
GO:0031341	Regulation of cell killing	18	102	0.63	1.63e-05	IL23A,IL12B,C3,CRK,IL12A,IL23R,NOS2,CFH,HSP90AB1,SYK,BCL2L1,PPP3CB,MAPK8,HLA-A,IL12RB1,VAV1,PIK3R6,ITGAM
GO:0031334	Positive regulation of protein-containing complex assembly	37	193	0.67	1.09e-11	BIK,TGFB1,CDKN1B,CRBN,VASP,RAP1B,TP53,BAX,PRKCE,MET,BID,GSK3B,HSP90AA1,DLG1,MSN,MTOR,SRC,TLR4,BAK1,SYK,HCK,TIRAP,BCL2L11,PTK2B,TLR6,MAPK9,TNF,RHOA,ESR1,LMOD2,AMBRA1,CAND1,TCL1A,MLST8,PLCG2,MYD88,SNCA
GO:0031331	Positive regulation of cellular catabolic process	68	413	0.6	2.74e-18	DCN,RBX1,TSC2,RIPK2,GSK3A,TICAM1,APOE,MDM2,MAPK3,KDR,ADRA2A,APP,BAX,TSC1,INSR,IRS1,RPTOR,ROCK2,ULK1,GSK3B,PSEN1,TBK1,PRKCD,ATG101,FOXO3,PTK2,PRKAA1,PIP4K2C,DDA1,TLR9,MTOR,PRKN,COP1,MAP3K7,GNAI3,PRKAA2,PTEN,PLK3,IRS2,PIP4K2A,PRR5L,FOXO1,AKT2,BCL2L11,BAD,ULK2,CSNK1E,PTK2B,CSNK1D,ROCK1,HPSE,PPARA,DAPK1,PRKD1,MAPK9,TNF,TRIB3,AMBRA1,HIF1A,APOA5,AKT1,DET1,MLST8,APOC2,PIP4K2B,IKBKG,SNCA,PIK3CB
GO:0031330	Negative regulation of cellular catabolic process	36	243	0.55	1.10e-08	TSC2,GSK3A,MAPK14,TRAF2,TRAF5,PIK3CA,STAT3,TP53,WNT1,TSC1,RPTOR,USP9X,MET,PSEN1,USP7,ATP2B4,MTOR,MAPKAPK2,TAB2,HSP90AB1,OGT,BCL2L1,TAB3,RRAGA,ADRA1A,TIRAP,BCL2,ROCK1,CDKN2A,PIK3CG,AKT1,MLST8,IKBKE,APOC1,MYD88,SNCA
GO:0031329	Regulation of cellular catabolic process	110	789	0.53	1.15e-24	DCN,RBX1,TSC2,RIPK2,PIK3R2,GSK3A,MAPK14,TRAF2,TICAM1,APOE,MDM2,TRAF5,RHEB,RRAGB,MAPK3,EP300,KDR,PIK3CA,STAT3,CDK2,TP53,GNA12,ADRA2A,APP,ARAF,BAX,WNT1,TSC1,INSR,IRS1,ITPR1,RPTOR,PRKACA,USP9X,MET,ROCK2,ULK1,GSK3B,PSEN1,TBK1,PRKCD,ATG101,FOXO3,PTK2,USP7,PRKAA1,PIP4K2C,ATP2B4,DDA1,TLR9,MTOR,DCAF12,PRKN,MAPKAPK2,TAB2,COP1,MAP3K7,RRAGD,GNAI3,PRKAA2,HSP90AB1,PTEN,PLK3,RRAGC,OGT,IRS2,BCL2L1,PIP4K2A,PRR5L…
GO:0031295	T cell costimulation	11	42	0.69	0.0011	PIK3CA,ICOS,CD28,CAV1,FYN,DPP4,SRC,PTPN6,LYN,VAV1,PTPN11
GO:0031295	T cell costimulation	12	42	0.84	1.44e-05	MAP3K8,PIK3CA,ICOS,CD28,FYN,DPP4,SRC,PTPN6,LYN,AKT1,VAV1,PTPN11
GO:0031281	Positive regulation of cyclase activity	16	53	0.86	1.66e-07	MAPK14,MAPK3,CACNA1C,CACNA1D,CALM3,NOS3,EDNRA,NOS2,AKAP5,MAPK8,RAF1,NOS1,ORAI1,AVPR2,CALM1,CALM2
GO:0031279	Regulation of cyclase activity	19	78	0.77	1.41e-07	MAPK14,MAPK3,CACNA1C,CACNA1D,CALM3,NOS3,GNAI2,EDNRA,NOS2,GNAI3,EDNRB,AKAP5,MAPK8,RAF1,NOS1,ORAI1,AVPR2,CALM1,CALM2
GO:0031103	Axon regeneration	7	25	0.83	0.0019	TNC,TNR,JUN,JAK2,BCL2,MAPK8IP3,NEFL
GO:0031102	Neuron projection regeneration	8	31	0.8	0.0011	TNC,ULK1,TNR,JUN,JAK2,BCL2,MAPK8IP3,NEFL
GO:0031100	Animal organ regeneration	13	67	0.56	0.0029	CPB2,VTN,CCND1,FLT3,MED1,AXL,PTCH1,TGFBR2,F7,PCNA,CDK1,PGF,CCNA2
GO:0031100	Animal organ regeneration	13	67	0.67	0.00017	TGFB1,VTN,CCND1,FLT3,PPARG,WNT1,MED1,BAK1,PFKFB1,F7,PDX1,TNF,PGF
GO:0031099	Regeneration	26	154	0.61	2.26e-07	TGFB1,VTN,CCND1,FLT3,TXK,TNC,PPARG,WNT1,MED1,ULK1,ERBB4,TNR,JUN,BAK1,PFKFB1,F7,PDX1,JAK2,PPP3CA,BCL2,CDKN1A,TNF,APOA5,PGF,MAPK8IP3,NEFL
GO:0031098	Stress-activated protein kinase signaling cascade	33	79	1.0	2.08e-18	MAPK13,MAPK1,RIPK2,NFKB1,MAPK14,MAPK3,ATF2,DAXX,SMAD3,MAPK11,MAP2K3,DUSP9,CRKL,ERCC6,MAP3K5,AGT,DUSP10,MAPKAPK2,MAP3K7,IRAK1,CARD9,TLR4,GPS1,MAPK8,MAP2K7,MAPK9,TNF,RHOA,MAP2K4,IKBKB,MAP2K6,IRAK4,MYD88
GO:0031058	Positive regulation of histone modification	15	111	0.51	0.0013	TGFB1,MAPK3,PPARGC1A,TP53,APP,RPS6KA4,ERCC6,OGT,PRKD1,PRKD2,BRCA1,NOS1,RPS6KA5,CTNNB1,MYO1C
GO:0031000	Response to caffeine	7	15	1.05	0.00017	PPARG,PRKAA1,RYR1,CACNA1S,RYR2,SLC8A1,RYR3
GO:0030968	Endoplasmic reticulum unfolded protein response	10	54	0.65	0.0018	CREB3L3,CCND1,EP300,CREB3L4,HSPA5,CREB3L2,ATF4,CREB3,DDIT3,CREB3L1
GO:0030949	Positive regulation of vascular endothelial growth factor receptor signaling pathway	6	14	0.9	0.0051	VTN,ITGA5,VEGFB,PRKD2,ITGB3,PRKCB
GO:0030949	Positive regulation of vascular endothelial growth factor receptor signaling pathway	7	14	1.08	0.00012	VTN,ITGA5,VEGFB,PRKD2,HIF1A,ITGB3,PRKCB
GO:0030947	Regulation of vascular endothelial growth factor receptor signaling pathway	9	30	0.75	0.0019	VTN,PDCD6,NRP1,ITGA5,VEGFB,PRKD2,NEDD4,ITGB3,PRKCB
GO:0030890	Positive regulation of B cell proliferation	10	45	0.62	0.0057	CD74,TICAM1,VAV3,TLR4,IRS2,TFRC,TIRAP,BCL2,CDKN1A,BTK
[truncated: 838 more rows]

## Sheet: 2-Total genes
			Merging-1060+814 Total genes 68,003 (with redundancy)
SLC9A3R1,RPS3,BAX,PTPN2,BID,EIF5A,CAV1,SIAH1,BAD,RACK1,RPL26,UBB,RPS7,RPL11
SLC9A3R1,TP53,BAX,PTPN2,BID,SIAH1,NKX3-1,BCL2L11,BAD,DDIT3
NGFR,TRAF2,THBS1,SLC9A3R1,RPS3,BAX,PDIA3,PTPN2,BID,PRKCD,EIF5A,CAV1,SIAH1,AGT,JAK2,BAD,CYLD,MAPK9,RACK1,TGFBR1,RPL26,UBB,RPS7,RPL11
NGFR,TRAF2,RIPK1,THBS1,SLC9A3R1,TP53,BAX,PPP2R1B,PTPN2,BID,PPP2R1A,PRKCD,SIAH1,AGT,AGTR2,PTEN,STK4,NKX3-1,JAK2,BCL2L11,BAD,MAPK9,TNF,DDIT3,BCL10
NGFR,RIPK2,CASP6,APP,PPARG,BAX,BID,F2R,CASP9,GRIN2A,SMAD3,HSPD1,FYN,MAP3K5,GRIN1,CARD9,BAK1,SYK,ASPH,NKX3-1,JAK2,BCL2L11,BAD,DAPK1,TNF,RHOA,CDKN2A,MALT1,BCL10,SNCA
LAMB1,LAMC1,NID1,LAMB2,FLNA,LAMA1
KDR,MET,PRKD1,FGFR1,PRKD2
KDR,MET,PRKD1,FGFR1,PRKD2
THBS1,KDR,MET,PRKD1,FGFR1,PRKD2
THBS1,KDR,MET,PRKD1,FGFR1,PRKD2
PIK3R3,PIK3CA,ITGA5,CAV1,PTK2,SRC,BCL2L1,ITGB1,BCL2
PIK3R3,PIK3CA,ITGA5,PTK2,SRC,BCL2L1,ITGB1,BCL2
SLC9A3R1,PRKCE,AGT,NEDD4L,NEDD4
SLC9A3R1,PRKCE,AGT,CAMK2D
IL23A,IL12B,CD28,TGFBR2,HLA-DRB1,IL2RG,HLA-DRA,IL12RB1
RIPK2,IL23A,IL12B,RARA,PRKCQ,IL23R,CD28,IL2RG,PRKCZ,IL12RB1,MALT1
C3,C2,C4A,C4B
C3,C2,C4A,C4B
THBS1,PDGFRB,F2,GNAI2,PRKCD,TGFBR2,MT-CO2,AGT,GNAI3,TLR4,SYK,GRB2,PTK2B,ITGB2,CDKN1A,ACE2,AGTR1,PLCG2,ITGAM,SNCA
TGFB1,MAPK14,RIPK1,THBS1,CYBA,PDGFRB,TP53,APP,F2,GNAI2,PRKCD,FOXO3,AGT,GNAI3,GRIN1,TLR4,SYK,NOX5,PTK2B,ITGB2,CDKN1A,ACE2,TLR6,AGTR1,PLCG2,ITGAM,SNCA
NDUFC2,BCR,FYN,HP,PRKN,BCL2,RHOA,AATF,SLC18A2
TP53,FYN,PRKN,BCL2,PPARA,RHOA,BRCA1,HIF1A,SLC18A2
RAC2,THBS1,PDGFRB,PIKFYVE,NDUFC2,BCR,F2,GNAI2,PRKCD,FYN,HP,RAC1,TGFBR2,MT-CO2,AGT,PRKN,GNAI3,TLR4,SYK,GRB2,PRCP,PTK2B,ITGB2,BCL2,CDKN1A,ACE2,AGTR1,RHOA,SHC1,AATF,PLCG2,SLC18A2,ITGAM,SNCA
TGFB1,MAPK14,RAC2,RIPK1,THBS1,CYBA,PDGFRB,TP53,APP,F2,GNAI2,PRKCD,FOXO3,FYN,AGT,PRKN,GNAI3,GRIN1,TLR4,SYK,FOXO1,NOX5,PRCP,PTK2B,ITGB2,BCL2,CDKN1A,PPARA,ACE2,TLR6,TNF,AGTR1,RHOA,SHC1,BRCA1,HIF1A,PLCG2,SLC18A2,ITGAM,SNCA
PLCG1,THBS1,KDR,ICAM1,PRKCI,FGB,FGG,PDPK1,ABL1,HLA-G,ITGA4,FGA
SERPINE1,PLCG1,THBS1,KDR,PRKCI,FOXO3,PDPK1,ITGA4,TNF,BRAF
IL23A,IL12B,IL12RB1
IL23A,IL12B,IL23R,IL12RB1
IL23A,IL12B,JAK2,TYK2,IL12RB1
IL23A,IL12B,PRKCQ,IL23R,CARD9,JAK2,TYK2,IL12RB1,MALT1
IL23A,IL12B,SMAD7,IL27RA,JAK2,TYK2,IL12RB1
IL2,IL23A,IL12B,PRKCQ,JUNB,IL23R,CARD9,JAK2,TYK2,IL12RB1,MALT1
EREG,NRP1,NCOA3,JAK2,BTC,ITGB1,ADRA2C,EPGN,HFE,ADRA2B
ADRA2A,NCOA3,HDAC1,JAK2,ITGB1,ADRA2C,HIF1A,ADRA2B
PDGFRA,NRP1,HCLS1,ABL1,HCK,PTK2B,HRAS,SEMA3E,CDC42
TGFB1,ARHGDIB,PDGFRA,HCK,PTK2B,RAPGEF3,HRAS,ARHGDIA,CDC42
SEMA3F,CD74,MAPK1,BDKRB1,LAMB1,COL1A1,VTN,IL23A,SEMA3G,PLCG1,RRAS,RAC2,ACTN4,RRAS2,PDGFRA,THBS1,ITGAV,PDGFRB,SEMA7A,SMURF2,PIK3R3,GAB1,KDR,LAMC2,STAT3,ICAM1,PDCD6,SEMA3C,NRP1,EGFR,FERMT3,FLT1,SEMA3D,KIT,ITGA5,ITGA2,IL12A,INSR,PRKCE,VEGFB,GNAI2,ITGA3,MET,CALR,F2R,HSPA5,SP1,BSG,CAV1,THBS4,PTK2,STAT5A,PDPK1,CRKL,FN1,RAC1,TGFBR2,MYLK,NRP2,ITGB1BP1,AGT,IL6R,ABL1,SRC,TLR4,LPAR1,F10,F7,IRS2,PIK3CD,JAK2,…
MADCAM1,MAPK1,BDKRB1,TGFB1,SERPINE1,RPS6KB1,VTN,IL23A,PLCG1,RRAS,RAC2,ACTN4,RRAS2,PDGFRA,APC,THBS1,ITGAV,PDGFRB,PIK3R3,MAP2K2,GAB1,MAPK3,KDR,STAT3,PLA2G7,EGFR,ADRA2A,FLT1,APP,KIT,ITGA5,ITGA2,NOS3,CRK,IL12A,INSR,PRKCE,VEGFB,GNAI2,ITGA3,MET,ROCK2,CALR,F2R,HSPA5,SP1,SMAD3,THBS4,PTK2,TRADD,CREB3,PDPK1,MAP2K3,CRKL,FN1,MYLK,MTOR,CD47,AGT,IL6R,JUN,MMP9,STK4,SRC,TLR4,FGR,FOXO4,LPAR1,F10,F7,IRS2,PIK3CD,JA…
CD74,BIRC7,BAX,AXL,LILRB1,HCLS1,IRS2,BCL2L1,PIK3CD,IRF7,BCL2,PRKD2,LYN,JAK3,BTK,PIK3CB
IL2,PRKCQ,TP53,BAX,RORC,PTEN,ADA,IRS2,BCL2L1,PIK3CD,BCL2L11,IRF7,BCL2,PRKD2,CDKN2A,LYN,JAK3,HIF1A,BTK,BCL10,PIK3CB
SEMA3F,TNN,SEMA7A,NRP1,IQGAP1,LAMB2,EDNRA,NRP2,TNR,PLXNA3,WASF1,PLXNA1,ITGB1,ITGA4,CYFIP1
TNN,IQGAP1,EDNRA,USP9X,ULK1,HSP90AA1,TNR,HSP90AB1,PRKCZ,PPP3CB,ULK2,ITGB1,ITGA4,CTNNB1
APOE,THBS1,ITGAV,PTPN2,IRS2,AKT2,ITGB3,APOC1,APOC2,PTPN11
NFKBIA,NFKB1,APOE,THBS1,ITGAV,PPARG,PTPN2,IRS2,AKT2,PPARA,TNF,AKT1,ITGB3,APOC1,APOC2,PTPN11
APOE,AGT,AGTR1,DBI
APOE,AGT,AGTR1,DBI
FYN,AKAP5,PPP3CB,PPP3CA,PPP3CC,PPP3R2
PLCG1,STAT3,SP1,PDPK1,ITGA4,FGFR1,AKT3
PLCG1,STAT3,FLT1,SP1,PDPK1,ITGA4,FGFR1,AKT3
PLCG1,STAT3,FLT1,PPARG,SP1,PDPK1,ITGA4,FGFR1,AKT3
CDKN1B,GNA12,GNAI2,AGT,GNAI3,SRC,LDLRAP1,JAK2,CDKN1A,RHOA,GNA13
CDKN1B,GNA12,PPARG,GNAI2,MAP3K5,AGT,GNAI3,JUN,PTEN,MMP9,SRC,PRKG1,JAK2,CDKN1A,TNF,RHOA,GNA13,S1PR2
NGFR,ICAM1,VCAM1,FYN,PARP1,TLR4,ITGA4,IGF1R
NGFR,LRP1,APP,VCAM1,GSK3B,PSEN1,FOXO3,FYN,TLR4,BCL2L11,ITGA4,TLR6,TNF,IGF1R
PRKCD,CAV1,AGT,SRC,AGTR1,IGF1R,CAMK2A
NFKB1,CYBA,PRKCD,AGT,AGTR2,SRC,RELA,AGTR1,IGF1R,CAMK2A
PLCG1,EIF2S1,THBS1,BAX,PRKCI,HLA-G,JAK2,BAD,ITGA4
PLCG1,THBS1,BAX,PRKCI,FOXO3,STK4,JAK2,BAD,ITGA4
CDKN1B,KDR,ICAM1,RB1,SERPINB13,FGB,FGG,PDPK1,ABL1,BTC,BCL2,IGF1R,FGA
SERPINE1,CDKN1B,KDR,PDPK1,PRKAA1,PDX1,BCL2,PPARA,BRAF,IGF1R
CDKN1B,PLCG1,EIF2S1,THBS1,KDR,ICAM1,RB1,SERPINB13,BAX,PRKCI,FGB,FGG,PDPK1,ABL1,HLA-G,JAK2,BAD,BTC,ITGA4,BCL2,ESR1,IGF1R,FGA
SERPINE1,CDKN1B,PLCG1,THBS1,KDR,BAX,PRKCI,FOXO3,PDPK1,PRKAA1,STK4,PDX1,JAK2,BAD,ITGA4,BCL2,PPARA,TNF,ESR1,BRAF,IGF1R
CCND1,CDKN1B,SPDYE1,CCND2,EGFR,CKS1B,SPDYE4,SPDYE3,SPDYA,CCND3,SRC,SPDYC,CDKN1A,SPDYE2,SPDYE2B,SPDYE6,SPDYE5,SPDYE16
CCND1,CDKN1B,CCND2,EGFR,HSP90AB1,CCND3,SRC,CDKN1A,AKT1
CDKN1B,RB1,BAX,EDNRA,BID,CASP9,TGFBR2,ABL1,BCL2L1,BTC,BCL2,PIK3CG
CDKN1B,ATF2,CASP6,BAX,EDNRA,BID,CASP9,MAP3K5,RYR2,STK4,BCL2L1,PDX1,BCL2,TNF,BRAF,PIK3CG
CD74,SOS2,IL23A,HLA-DOA,IL12B,H4C6,SMAD7,STAT3,ZAP70,CDK6,RB1,ERBB2,STAT5B,MED1,AXL,IL17D,PTPN2,CD46,LILRB1,HCLS1,CD28,H4C11,IL27,TGFBR2,HLA-DRB1,STAT1,CR1,ABL1,TLR4,IL2RG,C1QC,CUL4A,SYK,HLA-G,H4C2,H4C3,BRPF1,BAD,HLA-DRA,PTK2B,IRF7,SOS1,PTPN6,HLA-B,RHOA,INPP5D,PRKCA,CEBPA,PIK3R1,LYN,AMBRA1,JAK3,TRAF6,H4-16,H4C15,H4C14,IL12RB1,H4C1,H4C4,H4C12,PIK3R6,H4C13,H4C9,BTK,H4C5,H4C8,ACTB,ISG15,B2M
NFKBIA,RIPK2,TGFB1,IL2,IL23A,MAPK14,IL12B,H4C6,RARA,RIPK1,STAT3,ZAP70,ERBB2,CAMK4,HSPA9,MED1,IL17D,JUNB,FOS,PTPN2,CD46,IL23R,CD28,FOXO3,TLR9,STAT1,MTOR,DUSP10,ADA,TLR4,IL2RG,C1QC,CUL4A,SYK,PRKCZ,BAD,PPP3CA,PTK2B,IRF7,CREB1,PTPN6,TNF,RHOA,INPP5D,PRKCA,CDKN2A,BRAF,PIK3R1,LYN,AMBRA1,JAK3,TRAF6,HIF1A,IL12RB1,PIK3R6,BTK,ACTB,CTNNB1,MALT1
TNN,THBS1,ITGA5,SMAD1,PDPK1,EPN1,JAK1,PIK3CB
TNN,THBS1,ITGA5,PDPK1,CREB3L1,JAK1,PIK3CB
NGFR,IL12B,THBS1,IL12A
NGFR,IL12B,THBS1,IL12A
NGFR,IL12B,THBS1,IL12A,AGTR1
NGFR,IL12B,THBS1,IL12A,AGTR1
PIKFYVE,NDUFC2,FYN,MT-CO2,TLR4,RHOA,PLCG2,SLC18A2,SNCA
CYBA,FOXO3,FYN,GRIN1,TLR4,PPARA,TLR6,RHOA,PLCG2,SLC18A2,SNCA
CPB2,LAMB1,LAMC1,NID1,RB1,LAMB2,DPP4,AGT,ABL1,LAMA1,HPSE,TNXB,ITGB3
TNFRSF1A,TGFB1,LRP1,LAMC1,NID1,SMAD3,DPP4,AGT,HPSE,TNXB,ITGB3
CD74,EBI3,IL23A,HLA-DOA,IL12B,IL12RB2,IL27RA,PIK3CA,ZAP70,RPS3,STAT5B,VCAM1,IL12A,CD46,CD209,LILRB1,ICOS,CD28,CAV1,FYN,TGFBR2,HLA-DRB1,DPP4,CR1,ABL1,SRC,IL2RG,HLA-DMA,SYK,HLA-E,HLA-G,IL6ST,JAK2,TFRC,BAD,HLA-DRA,HLA-A,ITGA4,ITGB2,PTPN6,HLA-DPA1,CD44,HLA-DMB,RHOA,HLA-DPB1,LYN,TYK2,AMBRA1,JAK3,TRAF6,IL12RB1,VAV1,PIK3R6,PTPN11,ACTB,HLA-DOB,B2M
RIPK2,TGFB1,IL2,IL23A,IL12B,RARA,IL12RB2,MAP3K8,PRKCQ,PIK3CA,ZAP70,VCAM1,IL12A,CD46,CD209,ICOS,IL23R,CD28,FOXO3,HSPD1,FYN,DPP4,CD47,DUSP10,IRAK1,ADA,SRC,IL2RG,SYK,PRKCZ,IL6ST,JAK2,BAD,PPP3CA,HLA-A,ITGA4,ITGB2,RELA,PTPN6,TNF,RHOA,LYN,TYK2,AMBRA1,JAK3,TRAF6,AKT1,IL12RB1,VAV1,PIK3R6,PTPN11,ACTB,MALT1,BCL10
CD74,EBI3,IL23A,HLA-DOA,IL12B,SMAD7,IL12RB2,IL27RA,PIK3CA,ZAP70,ERBB2,RPS3,STAT5B,VCAM1,IL12A,PTPN2,CD46,CD209,LILRB1,ICOS,CD28,CAV1,FYN,TGFBR2,HLA-DRB1,DPP4,CR1,ABL1,SDC4,SRC,IL2RG,VSIG4,HLA-DMA,SYK,HLA-E,HLA-G,IL6ST,JAK2,TFRC,BAD,HLA-DRA,HLA-A,ITGA4,ITGB2,FGL1,PTPN6,HLA-DPA1,CD44,HLA-DMB,RHOA,HLA-DPB1,HFE,LYN,TYK2,AMBRA1,JAK3,TRAF6,IL12RB1,VAV1,PIK3R6,PTPN11,ACTB,HLA-DOB,B2M,SPN,CBLB
RIPK2,TGFB1,DUSP3,IL2,IL23A,IL12B,RARA,IL12RB2,MAP3K8,PRKCQ,PIK3CA,ZAP70,ERBB2,VCAM1,IL12A,PTPN2,CD46,CD209,ICOS,IL23R,CD28,FOXO3,HSPD1,DLG1,FYN,DPP4,CD47,DUSP10,IRAK1,PTEN,SDC4,ADA,SRC,IL2RG,VSIG4,SYK,PRKCZ,IL6ST,JAK2,BAD,PPP3CA,HLA-A,ITGA4,ITGB2,RELA,PPARA,PTPN6,TNF,RHOA,CDKN2A,LYN,TYK2,AMBRA1,JAK3,TRAF6,AKT1,IL12RB1,VAV1,PIK3R6,PTPN11,ACTB,MALT1,BCL10,CBLB
CPB2,VTN,THBS1,PRKCE,F2,VEGFB,F2R,PTK2,OCLN,MYLK,FLNA,F7,ITGB1,HPSE,HRAS,ACTG1,IGF1R
SERPINE1,VTN,THBS1,ADRA2A,PRKCE,F2,VEGFB,F2R,PTK2,MYLK,MTOR,F7,ITGB1,HPSE,CXCR4,TBXA2R,HRAS,BRAF,ACTG1,IGF1R
CPB2,VTN,PROC,APOE,PDGFRA,THBS1,FGB,PRKCE,F2,VEGFB,F2R,PRKCD,FGG,CAV1,PTK2,OCLN,MYLK,TNR,SERPINC1,FLNA,F7,SPP1,ITGB1,HPSE,F11,HRAS,ACTG1,IGF1R,INPP5F,FGA
SERPINE1,VTN,TFPI,PROC,APOE,PDGFRA,THBS1,SLC12A2,MAP2K2,SERPING1,ADRA2A,NOS3,CRK,MAP2K1,PRKCE,F2,VEGFB,F2R,PRKCD,SMAD3,PTK2,MYLK,MTOR,TNR,SERPINC1,PTEN,PRKG1,F7,SPP1,ITGB1,HPSE,F11,CXCR4,TBXA2R,TNF,HRAS,BRAF,ACTG1,IGF1R,INPP5F
C3,CFP,MASP1,C2,MBL2,MASP2,C4A,C4B,CFB
C3,CFP,FCN2,MASP1,C2,MBL2,MASP2,C4A,C4B,CFB
WASL,CDKN1B,APOE,NRP1,RB1,RPS3,ARPC2,ABI2,PRKCE,MET,WASF3,OCLN,RAC1,ITGB1BP1,NCKAP1,ABL1,SDC4,LPAR1,HCK,WAS,GRB2,WASF1,PTK2B,RHOA,TNXB,BRK1,TGFBR1,CYFIP1,WASF2,CDC42
CDKN1B,VASP,APOE,APP,TSC1,PRKCE,MET,ROCK2,PSEN1,SMAD3,DLG1,MTOR,CD47,SDC4,LPAR1,HCK,MYLK3,PTK2B,RAPGEF3,RHOA,TNXB,LMOD2,BRAF,MLST8,CDC42
RAC2,ACTR3,PIK3CA,ARPC2,ABI2,OCLN,RAC1,NCKAP1,SRC,ACTR2,PIK3R1,BRK1,CYFIP1,WASF2,CDC42
RAC2,PIK3CA,WNT1,HSP90AA1,MTOR,SRC,PIK3R1,CDC42
PIP4K2C,PIP4K2A,PIP4K2B
PIP4K2C,PIP4K2A,PIP4K2B
CD74,EP300,RPL37,EIF5A,PRKN,RPL5,PLK3,ING4,PIP4P1,BCL2,CD44,RPL23,RPS20,BDKRB2,RPL26,RPS15,UBB,RPS7,RPL11
MDM2,EP300,COPS3,TP53,USP7,MTOR,PRKN,SGK1,PLK3,PIP4P1,BCL2,CDKN2A,MAPKAPK5,BDKRB2,AKT1,MAP2K6
NGFR,PIK3R2,CAV2,CDK4,PIK3R3,GAB1,PIK3CA,SLC9A1,STAT3,ICAM1,RB1,STAT5B,VCAM1,PRKCI,STAT6,INSR,IRS1,PTPN2,EDNRA,SP1,PRKCD,CAV1,PTK2,STAT5A,PDPK1,SCNN1B,FYN,STAT1,AGT,PARP1,IRS4,SRC,TLR4,IRS2,ERRFI1,JAK2,AKT2,GRB2,ITGA4,AGTR1,SHC1,RPL23,PIK3R1,LYN,TYK2,JAK3,VIM,ITGB3,CYFIP1,CCNA2,IGF1R,JAK1,CAMK2A
NGFR,RIPK2,TGFB1,PIK3R2,GSK3A,RPS6KB1,GNRHR,NFKB1,LRP1,APC,CDK4,MDM2,CYBA,PIK3R3,GAB1,EEF2K,PIK3CA,SLC9A1,STAT3,TP53,PDE3B,APP,ADCY8,PPARG,WNT1,VCAM1,PRKCI,STAT6,CRK,INSR,IRS1,FOS,PTPN2,EDNRA,GSK3B,PSEN1,SP1,PRKCD,FOXO3,PTK2,PDPK1,FYN,MAX,STAT1,AGT,RAB13,AGTR2,IRS4,EIF4EBP2,SRC,TLR4,FOXO4,IRS2,TBC1D4,PRKCZ,FOXO1,JAK2,AKT2,BCL2L11,ITGA4,RELA,TLR6,TNF,AGTR1,SHC1,TRIB3,PIK3R1,LYN,TYK2,JAK3,NR4A1,AKT…
IL23A,IL12B,ACTN4,EP300,EGFR,RPS3,CALR,TLR4,ILK,CD14,IFI35,RHOA,TRAF6
IL23A,IL12B,ACTN4,TLR2,EP300,EGFR,APP,CALR,TRADD,TLR9,IRAK1,TLR4,ILK,RELA,CD14,TNF,RHOA,TRAF6
IRS1,PTPN2,GNAI2,SOCS3,PRKCD,PIP4K2C,AGT,SRC,PIP4K2A,PIP4K2B,PTPN11,PRKCB
TSC2,GSK3A,RPS6KB1,PRKCQ,PPARG,IRS1,PTPN2,GNAI2,PRKCD,PRKAA1,PIP4K2C,AGT,SRC,PIP4K2A,PRKCZ,NCOA1,NCOA2,PIP4K2B,PTPN11,PRKCB,MYO1C
CPB2,COMP,VTN,PROC,APOE,PDGFRA,FGB,F2,PRKCD,FGG,F11,FGA
COMP,SERPINE1,VTN,TFPI,PROC,APOE,PDGFRA,SERPING1,NOS3,F2,PRKCD,PRKG1,F11
CPB2,COMP,VTN,PROC,APOE,PDGFRA,THBS1,FGB,F2,F2R,PRKCD,FGG,CAV1,SERPINC1,F7,HPSE,F11,FGA
COMP,SERPINE1,VTN,TFPI,PROC,APOE,PDGFRA,THBS1,SERPING1,NOS3,F2,F2R,PRKCD,SERPINC1,PRKG1,F7,HPSE,F11,TBXA2R
NRP1,ARPC2,RAC3,FGB,CALR,FGG,CRKL,RAC1,FLNA,PREX1,ABL1,ILK,HPSE,ITGB3,CDC42,FGA
CRK,RAC3,CALR,CRKL,PREX1,ILK,HPSE,BRAF,ITGB3,CDC42
ACTN4,NRP1,ARPC2,RAC3,FGB,CALR,FGG,PTK2,CRKL,RAC1,ITGB1BP1,FLNA,PREX1,ABL1,ILK,HPSE,ITGB3,CDC42,FGA
ACTN4,CRK,RAC3,CALR,PTK2,CRKL,PREX1,ILK,HPSE,BRAF,ITGB3,CDC42
KDR,NRP1,RAC1,ITGB1BP1,ABL1,SDC4,PIK3R1
DUSP3,KDR,TSC1,SMAD3,SDC4,ROCK1,PIK3R1,IQSEC1
THBS1,KDR,SLC9A1,NRP1,TLN1,PTK2,RAC1,ITGB1BP1,ABL1,SDC4,SRC,RHOA,PIK3R1,ACTG1
DUSP3,THBS1,KDR,SLC9A1,TSC1,TLN1,ROCK2,SMAD3,PTK2,PTEN,SDC4,SRC,ROCK1,RHOA,PIK3R1,ACTG1,IQSEC1
MYH9,RAC2,THBS1,RAC1,XKR8,ITGB2,RHOA,IGLL5,LOC102723407,IGHV3-16,IGHV3-72,IGHV3-43D,ITGAM,CDC42
RAC2,THBS1,ITGB2,RHOA,IGLL5,LOC102723407,IGHV3-72,IGHV3-43D,ITGAM,CDC42
SLC9A3R1,AVPR1A,GNAI2,F2R,AGT,EDNRB,AVP,AGTR1,AVPR2
CYBA,SLC9A3R1,AVPR1A,GNAI2,F2R,AGT,EDNRB,AVP,AGTR1,AVPR2
PDIA3,CRKL,IL2RG,LSP1,BTK
CRKL,STIP1,IL2RG,LSP1,BTK
EP300,KIT,MED1,FLNA,SRC,PIP4K2A,PTPN6,WASF2,PTPN11
EP300,KIT,MED1,SRC,PIP4K2A,PTPN6,PTPN11
COMP,APOE,KCNMB4,ITGA1,AVPR1A,FGB,EDNRA,F2R,FGG,CAV1,SCNN1B,ITGB1BP1,AGT,AVPR1B,ABL1,EDNRB,AVP,ADRA2C,ACE2,AGTR1,RHOA,KCNMB2,DOCK4,BDKRB2,ADRA2B,AVPR2,FGA
COMP,APOE,KCNMB4,KCNMB1,ADRA2A,ITGA1,NOS3,AVPR1A,ADRA1B,EDNRA,ROCK2,F2R,AGT,AVPR1B,AGTR2,PRKG1,EDNRB,ADRA1D,AVP,ADRA1A,ROCK1,SLC8A1,ADRA2C,ACE2,TBXA2R,TNF,AGTR1,RHOA,KCNMB2,BDKRB2,NOS1,ADRA2B,AVPR2
C3,INSR,ITGB2,MME,LDLR,LRP2,ITGAM,IGF1R
LRP1,C3,INSR,ITGB2,MME,LRP2,ITGAM,IGF1R
APOB,APOE,LCAT,PRKACA,AGT,PRKACB,LDLRAP1,PRKACG,AGTR1,LDLR,APOC1,APOC2
APOB,APOE,LPCAT3,LCAT,PLA2G7,PRKACA,AGT,PRKACB,PRKACG,AGTR1,APOA5,APOC1,APOC2
GP6,PRKCD,FGG,IL6R,SYK,IL6ST,JAK2,PRKCA,LYN
PRKCQ,PRKCD,IL6R,PRKG1,SYK,IL6ST,JAK2,PRKCA,LYN
GNAI2,PRKCD,AGT,GNAI3,SYK,ITGB2,SHC1,AATF,ITGAM
TGFB1,CYBA,APP,GNAI2,PRKCD,AGT,GNAI3,SYK,ITGB2,SHC1,ITGAM
ERBB2,FYN,ITGB1BP1,AKT2,ITGB2,HRAS,ITGAM
ERBB2,FYN,AKT2,ITGB2,HRAS,MYO1C,ITGAM
CPB2,VTN,THBS1,PRKCE,F2,VEGFB,F2R,PTK2,OCLN,MYLK,F7,ITGB1,HPSE,HRAS,ACTG1
SERPINE1,VTN,THBS1,ADRA2A,PRKCE,F2,VEGFB,F2R,PTK2,MYLK,MTOR,F7,ITGB1,HPSE,CXCR4,TBXA2R,HRAS,ACTG1
DCN,NGFR,IL12B,THBS1,SMAD7,SMURF2,GPC1,PDCD6,SMAD6,IL12A,CAV1,UBE2D3,SMURF1,AGT,ABL1,NEDD4,LRP2,PIK3CB
DCN,NGFR,IL12B,THBS1,GPC1,PPARG,WNT1,IL12A,ATP2B4,AGT,AGTR2,CREB3L1,LRP2,PIK3CB
FLT3,PDGFRA,PDGFRB,FLT1,KIT,IRS1,F2,FGFR3,PTK2,ERBB4,VAV3,VAV2,SRC,PTK2B,PRKD1,LYN,AMBRA1,CDC42
TGFB1,FLT3,PDGFRA,PDGFRB,FLT1,APP,KIT,IRS1,F2,CD19,PTK2,ERBB4,VAV3,VAV2,SRC,FGR,PTK2B,PRKD1,LYN,AMBRA1,CDC42
PIP4K2C,PIP4K2A,PIP4K2B
PIP4K2C,PIP4K2A,PIP4K2B
CD74,IL23A,RAC2,THBS4,RAC1,TIRAP
IL23A,RAC2,THBS4,TIRAP,DAPK2
CD74,IL23A,RAC2,THBS4,RAC1,DPP4,TIRAP
IL23A,RAC2,THBS4,DPP4,TIRAP,DAPK2
PRKD3,PRKD1,PRKD2
PRKD3,PRKD1,PRKD2
GNA11,EDNRA,CRKL,EDNRB,PTK2B,CDC42
GNA11,EDNRA,CRKL,EDNRB,PTK2B,CDC42
ICAM1,ZAP70,ITGB7,CRKL,ITGAL,MSN,PIK3CD,PIK3CG
SLC12A2,ZAP70,ITGB7,CRK,CRKL,ITGAL,MSN,PIK3CD,PIK3CG
F9,FGB,F2,FGG,FN1,F13B,F5,FLNA,F10,F7,F11,FGA
F9,F2,FN1,F5,F10,F7,F11
F2,F5,F10,FGA
F2,F5,F10
F9,FGB,F2,FGG,FN1,F13B,F5,FLNA,F10,F7,PRCP,HPSE,F11,FGA
F9,F2,FN1,F5,F10,F7,PRCP,HPSE,F11
CCND1,CDKN1B,FLT3,TRAF2,SPDYE1,THBS1,CCND2,PDGFRB,IQGAP1,ERBB2,EGFR,RPS3,FLT1,KIT,INSR,CKS1B,DIPK2A,SPDYE4,SPDYE3,SPDYA,CCND3,SRC,TLR4,SYK,SPDYC,PDGFD,PTK2B,PIK3R5,FGFR1,RHOA,HRAS,EPGN,PIK3CG,SPDYE2,PDGFC,SPDYE2B,TRAF6,PIK3R6,SPDYE6,SPDYE5,SPDYE16,CALM1,CALM2,SNCA
TAB1,TGFB1,CCND1,CDKN1B,SLC8A2,FLT3,TRAF2,CAMK1,THBS1,CCND2,PDGFRB,MAP2K2,IQGAP1,ERBB2,EGFR,ADRA2A,FLT1,APP,KIT,CALM3,MAP2K1,INSR,RPTOR,PSEN1,TCL1B,ATP2B4,MAP3K5,TLR9,AKAP13,MAP3K7,MTCP1,IRAK1,HSP90AB1,STK4,CCND3,SRC,TLR4,SYK,PTK2B,MAP2K7,TLR6,PIK3R5,FGFR1,TNF,RHOA,HRAS,PPP2CA,PIK3CG,TRAF6,TCL1A,AKT1,MLST8,MAP2K6,PIK3R6,CALM1,CALM2,SNCA
CCND1,CDKN1B,FLT3,TRAF2,APOE,SPDYE1,THBS1,CCND2,PDGFRB,CCNE1,CDKN2C,RB1,IQGAP1,ERBB2,EGFR,RPS3,FLT1,KIT,CDC25A,INSR,CKS1B,DIPK2A,CDC25C,SPDYE4,SPDYE3,PRKCD,SPDYA,CAV1,AGT,ABL1,CCND3,SRC,TLR4,SYK,SPDYC,PDGFD,CDKN2D,PKIA,PTK2B,KSR1,SOS1,CDKN1A,RGS14,PTPN6,PIK3R5,FGFR1,RHOA,HRAS,TNXB,EPGN,CDKN1C,PIK3CG,SPDYE2,PDGFC,SPDYE2B,CEBPA,LYN,CCNE2,TRAF6,PIK3R6,CCNA2,SPDYE6,SPDYE5,SPDYE16,CBLC,ACTB,CALM1,CALM…
TAB1,TGFB1,CDC37,CCND1,CDKN1B,SLC8A2,DUSP1,FLT3,TRAF2,APOE,PPP1R1B,CAMK1,APC,THBS1,CCND2,PDGFRB,MAP2K2,PRKAR2A,PRKAR2B,IQGAP1,ERBB2,EGFR,ADRA2A,FLT1,APP,PPARG,PRKAG2,KIT,CALM3,DUSP16,MAP2K1,INSR,RPTOR,CDC25C,PRKAG1,PSEN1,PRKCD,SFN,TCL1B,ATP2B4,MAP3K5,TLR9,AKAP13,AGT,DUSP10,MAP3K7,MTCP1,IRAK1,HSP90AB1,PTEN,STK4,CCND3,SRC,TLR4,SYK,SLC8A3,PKIA,PTK2B,MAP2K7,KSR1,SLC8A1,CDKN1A,PRKAR1B,RGS14,TLR6,PTPN6…
CLC,BAX,CASP9,CTSL,CRKL,BCL2L1,RPS6,BCL2,IRF3
RIPK1,TP53,BAX,SIVA1,CASP9,CRKL,ADA,BAK1,BCL2L1,BCL2L11,BCL2,AKT1,BCL10
APOB,APOE,LCAT,PRKACA,AGT,PRKACB,PRKACG,AGTR1,APOC1,APOC2
APOB,APOE,LPCAT3,LCAT,PLA2G7,PRKACA,AGT,PRKACB,PRKACG,AGTR1,APOA5,APOC1,APOC2
MSN,SRC,HCK,MAPK9,RHOA
MSN,SRC,HCK,MAPK9,TNF,RHOA
CD74,MAPK1,IL23A,RAC2,THBS1,THBS4,PTK2,RAC1,DPP4,TIRAP
MAPK1,IL23A,RAC2,THBS1,MAPK3,THBS4,PTK2,DPP4,TIRAP,DAPK2
RAC2,ZAP70,MSN,JAM2
RAC2,ZAP70,MSN,JAM2
RBX1,ACTR5,EIF2S1,DDB2,CREBBP,EP300,BAX,DDB1,CDC25A,CASP9,PRKCD,PARP1,CUL4A,PCNA,AKT2,CUL4B,CDKN1A,MME,NEDD4,PIK3R1,RPL26
MAPK13,RBX1,DDB2,CREBBP,EP300,TP53,BAX,DDB1,CASP9,PRKCD,ATF4,MMP9,BAK1,CUL4A,AKT2,KCNE1,CUL4B,CDKN1A,MME,PIK3R1
TICAM1,FCER1G,TLR4,SYK,ITGB1,ITGB2,LDLR
TICAM1,PPARG,FCER1G,TLR4,SYK,ITGB1,ITGB2,TLR6,AKT1,MYD88
PIK3R2,CAV2,CDK4,PIK3R3,GAB1,PIK3CA,SLC9A1,STAT3,RB1,STAT5B,PRKCI,STAT6,INSR,IRS1,PTPN2,EDNRA,SP1,PRKCD,CAV1,PTK2,STAT5A,PDPK1,SCNN1B,STAT1,AGT,PARP1,IRS4,SRC,IRS2,ERRFI1,JAK2,AKT2,GRB2,AGTR1,SHC1,PIK3R1,LYN,TYK2,JAK3,ITGB3,CYFIP1,CCNA2,IGF1R,JAK1,CAMK2A
TGFB1,PIK3R2,GSK3A,RPS6KB1,GNRHR,NFKB1,APC,CDK4,CYBA,PIK3R3,GAB1,EEF2K,PIK3CA,SLC9A1,STAT3,PDE3B,ADCY8,PPARG,WNT1,PRKCI,STAT6,CRK,INSR,IRS1,FOS,PTPN2,EDNRA,GSK3B,SP1,PRKCD,PTK2,PDPK1,MAX,STAT1,AGT,RAB13,AGTR2,IRS4,EIF4EBP2,SRC,FOXO4,IRS2,TBC1D4,PRKCZ,FOXO1,JAK2,AKT2,RELA,AGTR1,SHC1,TRIB3,PIK3R1,LYN,TYK2,JAK3,NR4A1,AKT1,ITGB3,IGF1R,JAK1,CAMK2A
COL1A1,PLCG1,PTPN12,IQGAP1,ERBB2,EGFR,STAT5B,MED1,EEF1A1,ERBB4,PDPK1,ERRFI1,PTPN11
DUSP3,PLCG1,IQGAP1,ERBB2,EGFR,MED1,ERBB4,PDPK1,AKT1,PTPN11
STAT3,CAMP,FGG,IL6R,SRC,IL6ST,JAK2,CEBPA,JAK1
NFKB1,STAT3,IL6R,SRC,IL6ST,JAK2,RELA,JAK1
CDK4,STAT6,HSPA5,RPL3,IL2RG,JAK3,RPLP0
CDK4,STAT6,HSPA5,HSP90AB1,IL2RG,JAK3
CDKN1B,SLC9A1,HSPA5,ACTR2,RPL23
CDKN1B,MDM2,SLC9A1,TP53,HSPA5,PLA2G4F
NGFR,KRAS,SLC9A1,CBL,ERBB3,RB1,BAX,AXL,BID,HSPA5,CASP9,SIAH1,EPHA7,NGF,ABL1,BCL2L1,AKT2,THRB,BCL2,RHOA,HRAS,NTRK1,SNCA
NGFR,KRAS,SLC9A1,CBL,ATF2,PPARGC1A,ERBB3,TP53,APP,BAX,BID,HSPA5,PSEN1,CASP9,SIAH1,MAX,AGTR2,BCL2L1,AKT2,THRB,BCL2,ROCK1,RHOA,HRAS,NTRK1,HIF1A,NEFL,SNCA
MAPK1,COL1A1,PLCG1,PTPN12,IQGAP1,ERBB2,EGFR,STAT5B,MED1,EEF1A1,ERBB4,PDPK1,ERRFI1,PTPN11
MAPK1,DUSP3,PLCG1,MAPK3,IQGAP1,ERBB2,EGFR,MED1,ERBB4,PDPK1,AKT1,PTPN11
RAC2,KIT,LYN
RAC2,KIT,LYN
RAC2,KIT,STAT6,LYN
RAC2,KIT,STAT6,LYN
CD74,MAPK1,EBI3,IL23A,IL12B,TICAM1,RAC2,IL12RB2,IL27RA,ZAP70,RPS3,KIT,STAT5B,VCAM1,IL12A,CD46,CD209,CD28,PTK2,TGFBR2,VAV3,TLR4,SYK,IRS2,BCL2L1,HLA-E,IL6ST,JAK2,TFRC,TIRAP,HLA-A,BCL2,CDKN1A,HLA-DPA1,HLA-DMB,HLA-DPB1,LYN,TYK2,JAK3,TRAF6,IL12RB1,BTK
MAPK1,RIPK2,IL2,IL23A,IL12B,TICAM1,RAC2,IL12RB2,MAPK3,PRKCQ,ZAP70,KIT,VCAM1,IL12A,CD46,CD209,IL23R,CD28,PTK2,TLR9,VAV3,ADA,TLR4,SYK,IRS2,BCL2L1,IL6ST,JAK2,TIRAP,PPP3CA,NFATC2,HLA-A,BCL2,CDKN1A,LYN,TYK2,JAK3,TRAF6,IL12RB1,BTK,MYD88
CD74,MAPK1,SOS2,CLC,EBI3,IL23A,IL12B,TICAM1,RAC2,IL12RB2,IL27RA,ZAP70,ERBB2,RPS3,KIT,STAT5B,VCAM1,STAT6,IL12A,CD46,CD209,LILRB1,BID,CD28,PTK2,IL27,TGFBR2,HLA-DRB1,CR1,VAV3,SDC4,TLR4,VSIG4,SYK,IRS2,BCL2L1,HLA-E,HLA-G,IL6ST,JAK2,TFRC,TIRAP,HLA-A,BCL2,SOS1,CDKN1A,PTPN6,HLA-DPA1,HLA-DMB,INPP5D,HLA-DPB1,LYN,TYK2,JAK3,TRAF6,RASSF5,IL12RB1,BTK,SPN,CBLB
MAPK1,RIPK2,TGFB1,IL2,IL23A,IL12B,AHR,TICAM1,RAC2,IL12RB2,MAPK3,PRKCQ,ZAP70,ERBB2,KIT,VCAM1,STAT6,IL12A,CD46,CD209,BID,IL23R,CD28,PTK2,DLG1,TLR9,VAV3,PTEN,SDC4,ADA,TLR4,VSIG4,SYK,IRS2,BCL2L1,IL6ST,JAK2,TIRAP,PPP3CA,NFATC2,HLA-A,BCL2,CDKN1A,PTPN6,INPP5D,CDKN2A,LYN,TYK2,JAK3,TRAF6,RASSF5,IL12RB1,BTK,CTNNB1,MYD88,CBLB
EBI3,IL23A,IL12B,FLT3,TICAM1,RAC2,ERBB2,KIT,BAX,STAT5B,LILRB1,CD28,PRKCD,FYN,MSN,CR2,ABL1,CCND3,TLR4,BCL2L1,RPS6,SH2D2A,BCL2,PTPN6,PIK3CG,RASSF5,BTK,CBLB
RIPK2,TGFB1,IL2,IL23A,IL12B,FLT3,TICAM1,RAC2,PRKCQ,TP53,ERBB2,KIT,BAX,JUNB,CD19,CD28,TBK1,PRKCD,HSPD1,DLG1,FYN,MSN,CR2,PTEN,ADA,CCND3,TLR4,BCL2L1,PPP3CB,BCL2,PTPN6,PIK3CG,RASSF5,BTK,MALT1,CBLB
MYH9,COMP,PDGFRA,FERMT3,FGB,TLN1,FGG,FN1,FLNA,GNAS,ILK,PTPN6,PIK3CG,PPIA,ITGB3,ACTG1,HBB,ACTB,FGA,PIK3CB
COMP,PDGFRA,TLN1,FN1,ILK,PTPN6,PIK3CG,ITGB3,ACTG1,ACTB,PIK3CB
CD74,RAP1B,APOE,PDGFRA,PDGFRB,SEMA7A,KDR,ICAM1,NRP1,EGFR,FGB,VEGFB,GNAI2,F2R,FGG,FGFR3,ERBB4,CRKL,HLA-DRB1,RAP1A,ABL1,SRC,TLR4,NPSR1,TIRAP,PDGFD,PTK2B,NPNT,PRKD2,CD44,SHC1,HRAS,PRKCA,FGFR2,PDGFC,NTRK1,ITGB3,PTPN11,FGA
RIPK2,TGFB1,RAP1B,APOE,PDGFRA,PDGFRB,MAPK3,KDR,EGFR,APP,MAP2K1,VEGFB,GNAI2,F2R,ERBB4,CRKL,RAP1A,JUN,CARD9,PTEN,SRC,TLR4,PRKCZ,ADRA1A,TIRAP,PTK2B,MAP2K7,PRKD2,TNF,SHC1,HRAS,PRKCA,BRAF,NTRK1,ITGB3,PTPN11
CD74,RRAS,RAP1B,APOE,PDGFRA,PDGFRB,SEMA7A,SLC9A3R1,KDR,ICAM1,NRP1,ERBB2,EGFR,FGB,VEGFB,PTPN2,GNAI2,F2R,FGG,EZR,FGFR3,ERBB4,CRKL,FN1,HLA-DRB1,ITGB1BP1,EPHA7,RAP1A,ABL1,SRC,TLR4,SYK,ERRFI1,NPSR1,TIRAP,PDGFD,PTK2B,RGS14,NPNT,ACE2,PTPN6,PRKD2,CD44,SHC1,HRAS,PRKCA,FGFR2,PDGFC,LYN,NTRK1,ITGB3,PTPN11,FGA
RIPK2,TGFB1,DUSP3,RRAS,RAP1B,APOE,PDGFRA,PDGFRB,SLC9A3R1,RPS6KA6,MAPK3,KDR,ERBB2,EGFR,PTPRR,APP,MAP2K1,VEGFB,PTPN2,GNAI2,F2R,EZR,ERBB4,DLG1,DUSP9,CRKL,FN1,TLR9,DUSP10,RAP1A,JUN,CARD9,PTEN,SRC,TLR4,SYK,PRKCZ,ADRA1A,TIRAP,YWHAZ,PTK2B,MAP2K7,RGS14,ACE2,PTPN6,PRKD2,TNF,SHC1,HRAS,PRKCA,BRAF,LYN,NTRK1,ITGB3,PTPN11
STAT3,IL6R,SRC,IL6ST,JAK2,CEBPA,JAK1
STAT3,IL6R,SRC,IL6ST,JAK2,JAK1
ITGB8,ITGB6,TGFBR2
TGFB1,ITGB8,ITGB6
MAPK1,CCND1,STAT6,MED1,PGR,PTCH1,ERBB4,SRC,JAK2,AKT2,ESR1,FGFR2,ORAI1
MAPK1,TGFB1,CCND1,NR3C1,STAT6,MED1,PGR,ERBB4,SRC,AR,JAK2,AKT2,ESR1,HIF1A,AKT1,ORAI1
EREG,CBL,ERBB3,EGFR,PTPN2,CAV1,ERBB4,AGT,SRC,ERRFI1,ALK,BTC,SHC1,EPGN,RACK1,ITGB3,CBLC,CBLB
CBL,ERBB3,EGFR,ADRA2A,APP,PTPN2,PSEN1,ERBB4,ERCC6,AGT,SRC,ADRA1A,ALK,SHC1,ITGB3,CBLB
CD74,TICAM1,SEMA7A,KIT,LILRB1,TLR4,SYK,HLA-G,MAVS,PLCG2
RIPK2,TICAM1,KIT,MAPKAPK2,CARD9,TLR4,SYK,MAVS,PLCG2,BCL10,MYD88
CPB2,VTN,PROC,APOE,PDGFRA,THBS1,FGB,PRKCE,F2,VEGFB,F2R,PRKCD,FGG,CAV1,PTK2,OCLN,MYLK,SERPINC1,F7,ITGB1,HPSE,F11,HRAS,ACTG1,FGA
SERPINE1,VTN,TFPI,PROC,APOE,PDGFRA,THBS1,SLC12A2,SERPING1,ADRA2A,NOS3,CRK,PRKCE,F2,VEGFB,F2R,PRKCD,SMAD3,PTK2,MYLK,MTOR,SERPINC1,PTEN,PRKG1,F7,ITGB1,HPSE,F11,CXCR4,TBXA2R,TNF,HRAS,ACTG1
RAP1B,ICAM1,EDNRA,EZR,MSN,RAP1A,EDNRB,HPSE,RDX
RAP1B,EDNRA,EZR,MSN,RAP1A,EDNRB,HPSE,RAPGEF3,RDX,MYD88
CD74,TICAM1,SEMA7A,LILRB1,TLR4,HLA-G,PLCG2
RIPK2,TICAM1,MAPKAPK2,CARD9,TLR4,PLCG2,MYD88
CD74,TRAF2,TXK,MED1,AXL,PRKN,ZBP1,TLR4,IRF7,MAVS,TICAM2,IKBKE,IRF3,STING1
RIPK2,TRAF2,RIPK1,TLR2,TXK,MED1,TBK1,PRKN,TLR4,IRF7,IL1R1,CXCR4,MAVS,TICAM2,HIF1A,IKBKE
PRKCD,LDLR,APOC1,APOC2
PRKCD,APOC1,APOC2
BAX,STAT6,MED1,PGR,PTCH1,CAV1,TGFBR2,SRC,ESR1,FGFR2
TGFB1,NFKB1,NR3C1,BAX,STAT6,MED1,PGR,SRC,AR,ESR1
STAT3,STAT5B,STAT6,PTK2,STAT5A,F7,JAK2,PIK3R1,LYN,TYK2,JAK3,JAK1
STAT3,STAT6,PTK2,F7,JAK2,PIK3R1,LYN,TYK2,JAK3,AKT1,JAK1
STAT3,STAT5B,STAT6,STAT5A,JAK2,LYN,TYK2,JAK3,JAK1
STAT3,STAT6,JAK2,LYN,TYK2,JAK3,JAK1
STAT3,STAT5B,STAT6,PTK2,STAT5A,JAK2,PIK3R1,LYN,TYK2,JAK3,JAK1
STAT3,STAT6,PTK2,JAK2,PIK3R1,LYN,TYK2,JAK3,JAK1
NRP1,EDNRA,ITGA4,NTRK1
EDNRA,ITGA4,NTRK1
PRKCG,NRP1,VCAM1,EDNRA,ITGA4,NTRK1
PRKCG,VCAM1,EDNRA,ITGA4,NTRK1
PTPN2,STAT2,ZBP1,IRF7,PTPN6,MAVS,IKBKE,IRF3,PTPN11,ISG15,STING1
CDC37,PTPN2,STAT2,TBK1,IRF7,PTPN6,MAVS,IKBKE,PTPN11
IFNAR1,STAT2,IFNAR2,STAT1,IRF7,MAVS,TYK2,IKBKE,IRF3,JAK1
STAT2,TBK1,STAT1,IRAK1,TRAF3,IRF7,MAVS,TYK2,IKBKE,MYD88,JAK1
STAT1,IFNGR1,HCK,JAK2,JAK1
TP53,STAT1,IFNGR1,HCK,JAK2,JAK1
MAPK1,COL1A1,RRAS,PDGFRA,EP300,EDNRA,ASPH,RAF1,PTPN11
MAPK1,TGFB1,RRAS,RARA,PDGFRA,MAP2K2,MAPK3,EP300,MAP2K1,EDNRA,ASPH,RAF1,BRAF,PTPN11
PDGFRA,PDGFRB,TXK,EGFR,FLT1,GNAQ,KIT,AVPR1A,EDNRA,FGFR3,PDPK1,AGT,AVPR1B,LPAR1,FGFR1,ITK,AGTR1,RHOA,GNA13,ESR1,HRAS,FGFR2,LPAR2,APOC2
PDGFRA,PDGFRB,TXK,EGFR,FLT1,GNAQ,KIT,AVPR1A,EDNRA,PDPK1,AGT,AVPR1B,LPAR1,PRKCZ,ADRA1A,FGFR1,ITK,AGTR1,RHOA,GNA13,ESR1,HRAS,LPAR2,APOA5,APOC2
PDGFRA,PDGFRB,TXK,EGFR,FLT1,GNAQ,KIT,AVPR1A,EDNRA,FGFR3,PDPK1,AGT,AVPR1B,ABL1,LPAR1,FGFR1,ITK,AGTR1,RHOA,GNA13,ESR1,HRAS,FGFR2,LPAR2,APOC1,APOC2,SNCA
LRP1,PDGFRA,PDGFRB,TXK,EGFR,FLT1,GNAQ,KIT,AVPR1A,EDNRA,PDPK1,AGT,AVPR1B,LPAR1,PRKCZ,ADRA1A,FGFR1,ITK,AGTR1,RHOA,GNA13,ESR1,HRAS,LPAR2,APOA5,APOC1,APOC2,SNCA
BAX,AXL,ESR1,LRP2
BAX,BAK1,ESR1,LRP2
KDR,PRCP,HPSE,ITGB3,PIK3CB
KDR,PRCP,HPSE,ITGB3,PIK3CB
TICAM1,FCER1G,TLR4,SYK,ITGB1,ITGB2,LDLR
TICAM1,PPARG,FCER1G,TLR4,SYK,ITGB1,ITGB2,TLR6,AKT1,MYD88
ITGA2,AVPR1A,AGT,TNR,AVP
ITGA2,AVPR1A,AGT,TNR,AVP
AVPR1A,ARL6IP1,AGT,AVPR1B,AVP,ITGB1,ACE2
SLC12A2,AVPR1A,PSEN1,AGT,AVPR1B,AVP,ITGB1,ACE2
AVPR1A,ARL6IP1,AGT,AVPR1B,AVP,ITGB1,ACE2,SNCA
SLC12A2,AVPR1A,PSEN1,AGT,AVPR1B,AVP,ITGB1,ACE2,TNF,SNCA
THBS1,PIK3CA,EGFR,AXL,INSR,VEGFB,MET,HCLS1,CD28,PTK2,ITGB1BP1,SRC,F10,F7,PIK3CD,ITGB1,HPSE,PIK3R5,FGFR1,PIK3CG,TGFBR1,LRP2,IGF1R,PIK3CB
TGFB1,THBS1,PIK3CA,EGFR,APP,INSR,VEGFB,MET,CD28,HSP90AA1,PTK2,HSP90AB1,SRC,F10,F7,PIK3CD,ITGB1,HPSE,PIK3R5,FGFR1,TNF,PIK3CG,LRP2,IGF1R,PIK3CB
RRAS,THBS1,SLC9A3R1,PIK3CA,PDCD6,EGFR,AXL,INSR,VEGFB,MET,HCLS1,CD28,PTK2,ITGB1BP1,SRC,F10,F7,HLA-G,PIK3CD,ITGB1,HPSE,PIK3R5,FGFR1,PIK3CG,RACK1,NTRK1,TGFBR1,LRP2,IGF1R,INPP5F,PIK3CB
TSC2,TGFB1,RRAS,THBS1,SLC9A3R1,PHLPP1,PIK3CA,EGFR,APP,INSR,VEGFB,MET,CD28,HSP90AA1,PTK2,DLG1,MTOR,HSP90AB1,PTEN,SRC,F10,F7,PIK3CD,ITGB1,HPSE,PPARA,PIK3R5,FGFR1,TNF,PPP2CA,PIK3CG,NTRK1,DDIT3,LRP2,IGF1R,INPP5F,PIK3CB
KDR,NRP1,RAC1,ITGB1BP1,ABL1,SDC4
KDR,TSC1,SMAD3,SDC4,ROCK1
THBS1,KDR,SLC9A1,NRP1,TLN1,PTK2,RAC1,ITGB1BP1,ABL1,SDC4,SRC,RHOA,ACTG1
DUSP3,THBS1,KDR,SLC9A1,TSC1,TLN1,ROCK2,SMAD3,PTK2,PTEN,SDC4,SRC,ROCK1,RHOA,ACTG1
DCN,KDR,NDUFC2,BAX,BID,PARP1,PRKN,ABL1,SRC,BCL2L1,AKT2,BAD,BCL2,NDUFS1,RACK1,UBB
DCN,KDR,BAX,BID,PRKN,SRC,BAK1,BCL2L1,PIP5KL1,AKT2,BAD,BCL2,CDKN2A,TCL1A,AKT1,TRPV1
CAV2,ITGAV,CBL,PIKFYVE,ICAM1,NRP1,ITGB7,EGFR,ITGB6,ITGA5,ITGB5,ITGA2,AXL,DDB1,INSR,CD46,CD209,CLEC4M,BSG,CAV1,SIGLEC1,CTSL,CTSB,WWP2,DPP4,CR1,CR2,AVPR1B,SRC,BCL2L1,AVP,TFRC,CDK1,ITGB1,ACE2,RPSA,AGTR1,PPIA,WWP1,ITGB3,LDLR
ITGAV,CBL,ITGB7,EGFR,ITGB6,ITGA5,ITGB5,ITGA2,DDB1,INSR,CD46,CD209,CLEC4M,SIVA1,DPP4,CR2,AVPR1B,HSP90AB1,SRC,BCL2L1,AVP,ITGB1,CXCR4,ACE2,AGTR1,ITGB3
SLC9A3R1,ARCN1,COPG1,DAB1,CDC42
SLC9A3R1,DAB1,YWHAZ,CDC42
NRP1,RAC1,ITGB1BP1,ABL1,SDC4,LPAR1,RHOA,TGFBR1,CDC42
TSC1,ROCK2,SMAD3,MTOR,CD47,SDC4,LPAR1,RAPGEF3,RHOA,BRAF,CDC42
PIK3R2,SLC9A1,NRP1,MET,RAC1,ITGB1BP1,ABL1,SDC4,LPAR1,WAS,RHOA,PIK3R1,TGFBR1,ACTG1,WASF2,CDC42
PIK3R2,SLC9A1,TSC1,MET,ROCK2,SMAD3,MTOR,CD47,SDC4,LPAR1,ROCK1,RAPGEF3,RHOA,BRAF,PIK3R1,ACTG1,CDC42
F2RL3,F2RL2,F2R,LPAR1,LPAR6,AGTR1,LPAR4
F2RL3,GRM1,F2R,LPAR1,LPAR6,AGTR1,LPAR4
NGFR,KRAS,ERBB3,RB1,BAX,AXL,BID,HSPA5,CASP9,SIAH1,EPHA7,NGF,BCL2L1,AKT2,THRB,BCL2,RHOA,HRAS,NTRK1,SNCA
NGFR,KRAS,ATF2,PPARGC1A,ERBB3,TP53,APP,BAX,BID,HSPA5,PSEN1,CASP9,SIAH1,MAX,AGTR2,BCL2L1,AKT2,THRB,BCL2,ROCK1,RHOA,HRAS,NTRK1,HIF1A,NEFL,SNCA
CCND1,AVPR1A,SCNN1B,PARP1,SRC,RPL27,IGF1R,CALM1,CALM2
CCND1,FOSB,CYBA,CALM3,AVPR1A,FOS,FOSL1,FOXO3,SGK1,SRC,TH,NEFL,IGF1R,CALM1,CALM2
APOE,GNAI2,NDUFA4,AGT,GNAI3,ABL1,PTK2B,AGTR1,ESR1,CALM1,CALM2,SNCA,PIK3CB
APOE,CYBA,CALM3,GNAI2,AGT,GNAI3,AGTR2,PTK2B,TNF,AGTR1,ESR1,HIF1A,AKT1,CALM1,CALM2,SNCA,PIK3CB
CD74,MAPK1,CCND1,IL23A,CDKN1B,IL12B,SKP1,FLT3,EREG,TRAF2,APOE,PDGFRA,SPDYE1,THBS1,CCND2,PDGFRB,KDR,PIK3CA,ERBB3,IQGAP1,ERBB2,EGFR,RPS3,FLT1,KIT,MRNIP,AXL,INSR,IRS1,F2,CKS1B,MET,DIPK2A,SPDYE4,SPDYE3,PRKCD,SPDYA,FGFR3,PTK2,RPS2,ERBB4,PDPK1,RPLP1,TGFBR2,HLA-DRB1,ITGB1BP1,AGT,IL6R,EPHA7,RAP1A,VAV3,DAB1,VAV2,ABL1,SDC4,CCND3,SRC,TLR4,SYK,SPDYC,PCNA,HMGN1,JAK2,ALK,TIRAP,PDGFD,BAD,BTC,PTK2B,CDKN1A,ADRA2C…
MAPK1,TAB1,TGFB1,GSK3A,IL2,CCND1,IL23A,CDKN1B,IL12B,SKP1,SLC8A2,FLT3,CDC25B,TRAF2,APOE,CAMK1,PDGFRA,THBS1,CCND2,PDGFRB,MAP2K2,MAPK3,PRKCQ,KDR,PIK3CA,DAXX,ERBB3,IQGAP1,ERBB2,EGFR,ADRA2A,FLT1,APP,ADCY8,PRKAG2,KIT,CALM3,DCUN1D1,MAP2K1,INSR,IRS1,RPTOR,F2,CD19,MET,IL23R,PRKAG1,PSEN1,PRKCD,HSP90AA1,PTK2,ERBB4,TCL1B,PDPK1,MAP2K3,DLG1,COPS8,ERCC6,ATP2B4,MAP3K5,TLR9,MTOR,AKAP13,AGT,PFKFB2,TAB2,IL6R,MAP3K7…
BDKRB1,PLCG1,F2RL3,BAX,PRKCE,F2,PRKACA,F2R,PDPK1,FLNA,ABL1,ASPH,ITPR2,NPSR1,PTK2B,PRKD1,PTPN6,LYN,ITGB3,PLCG2,CALM1,CALM2,SNCA
BDKRB1,TGFB1,PLCG1,F2RL3,CYBA,CACNA1C,CALM3,BAX,PRKCE,ITPR1,F2,PRKACA,CD19,F2R,PDPK1,PLN,RYR1,RYR2,ITPR3,ASPH,ITPR2,PTK2B,SLC8A1,PRKD1,PTPN6,CAMK2D,LYN,DDIT3,ITGB3,TRPV1,NOS1,PLCG2,RYR3,CALM1,CALM2,SNCA
BDKRB1,PLCG1,F2RL3,BAX,F2,F2R,PDPK1,ABL1,ASPH,NPSR1,CALM1,CALM2,SNCA
BDKRB1,PLCG1,F2RL3,CALM3,BAX,F2,CD19,F2R,PDPK1,ASPH,CALM1,CALM2,SNCA
BDKRB1,PLCG1,F2RL3,BAX,PRKCE,F2,PRKACA,F2R,PDPK1,ABL1,ASPH,NPSR1,PTK2B,PRKD1,PTPN6,LYN,ITGB3,CALM1,CALM2,SNCA
BDKRB1,TGFB1,PLCG1,F2RL3,CYBA,CACNA1C,CALM3,BAX,PRKCE,F2,PRKACA,CD19,F2R,PDPK1,PLN,RYR2,ASPH,PTK2B,SLC8A1,PRKD1,PTPN6,CAMK2D,LYN,ITGB3,NOS1,CALM1,CALM2,SNCA
CD74,EBI3,IL23A,HLA-DOA,IL12B,TICAM1,HLA-F,IL12RB2,IL27RA,PIK3CA,ZAP70,RPS3,STAT5B,VCAM1,STAT6,AXL,IL12A,CD46,CD209,LILRB1,ICOS,CD28,CAV1,FYN,TGFBR2,HLA-DRB1,DPP4,CR1,VAV3,ABL1,SRC,TLR4,IL2RG,HLA-DMA,SYK,IRS2,HLA-E,HLA-G,IL6ST,JAK2,KLRC2,TFRC,TIRAP,BAD,HLA-DRA,HLA-A,SH3KBP1,BCL2,CDKN1A,PTPN6,HLA-DPA1,HLA-DMB,RHOA,INPP5D,HLA-DPB1,LYN,IGLL5,TYK2,AMBRA1,JAK3,TRAF6,IL12RB1,VAV1,LOC102723407,IGHV3-16,…
RIPK2,TGFB1,IL2,IL23A,IL12B,TICAM1,RARA,IL12RB2,MAP3K8,PRKCQ,PIK3CA,ZAP70,VCAM1,STAT6,IL12A,CD46,CD209,ICOS,IL23R,CD28,FOXO3,HSPD1,FYN,DPP4,TLR9,CD47,DUSP10,VAV3,ADA,SRC,TLR4,IL2RG,SYK,IRS2,PRKCZ,IL6ST,JAK2,TIRAP,BAD,PPP3CA,NFATC2,HLA-A,BCL2,CDKN1A,PTPN6,RHOA,INPP5D,LYN,IGLL5,TYK2,AMBRA1,JAK3,TRAF6,AKT1,IL12RB1,VAV1,LOC102723407,IGHV3-72,PIK3R6,IGHV3-43D,BTK,PTPN11,ACTB,MALT1,BCL10,MYD88
CD74,SOS2,CLC,EBI3,IL23A,HLA-DOA,IL12B,TICAM1,RAC2,DCAF15,HLA-F,SMAD7,IL12RB2,IL27RA,PIK3CA,ZAP70,ERBB2,RPS3,STAT5B,VCAM1,STAT6,AXL,IL12A,PTPN2,CD46,CD209,LILRB1,BID,ICOS,CD28,CAV1,FYN,IL27,TGFBR2,HLA-DRB1,DPP4,CR1,VAV3,ABL1,SDC4,SRC,TLR4,IL2RG,VSIG4,HLA-DMA,SYK,IRS2,HLA-E,HLA-G,IL6ST,JAK2,KLRC2,TFRC,TIRAP,BAD,HLA-DRA,HLA-A,SH3KBP1,FGL1,BCL2,SOS1,CDKN1A,PTPN6,HLA-DPA1,HLA-DMB,RHOA,INPP5D,HLA-DPB1…
RIPK2,TGFB1,DUSP3,IL2,IL23A,IL12B,AHR,TICAM1,RAC2,RARA,DCAF15,IL12RB2,MAP3K8,PRKCQ,PIK3CA,ZAP70,ERBB2,CAMK4,VCAM1,STAT6,IL12A,JUNB,PTPN2,CD19,CD46,CD209,BID,ICOS,IL23R,CD28,FOXO3,HSPD1,DLG1,FYN,DPP4,TLR9,CD47,DUSP10,VAV3,PTEN,SDC4,ADA,SRC,TLR4,FGR,IL2RG,VSIG4,SYK,IRS2,PRKCZ,IL6ST,JAK2,TIRAP,BAD,PPP3CA,NFATC2,HLA-A,BCL2,CDKN1A,PTPN6,RHOA,INPP5D,CDKN2A,BRAF,LYN,IGLL5,TYK2,AMBRA1,JAK3,TRAF6,AKT1,RAS…
IL23A,IL12B,IL12RB2,IL12A,JAK2,TYK2,IL12RB1
IL23A,IL12B,IL12RB2,IL12A,IL23R,JAK2,TYK2,IL12RB1
SOS2,F2RL3,KRAS,ITGAV,PDGFRB,F2RL2,F2R,RAC1,NGF,SRC,LPAR1,LPAR6,SOS1,LPAR4,PIK3CG,NTRK1,PIK3CB
F2RL3,KRAS,ITGAV,PDGFRB,F2R,AKAP13,SRC,LPAR1,LPAR6,RASGRF1,LPAR4,PIK3CG,NTRK1,PIK3CB
APOE,PTK2B,ESR1,CALM1,CALM2,PIK3CB
APOE,CALM3,AGTR2,PTK2B,TNF,ESR1,HIF1A,AKT1,CALM1,CALM2,PIK3CB
APOE,EGFR,CAV1,PTK2B,ESR1,CALM1,CALM2,PIK3CB
APOE,EGFR,CALM3,ATP2B4,AGTR2,PTK2B,TNF,ESR1,HIF1A,AKT1,CALM1,CALM2,PIK3CB
CDK4,THRA,IRS1,PRKCE,PRKCD,IRS2,ALK,AKT2,PIK3CG,LDLR,APOC1,APOC2
CDK4,THRA,ADRA2A,PDE3B,IRS1,PRKCE,PRKCD,PRKAA1,IRS2,ALK,AKT2,PPARA,TNF,PIK3CG,APOA5,AKT1,APOC1,APOC2
CD74,MAPK1,IL23A,RAC2,THBS1,PDGFRB,KDR,NRP1,ITGA2,IL12A,VEGFB,MET,CALR,THBS4,PTK2,RAC1,IL6R,LPAR1,F7,TIRAP,PDGFD,PTK2B,PRKD1,FGFR1,PRKD2,PGF
MAPK1,TGFB1,SERPINE1,IL23A,RAC2,THBS1,PDGFRB,MAPK3,KDR,PLA2G7,APP,ITGA2,IL12A,VEGFB,MET,CALR,SMAD3,THBS4,PTK2,CREB3,IL6R,LPAR1,F7,TIRAP,PTK2B,CXCR4,PRKD1,FGFR1,PRKD2,PGF,DAPK2
SEMA3F,CD74,MAPK1,C5,IL23A,SEMA3G,RAC2,PDGFRA,THBS1,PDGFRB,SEMA7A,KDR,SEMA3C,NRP1,SEMA3D,ITGA2,IL12A,VEGFB,PTPN2,MET,CALR,THBS4,PTK2,RAC1,PLXNA4,DPP4,IL6R,PLXNA3,LPAR1,F7,TIRAP,PDGFD,PTK2B,PRKD1,FGFR1,PRKD2,LYN,PGF,SEMA3B,SEMA3E
MAPK1,TGFB1,SERPINE1,DUSP3,IL23A,DUSP1,RAC2,PDGFRA,THBS1,PDGFRB,MAPK3,KDR,PLA2G7,APP,ITGA2,IL12A,VEGFB,PTPN2,MET,CALR,SMAD3,THBS4,PTK2,CREB3,DPP4,IL6R,LPAR1,F7,TIRAP,PTK2B,CXCR4,PRKD1,FGFR1,PRKD2,LYN,PGF,DAPK2
ITGB7,VCAM1,ITGB1,ITGA4,JAM2,SPN
MADCAM1,ITGB7,VCAM1,ITGB1,ITGA4,ROCK1,JAM2,TNF
MYH9,PIKFYVE,ITGA9,ICAM1,ZAP70,ITGB7,FLT1,ITGA1,KIT,FCER1G,STAT5B,VCAM1,BCR,ITGA3,BSG,CRKL,FYN,ITGAL,MSN,IL6R,VAV3,PREX1,SRC,SYK,HCK,EDNRB,PIK3CD,ITGB1,ITGA4,ITGB2,JAM2,SOS1,PIK3CG,PPIA,PIK3R1,LYN,ITGA7,PIP5K1C,RPS19,VAV1,CDC42,SPN
MADCAM1,SLC12A2,ITGA9,ZAP70,ITGB7,FLT1,ITGA1,KIT,FCER1G,VCAM1,CXCL3,CRK,ITGA3,CRKL,FYN,ITGAL,MSN,IL6R,VAV3,PREX1,MMP9,ADA,SRC,SYK,HCK,EDNRB,PIK3CD,ITGB1,ITGA4,ITGB2,ROCK1,JAM2,CXCR4,TNF,PIK3CG,PIK3R1,LYN,PIP5K1C,VAV1,IRAK4,CDC42
KRAS,AVPR1A,AGT,AVPR1B,EDNRB,ACE2,AGTR1,RHOA,AVPR2
KCNQ1,GNRHR,KRAS,CYBA,NOS3,AVPR1A,AGT,AVPR1B,AGTR2,EDNRB,ACE2,AGTR1,RHOA,RPS6KA2,AVPR2
CPB2,SERPIND1,MYH9,F9,COMP,VTN,CCND1,PROC,F2RL3,APOE,PDGFRA,THBS1,VWF,PIK3CA,TRPV5,GNA12,FERMT3,GNAQ,STAT5B,ITGA2,F2RL2,MED1,AXL,FGB,PRKCE,CHRM1,F2,GP6,PRKACA,GNAI2,TLN1,MET,F2R,PRKCD,FGG,CAV1,STAT5A,ERBB4,SCNN1B,FN1,MT-CO2,F13B,SERPINC1,F5,COPA,FLNA,VAV3,PRKACB,GNAS,VAV2,SRC,F10,F7,SYK,WAS,EDNRB,PRKACG,AVP,ILK,HPSE,F11,ADRA2C,PTPN6,GNA13,PIK3CG,PPIA,RPLP0,ITGB3,ACTG1,VAV1,ADRA2B,PLCG2,HBB,ACTB,A…
F9,COMP,SERPINE1,VTN,CCND1,MAPK14,TFPI,PROC,C4BPB,F2RL3,APOE,PDGFRA,THBS1,VWF,CYBA,PIK3CA,TRPV5,GNA12,SERPING1,ADRA2A,GNAQ,ITGA2,NOS3,MED1,PRKCE,F2,PRKACA,GNAI2,TLN1,MET,F2R,PRKCD,SFN,ERBB4,FN1,SERPINC1,F5,VAV3,PRKACB,VAV2,ADA,SRC,PRKG1,F10,F7,SYK,EDNRB,PRKACG,AVP,PPP3CA,ILK,HPSE,F11,ADRA2C,CREB1,PTPN6,TBXA2R,GNA13,PIK3CG,HIF1A,ITGB3,ACTG1,VAV1,ADRA2B,PLCG2,ACTB,AVPR2,PIK3CB
CD74,TICAM1,STAT5B,STAT6,CD28,VAV3,TLR4,IL2RG,SYK,IRS2,TFRC,TIRAP,BAD,SH3KBP1,BCL2,CDKN1A,INPP5D,IGLL5,LOC102723407,IGHV3-16,IGHV3-72,IGHV3-43D,BTK
TGFB1,IL2,TICAM1,STAT6,CD28,TLR9,VAV3,ADA,TLR4,IL2RG,SYK,IRS2,TIRAP,BAD,NFATC2,BCL2,CDKN1A,INPP5D,IGLL5,LOC102723407,IGHV3-72,IGHV3-43D,BTK
CD74,EBI3,IL23A,HLA-DOA,IL12B,IL12RB2,IL27RA,PIK3CA,ZAP70,RPS3,STAT5B,VCAM1,IL12A,CD46,CD209,LILRB1,ICOS,CD28,CAV1,FYN,TGFBR2,HLA-DRB1,DPP4,CR1,ABL1,SRC,IL2RG,HLA-DMA,SYK,HLA-E,HLA-G,IL6ST,JAK2,TFRC,BAD,HLA-DRA,HLA-A,PTPN6,HLA-DPA1,HLA-DMB,RHOA,HLA-DPB1,LYN,TYK2,AMBRA1,JAK3,TRAF6,IL12RB1,VAV1,PIK3R6,PTPN11,ACTB,HLA-DOB,B2M
RIPK2,TGFB1,IL2,IL23A,IL12B,RARA,IL12RB2,MAP3K8,PRKCQ,PIK3CA,ZAP70,VCAM1,IL12A,CD46,CD209,ICOS,IL23R,CD28,FOXO3,HSPD1,FYN,DPP4,CD47,DUSP10,ADA,SRC,IL2RG,SYK,PRKCZ,IL6ST,JAK2,BAD,PPP3CA,HLA-A,PTPN6,RHOA,LYN,TYK2,AMBRA1,JAK3,TRAF6,AKT1,IL12RB1,VAV1,PIK3R6,PTPN11,ACTB,MALT1,BCL10
CD74,EBI3,IL23A,HLA-DOA,IL12B,TICAM1,HLA-F,THBS1,PDGFRB,IL12RB2,IL27RA,PIK3CA,ZAP70,RPS3,STAT5B,VCAM1,STAT6,AXL,IL12A,CD46,CD209,LILRB1,ICOS,CD28,CAV1,FYN,TGFBR2,HLA-DRB1,DPP4,GAB2,CR1,FLNA,VAV3,ABL1,SRC,TLR4,IL2RG,HLA-DMA,SYK,IRS2,HLA-E,HLA-G,IL6ST,JAK2,KLRC2,TFRC,TIRAP,BAD,HLA-DRA,HLA-A,SH3KBP1,ITGB2,BCL2,CDKN1A,PTPN6,HLA-DPA1,HLA-DMB,RHOA,INPP5D,HLA-DPB1,CEBPA,LYN,IGLL5,TYK2,AMBRA1,JAK3,TRAF6,…
RIPK2,TGFB1,IL2,IL23A,IL12B,TICAM1,JUND,RARA,THBS1,PDGFRB,IL12RB2,MAP3K8,PRKCQ,PIK3CA,ZAP70,APP,VCAM1,STAT6,IL12A,CD46,CD209,ICOS,IL23R,CD28,FOXO3,HSPD1,FYN,DPP4,TLR9,GAB2,CD47,DUSP10,VAV3,ADA,SRC,TLR4,FGR,IL2RG,SYK,IRS2,PRKCZ,IL6ST,JAK2,TIRAP,BAD,PPP3CA,NFATC2,HLA-A,ITGB2,BCL2,CDKN1A,TLR6,PTPN6,TNF,RHOA,INPP5D,LYN,IGLL5,TYK2,AMBRA1,JAK3,TRAF6,RPS6KA1,AKT1,IL12RB1,VAV1,LOC102723407,IGHV3-72,PIK3R…
CD74,SOS2,CLC,EBI3,IL23A,HLA-DOA,IL12B,TICAM1,RAC2,APOE,DCAF15,PDGFRA,HLA-F,THBS1,PDGFRB,SMAD7,IL12RB2,IL27RA,PIK3CA,TXK,ZAP70,ERBB2,RPS3,GNAQ,FCER1G,STAT5B,VCAM1,STAT6,AXL,IL12A,BCR,F2,GP6,PTPN2,CD46,CD209,LILRB1,BID,ICOS,CD28,PRKCD,FGG,CAV1,PDPK1,FYN,FN1,IL27,TGFBR2,HLA-DRB1,DPP4,GAB2,CR1,IL6R,FLNA,VAV3,ABL1,SDC4,SRC,TLR4,IL2RG,VSIG4,HLA-DMA,SYK,IRS2,HLA-E,HLA-G,IL6ST,JAK2,KLRC2,TFRC,TIRAP,BAD,…
RIPK2,TGFB1,DUSP3,IL2,IL23A,IL12B,AHR,TICAM1,RAC2,APOE,JUND,RARA,DCAF15,PDGFRA,THBS1,PDGFRB,IL12RB2,MAP3K8,PRKCQ,PIK3CA,TXK,ZAP70,ERBB2,CAMK4,APP,GNAQ,FCER1G,VCAM1,NOS3,STAT6,IL12A,JUNB,F2,PTPN2,CD19,CD46,CD209,BID,ICOS,IL23R,CD28,PRKCD,FOXO3,HSPD1,PDPK1,DLG1,FYN,FN1,DPP4,TLR9,GAB2,CD47,DUSP10,IL6R,VAV3,PTEN,SDC4,ADA,SRC,TLR4,PRKG1,FGR,IL2RG,VSIG4,SYK,IRS2,PRKCZ,IL6ST,JAK2,TIRAP,BAD,PPP3CA,NFATC2…
CD74,TICAM1,IL27RA,STAT5B,STAT6,CD28,CR1,VAV3,TLR4,IL2RG,SYK,IRS2,TFRC,TIRAP,BAD,SH3KBP1,BCL2,CDKN1A,PTPN6,INPP5D,LYN,IGLL5,LOC102723407,IGHV3-16,IGHV3-72,IGHV3-43D,BTK
TGFB1,IL2,AHR,TICAM1,STAT6,CD19,CD28,TLR9,VAV3,PTEN,ADA,TLR4,IL2RG,SYK,IRS2,TIRAP,BAD,NFATC2,BCL2,CDKN1A,PTPN6,INPP5D,CDKN2A,LYN,IGLL5,LOC102723407,IGHV3-72,IGHV3-43D,BTK
CD74,SOS2,CLC,EBI3,IL23A,HLA-DOA,IL12B,RAC2,SMAD7,IL12RB2,IL27RA,PIK3CA,ZAP70,ERBB2,RPS3,STAT5B,VCAM1,IL12A,PTPN2,CD46,CD209,LILRB1,BID,ICOS,CD28,CAV1,FYN,IL27,TGFBR2,HLA-DRB1,DPP4,CR1,ABL1,SDC4,SRC,IL2RG,VSIG4,HLA-DMA,SYK,HLA-E,HLA-G,IL6ST,JAK2,TFRC,BAD,HLA-DRA,HLA-A,FGL1,SOS1,PTPN6,HLA-DPA1,HLA-DMB,RHOA,HLA-DPB1,HFE,LYN,TYK2,AMBRA1,JAK3,TRAF6,IL12RB1,VAV1,PIK3R6,PTPN11,ACTB,HLA-DOB,B2M,SPN,CBLB
RIPK2,TGFB1,DUSP3,IL2,IL23A,IL12B,RAC2,RARA,IL12RB2,MAP3K8,PRKCQ,PIK3CA,ZAP70,ERBB2,CAMK4,VCAM1,IL12A,JUNB,PTPN2,CD46,CD209,BID,ICOS,IL23R,CD28,FOXO3,HSPD1,DLG1,FYN,DPP4,CD47,DUSP10,PTEN,SDC4,ADA,SRC,IL2RG,VSIG4,SYK,PRKCZ,IL6ST,JAK2,BAD,PPP3CA,HLA-A,PTPN6,RHOA,CDKN2A,BRAF,LYN,TYK2,AMBRA1,JAK3,TRAF6,AKT1,IL12RB1,VAV1,PIK3R6,PTPN11,ACTB,CTNNB1,MALT1,BCL10,CBLB
MAPK1,BAX,VAV3,ABL1,SYK,PIK3CD,BCL2,PTPN6,ITK,LYN,IGLL5,LOC102723407,IGHV3-16,IGHV3-72,IGHV3-43D,PLCG2,BTK,PRKCB
MAPK1,BAX,CD19,VAV3,SYK,PIK3CD,NFATC2,BCL2,PTPN6,ITK,LYN,IGLL5,LOC102723407,IGHV3-72,IGHV3-43D,PLCG2,BTK,PRKCB
MAPK1,PLCG1,PIK3CA,TXK,ZAP70,BTN2A1,RNF31,CD28,CRKL,FYN,HLA-DRB1,CD247,ABL1,PIK3CD,HLA-A,PTPN6,PRKD2,ITK,INPP5D,HRAS,HLA-DPB1,TRAF6,PLCG2,IKBKG,CBLB
MAPK1,RIPK2,PLCG1,PIK3CA,TXK,ZAP70,CD28,PSEN1,CRKL,FYN,MAP3K7,ADA,PIK3CD,HLA-A,PTPN6,PRKD2,ITK,INPP5D,HRAS,BRAF,IKBKB,TRAF6,PLCG2,IKBKG,MALT1,BCL10,CBLB
MAPK1,PLCG1,PIK3CA,TXK,ZAP70,BAX,BTN2A1,RNF31,CD28,CRKL,FYN,HLA-DRB1,CD247,VAV3,ABL1,SYK,PIK3CD,HLA-A,BCL2,PTPN6,PRKD2,ITK,INPP5D,HRAS,HLA-DPB1,LYN,IGLL5,TRAF6,LOC102723407,IGHV3-16,IGHV3-72,IGHV3-43D,PLCG2,BTK,IKBKG,PRKCB,CBLB
MAPK1,RIPK2,PLCG1,PIK3CA,TXK,ZAP70,BAX,CD19,CD28,PSEN1,CRKL,FYN,MAP3K7,VAV3,ADA,SYK,PIK3CD,NFATC2,HLA-A,BCL2,PTPN6,PRKD2,ITK,INPP5D,HRAS,BRAF,LYN,IKBKB,IGLL5,TRAF6,LOC102723407,IGHV3-72,IGHV3-43D,PLCG2,BTK,IKBKG,PRKCB,MALT1,BCL10,CBLB
CD74,MAPK1,C5,IL23A,IL12B,PLCG1,EREG,C3,CFP,TRAF2,HLA-F,CREBBP,EP300,IL27RA,PIK3CA,TXK,ZAP70,RPS3,FCER1G,BAX,STAT5B,MASP1,C2,STAT6,MED1,IL12A,PRKCE,KLRC4,BTN2A1,CD46,C1QB,CFHR1,RNF31,LILRB1,CD28,PRKCD,PTK2,CRKL,FYN,HLA-DRB1,CD247,GAB2,CR1,CR2,CFH,STX7,VAV3,ZBP1,VAV2,ABL1,SRC,MBL2,TLR4,C1QC,VSIG4,TAP2,SYK,HCK,HLA-E,HLA-G,PIK3CD,IL6ST,JAK2,KLRC2,TFRC,TIRAP,CFI,HLA-DRA,HLA-A,IRF7,ITGB2,BCL2,MASP2,PT…
MAPK1,RIPK2,TGFB1,IL2,IL23A,IL12B,C4BPB,PLCG1,C3,CFP,TRAF2,RARA,CREBBP,PRKCQ,EP300,PIK3CA,TXK,ZAP70,CASP6,SERPING1,FCER1G,FCN2,BAX,MASP1,C2,STAT6,MED1,IL12A,PRKCE,CD19,CD46,C1QB,CFHR1,IL23R,CD28,PSEN1,TBK1,PRKCD,HSP90AA1,HSPD1,PTK2,CRKL,FYN,TLR9,GAB2,CR2,CFH,MAP3K7,VAV3,CARD9,VAV2,ADA,SRC,MBL2,TLR4,FGR,C1QC,C1QA,VSIG4,SYK,HCK,PIK3CD,PRKCZ,IL6ST,JAK2,TIRAP,CFI,NFATC2,HLA-A,IRF7,ITGB2,BCL2,MASP2,RE…
IL12B,PLCG1,HLA-F,SMAD7,IL27RA,MASP1,STAT6,BCR,PTPN2,CD46,STAT2,LILRB1,FYN,HLA-DRB1,CR1,CR2,SRC,VSIG4,SYK,HCK,HLA-E,HLA-G,HLA-A,PTPN6,HLA-B,INPP5D,HFE,CR1L,LYN,JAK3,KLRC1,RPS19,ISG15
TGFB1,IL2,MAPK14,IL12B,AHR,C4BPB,PLCG1,SERPING1,PPARG,MASP1,STAT6,CRK,PTPN2,CD46,STAT2,FYN,DUSP10,CR2,SRC,FGR,VSIG4,SYK,HCK,PPP3CB,HLA-A,PTPN6,INPP5D,LYN,JAK3
CD74,MAPK1,CLC,C5,IL23A,IL12B,PLCG1,EREG,C3,HCST,CFP,TRAF2,TICAM1,RAC2,APOE,HLA-F,SMAD7,CREBBP,EP300,IL27RA,PIK3CA,TXK,ZAP70,RPS3,OTULIN,KIT,FCER1G,BAX,STAT5B,MASP1,INPPL1,C2,STAT6,MED1,IL12A,BCR,PRKCE,KLRC4,PTPN2,BTN2A1,CD46,C1QB,CFHR1,RNF31,STAT2,LILRB1,CD28,PRKCD,KIR2DL1,EZR,CAV1,PIK3AP1,PTK2,PDPK1,CRKL,FYN,IL27,HLA-DRB1,CD247,GAB2,CR1,CR2,CFH,STX7,CTSS,VAV3,ZBP1,VAV2,ABL1,SRC,MBL2,TLR4,C1QC,V…
MAPK1,NFKBIA,RIPK2,TGFB1,CDC37,DUSP3,IL2,IL23A,MAPK14,IL12B,AHR,C4BPB,PLCG1,C3,HCST,CFP,TRAF2,TICAM1,RAC2,APOE,RARA,IRAK2,TLR2,CYBA,CREBBP,PRKCQ,EP300,PIK3CA,TXK,ZAP70,CASP6,SERPING1,LY96,APP,PPARG,KIT,FCER1G,FCN2,BAX,MASP1,INPPL1,C2,STAT6,CRK,MED1,IL12A,JUNB,PRKCE,PTPN2,CD19,CD46,C1QB,CFHR1,STAT2,IL23R,CD28,PSEN1,TBK1,PRKCD,SMAD3,HSP90AA1,EZR,PIK3AP1,HSPD1,PTK2,PDPK1,CRKL,FYN,TLR9,TLR1,GAB2,CD47…
C3,CFP,FCER1G,MASP1,ITGA2,C2,BCR,CALR,MBL2,IL2RG,MASP2,C4A,C4B,CFB,PLCG2,BTK
C3,CFP,CYBA,PPARG,FCER1G,FCN2,MASP1,ITGA2,C2,CALR,CD47,MBL2,IL2RG,MASP2,C4A,TNF,C4B,CFB,PLCG2,BTK
C3,CFP,ITGAV,PRKCG,PIP4P2,FCER1G,MASP1,ITGA2,C2,BCR,CALR,MBL2,IL2RG,SYK,HCK,MASP2,C4A,C4B,CFB,RACK1,PLCG2,BTK
TGFB1,C3,CFP,TLR2,ITGAV,CYBA,PRKCG,PIP4P2,PPARG,FCER1G,FCN2,MASP1,ITGA2,C2,CALR,CD47,MBL2,FGR,IL2RG,SYK,HCK,MASP2,C4A,TNF,C4B,CFB,PLCG2,BTK
CBL,PTPN2,SOCS3,PRKCD,CAV1,ERRFI1,PTPN6,RACK1,CBLC,INPP5F,CBLB
CBL,PTPN2,PPP2R1A,PSEN1,PRKCD,PRKCZ,PTPN6,PPP2CA,INPP5F,CBLB
CD74,VTN,IL23A,IL12B,FLT3,EREG,NRP1,ERBB3,EGFR,KIT,ITGA5,IL12A,VEGFB,HCLS1,THBS4,FGFR3,ERBB4,FYN,AGT,IL6R,ABL1,SRC,SYK,IL6ST,JAK2,ALK,BTC,PTK2B,CD44,EPGN,LYN,ITGB3,PLCG2,PTPN11
TNFRSF1A,RIPK2,TGFB1,VTN,IL2,IL23A,IL12B,FLT3,ERBB3,TP53,EGFR,ADRA2A,APP,KIT,ITGA5,IL12A,VEGFB,IL23R,THBS4,ERBB4,FYN,ERCC6,MTOR,AGT,IL6R,SRC,SYK,ADRA1A,IL6ST,JAK2,ALK,PTK2B,TNF,LYN,ITGB3,MLST8,PLCG2,PTPN11
CD74,VTN,IL23A,IL12B,FLT3,EREG,CBL,NRP1,ERBB3,EGFR,KIT,ITGA5,IL12A,PRKCE,VEGFB,PTPN2,HCLS1,SOCS3,PRKCD,CAV1,THBS4,FGFR3,ERBB4,FYN,AGT,IL6R,EPHA7,ABL1,SRC,SYK,ERRFI1,IL6ST,JAK2,ALK,PDGFD,BTC,PTK2B,ITGB2,PTPN6,CD44,SHC1,EPGN,PDGFC,RACK1,LYN,ITGB3,PLCG2,PTPN11,CBLC,INPP5F,CBLB
TNFRSF1A,RIPK2,TGFB1,VTN,IL2,IL23A,IL12B,FLT3,CBL,ERBB3,TP53,EGFR,ADRA2A,APP,KIT,ITGA5,IL12A,PRKCE,VEGFB,PTPN2,IL23R,PPP2R1A,PSEN1,PRKCD,THBS4,ERBB4,FYN,ERCC6,MTOR,AGT,IL6R,SRC,SYK,PRKCZ,ADRA1A,IL6ST,JAK2,ALK,PTK2B,ITGB2,PTPN6,TNF,SHC1,PPP2CA,LYN,ITGB3,MLST8,PLCG2,PTPN11,INPP5F,CBLB
LAMB1,CAV2,CCND1,PLCG1,LAMC1,KDR,STAT3,PDCD6,NRP1,ERBB2,EGFR,MED1,VEGFB,SP1,THBS4,STAT5A,PDPK1,NRP2,NRAS,IRS2,PIK3CD,BAD,ITGA4,PRKD1,FGFR1,PRKD2,AGTR1,HRAS,PRKCA,FGFR2,EPGN,TGFBR1,PGF,ITGB3,BTK,CDC42,AKT3
TGFB1,CCND1,PLCG1,LAMC1,CYBA,KDR,STAT3,ERBB2,EGFR,MED1,RPTOR,VEGFB,SCN5A,SP1,THBS4,PDPK1,NRAS,JUN,AR,IRS2,PIK3CD,PDX1,BAD,ITGA4,PRKD1,FGFR1,PRKD2,TNF,AGTR1,HRAS,PRKCA,HIF1A,NR4A1,PGF,AKT1,ITGB3,BTK,CTNNB1,CDC42,AKT3
NGFR,CPB2,LAMB1,CAV2,CCND1,CDKN1B,IL12B,PLCG1,EREG,APOE,LAMA5,CDK4,LAMC1,THBS1,KDR,STAT3,PDCD6,NRP1,CDK6,RB1,ERBB2,EGFR,FLT1,BAX,MED1,IL12A,VEGFB,BID,PGR,SP1,PTCH1,CAV1,THBS4,STAT5A,PDPK1,NRP2,STAT1,PYGO2,NRAS,IRS2,EDNRB,PIK3CD,ERRFI1,HMGN1,BAD,ITGA4,PRKD1,FGFR1,PRKD2,AGTR1,HRAS,PRKCA,FGFR2,EPGN,CDKN1C,TGFBR1,PGF,ITGB3,BTK,CDC42,B2M,AKT3
NGFR,TGFB1,CCND1,CDKN1B,IL12B,PLCG1,APOE,CDK4,LAMC1,THBS1,CYBA,KDR,ATF2,STAT3,ERBB2,EGFR,FLT1,PPARG,BAX,MED1,IL12A,RPTOR,VEGFB,BID,PGR,SCN5A,SP1,SMAD3,THBS4,SFN,PDPK1,DLG1,STAT1,DUSP10,NRAS,JUN,PTEN,STK4,AR,IRS2,EDNRB,PIK3CD,NKX3-1,PDX1,BAD,ITGA4,PRKD1,FGFR1,PRKD2,TNF,AGTR1,HRAS,PRKCA,HIF1A,NR4A1,PGF,AKT1,ITGB3,BTK,CTNNB1,CDC42,AKT3
CD74,EBI3,IL23A,IL12B,TICAM1,IL12RB2,IL27RA,ZAP70,RPS3,STAT5B,VCAM1,IL12A,CD46,CD209,CD28,TGFBR2,VAV3,TLR4,SYK,IRS2,HLA-E,IL6ST,JAK2,TFRC,TIRAP,HLA-A,BCL2,CDKN1A,HLA-DPA1,HLA-DMB,HLA-DPB1,TYK2,JAK3,TRAF6,IL12RB1,BTK
RIPK2,IL2,IL23A,IL12B,TICAM1,IL12RB2,PRKCQ,ZAP70,VCAM1,IL12A,CD46,CD209,IL23R,CD28,TLR9,VAV3,ADA,TLR4,SYK,IRS2,IL6ST,JAK2,TIRAP,PPP3CA,NFATC2,HLA-A,BCL2,CDKN1A,TYK2,JAK3,TRAF6,IL12RB1,BTK,MYD88
CD74,SOS2,CLC,EBI3,IL23A,IL12B,TICAM1,RAC2,IL12RB2,IL27RA,ZAP70,ERBB2,RPS3,STAT5B,VCAM1,IL12A,CD46,CD209,LILRB1,BID,CD28,IL27,TGFBR2,HLA-DRB1,CR1,VAV3,SDC4,TLR4,VSIG4,SYK,IRS2,HLA-E,HLA-G,IL6ST,JAK2,TFRC,TIRAP,HLA-A,BCL2,SOS1,CDKN1A,PTPN6,HLA-DPA1,HLA-DMB,INPP5D,HLA-DPB1,LYN,TYK2,JAK3,TRAF6,RASSF5,IL12RB1,BTK,SPN,CBLB
RIPK2,TGFB1,IL2,IL23A,IL12B,AHR,TICAM1,RAC2,IL12RB2,PRKCQ,ZAP70,ERBB2,VCAM1,IL12A,CD46,CD209,BID,IL23R,CD28,DLG1,TLR9,VAV3,PTEN,SDC4,ADA,TLR4,VSIG4,SYK,IRS2,IL6ST,JAK2,TIRAP,PPP3CA,NFATC2,HLA-A,BCL2,CDKN1A,PTPN6,INPP5D,CDKN2A,LYN,TYK2,JAK3,TRAF6,RASSF5,IL12RB1,BTK,CTNNB1,MYD88,CBLB
KRAS,BAX,RAC3,F2R,BCL2,PTPN11,AKT3
KRAS,BAX,NOS3,RAC3,F2R,BCL2,PTPN11,AKT3
COMP,APOB,APOE,PDGFRB,SMAD7,NRP1,EDNRA,MYLK,SEC24B,TGFBR1,LDLR,LRP2
COMP,APOB,LRP1,APOE,PDGFRB,EDNRA,MYLK,CITED2,LRP2
MAPK1,KRAS,STAT3,CDK6,LAMB2,LAMC3,IFNGR1,DAB1,ABL1,TLR4,CUL4B,VIM,PTPN11
MAPK1,LRP1,KRAS,MAPK3,STAT3,APP,MAP2K1,PSEN1,IFNGR1,DAB1,TLR4,C1QA,CUL4B,TNF,PTPN11
TNC,BAX,LAMB2,TNR,JAK2,CDK1,BCL2,LYN,NTRK1,PLCG2
TNC,BAX,MAX,TNR,JUN,JAK2,BCL2,KCNK2,LYN,NTRK1,MAPK8IP3,NEFL,PLCG2
SEMA3F,SEMA7A,NRP1,LAMB2,EDNRA,NRP2,TNR,PLXNA3,ITGB1,CYFIP1
EDNRA,USP9X,ULK1,HSP90AA1,TNR,HSP90AB1,PPP3CB,ULK2,ITGB1
CDKN1B,IL12B,APOE,GNA12,IL12A,CDKN1A,ACE2,RHOA,GNA13
CDKN1B,IL12B,APOE,PPARGC1A,GNA12,PPARG,NOS3,IL12A,PTEN,PRKG1,CDKN1A,ACE2,RHOA,GNA13,S1PR2
EREG,THBS1,PDGFRB,PIK3CA,ITGA2,GNAI2,TGFBR2,STAT1,AGT,IL6R,GNAI3,SRC,TLR4,LDLRAP1,JAK2,PDGFD,FGFR2,ITGB3,IGF1R
TGFB1,RPS6KB1,THBS1,CYBA,PDGFRB,PIK3CA,ITGA2,GNAI2,MAP3K5,STAT1,AGT,IL6R,GNAI3,IRAK1,JUN,MMP9,HDAC1,SRC,TLR4,JAK2,TNF,AKT1,ITGB3,IRAK4,IGF1R,MYD88
CDKN1B,IL12B,EREG,APOE,THBS1,PDGFRB,PIK3CA,GNA12,ITGA2,IL12A,GNAI2,TGFBR2,STAT1,AGT,IL6R,GNAI3,SRC,TLR4,LDLRAP1,JAK2,PDGFD,CDKN1A,ACE2,RHOA,GNA13,FGFR2,ITGB3,IGF1R
TGFB1,RPS6KB1,CDKN1B,IL12B,APOE,THBS1,CYBA,PDGFRB,PIK3CA,PPARGC1A,GNA12,PPARG,ITGA2,NOS3,IL12A,GNAI2,MAP3K5,STAT1,AGT,IL6R,GNAI3,IRAK1,JUN,PTEN,MMP9,HDAC1,SRC,TLR4,PRKG1,JAK2,CDKN1A,ACE2,TNF,RHOA,GNA13,AKT1,ITGB3,IRAK4,CTNNB1,S1PR2,IGF1R,MYD88
SEMA3F,CDKN1B,SEMA3G,SEMA7A,SEMA3C,NRP1,SEMA3D,PTCH1,FGFR3,TGFBR2,TNR,EPHA7,PLXNA3,GNAS,SPP1,CDKN1A,DCC,SEMA3B,SEMA3E
GSK3A,CDKN1B,ULK1,MAPK11,DUSP10,TNR,PTEN,STK4,TP73,SPP1,ULK2,CDKN1A,PPARA,DCC,KCNK2,CITED2
KDR,BAX,HMGN1
KDR,BAX,BAK1
SEMA3F,TNN,SEMA7A,NRP1,IQGAP1,LAMB2,EDNRA,TGFBR2,NRP2,AGT,TNR,PLXNA3,LPAR3,WASF1,PLXNA1,ITGB1,ITGA4,CYFIP1
TNN,IQGAP1,APP,EDNRA,USP9X,ULK1,HSP90AA1,AKAP13,AGT,TNR,LPAR3,HSP90AB1,PRKCZ,ADRA1A,PPP3CB,ULK2,ITGB1,ITGA4,MAP2K4,CTNNB1
ITGA2,SMAD1,ITGA3,ITGA8,ITGB1,FGFR2,ITGB3
ITGB4,ITGA2,ITGA3,ITGA8,ITGB1,ITGB3
WASL,VTN,H1-1,C3,CBL,INSR,LDLRAP1,SYK,TF,HFE,PLCG2,B2M
SERPINE1,VTN,C3,CBL,APP,INSR,SYK,APOA5,PLCG2
KRAS,KIT,AGT,CAMK2B,HRAS,SNCA
KRAS,APP,KIT,AGT,CAMK2B,HRAS,SNCA
CD74,NGFR,EREG,PDGFRA,CDK4,PDGFRB,CDK6,EGFR,NDUFS4,FN1,AGT,ABL1,PDGFD,CDKN1A,ESR1,HRAS,PDGFC,BRK1,ITGB3,CCNA2
NGFR,TGFB1,PDGFRA,CDK4,PDGFRB,FOSL2,EGFR,WNT1,FN1,AGT,JUN,CDKN1A,ESR1,HRAS,ITGB3
CD74,NGFR,EREG,PDGFRA,CDK4,PDGFRB,CDK6,EGFR,BAX,NDUFS4,CAV1,FN1,AGT,ABL1,PDGFD,MORC3,CDKN1A,ESR1,HRAS,PDGFC,BRK1,ITGB3,CCNA2
NGFR,TGFB1,PDGFRA,CDK4,PDGFRB,FOSL2,TP53,EGFR,PPARG,BAX,WNT1,FN1,AGT,JUN,CDKN1A,ESR1,HRAS,ITGB3,CTNNB1
NGFR,CKS1B,GNG2,CAV1,AGT,CDK1,ESR1,HRAS,PDGFC,BRK1
NGFR,TP53,GNG2,AGT,ESR1,HRAS,PTGES3
ITGA2,BCR,PIP5K1A,SRC,ACTN1,PTK2B,BCL2
ITGA2,PIP5K1A,SRC,ACTN1,PTK2B,BCL2
PIK3R2,PDGFRA,PDGFRB,PIK3CA,ERBB3,ERBB2,IRS1,CD28,EZR,GAB2,PIK3CD,PIK3R5,FGFR1,PIK3CG,PIK3R1,IGF1R,INPP5F,PIK3CB
PIK3R2,RPS6KB1,PI4KA,PDGFRA,PDGFRB,PIK3CA,ERBB3,ERBB2,IRS1,CD28,EZR,GAB2,PIK3C2B,PTEN,OGT,PIK3CD,PRR5L,PRR5,PIK3R5,FGFR1,PIK3CG,PIK3R1,PIK3C2G,AKT1,IGF1R,INPP5F,PIK3CB
NGEF,PTK2,FYN,EPHA7,SRC,LYN,NTRK1,ARHGEF28,PTPN11
CRK,PTK2,FYN,MMP9,SRC,LYN,NTRK1,ARHGEF28,PTPN11
SRC,SOS1,RAF1,NTRK1,PTPN11
SRC,AKT1S1,RAF1,NTRK1,PTPN11
KDR,PDCD6,NRP1,FLT1,AXL,VEGFB,PTK2,FYN,VAV2,SRC,PTK2B,PRKD1,PRKD2,PGF,VAV1
MAPK14,KDR,FLT1,VEGFB,PTK2,FYN,MAPKAPK2,VAV2,SRC,PTK2B,PRKD1,PRKD2,MAPKAPK3,PGF,VAV1
PDGFRA,PDGFRB,NRP1,IQGAP1,ABL1,JAK2,PDGFD,RGS14,PDGFC,ITGB3,PTPN11
PDGFRA,PDGFRB,IQGAP1,JAK2,RGS14,ITGB3,PTPN11
PIK3R2,PIK3R3,PIK3CA,PIKFYVE,PIP5K1B,SOCS3,PIP4K2C,PIP5K1A,PIP4K2A,PIK3CD,CISH,PIK3CG,PIK3R1,PIP5K1C,PIK3R6,PIP4K2B,PIK3CB
[truncated: 698 more rows]
