# Supplementary material for: Interactomic Analyses and a Reverse Engineering Study Identify Specific Functional Activities of One-to-One Interactions of the S1 Subunit of the SARS-CoV-2 Spike Protein with the Human Proteome
Source: Biomolecules. 2024 Dec 3;14(12):1549. doi: 10.3390/biom14121549 (PMC12121346; doi:10.3390/biom14121549)
Supplement: Supplementary file 1 [file biomolecules-14-01549-s001.zip › COLONNA G EXCEL schemes/EXCEL-File-S5-CLUSTERING.xlsx]

## Sheet: 1 cluster-1060_uncoupled
#clustering method	cluster number	gene count	primary description	secondary description	tertiary description	protein names
kmeans	1	266	Cytoplasmic translation	Formation of a pool of free 40S subunits	Ribosome	RPL7, RPS21, RPS16, RPL26, RPL35A, RPS27, EIF3L, RPS17, RPL11, RPS7, RPL9, RPS4Y2, RPS10, RPS5, AATF, RPS28, NSA2, RPS19, TPT1, RPS15, RPL27, RPL36, RPL17, RPL17-C18orf32, H3BNC9_HUMAN, RPL28, H3BN98_HUMAN, RPLP0, RPL18, RPL41, FAU, RPS13, EMG1, TBL3, WDR36, RPS24, RPLP2, RPS25, EIF3M, EIF3F, EIF3H, RPS20, RPL26L1, RPL30, MRPL22, MRPS14, RPL23, RACK1, EIF1, RPS18, RPL32, RPL37A, RPL7L1, RPL10, RP…
kmeans	2	189	Focal adhesion	-	-	ESR1, CALM2, PIK3R1, CDC42, VAV1, RHOA, PIP5K1C, INPP5F, PIKFYVE, TLN1, PTK2, SRC, GRB2, SOS1, HRAS, FGFR2, JAK1, IL12RB1, TYK2, STAT1, JAK2, JAK3, IL6ST, IL6R, SYK, BTK, LYN, PRKCB, PRKCA, ITGB3, FGA, FGB, ITGA4, JAM2, ITGB1, SPP1, CD44, BSG, PPIA, CAV1, FYN, CD247, ITK, PIK3R6, HCK, GNAI3, GNAI2, PIK3CA, EGFR, BTC, ERBB4, STAT5A, ABL1, NTRK1, NGF, FLT3, STAT3, STAT5B, IL2RG, STAT6, STAT2, IFNAR…
kmeans	3	75	Aerobic electron transport chain	Respiratory chain complex	-	BAX, BCL2L1, BAD, BCL2, BID, CTSV, CYCS, CYC1, MT-CYB, UQCRB, COX6B1, UQCR11, UQCRHL, NDUFV1, NDUFB1, NDUFA6, COX7B, COX4I1, COX6C, COX6B2, COX7C, GATC, UQCRQ, NDUFA11, NDUFA13, NDUFA5, NDUFB3, NDUFS1, NDUFB6, NDUFA8, NDUFS5, COX7A2L, COX7A2, MT-CO3, MT-ND3, NDUFS2, NDUFA1, MT-ND2, MT-ND4, MT-CO2, COX4I2, UQCR10, MT-CO1, MT-ND1, MT-ND4L, MT-ND5, NDUFA4, NDUFA12, NDUFV2, COX5A, NDUFS8, UQCRH, UQCR…
kmeans	4	44	DNA replication-dependent chromatin assembly	CENP-A containing nucleosome	-	H3C7, H4C5, H3C2, H4C8, H3C3, H3C8, H2AC4, H3C11, H2AB3, H4C9, H2BC6, H4C13, H3C1, H4C12, H4C4, H4C1, H2BC11, H4C14, H4C15, H4-16, H3C15, DOT1L, H4C3, H3C4, ING4, H3C10, H4C2, H2BC10, H2BC7, H4C11, H3C12, RPS6KA5, H3-4, SPIN1, H3C14, H2BC12, H3C13, CARM1, H2AC8, H3-3A, SGF29, H3-3B, H4C6, H2AB2
kmeans	5	33	Antigen processing and presentation	-	-	IGLL5, LOC102723407, IGHV3-43D, IGHV3-16, B2M, KLRC1, KLRC3-2, KLRC2, HLA-E, HLA-B, TAPBP, HLA-A, HLA-C, HLA-G, CALR, HSPA5, PDIA3, TAP1, TAP2, HLA-F, LILRB1, IGHV3-72, C1QC, C1QB, LCAT, CANX, KIR2DL1, KLRC4, HFE, TFRC, TF, NRP2, CLC
kmeans	6	23	Complement activation, classical pathway	Complement and coagulation cascades	-	PRKD2, ITGAM, PRKD1, ITGB2, RDX, SPN, SIGLEC1, ICAM1, EZR, MSN, CD46, C3, VSIG4, C4A, C4B, MASP2, MBL2, C2, CR2, CFI, CR1, CR1L, C5
kmeans	7	20	COPII vesicle coat	-	-	SEC23B, SEC31A, SEC24B, TMED7, SEC24A, SEC22B, VTI1A, NAPA, NAPG, USE1, SEC23A, SEC13, PEF1, SAR1A, SEC31B, SEC24C, KLHL12, SEC24D, SEC16A, PDCD6
kmeans	8	18	Activation of phospholipase C activity	G alpha (q) signalling events	-	LPAR1, LPAR2, LPAR3, AGT, ACE2, MME, DPP4, MEP1A, SLC6A19, AGTR1, GNAQ, BDKRB2, EDNRB, EDNRA, CHRM1, AVPR1A, AVP, AVPR1B
kmeans	9	11	COPI vesicle coat	-	-	COPZ1, COPE, COPZ2, COPG2, COPA, COPB2, COPG1, ARCN1, SCYL1, COPB1, ARFGAP3
kmeans	10	10	Cholesterol metabolism	Plasma lipoprotein particle clearance	-	PTCH1, LRP2, LDLRAP1, LDLR, MYLIP, APOB, APOE, APOC1, APOC2, BOC

## Sheet: 2 cluster-814_uncoupled
#clustering method	cluster number	gene count	primary description	secondary description	tertiary description	protein names
kmeans	1	259	Hepatitis B	-	-	IKBKG, MYD88, TLR5, TRAF6, BCL10, MALT1, IKBKB, MAP3K14, TRAF3, IKBKE, MAVS, IRAK4, JAK1, IL12RB1, TYK2, NEFL, MAPK9, MAP2K4, MAPK8IP3, MAP3K1, MAPK8, MAP2K7, TAB3, MAP2K6, PRKACG, PRKAR1B, PRKACB, PRKACA, PKIA, LSP1, RELA, TNF, JUN, ESR1, H2AC8, DDB1, DET1, AMBRA1, DCAF1, CUL4B, CAND1, CUL4A, GPS1, COPS4, COPS5, COPS8, COPS6, COPS2, COPS3, DDB2, DTL, COP1, DCAF12, DDA1, ERCC8, ERCC6, RBX1, CRBN,…
kmeans	2	139	mTOR signaling pathway	-	-	CTNNB1, AKT3, PPP2CA, AKT1, PHLPP2, AKT2, KIF5A, KLC2, HRAS, BRAF, PIK3CG, PIK3R6, ILK, PARVG, PARVB, PIK3R5, NRAS, RAF1, PRKCA, RASSF5, RAPGEF3, RAPGEF4, RAP1A, RALGDS, CALR, HLA-A, PARD6G, PRKCZ, PPP2R2D, BRCA1, BCL2, TRIB3, FOXO1, FOXO4, SGK3, SGK1, MTOR, PRR5, MLST8, ULK2, AKT1S1, RRAGA, LAMTOR3, RRAGC, RRAGD, LAMTOR4, RPTOR, EIF4EBP1, EIF4EBP2, MAPK3, MAP2K1, KSR1, PLK3, MAP2K2, ARAF, YWHAZ,…
kmeans	3	113	Fc gamma R-mediated phagocytosis	Constitutive Signaling by Aberrant PI3K in Cancer	GPVI-mediated activation cascade, and SH2 domain superfamily	PGF, FLT1, VEGFB, PTK2, SRC, IGF1R, PIK3CB, PIK3R1, PTPN11, PTPN6, VAV1, CDC42, ACTB, PRKCB, PLCG2, BTK, LYN, LOC102723407, IGLL5, ACTG1, PIP4K2B, PIP4K2A, PIP4P1, PIK3CD, ITK, HCK, SHC1, NTRK1, SHC3, FGFR1, PTK2B, PREX1, RAC3, SYK, CBLB, FYN, GAB2, ALK, PIK3CA, EGFR, CRK, CRKL, CBL, ZAP70, FCER1G, PIK3R3, IRS1, IRS2, IRS4, PRKCD, INSR, SHC4, ERBB4, ERBB2, ERBB3, MET, SHC2, KIT, GAB1, PTEN, INPP4…
kmeans	4	72	Long-term potentiation	Calmodulin-binding	-	MYO1C, CALM1, CAMK2A, CALM2, SNCA, SLC18A2, SLC18A1, ADCY3, AKAP5, CALM3, MYLK, PPP3R2, NFATC1, PPP3CA, PPP3CB, RYR3, NOS1, CACNA1I, CACNA1G, RYR2, CAMK2B, CAMK2D, SCN1B, SCN7A, SCN5A, SCN4B, TRPV1, MARCKS, ITPR3, ITPR2, ITPR1, PRKCG, CACNA1D, CACNA1S, PRKG2, CACNA1C, KCNN2, ATP2B4, CAMK4, CAMKK1, NOS3, ASL, NOS2, AZIN2, CAMK1, EEF2K, SLC9A1, DAPK1, DAPK2, GRM1, MYO10, PPP1R1A, RYR1, CACNA1H, GRI…
kmeans	5	61	Blood vessel diameter maintenance	Mixed, incl. Heterotrimeric G-protein complex, and Signal transduction inhibitor	Vascular smooth muscle contraction	GNAI1, S1PR2, GNA13, RHOA, ARHGDIA, ARHGEF12, ARHGEF28, RGS14, GNAI3, LPAR1, LPAR4, LPAR2, LPAR5, LPAR6, LPAR3, GNAQ, S1PR3, GNAI2, GNG2, VAV3, CLEC4M, CD209, ROCK1, ROCK2, ARHGDIB, ARHGDIG, GNRHR, GNA11, EDNRB, EDNRA, F2, F10, F7, TFPI, ASPH, F5, PROC, F2R, GNA12, ARHGEF11, AKAP13, ARHGEF1, CXCR4, ADRA1A, ADRA1D, ADRA1B, PTH1R, ADRA2A, AVPR1A, AVP, AVPR2, AVPR1B, ADRA2C, ADRA2B, F2RL3, SERPINC1,…
kmeans	6	56	ECM-receptor interaction	Cell adhesion mediated by integrin	Integrin	PIP5K1C, ITGB3, TNXB, ITGB1, ACTN1, PRKD2, SPP1, ITGA4, JAM2, ITGA10, PIP5K1A, TLN1, ITGA5, FN1, SDC4, SDC1, HPSE, HPSE2, VCAM1, ITGB7, ITGA11, ITGA3, THBS2, CD47, THBS3, ITGA2B, THBS4, ITGAV, ITGB5, ITGA2, NID1, LAMC1, ACTN4, SERPINE1, VTN, ITGA8, TNR, ITGB6, DSPP, ITGA1, ITGB8, TGFB1, TNC, ITGA9, TNN, VWF, PRKD1, PRKD3, IBSP, THBS1, COMP, MADCAM1, SDC2, GPC1, WNT1, SKAP2
kmeans	7	32	Complement activation	Initial triggering of complement	-	RDX, ITGAM, EZR, MSN, CD46, C3, CFB, CFD, B4E1Z4_HUMAN, CFP, CFH, CFI, CFHR1, VSIG4, C1QA, C1S, C1R, C4B, C4A, MASP2, MBL2, C2, C1QB, C1QC, ITGB2, ITGAL, SLC9A3R1, SERPING1, MASP1, FCN2, C4BPB, CR2
kmeans	8	14	Renin-angiotensin system	Dipeptidyl-peptidase activity, and Meprin A complex	-	IGHV3-43D, IGHV3-72, ACE2, MME, AGT, AGTR1, AGTR2, IL2, PRCP, DPP4, ADA, MEP1B, SLC6A20, SLC6A19
kmeans	9	13	Glycerophospholipid metabolism	-	-	LCAT, PNPLA7, PNPLA6, GPCPD1, LYPLA2, PLB1, MBOAT1, PLAAT3, LPCAT4, LYPLA1, MBOAT2, LPCAT3, PLA2G15
kmeans	10	12	Plasma lipoprotein particle remodeling	Cholesterol metabolism	Protein-lipid complex	APOE, APOC1, APOC2, PLA2G7, APOA5, DBI, LRP2, LRP1, TG, ASGR1, ASGR2, APOB

## Sheet: 3 cluster-1060+814_coupled
cluster number	gene count	primary description	secondary description	tertiary description	protein names
1	409	Regulation of transferase activity	Cellular responses to stress	Protein kinase binding	FHL1, STAT1, JAK2, JAK1, AKT3, IKBKG, MYD88, TLR5, TRAF6, BCL10, MALT1, IKBKB, MAP3K14, TRAF3, IKBKE, IRF3, STING1, MAVS, IRAK4, AKT1, SNCA, IL6R, IL6ST, LIFR, TYK2, IL12RB1, STAT4, CISH, ILK, PARVG, PARVB, CTNNB1, RELA, TNF, CYLD, UBB, H2BC6, H4C8, H4C5, H4C9, H4C13, H4C12, H4C4, H4C1, H2BC11, H4C14, H4C15, H4-16, DOT1L, H4C3, H4C2, H2BC10, H2BC7, H4C11, H2BC12, EP300, CITED2, FOXO3, BCL2, NR4A1…
2	232	Focal adhesion	Mixed, incl. Constitutive Signaling by Aberrant PI3K in Cancer, and FCERI mediated Ca+2 mobilization	-	PIK3CB, PPP2CA, ACTB, CDC42, VAV1, PLCG2, BTK, LYN, PRKCB, BRAF, PRKCA, ACTG1, MYH14, MYH10, MYH9, ARPC1B, GNAI3, RGS14, RASSF5, HRAS, PIK3CG, PIK3R6, PIK3R1, PTPN11, IGKV2D-29, IGKV2D-28, JAK3, STAT5A, ERBB4, GRB2, SHC1, NTRK1, PIK3CD, PIK3R5, ITK, HCK, PTK2B, PIP4K2B, IGF1R, GNAS, PTH1R, GNAI2, GNG2, PREX1, RAC3, PLXNA1, FYN, SRC, SYK, CBLB, CBLC, EGFR, PTK2, SOS1, FGFR1, SHC3, FGFR2, NRAS, RAF…
3	79	ECM-receptor interaction	Protein complex involved in cell adhesion	-	ITGB1, ACTN1, PIP5K1C, ITGB3, SPP1, SCNN1B, NEDD4L, TGFBR2, TGFBR1, SMURF1, SERPINE1, VTN, ITGA2B, FN1, ITGA4, JAM2, ITGA10, PIP5K1A, TLN1, ITGA5, ITGA3, THBS2, SDC4, SDC1, HPSE, HPSE2, TNXB, ITGA8, NPNT, FREM1, TNR, ITGB6, ITGA2, COL1A2, COL1A1, ITGA11, ITGA1, ITGB7, FLNA, VCAM1, ITGA9, TNC, ITGAV, VWF, THBS3, CD47, THBS4, THBS1, COMP, DMP1, TNN, IBSP, ITGB8, TGFB1, MADCAM1, NID1, LAMC1, LAMB2, …
4	54	Long-term potentiation	Calmodulin-binding	-	NOS1, CAMK2A, CALM2, CALM1, MYO1C, SPN, SIGLEC1, BSG, PPIA, PPP3CA, PPP3R2, PPP3CB, RYR3, RYR2, TRPV1, CAMK2B, CAMK2D, CALM3, MYLK, SCN5A, SCN1B, ADCY8, GRM1, SLC9A1, PRKCG, ITPR1, ITPR3, ITPR2, CAMK4, CAMKK1, NOS3, ASL, NOS2, CACNA1C, ATP2B4, EEF2K, DAPK1, DAPK2, CAMK1, RYR1, GRIN1, GRIN2A, UNC13A, NOX5, AKAP5, CACNA1G, ORAI1, GRK5, IQSEC1, ITPKA, KCNQ1, KCNE1, PPP1R1B, XKR8
5	43	Rho protein signal transduction	G alpha (12/13) signalling events	Mixed, incl. Sema4D in semaphorin signaling, and ARHGEF1-like, PH domain	WASF2, CYFIP1, BRK1, WASF1, NCKAP1, RAC1, ARHGDIA, RHOA, GNA13, S1PR2, ROCK1, NGEF, ARHGEF12, ARHGEF28, ARHGEF1, AKAP13, ARHGEF11, GNA12, S1PR3, GNAQ, ADRA1A, ADRA1D, ADRA1B, CXCR4, AVPR1A, AVP, AVPR1B, ADRA2C, ADRA2A, ADRA2B, VAV3, ROCK2, CLEC4M, CD209, BTN2A1, ARHGDIB, ARHGDIG, TBXA2R, ABI2, SRA1, WASF3, ARHGAP5, ARFIP2
6	37	Formation of Fibrin Clot (Clotting Cascade)	Blood coagulation	-	IGHV3-43D, IGHV3-16, IGHV3-72, IGLL5, FGA, FGL1, FGG, F2, F10, F7, TFPI, ASPH, F5, PROC, F2R, LPAR1, LPAR4, LPAR2, LPAR6, LPAR3, BDKRB2, BDKRB1, EDNRB, EDNRA, CHRM1, F2RL3, F2RL2, F11, SERPINC1, F9, LCAT, FGB, F13B, SERPIND1, CPB2, CLC, NRP2
7	35	Antigen processing and presentation	-	-	KLRC1, B2M, TRDV1, HLA-B, TAPBP, HLA-A, LOC102723407, IGKV1-33, IGKV1D-33, PTPN6, HLA-E, KLRC2, KIR3DL1, KLRC3-2, KIR2DL1, HLA-C, HLA-G, CD8B2, HLA-F, LILRB1, CALR, HSPA5, PDIA3, TAP1, TAP2, C1QA, C1S, C1R, C1QB, C1QC, KIR3DL2, KLRC4, HFE, TFRC, TF
8	33	Complement activation	-	-	ITGAM, ITGB2, ITGAX, C4B, C4A, MASP2, MBL2, C2, VSIG4, C3, CFB, CFD, B4E1Z4_HUMAN, CFP, CFH, CFI, CFHR1, CR2, CD46, MSN, RDX, EZR, ITGAL, ICAM3, ICAM1, SLC9A3R1, CR1, CR1L, C5, SERPING1, MASP1, FCN2, C4BPB
9	13	Cholesterol metabolism	Regulation of plasma lipoprotein particle levels	Protein-lipid complex	LRP2, LDLRAP1, LDLR, APOB, APOE, APP, APOC1, APOC2, APOA5, DBI, PLA2G7, LRP1, TG
10	9	Renin-angiotensin system	-	-	AGTR1, AGTR2, AGT, ACE2, MME, PRCP, DPP4, ADA, SLC6A19
